# Supplementary material for: Mechanochemically-induced glass formation from two-dimensional hybrid organic–inorganic perovskites
Source: Chem Sci. 2024 Apr 19;15(19):7198–205. doi: 10.1039/d4sc00905c (PMC11095504; doi:10.1039/d4sc00905c)
Supplement: SC-015-D4SC00905C-s002 [file SC-015-D4SC00905C-s002.zip]

Archive with 56 entries (55 files):
- XRD_data_and_TOPAS_input_file/
- XRD_data_and_TOPAS_input_file/012274.xy
- XRD_data_and_TOPAS_input_file/012275.xy
- XRD_data_and_TOPAS_input_file/012276.xy
- XRD_data_and_TOPAS_input_file/012277.xy
- XRD_data_and_TOPAS_input_file/012278.xy
- XRD_data_and_TOPAS_input_file/012279.xy
- XRD_data_and_TOPAS_input_file/012280.xy
- XRD_data_and_TOPAS_input_file/012281.xy
- XRD_data_and_TOPAS_input_file/012282.xy
- XRD_data_and_TOPAS_input_file/012283.xy
- XRD_data_and_TOPAS_input_file/012284.xy
- XRD_data_and_TOPAS_input_file/012285.xy
- XRD_data_and_TOPAS_input_file/012286.xy
- XRD_data_and_TOPAS_input_file/012287.xy
- XRD_data_and_TOPAS_input_file/012288.xy
- XRD_data_and_TOPAS_input_file/012289.xy
- XRD_data_and_TOPAS_input_file/012290.xy
- XRD_data_and_TOPAS_input_file/012291.xy
- XRD_data_and_TOPAS_input_file/012292.xy
- XRD_data_and_TOPAS_input_file/012293.xy
- XRD_data_and_TOPAS_input_file/012294.xy
- XRD_data_and_TOPAS_input_file/012295.xy
- XRD_data_and_TOPAS_input_file/012296.xy
- XRD_data_and_TOPAS_input_file/012297.xy
- XRD_data_and_TOPAS_input_file/012298.xy
- XRD_data_and_TOPAS_input_file/012299.xy
- XRD_data_and_TOPAS_input_file/012300.xy
- XRD_data_and_TOPAS_input_file/012301.xy
- XRD_data_and_TOPAS_input_file/012302.xy
- XRD_data_and_TOPAS_input_file/012303.xy
- XRD_data_and_TOPAS_input_file/012304.xy
- XRD_data_and_TOPAS_input_file/012305.xy
- XRD_data_and_TOPAS_input_file/012306.xy
- XRD_data_and_TOPAS_input_file/012307.xy
- XRD_data_and_TOPAS_input_file/012308.xy
- XRD_data_and_TOPAS_input_file/012309.xy
- XRD_data_and_TOPAS_input_file/012310.xy
- XRD_data_and_TOPAS_input_file/012311.xy
- XRD_data_and_TOPAS_input_file/012312.xy
- XRD_data_and_TOPAS_input_file/012313.xy
- XRD_data_and_TOPAS_input_file/012314.xy
- XRD_data_and_TOPAS_input_file/012315.xy
- XRD_data_and_TOPAS_input_file/012316.xy
- XRD_data_and_TOPAS_input_file/012317.xy
- XRD_data_and_TOPAS_input_file/012318.xy
- XRD_data_and_TOPAS_input_file/012319.xy
- XRD_data_and_TOPAS_input_file/012320.xy
- XRD_data_and_TOPAS_input_file/012321.xy
- XRD_data_and_TOPAS_input_file/012322.xy
- XRD_data_and_TOPAS_input_file/012323.xy
- XRD_data_and_TOPAS_input_file/012324.xy
- XRD_data_and_TOPAS_input_file/012325.xy
- XRD_data_and_TOPAS_input_file/012326.xy
- XRD_data_and_TOPAS_input_file/EmptyJar_bkg.xy
- XRD_data_and_TOPAS_input_file/Sequential_Refinement_SI.inp
