# Supplementary material for: Mechanochemically-induced glass formation from two-dimensional hybrid organic–inorganic perovskites
Source: Chem Sci. 2024 Apr 19;15(19):7198–205. doi: 10.1039/d4sc00905c (PMC11095504; doi:10.1039/d4sc00905c)
Supplement: SC-015-D4SC00905C-s002 [file SC-015-D4SC00905C-s002.zip › XRD_data_and_TOPAS_input_file/012274.xy]

0.0042531738	0.0000000
0.0064435146	0.0000000
0.0086338554	0.0000000
0.010824196	0.0000000
0.013014537	0.0000000
0.015204878	0.0000000
0.017395219	0.0000000
0.019585559	0.0000000
0.021775900	0.0000000
0.023966241	0.0000000
0.026156582	0.0000000
0.028346922	0.0000000
0.030537263	0.0000000
0.032727604	0.0000000
0.034917945	0.0000000
0.037108286	0.0000000
0.039298626	0.0000000
0.041488967	0.0000000
0.043679308	0.0000000
0.045869649	0.0000000
0.048059990	0.0000000
0.050250330	0.0000000
0.052440671	0.0000000
0.054631012	0.0000000
0.056821353	0.0000000
0.059011694	0.0000000
0.061202034	0.0000000
0.063392375	0.0000000
0.065582716	0.0000000
0.067773057	0.0000000
0.069963398	0.0000000
0.072153738	0.0000000
0.074344079	0.0000000
0.076534420	0.0000000
0.078724761	0.0000000
0.080915101	0.0000000
0.083105442	0.0000000
0.085295783	0.0000000
0.087486124	0.0000000
0.089676465	0.0000000
0.091866805	0.0000000
0.094057146	0.0000000
0.096247487	0.0000000
0.098437828	0.0000000
0.10062817	0.0000000
0.10281851	0.0000000
0.10500885	0.0000000
0.10719919	0.0000000
0.10938953	0.0000000
0.11157987	0.0000000
0.11377021	0.0000000
0.11596055	0.0000000
0.11815089	0.0000000
0.12034124	0.0000000
0.12253158	0.0000000
0.12472192	0.0000000
0.12691226	0.0000000
0.12910260	0.0000000
0.13129294	0.0000000
0.13348328	0.0000000
0.13567362	0.0000000
0.13786396	0.0000000
0.14005430	0.0000000
0.14224464	0.0000000
0.14443498	0.0000000
0.14662533	0.0000000
0.14881567	0.0000000
0.15100601	0.0000000
0.15319635	0.0000000
0.15538669	0.0000000
0.15757703	0.0000000
0.15976737	0.0000000
0.16195771	0.0000000
0.16414805	0.0000000
0.16633839	0.0000000
0.16852873	0.0000000
0.17071907	0.0000000
0.17290941	0.0000000
0.17509976	0.0000000
0.17729010	0.0000000
0.17948044	0.0000000
0.18167078	0.0000000
0.18386112	0.0000000
0.18605146	0.0000000
0.18824180	0.0000000
0.19043214	0.0000000
0.19262248	0.0000000
0.19481282	0.0000000
0.19700316	0.0000000
0.19919350	0.0000000
0.20138384	0.0000000
0.20357419	0.0000000
0.20576453	0.0000000
0.20795487	0.0000000
0.21014521	0.0000000
0.21233555	0.0000000
0.21452589	0.0000000
0.21671623	0.0000000
0.21890657	0.0000000
0.22109691	0.0000000
0.22328725	0.0000000
0.22547759	0.0000000
0.22766793	0.0000000
0.22985828	0.0000000
0.23204862	0.0000000
0.23423896	0.0000000
0.23642930	0.0000000
0.23861964	0.0000000
0.24080998	0.0000000
0.24300032	0.0000000
0.24519066	0.0000000
0.24738100	0.0000000
0.24957134	0.0000000
0.25176168	0.0000000
0.25395202	0.0000000
0.25614236	0.0000000
0.25833271	0.0000000
0.26052305	0.0000000
0.26271339	0.0000000
0.26490373	0.0000000
0.26709407	0.0000000
0.26928441	0.0000000
0.27147475	0.0000000
0.27366509	0.0000000
0.27585543	0.0000000
0.27804577	0.0000000
0.28023611	0.0000000
0.28242645	0.0000000
0.28461679	0.0000000
0.28680714	0.0000000
0.28899748	0.0000000
0.29118782	0.0000000
0.29337816	0.0000000
0.29556850	0.0000000
0.29775884	0.0000000
0.29994918	0.0000000
0.30213952	0.0000000
0.30432986	0.0000000
0.30652020	0.0000000
0.30871054	0.0000000
0.31090088	0.0000000
0.31309123	0.0000000
0.31528157	0.0000000
0.31747191	0.0000000
0.31966225	0.0000000
0.32185259	0.0000000
0.32404293	0.0000000
0.32623327	0.0000000
0.32842361	0.0000000
0.33061395	0.0000000
0.33280429	0.0000000
0.33499463	0.0000000
0.33718497	0.0000000
0.33937531	0.0000000
0.34156566	0.0000000
0.34375600	0.0000000
0.34594634	0.0000000
0.34813668	0.0000000
0.35032702	0.0000000
0.35251736	0.0000000
0.35470770	0.0000000
0.35689804	0.0000000
0.35908838	0.0000000
0.36127872	0.0000000
0.36346906	0.0000000
0.36565940	0.0000000
0.36784975	0.0000000
0.37004009	0.0000000
0.37223043	0.0000000
0.37442077	0.0000000
0.37661111	0.0000000
0.37880145	0.0000000
0.38099179	0.0000000
0.38318213	0.0000000
0.38537247	0.0000000
0.38756281	0.0000000
0.38975315	0.0000000
0.39194349	0.0000000
0.39413383	0.0000000
0.39632418	0.0000000
0.39851452	0.0000000
0.40070486	0.0000000
0.40289520	0.0000000
0.40508554	0.0000000
0.40727588	0.0000000
0.40946622	0.0000000
0.41165656	0.0000000
0.41384690	0.0000000
0.41603724	0.0000000
0.41822758	0.0000000
0.42041792	0.0000000
0.42260826	0.0000000
0.42479861	0.0000000
0.42698895	0.0000000
0.42917929	0.0000000
0.43136963	0.0000000
0.43355997	0.0000000
0.43575031	0.0000000
0.43794065	0.0000000
0.44013099	0.0000000
0.44232133	0.0000000
0.44451167	0.0000000
0.44670201	0.0000000
0.44889235	0.0000000
0.45108270	0.0000000
0.45327304	0.0000000
0.45546338	0.0000000
0.45765372	0.0000000
0.45984406	0.0000000
0.46203440	0.0000000
0.46422474	0.0000000
0.46641508	0.0000000
0.46860542	0.0000000
0.47079576	0.0000000
0.47298610	0.0000000
0.47517644	0.0000000
0.47736678	0.0000000
0.47955713	0.0000000
0.48174747	0.0000000
0.48393781	0.0000000
0.48612815	0.0000000
0.48831849	0.0000000
0.49050883	0.0000000
0.49269917	0.0000000
0.49488951	0.0000000
0.49707985	0.0000000
0.49927019	4652.0703
0.50146053	4545.3053
0.50365087	4584.5772
0.50584121	4609.6361
0.50803156	4632.1424
0.51022190	4662.8816
0.51241224	4704.4108
0.51460258	4752.2825
0.51679292	4793.5225
0.51898326	4840.6782
0.52117360	4868.5744
0.52336394	4900.8140
0.52555428	4912.2983
0.52774462	4940.3461
0.52993496	4974.4728
0.53212530	5026.8696
0.53431565	5071.4183
0.53650599	5091.7262
0.53869633	5101.9290
0.54088667	5140.9472
0.54307701	5184.6980
0.54526735	5234.3130
0.54745769	5273.7285
0.54964803	5326.3942
0.55183837	5382.1937
0.55402871	5419.3560
0.55621905	5471.2494
0.55840939	5533.5395
0.56059973	5609.4671
0.56279008	5689.2162
0.56498042	5772.7197
0.56717076	5897.3833
0.56936110	6039.0133
0.57155144	6258.8089
0.57374178	6533.3442
0.57593212	6877.3074
0.57812246	7360.9934
0.58031280	7980.0180
0.58250314	8964.2765
0.58469348	10349.438
0.58688382	12476.967
0.58907416	15700.828
0.59126451	20040.592
0.59345485	26171.481
0.59564519	33372.917
0.59783553	41114.258
0.60002587	49283.571
0.60221621	56160.125
0.60440655	62096.986
0.60659689	66471.771
0.60878723	69069.193
0.61097757	70323.715
0.61316791	70175.402
0.61535825	68581.730
0.61754860	66008.319
0.61973894	62350.018
0.62192928	57505.737
0.62411962	52122.034
0.62630996	45629.764
0.62850030	39069.656
0.63069064	32491.730
0.63288098	26103.805
0.63507132	21061.934
0.63726166	16615.400
0.63945200	13567.125
0.64164234	11382.694
0.64383268	9853.2527
0.64602303	8898.5635
0.64821337	8190.4473
0.65040371	7725.3638
0.65259405	7367.7356
0.65478439	7090.9446
0.65697473	6881.4066
0.65916507	6700.2018
0.66135541	6566.4296
0.66354575	6449.2605
0.66573609	6349.5016
0.66792643	6262.3051
0.67011677	6192.7884
0.67230711	6146.6283
0.67449746	6102.9152
0.67668780	6052.4030
0.67887814	6014.1579
0.68106848	5992.2668
0.68325882	5974.8934
0.68544916	5952.1690
0.68763950	5923.0727
0.68982984	5904.7723
0.69202018	5892.4388
0.69421052	5888.6893
0.69640086	5885.2118
0.69859120	5884.0319
0.70078155	5890.0987
0.70297189	5889.5077
0.70516223	5886.2050
0.70735257	5878.2240
0.70954291	5871.6672
0.71173325	5873.1749
0.71392359	5872.9640
0.71611393	5872.5554
0.71830427	5870.7241
0.72049461	5872.2099
0.72268495	5872.3494
0.72487529	5879.4090
0.72706563	5885.7144
0.72925598	5891.3197
0.73144632	5898.6131
0.73363666	5907.5296
0.73582700	5909.8586
0.73801734	5914.4579
0.74020768	5910.2995
0.74239802	5917.9529
0.74458836	5921.0469
0.74677870	5933.7392
0.74896904	5941.7848
0.75115938	5965.6841
0.75334972	5979.9160
0.75554006	5992.5617
0.75773041	5995.5439
0.75992075	6002.2342
0.76211109	5997.1080
0.76430143	6002.9532
0.76649177	6003.7979
0.76868211	6010.4668
0.77087245	6018.6174
0.77306279	6031.9517
0.77525313	6041.8190
0.77744347	6055.2506
0.77963381	6070.3005
0.78182415	6081.0611
0.78401450	6092.5471
0.78620484	6094.6655
0.78839518	6096.4155
0.79058552	6098.7955
0.79277586	6110.8971
0.79496620	6125.0513
0.79715654	6145.9266
0.79934688	6162.2309
0.80153722	6173.7734
0.80372756	6180.3688
0.80591790	6192.9900
0.80810824	6196.1399
0.81029858	6201.1770
0.81248893	6201.7814
0.81467927	6211.5542
0.81686961	6219.9841
0.81905995	6240.8866
0.82125029	6252.9225
0.82344063	6263.9915
0.82563097	6268.1255
0.82782131	6280.6252
0.83001165	6286.4956
0.83220199	6299.9769
0.83439233	6307.7088
0.83658267	6323.5536
0.83877301	6334.3457
0.84096336	6351.9756
0.84315370	6362.3945
0.84534404	6376.5579
0.84753438	6392.4065
0.84972472	6416.0088
0.85191506	6435.1271
0.85410540	6445.0653
0.85629574	6454.7046
0.85848608	6457.4593
0.86067642	6466.0056
0.86286676	6478.1418
0.86505710	6490.1239
0.86724745	6508.8619
0.86943779	6525.3479
0.87162813	6539.7074
0.87381847	6550.8846
0.87600881	6566.5413
0.87819915	6585.6438
0.88038949	6600.3712
0.88257983	6606.4196
0.88477017	6615.9853
0.88696051	6631.9001
0.88915085	6650.9579
0.89134119	6665.1566
0.89353153	6667.2484
0.89572188	6682.1215
0.89791222	6694.0087
0.90010256	6720.3073
0.90229290	6743.0634
0.90448324	6764.4323
0.90667358	6784.3197
0.90886392	6801.5300
0.91105426	6819.7332
0.91324460	6836.9054
0.91543494	6851.1929
0.91762528	6864.8479
0.91981562	6880.6332
0.92200597	6892.8097
0.92419631	6912.2301
0.92638665	6933.9837
0.92857699	6949.8472
0.93076733	6968.6154
0.93295767	6976.7519
0.93514801	6995.0890
0.93733835	7009.2799
0.93952869	7033.1378
0.94171903	7047.0794
0.94390937	7070.1689
0.94609971	7089.4533
0.94829005	7111.1571
0.95048040	7136.0913
0.95267074	7159.7342
0.95486108	7187.4108
0.95705142	7207.7883
0.95924176	7226.5534
0.96143210	7233.3173
0.96362244	7242.9974
0.96581278	7255.3650
0.96800312	7271.5141
0.97019346	7289.7066
0.97238380	7319.6234
0.97457414	7347.9488
0.97676448	7372.7964
0.97895483	7398.7979
0.98114517	7414.8616
0.98333551	7445.3036
0.98552585	7469.0437
0.98771619	7499.6057
0.98990653	7521.8401
0.99209687	7542.9170
0.99428721	7572.5705
0.99647755	7596.3315
0.99866789	7625.0076
1.0008582	7650.7570
1.0030486	7673.5471
1.0052389	7695.7963
1.0074293	7716.2257
1.0096196	7737.3130
1.0118099	7766.8865
1.0140003	7781.6342
1.0161906	7806.2414
1.0183810	7822.1109
1.0205713	7838.0692
1.0227616	7853.1581
1.0249520	7875.5094
1.0271423	7900.7768
1.0293327	7927.3871
1.0315230	7951.0360
1.0337133	7968.5173
1.0359037	7991.8392
1.0380940	8018.3088
1.0402844	8039.6493
1.0424747	8063.3920
1.0446650	8086.8729
1.0468554	8117.0407
1.0490457	8149.8508
1.0512361	8176.7957
1.0534264	8202.8118
1.0556168	8224.2365
1.0578071	8244.0066
1.0599974	8267.1246
1.0621878	8292.5768
1.0643781	8313.3787
1.0665685	8332.1256
1.0687588	8360.1402
1.0709491	8390.8160
1.0731395	8417.2126
1.0753298	8449.4489
1.0775202	8473.7348
1.0797105	8497.1495
1.0819008	8527.2510
1.0840912	8554.4377
1.0862815	8595.8010
1.0884719	8631.1999
1.0906622	8661.4239
1.0928525	8693.9081
1.0950429	8725.5839
1.0972332	8754.7560
1.0994236	8785.8999
1.1016139	8810.3125
1.1038043	8827.0669
1.1059946	8843.7928
1.1081849	8871.0792
1.1103753	8893.5857
1.1125656	8922.7517
1.1147560	8947.9186
1.1169463	8974.9749
1.1191366	9002.7549
1.1213270	9028.0711
1.1235173	9052.3286
1.1257077	9065.7025
1.1278980	9089.3722
1.1300883	9105.8719
1.1322787	9129.8504
1.1344690	9153.6583
1.1366594	9189.5723
1.1388497	9227.5252
1.1410400	9257.1639
1.1432304	9287.0822
1.1454207	9315.5641
1.1476111	9348.2429
1.1498014	9383.9526
1.1519917	9418.9963
1.1541821	9448.5652
1.1563724	9474.9101
1.1585628	9497.2913
1.1607531	9525.0332
1.1629435	9553.2006
1.1651338	9584.8931
1.1673241	9613.3459
1.1695145	9641.8248
1.1717048	9670.5816
1.1738952	9702.8840
1.1760855	9734.9743
1.1782758	9776.7209
1.1804662	9820.6988
1.1826565	9867.5144
1.1848469	9913.3919
1.1870372	9958.8736
1.1892275	10016.754
1.1914179	10081.089
1.1936082	10167.898
1.1957986	10281.717
1.1979889	10433.632
1.2001792	10634.857
1.2023696	10878.575
1.2045599	11206.776
1.2067503	11611.345
1.2089406	12062.158
1.2111309	12560.480
1.2133213	13034.785
1.2155116	13501.411
1.2177020	13910.330
1.2198923	14235.542
1.2220827	14471.997
1.2242730	14610.218
1.2264633	14660.425
1.2286537	14626.726
1.2308440	14511.252
1.2330344	14303.468
1.2352247	14040.345
1.2374150	13694.698
1.2396054	13327.911
1.2417957	12933.382
1.2439861	12542.219
1.2461764	12189.359
1.2483667	11860.070
1.2505571	11599.098
1.2527474	11390.964
1.2549378	11244.652
1.2571281	11146.354
1.2593184	11091.805
1.2615088	11059.508
1.2636991	11055.972
1.2658895	11057.888
1.2680798	11073.911
1.2702702	11091.201
1.2724605	11108.611
1.2746508	11127.630
1.2768412	11139.211
1.2790315	11162.604
1.2812219	11189.312
1.2834122	11220.430
1.2856025	11249.562
1.2877929	11276.056
1.2899832	11304.532
1.2921736	11335.274
1.2943639	11365.601
1.2965542	11400.313
1.2987446	11430.502
1.3009349	11468.395
1.3031253	11497.159
1.3053156	11530.681
1.3075059	11562.644
1.3096963	11603.570
1.3118866	11641.096
1.3140770	11678.908
1.3162673	11716.921
1.3184576	11760.636
1.3206480	11794.904
1.3228383	11826.582
1.3250287	11857.602
1.3272190	11891.545
1.3294094	11931.010
1.3315997	11966.844
1.3337900	12002.378
1.3359804	12037.613
1.3381707	12080.769
1.3403611	12122.324
1.3425514	12172.696
1.3447417	12212.612
1.3469321	12260.342
1.3491224	12291.129
1.3513128	12328.805
1.3535031	12366.220
1.3556934	12409.219
1.3578838	12458.316
1.3600741	12501.715
1.3622645	12554.093
1.3644548	12591.861
1.3666451	12635.018
1.3688355	12672.643
1.3710258	12711.180
1.3732162	12750.621
1.3754065	12799.086
1.3775968	12844.653
1.3797872	12882.280
1.3819775	12922.725
1.3841679	12969.334
1.3863582	13023.106
1.3885486	13074.481
1.3907389	13120.106
1.3929292	13171.838
1.3951196	13223.012
1.3973099	13276.947
1.3995003	13326.635
1.4016906	13379.287
1.4038809	13432.679
1.4060713	13488.263
1.4082616	13541.058
1.4104520	13592.157
1.4126423	13651.111
1.4148326	13706.303
1.4170230	13765.265
1.4192133	13811.756
1.4214037	13862.528
1.4235940	13914.445
1.4257843	13964.104
1.4279747	14019.901
1.4301650	14074.390
1.4323554	14123.308
1.4345457	14168.961
1.4367361	14215.194
1.4389264	14277.437
1.4411167	14335.702
1.4433071	14404.631
1.4454974	14464.840
1.4476878	14522.161
1.4498781	14581.654
1.4520684	14636.314
1.4542588	14699.355
1.4564491	14761.993
1.4586395	14822.803
1.4608298	14890.671
1.4630201	14954.652
1.4652105	15022.998
1.4674008	15083.032
1.4695912	15131.287
1.4717815	15188.117
1.4739718	15240.234
1.4761622	15298.421
1.4783525	15358.613
1.4805429	15426.484
1.4827332	15505.976
1.4849235	15578.073
1.4871139	15652.210
1.4893042	15714.483
1.4914946	15780.695
1.4936849	15845.753
1.4958753	15919.409
1.4980656	15993.638
1.5002559	16059.877
1.5024463	16130.630
1.5046366	16202.908
1.5068270	16271.560
1.5090173	16341.668
1.5112076	16403.684
1.5133980	16476.450
1.5155883	16550.437
1.5177787	16624.297
1.5199690	16697.891
1.5221593	16769.399
1.5243497	16847.228
1.5265400	16911.499
1.5287304	16985.095
1.5309207	17059.216
1.5331110	17139.432
1.5353014	17220.707
1.5374917	17302.102
1.5396821	17387.763
1.5418724	17459.976
1.5440627	17536.558
1.5462531	17604.940
1.5484434	17671.481
1.5506338	17741.736
1.5528241	17816.699
1.5550145	17895.571
1.5572048	17975.244
1.5593951	18055.733
1.5615855	18138.959
1.5637758	18218.125
1.5659662	18295.995
1.5681565	18371.245
1.5703468	18449.363
1.5725372	18528.980
1.5747275	18609.134
1.5769179	18680.963
1.5791082	18763.679
1.5812985	18840.688
1.5834889	18910.990
1.5856792	18982.674
1.5878696	19063.739
1.5900599	19150.020
1.5922502	19232.772
1.5944406	19309.497
1.5966309	19385.035
1.5988213	19452.702
1.6010116	19530.860
1.6032020	19602.569
1.6053923	19680.618
1.6075826	19752.401
1.6097730	19825.995
1.6119633	19904.127
1.6141537	19966.535
1.6163440	20042.752
1.6185343	20115.908
1.6207247	20197.113
1.6229150	20279.512
1.6251054	20352.875
1.6272957	20431.912
1.6294860	20504.550
1.6316764	20580.876
1.6338667	20655.829
1.6360571	20725.588
1.6382474	20799.549
1.6404377	20858.872
1.6426281	20928.078
1.6448184	20997.223
1.6470088	21074.702
1.6491991	21156.209
1.6513894	21222.142
1.6535798	21293.487
1.6557701	21349.785
1.6579605	21411.209
1.6601508	21470.226
1.6623412	21534.556
1.6645315	21614.886
1.6667218	21691.782
1.6689122	21759.967
1.6711025	21827.349
1.6732929	21884.965
1.6754832	21949.742
1.6776735	22011.470
1.6798639	22072.465
1.6820542	22132.085
1.6842446	22197.180
1.6864349	22264.609
1.6886252	22334.937
1.6908156	22403.591
1.6930059	22460.431
1.6951963	22512.706
1.6973866	22565.398
1.6995769	22622.191
1.7017673	22676.846
1.7039576	22730.823
1.7061480	22786.342
1.7083383	22843.575
1.7105286	22897.934
1.7127190	22948.913
1.7149093	22987.426
1.7170997	23033.856
1.7192900	23079.171
1.7214804	23127.809
1.7236707	23163.593
1.7258610	23203.609
1.7280514	23247.328
1.7302417	23290.911
1.7324321	23330.063
1.7346224	23361.825
1.7368127	23394.174
1.7390031	23427.991
1.7411934	23467.412
1.7433838	23506.481
1.7455741	23536.926
1.7477644	23568.284
1.7499548	23604.410
1.7521451	23646.527
1.7543355	23680.900
1.7565258	23707.336
1.7587161	23731.246
1.7609065	23757.410
1.7630968	23795.812
1.7652872	23822.637
1.7674775	23855.256
1.7696679	23887.213
1.7718582	23918.566
1.7740485	23939.406
1.7762389	23957.969
1.7784292	23980.870
1.7806196	24000.421
1.7828099	24023.428
1.7850002	24039.670
1.7871906	24056.287
1.7893809	24070.532
1.7915713	24083.595
1.7937616	24102.448
1.7959519	24127.054
1.7981423	24151.340
1.8003326	24188.006
1.8025230	24229.722
1.8047133	24286.115
1.8069036	24357.387
1.8090940	24435.767
1.8112843	24550.312
1.8134747	24680.076
1.8156650	24841.727
1.8178553	25037.662
1.8200457	25249.944
1.8222360	25503.623
1.8244264	25753.317
1.8266167	26016.733
1.8288071	26261.946
1.8309974	26480.143
1.8331877	26671.402
1.8353781	26807.218
1.8375684	26896.951
1.8397588	26919.118
1.8419491	26881.546
1.8441394	26790.855
1.8463298	26648.424
1.8485201	26452.002
1.8507105	26219.214
1.8529008	25961.102
1.8550911	25692.476
1.8572815	25424.463
1.8594718	25155.392
1.8616622	24902.618
1.8638525	24690.374
1.8660428	24503.842
1.8682332	24349.271
1.8704235	24219.721
1.8726139	24120.043
1.8748042	24055.132
1.8769945	23998.600
1.8791849	23962.710
1.8813752	23915.533
1.8835656	23877.587
1.8857559	23843.693
1.8879463	23817.726
1.8901366	23791.384
1.8923269	23760.611
1.8945173	23731.693
1.8967076	23708.286
1.8988980	23686.772
1.9010883	23662.967
1.9032786	23635.840
1.9054690	23611.178
1.9076593	23587.204
1.9098497	23555.249
1.9120400	23530.823
1.9142303	23493.715
1.9164207	23465.953
1.9186110	23443.129
1.9208014	23421.007
1.9229917	23409.082
1.9251820	23387.540
1.9273724	23363.948
1.9295627	23333.054
1.9317531	23310.551
1.9339434	23300.351
1.9361338	23288.687
1.9383241	23270.813
1.9405144	23250.642
1.9427048	23239.517
1.9448951	23243.158
1.9470855	23263.160
1.9492758	23298.188
1.9514661	23364.005
1.9536565	23458.048
1.9558468	23579.811
1.9580372	23725.336
1.9602275	23889.286
1.9624178	24062.828
1.9646082	24221.479
1.9667985	24354.945
1.9689889	24464.639
1.9711792	24531.785
1.9733695	24568.901
1.9755599	24576.891
1.9777502	24557.149
1.9799406	24517.407
1.9821309	24450.055
1.9843212	24367.891
1.9865116	24282.803
1.9887019	24208.659
1.9908923	24174.295
1.9930826	24176.275
1.9952730	24244.596
1.9974633	24368.109
1.9996536	24560.734
2.0018440	24801.354
2.0040343	25044.499
2.0062247	25315.548
2.0084150	25552.559
2.0106053	25759.646
2.0127957	25906.889
2.0149860	25989.095
2.0171764	26002.106
2.0193667	25940.012
2.0215570	25805.936
2.0237474	25616.663
2.0259377	25383.214
2.0281281	25108.064
2.0303184	24822.905
2.0325087	24527.728
2.0346991	24255.109
2.0368894	24010.655
2.0390798	23805.834
2.0412701	23642.406
2.0434604	23514.123
2.0456508	23422.031
2.0478411	23365.894
2.0500315	23343.754
2.0522218	23345.003
2.0544122	23378.399
2.0566025	23441.676
2.0587928	23547.305
2.0609832	23683.153
2.0631735	23851.733
2.0653639	24050.784
2.0675542	24245.992
2.0697445	24431.354
2.0719349	24574.466
2.0741252	24680.671
2.0763156	24736.317
2.0785059	24738.457
2.0806962	24692.991
2.0828866	24584.285
2.0850769	24422.440
2.0872673	24192.996
2.0894576	23918.291
2.0916479	23604.646
2.0938383	23250.027
2.0960286	22884.769
2.0982190	22490.546
2.1004093	22122.146
2.1025997	21778.670
2.1047900	21480.367
2.1069803	21241.452
2.1091707	21034.958
2.1113610	20884.661
2.1135514	20766.720
2.1157417	20684.836
2.1179320	20644.969
2.1201224	20615.110
2.1223127	20607.682
2.1245031	20597.472
2.1266934	20592.521
2.1288837	20590.929
2.1310741	20573.190
2.1332644	20548.614
2.1354548	20503.827
2.1376451	20450.973
2.1398354	20387.706
2.1420258	20304.762
2.1442161	20225.967
2.1464065	20142.156
2.1485968	20072.979
2.1507871	20003.111
2.1529775	19943.529
2.1551678	19903.272
2.1573582	19881.272
2.1595485	19897.457
2.1617389	19950.454
2.1639292	20031.426
2.1661195	20135.127
2.1683099	20245.599
2.1705002	20354.903
2.1726906	20458.708
2.1748809	20550.862
2.1770712	20624.706
2.1792616	20683.526
2.1814519	20732.976
2.1836423	20765.561
2.1858326	20789.396
2.1880229	20800.295
2.1902133	20809.453
2.1924036	20815.324
2.1945940	20813.817
2.1967843	20804.922
2.1989746	20782.815
2.2011650	20755.329
2.2033553	20722.714
2.2055457	20682.143
2.2077360	20629.624
2.2099263	20550.544
2.2121167	20457.226
2.2143070	20345.538
2.2164974	20209.978
2.2186877	20056.436
2.2208781	19874.735
2.2230684	19682.167
2.2252587	19476.519
2.2274491	19261.634
2.2296394	19060.500
2.2318298	18861.190
2.2340201	18687.340
2.2362104	18531.193
2.2384008	18395.910
2.2405911	18285.823
2.2427815	18189.363
2.2449718	18107.349
2.2471621	18043.195
2.2493525	17990.320
2.2515428	17948.755
2.2537332	17909.167
2.2559235	17873.578
2.2581138	17840.568
2.2603042	17811.456
2.2624945	17777.993
2.2646849	17747.001
2.2668752	17715.686
2.2690656	17679.165
2.2712559	17640.736
2.2734462	17615.116
2.2756366	17599.996
2.2778269	17598.801
2.2800173	17594.463
2.2822076	17605.350
2.2843979	17629.574
2.2865883	17685.742
2.2887786	17748.710
2.2909690	17821.245
2.2931593	17892.147
2.2953496	17959.240
2.2975400	18032.804
2.2997303	18085.285
2.3019207	18125.422
2.3041110	18136.556
2.3063013	18125.875
2.3084917	18088.306
2.3106820	18028.594
2.3128724	17942.658
2.3150627	17841.448
2.3172530	17727.413
2.3194434	17602.757
2.3216337	17472.312
2.3238241	17346.934
2.3260144	17228.900
2.3282048	17124.275
2.3303951	17031.493
2.3325854	16959.852
2.3347758	16910.285
2.3369661	16872.772
2.3391565	16849.277
2.3413468	16828.008
2.3435371	16810.300
2.3457275	16789.981
2.3479178	16767.190
2.3501082	16732.047
2.3522985	16684.433
2.3544888	16628.878
2.3566792	16559.877
2.3588695	16477.167
2.3610599	16383.823
2.3632502	16282.632
2.3654405	16181.359
2.3676309	16084.673
2.3698212	15989.136
2.3720116	15898.514
2.3742019	15812.081
2.3763922	15740.719
2.3785826	15682.007
2.3807729	15636.433
2.3829633	15614.946
2.3851536	15602.302
2.3873440	15602.284
2.3895343	15606.753
2.3917246	15615.918
2.3939150	15630.940
2.3961053	15644.980
2.3982957	15654.443
2.4004860	15658.064
2.4026763	15649.856
2.4048667	15630.262
2.4070570	15592.540
2.4092474	15544.879
2.4114377	15486.211
2.4136280	15423.112
2.4158184	15360.312
2.4180087	15296.561
2.4201991	15236.665
2.4223894	15169.369
2.4245797	15109.850
2.4267701	15048.957
2.4289604	14998.301
2.4311508	14951.065
2.4333411	14913.071
2.4355315	14887.842
2.4377218	14875.132
2.4399121	14866.059
2.4421025	14856.708
2.4442928	14847.611
2.4464832	14832.811
2.4486735	14820.280
2.4508638	14803.954
2.4530542	14780.209
2.4552445	14742.941
2.4574349	14698.326
2.4596252	14648.023
2.4618155	14601.708
2.4640059	14554.210
2.4661962	14503.086
2.4683866	14452.295
2.4705769	14396.989
2.4727672	14347.395
2.4749576	14303.533
2.4771479	14265.674
2.4793383	14233.188
2.4815286	14205.864
2.4837189	14181.342
2.4859093	14155.098
2.4880996	14119.298
2.4902900	14084.198
2.4924803	14045.896
2.4946707	14000.790
2.4968610	13955.492
2.4990513	13906.351
2.5012417	13861.128
2.5034320	13812.071
2.5056224	13762.921
2.5078127	13708.773
2.5100030	13654.469
2.5121934	13604.187
2.5143837	13551.972
2.5165741	13506.756
2.5187644	13461.760
2.5209547	13421.350
2.5231451	13387.289
2.5253354	13353.829
2.5275258	13320.711
2.5297161	13287.571
2.5319064	13253.843
2.5340968	13220.872
2.5362871	13184.567
2.5384775	13148.865
2.5406678	13113.387
2.5428582	13072.005
2.5450485	13032.421
2.5472388	12985.026
2.5494292	12940.505
2.5516195	12894.290
2.5538099	12855.142
2.5560002	12810.561
2.5581905	12764.529
2.5603809	12722.669
2.5625712	12683.223
2.5647616	12644.303
2.5669519	12609.676
2.5691422	12570.402
2.5713326	12536.154
2.5735229	12502.733
2.5757133	12472.164
2.5779036	12440.302
2.5800939	12408.413
2.5822843	12378.338
2.5844746	12342.696
2.5866650	12308.408
2.5888553	12271.901
2.5910456	12240.307
2.5932360	12206.626
2.5954263	12182.342
2.5976167	12152.067
2.5998070	12124.299
2.6019974	12093.280
2.6041877	12061.898
2.6063780	12032.764
2.6085684	12000.650
2.6107587	11963.883
2.6129491	11935.155
2.6151394	11910.646
2.6173297	11891.640
2.6195201	11865.496
2.6217104	11839.354
2.6239008	11813.193
2.6260911	11792.421
2.6282814	11768.748
2.6304718	11743.265
2.6326621	11718.664
2.6348525	11693.543
2.6370428	11665.549
2.6392331	11640.759
2.6414235	11621.766
2.6436138	11604.728
2.6458042	11584.853
2.6479945	11566.954
2.6501848	11549.784
2.6523752	11536.049
2.6545655	11519.684
2.6567559	11508.509
2.6589462	11494.574
2.6611366	11479.259
2.6633269	11458.533
2.6655172	11440.845
2.6677076	11416.081
2.6698979	11384.197
2.6720883	11349.444
2.6742786	11312.779
2.6764689	11276.045
2.6786593	11239.019
2.6808496	11205.445
2.6830400	11177.452
2.6852303	11145.373
2.6874206	11111.190
2.6896110	11083.564
2.6918013	11063.883
2.6939917	11047.276
2.6961820	11041.233
2.6983723	11049.542
2.7005627	11064.320
2.7027530	11088.885
2.7049434	11116.401
2.7071337	11146.857
2.7093241	11178.300
2.7115144	11201.526
2.7137047	11220.885
2.7158951	11240.720
2.7180854	11250.427
2.7202758	11250.744
2.7224661	11237.454
2.7246564	11214.351
2.7268468	11183.456
2.7290371	11148.330
2.7312275	11109.146
2.7334178	11063.946
2.7356081	11020.460
2.7377985	10968.749
2.7399888	10909.076
2.7421792	10840.899
2.7443695	10776.977
2.7465598	10710.857
2.7487502	10647.585
2.7509405	10589.663
2.7531309	10535.606
2.7553212	10485.632
2.7575115	10440.208
2.7597019	10399.542
2.7618922	10361.575
2.7640826	10326.208
2.7662729	10293.166
2.7684633	10260.308
2.7706536	10230.010
2.7728439	10199.441
2.7750343	10176.290
2.7772246	10156.042
2.7794150	10143.896
2.7816053	10141.595
2.7837956	10149.176
2.7859860	10167.957
2.7881763	10193.601
2.7903667	10231.133
2.7925570	10271.633
2.7947473	10325.826
2.7969377	10382.696
2.7991280	10454.004
2.8013184	10530.052
2.8035087	10618.057
2.8056990	10713.017
2.8078894	10808.294
2.8100797	10910.767
2.8122701	11011.601
2.8144604	11101.900
2.8166507	11179.619
2.8188411	11232.618
2.8210314	11267.404
2.8232218	11274.953
2.8254121	11253.423
2.8276025	11196.737
2.8297928	11117.548
2.8319831	11017.846
2.8341735	10899.636
2.8363638	10766.520
2.8385542	10615.768
2.8407445	10461.144
2.8429348	10301.532
2.8451252	10146.106
2.8473155	9999.5032
2.8495059	9859.6645
2.8516962	9736.5729
2.8538865	9622.5294
2.8560769	9527.8915
2.8582672	9445.9858
2.8604576	9371.7511
2.8626479	9314.4473
2.8648382	9263.6536
2.8670286	9221.4766
2.8692189	9186.6573
2.8714093	9155.2048
2.8735996	9132.1932
2.8757900	9107.3128
2.8779803	9089.1629
2.8801706	9077.4320
2.8823610	9068.9904
2.8845513	9067.9030
2.8867417	9071.8737
2.8889320	9072.1257
2.8911223	9081.0913
2.8933127	9088.7594
2.8955030	9104.5778
2.8976934	9117.3943
2.8998837	9134.5095
2.9020740	9153.6038
2.9042644	9176.1510
2.9064547	9199.2338
2.9086451	9225.1435
2.9108354	9248.9730
2.9130257	9266.7234
2.9152161	9276.9478
2.9174064	9280.4136
2.9195968	9275.9536
2.9217871	9265.8216
2.9239774	9246.3414
2.9261678	9222.3166
2.9283581	9200.1147
2.9305485	9179.1717
2.9327388	9164.2583
2.9349292	9148.8746
2.9371195	9140.5326
2.9393098	9141.9535
2.9415002	9145.3138
2.9436905	9152.1497
2.9458809	9160.5737
2.9480712	9178.9350
2.9502615	9205.6124
2.9524519	9233.7986
2.9546422	9264.1564
2.9568326	9291.5447
2.9590229	9309.0623
2.9612132	9317.0758
2.9634036	9318.0130
2.9655939	9315.1217
2.9677843	9300.3956
2.9699746	9276.7994
2.9721649	9242.2299
2.9743553	9197.3610
2.9765456	9138.5871
2.9787360	9068.8955
2.9809263	9000.7595
2.9831166	8930.0696
2.9853070	8852.1743
2.9874973	8781.3275
2.9896877	8708.5264
2.9918780	8643.3863
2.9940684	8573.0327
2.9962587	8513.2820
2.9984490	8455.5088
3.0006394	8404.3731
3.0028297	8358.1087
3.0050201	8321.7869
3.0072104	8298.1180
3.0094007	8282.6881
3.0115911	8273.9859
3.0137814	8277.0258
3.0159718	8284.8363
3.0181621	8299.1938
3.0203524	8318.3101
3.0225428	8352.0131
3.0247331	8392.8958
3.0269235	8443.2501
3.0291138	8512.0575
3.0313041	8590.8974
3.0334945	8678.7547
3.0356848	8776.0431
3.0378752	8885.2257
3.0400655	9000.6246
3.0422559	9116.6677
3.0444462	9236.4041
3.0466365	9351.7882
3.0488269	9474.9497
3.0510172	9590.9624
3.0532076	9710.2063
3.0553979	9821.0637
3.0575882	9916.2237
3.0597786	9995.9547
3.0619689	10045.637
3.0641593	10066.643
3.0663496	10052.566
3.0685399	10007.618
3.0707303	9936.7536
3.0729206	9842.4502
3.0751110	9721.7434
3.0773013	9581.8533
3.0794916	9427.7488
3.0816820	9267.4286
3.0838723	9108.1562
3.0860627	8944.6320
3.0882530	8791.3257
3.0904433	8644.2102
3.0926337	8508.8143
3.0948240	8387.6602
3.0970144	8280.9209
3.0992047	8190.3725
3.1013951	8112.0420
3.1035854	8051.8622
3.1057757	8003.6720
3.1079661	7968.2528
3.1101564	7939.6478
3.1123468	7911.2310
3.1145371	7888.2059
3.1167274	7867.6913
3.1189178	7854.5553
3.1211081	7840.7403
3.1232985	7832.5971
3.1254888	7824.4701
3.1276791	7820.4103
3.1298695	7815.7021
3.1320598	7816.2231
3.1342502	7822.7932
3.1364405	7831.5175
3.1386308	7847.5641
3.1408212	7865.9409
3.1430115	7888.2094
3.1452019	7909.0793
3.1473922	7931.2953
3.1495825	7951.1352
3.1517729	7968.5570
3.1539632	7978.5246
3.1561536	7986.1100
3.1583439	7986.3281
3.1605343	7988.5133
3.1627246	7986.3292
3.1649149	7982.3904
3.1671053	7978.5191
3.1692956	7973.4438
3.1714860	7964.7035
3.1736763	7959.9961
3.1758666	7954.7927
3.1780570	7958.5860
3.1802473	7964.4949
3.1824377	7973.2183
3.1846280	7982.6506
3.1868183	7991.0707
3.1890087	8007.1394
3.1911990	8021.2888
3.1933894	8036.4662
3.1955797	8046.1262
3.1977700	8050.3662
3.1999604	8054.3815
3.2021507	8047.9451
3.2043411	8038.4009
3.2065314	8022.5953
3.2087218	8004.1787
3.2109121	7987.7617
3.2131024	7972.7608
3.2152928	7959.9228
3.2174831	7948.3827
3.2196735	7936.9320
3.2218638	7924.1818
3.2240541	7911.4180
3.2262445	7906.3861
3.2284348	7900.4225
3.2306252	7893.6395
3.2328155	7886.1263
3.2350058	7883.1317
3.2371962	7880.8506
3.2393865	7880.0003
3.2415769	7878.6045
3.2437672	7879.4016
3.2459575	7881.2056
3.2481479	7887.8028
3.2503382	7888.5838
3.2525286	7892.7869
3.2547189	7892.9314
3.2569092	7893.2270
3.2590996	7895.6062
3.2612899	7895.6449
3.2634803	7892.9385
3.2656706	7887.0936
3.2678610	7879.6498
3.2700513	7870.9779
3.2722416	7857.4824
3.2744320	7839.0609
3.2766223	7823.6048
3.2788127	7804.6514
3.2810030	7783.4344
3.2831933	7756.3613
3.2853837	7726.6098
3.2875740	7701.3752
3.2897644	7677.3710
3.2919547	7654.5690
3.2941450	7632.8034
3.2963354	7621.2267
3.2985257	7613.5674
3.3007161	7608.9092
3.3029064	7599.7401
3.3050967	7591.2113
3.3072871	7585.6948
3.3094774	7575.5855
3.3116678	7567.7792
3.3138581	7559.8244
3.3160484	7560.3970
3.3182388	7563.9923
3.3204291	7569.0567
3.3226195	7573.4866
3.3248098	7577.7337
3.3270002	7584.6318
3.3291905	7596.3748
3.3313808	7610.7986
3.3335712	7626.8799
3.3357615	7644.6883
3.3379519	7663.6587
3.3401422	7678.0722
3.3423325	7691.1916
3.3445229	7706.6778
3.3467132	7721.0855
3.3489036	7735.1372
3.3510939	7743.5254
3.3532842	7746.4252
3.3554746	7747.4302
3.3576649	7747.4903
3.3598553	7746.1690
3.3620456	7742.4989
3.3642359	7736.8730
3.3664263	7729.5538
3.3686166	7721.3558
3.3708070	7715.2109
3.3729973	7709.2525
3.3751877	7707.9869
3.3773780	7703.4576
3.3795683	7703.7660
3.3817587	7710.6831
3.3839490	7715.4418
3.3861394	7720.2231
3.3883297	7721.6220
3.3905200	7726.9730
3.3927104	7731.4809
3.3949007	7735.5990
3.3970911	7738.1425
3.3992814	7741.4178
3.4014717	7741.4690
3.4036621	7738.0883
3.4058524	7731.6129
3.4080428	7725.7442
3.4102331	7718.8280
3.4124234	7717.1639
3.4146138	7718.3851
3.4168041	7721.5704
3.4189945	7728.1853
3.4211848	7731.7935
3.4233751	7738.7401
3.4255655	7747.5271
3.4277558	7759.4507
3.4299462	7768.8836
3.4321365	7775.3784
3.4343269	7784.9966
3.4365172	7796.7264
3.4387075	7809.1508
3.4408979	7823.6384
3.4430882	7836.0108
3.4452786	7847.5482
3.4474689	7851.7631
3.4496592	7856.7796
3.4518496	7861.7364
3.4540399	7871.6497
3.4562303	7877.3805
3.4584206	7883.0876
3.4606109	7882.1406
3.4628013	7881.9162
3.4649916	7881.8473
3.4671820	7890.0203
3.4693723	7896.4302
3.4715626	7906.4759
3.4737530	7912.2896
3.4759433	7917.3340
3.4781337	7924.8853
3.4803240	7935.0728
3.4825143	7949.7202
3.4847047	7962.0265
3.4868950	7976.1024
3.4890854	7995.6825
3.4912757	8018.5566
3.4934661	8043.9602
3.4956564	8065.5145
3.4978467	8088.2855
3.5000371	8112.0287
3.5022274	8133.5794
3.5044178	8158.6434
3.5066081	8180.7616
3.5087984	8202.9476
3.5109888	8226.7641
3.5131791	8251.0323
3.5153695	8277.0411
3.5175598	8298.2559
3.5197501	8322.5504
3.5219405	8344.7422
3.5241308	8365.9246
3.5263212	8385.3078
3.5285115	8400.5951
3.5307018	8413.2202
3.5328922	8418.9179
3.5350825	8423.8775
3.5372729	8422.5866
3.5394632	8419.2317
3.5416536	8412.9332
3.5438439	8408.7132
3.5460342	8400.3925
3.5482246	8391.0727
3.5504149	8382.1775
3.5526053	8374.1888
3.5547956	8370.7091
3.5569859	8370.8169
3.5591763	8376.8294
3.5613666	8386.4589
3.5635570	8397.2120
3.5657473	8413.9238
3.5679376	8441.4327
3.5701280	8480.9406
3.5723183	8518.3870
3.5745087	8556.1140
3.5766990	8596.6364
3.5788893	8642.0146
3.5810797	8686.3553
3.5832700	8725.9340
3.5854604	8760.9856
3.5876507	8789.0529
3.5898410	8810.4205
3.5920314	8830.8218
3.5942217	8841.7403
3.5964121	8852.3378
3.5986024	8853.5934
3.6007928	8854.6585
3.6029831	8849.2784
3.6051734	8840.5106
3.6073638	8831.5220
3.6095541	8822.6939
3.6117445	8810.3398
3.6139348	8791.5410
3.6161251	8774.9523
3.6183155	8756.5279
3.6205058	8742.3541
3.6226962	8725.5433
3.6248865	8713.9233
3.6270768	8710.1811
3.6292672	8707.6677
3.6314575	8710.5071
3.6336479	8720.1675
3.6358382	8742.5271
3.6380285	8777.3884
3.6402189	8821.4493
3.6424092	8870.9546
3.6445996	8926.7466
3.6467899	8991.4551
3.6489802	9064.2011
3.6511706	9142.8656
3.6533609	9231.5009
3.6555513	9331.0365
3.6577416	9441.6859
3.6599320	9561.6638
3.6621223	9693.8157
3.6643126	9828.2267
3.6665030	9964.1084
3.6686933	10098.286
3.6708837	10224.374
3.6730740	10338.123
3.6752643	10438.199
3.6774547	10519.681
3.6796450	10581.616
3.6818354	10618.694
3.6840257	10629.819
3.6862160	10618.544
3.6884064	10578.795
3.6905967	10516.049
3.6927871	10430.257
3.6949774	10330.427
3.6971677	10218.848
3.6993581	10097.833
3.7015484	9975.1873
3.7037388	9854.5396
3.7059291	9742.0686
3.7081195	9633.8070
3.7103098	9538.5570
3.7125001	9455.9736
3.7146905	9385.2160
3.7168808	9334.3133
3.7190712	9297.9894
3.7212615	9274.1840
3.7234518	9261.0473
3.7256422	9254.3095
3.7278325	9255.5865
3.7300229	9260.3727
3.7322132	9267.9152
3.7344035	9277.5328
3.7365939	9287.0104
3.7387842	9294.2842
3.7409746	9297.4089
3.7431649	9294.7945
3.7453552	9292.2736
3.7475456	9288.3767
3.7497359	9282.5001
3.7519263	9272.7419
3.7541166	9258.9731
3.7563069	9245.9051
3.7584973	9235.8167
3.7606876	9230.2478
3.7628780	9221.3431
3.7650683	9212.4024
3.7672587	9204.4829
3.7694490	9200.9949
3.7716393	9202.6837
3.7738297	9203.1352
3.7760200	9206.2500
3.7782104	9209.0044
3.7804007	9211.4529
3.7825910	9215.8714
3.7847814	9222.8730
3.7869717	9227.4291
3.7891621	9232.2779
3.7913524	9242.1868
3.7935427	9249.2488
3.7957331	9256.1229
3.7979234	9258.4542
3.8001138	9267.0520
3.8023041	9276.9498
3.8044944	9289.2795
3.8066848	9296.0672
3.8088751	9307.1030
3.8110655	9318.9680
3.8132558	9334.7617
3.8154461	9345.3175
3.8176365	9355.6517
3.8198268	9367.2684
3.8220172	9378.7940
3.8242075	9392.4035
3.8263979	9406.3614
3.8285882	9422.4429
3.8307785	9436.3656
3.8329689	9449.4420
3.8351592	9459.7740
3.8373496	9471.5034
3.8395399	9484.1265
3.8417302	9493.7554
3.8439206	9501.9911
3.8461109	9511.0492
3.8483013	9517.8743
3.8504916	9522.1071
3.8526819	9529.0358
3.8548723	9535.0660
3.8570626	9543.7307
3.8592530	9550.3786
3.8614433	9560.1625
3.8636336	9572.5607
3.8658240	9593.6329
3.8680143	9617.0410
3.8702047	9641.9340
3.8723950	9673.0420
3.8745854	9701.3259
3.8767757	9730.3164
3.8789660	9756.2488
3.8811564	9779.0955
3.8833467	9803.2420
3.8855371	9821.3306
3.8877274	9839.7789
3.8899177	9852.9029
3.8921081	9866.0632
3.8942984	9873.5377
3.8964888	9884.0888
3.8986791	9893.6363
3.9008694	9898.8034
3.9030598	9897.3088
3.9052501	9894.0627
3.9074405	9892.4928
3.9096308	9891.2486
3.9118211	9897.0982
3.9140115	9900.0292
3.9162018	9912.8784
3.9183922	9936.1055
3.9205825	9971.5186
3.9227728	10022.538
3.9249632	10085.761
3.9271535	10165.087
3.9293439	10252.662
3.9315342	10355.365
3.9337246	10468.196
3.9359149	10583.816
3.9381052	10697.536
3.9402956	10801.730
3.9424859	10898.486
3.9446763	10979.334
3.9468666	11051.988
3.9490569	11109.598
3.9512473	11156.930
3.9534376	11190.495
3.9556280	11212.091
3.9578183	11226.829
3.9600086	11229.468
3.9621990	11227.361
3.9643893	11229.740
3.9665797	11237.733
3.9687700	11251.859
3.9709603	11273.185
3.9731507	11295.437
3.9753410	11324.281
3.9775314	11351.321
3.9797217	11377.922
3.9819120	11404.537
3.9841024	11430.997
3.9862927	11455.290
3.9884831	11477.219
3.9906734	11491.835
3.9928638	11499.849
3.9950541	11505.843
3.9972444	11512.664
3.9994348	11515.862
4.0016251	11519.480
4.0038155	11523.535
4.0060058	11533.529
4.0081961	11550.201
4.0103865	11574.141
4.0125768	11604.265
4.0147672	11643.330
4.0169575	11682.849
4.0191478	11729.293
4.0213382	11775.400
4.0235285	11825.221
4.0257189	11867.732
4.0279092	11907.089
4.0300995	11938.623
4.0322899	11965.054
4.0344802	11979.505
4.0366706	11982.437
4.0388609	11971.622
4.0410513	11949.485
4.0432416	11918.631
4.0454319	11873.428
4.0476223	11821.369
4.0498126	11765.027
4.0520030	11704.674
4.0541933	11640.632
4.0563836	11568.859
4.0585740	11492.275
4.0607643	11410.061
4.0629547	11327.122
4.0651450	11250.056
4.0673353	11179.329
4.0695257	11113.420
4.0717160	11053.847
4.0739064	11002.508
4.0760967	10963.094
4.0782870	10927.630
4.0804774	10905.034
4.0826677	10888.434
4.0848581	10883.483
4.0870484	10883.159
4.0892387	10891.445
4.0914291	10908.769
4.0936194	10930.711
4.0958098	10948.512
4.0980001	10970.306
4.1001905	10989.497
4.1023808	11006.633
4.1045711	11013.589
4.1067615	11011.855
4.1089518	11002.189
4.1111422	10982.032
4.1133325	10956.993
4.1155228	10924.391
4.1177132	10884.491
4.1199035	10842.127
4.1220939	10801.747
4.1242842	10766.266
4.1264745	10732.285
4.1286649	10702.595
4.1308552	10676.236
4.1330456	10652.578
4.1352359	10640.873
4.1374262	10635.943
4.1396166	10638.827
4.1418069	10645.677
4.1439973	10658.005
4.1461876	10669.157
4.1483779	10677.243
4.1505683	10680.098
4.1527586	10677.906
4.1549490	10667.658
4.1571393	10651.475
4.1593297	10622.648
4.1615200	10587.809
4.1637103	10547.598
4.1659007	10498.760
4.1680910	10449.327
4.1702814	10395.918
4.1724717	10342.587
4.1746620	10287.118
4.1768524	10229.602
4.1790427	10174.591
4.1812331	10122.698
4.1834234	10072.454
4.1856137	10029.595
4.1878041	9987.6380
4.1899944	9953.2456
4.1921848	9921.4909
4.1943751	9895.7266
4.1965654	9876.6186
4.1987558	9861.0270
4.2009461	9848.2853
4.2031365	9836.6619
4.2053268	9823.9103
4.2075172	9812.2020
4.2097075	9805.0513
4.2118978	9798.0448
4.2140882	9791.7007
4.2162785	9780.6983
4.2184689	9771.0994
4.2206592	9766.0959
4.2228495	9760.6789
4.2250399	9757.3780
4.2272302	9755.2962
4.2294206	9752.5004
4.2316109	9747.5478
4.2338012	9749.3251
4.2359916	9753.0750
4.2381819	9764.4575
4.2403723	9773.8725
4.2425626	9792.6762
4.2447529	9816.5451
4.2469433	9851.9375
4.2491336	9897.9279
4.2513240	9951.5019
4.2535143	10006.410
4.2557046	10063.835
4.2578950	10121.295
4.2600853	10179.284
4.2622757	10238.003
4.2644660	10289.104
4.2666564	10343.533
4.2688467	10388.257
4.2710370	10431.218
4.2732274	10467.440
4.2754177	10495.200
4.2776081	10512.293
4.2797984	10528.569
4.2819887	10543.209
4.2841791	10548.998
4.2863694	10549.869
4.2885598	10539.750
4.2907501	10523.642
4.2929404	10499.030
4.2951308	10465.431
4.2973211	10426.616
4.2995115	10380.591
4.3017018	10332.820
4.3038921	10279.545
4.3060825	10222.765
4.3082728	10165.853
4.3104632	10108.950
4.3126535	10059.342
4.3148438	10014.239
4.3170342	9979.1927
4.3192245	9953.0374
4.3214149	9940.3012
4.3236052	9936.4958
4.3257956	9941.4923
4.3279859	9957.0222
4.3301762	9984.7503
4.3323666	10022.337
4.3345569	10061.083
4.3367473	10102.571
4.3389376	10137.634
4.3411279	10169.081
4.3433183	10187.187
4.3455086	10195.334
4.3476990	10190.286
4.3498893	10171.731
4.3520796	10140.701
4.3542700	10098.970
4.3564603	10047.770
4.3586507	9983.2245
4.3608410	9918.6932
4.3630313	9845.7364
4.3652217	9779.9965
4.3674120	9717.1850
4.3696024	9663.1901
4.3717927	9616.0913
4.3739831	9574.3308
4.3761734	9537.6933
4.3783637	9501.1824
4.3805541	9466.6167
4.3827444	9435.4125
[truncated: 3,000 more rows]
