# Supplementary material for: Mechanochemically-induced glass formation from two-dimensional hybrid organic–inorganic perovskites
Source: Chem Sci. 2024 Apr 19;15(19):7198–205. doi: 10.1039/d4sc00905c (PMC11095504; doi:10.1039/d4sc00905c)
Supplement: SC-015-D4SC00905C-s002 [file SC-015-D4SC00905C-s002.zip › XRD_data_and_TOPAS_input_file/012275.xy]

0.0042531738	0.0000000
0.0064435146	0.0000000
0.0086338554	0.0000000
0.010824196	0.0000000
0.013014537	0.0000000
0.015204878	0.0000000
0.017395219	0.0000000
0.019585559	0.0000000
0.021775900	0.0000000
0.023966241	0.0000000
0.026156582	0.0000000
0.028346922	0.0000000
0.030537263	0.0000000
0.032727604	0.0000000
0.034917945	0.0000000
0.037108286	0.0000000
0.039298626	0.0000000
0.041488967	0.0000000
0.043679308	0.0000000
0.045869649	0.0000000
0.048059990	0.0000000
0.050250330	0.0000000
0.052440671	0.0000000
0.054631012	0.0000000
0.056821353	0.0000000
0.059011694	0.0000000
0.061202034	0.0000000
0.063392375	0.0000000
0.065582716	0.0000000
0.067773057	0.0000000
0.069963398	0.0000000
0.072153738	0.0000000
0.074344079	0.0000000
0.076534420	0.0000000
0.078724761	0.0000000
0.080915101	0.0000000
0.083105442	0.0000000
0.085295783	0.0000000
0.087486124	0.0000000
0.089676465	0.0000000
0.091866805	0.0000000
0.094057146	0.0000000
0.096247487	0.0000000
0.098437828	0.0000000
0.10062817	0.0000000
0.10281851	0.0000000
0.10500885	0.0000000
0.10719919	0.0000000
0.10938953	0.0000000
0.11157987	0.0000000
0.11377021	0.0000000
0.11596055	0.0000000
0.11815089	0.0000000
0.12034124	0.0000000
0.12253158	0.0000000
0.12472192	0.0000000
0.12691226	0.0000000
0.12910260	0.0000000
0.13129294	0.0000000
0.13348328	0.0000000
0.13567362	0.0000000
0.13786396	0.0000000
0.14005430	0.0000000
0.14224464	0.0000000
0.14443498	0.0000000
0.14662533	0.0000000
0.14881567	0.0000000
0.15100601	0.0000000
0.15319635	0.0000000
0.15538669	0.0000000
0.15757703	0.0000000
0.15976737	0.0000000
0.16195771	0.0000000
0.16414805	0.0000000
0.16633839	0.0000000
0.16852873	0.0000000
0.17071907	0.0000000
0.17290941	0.0000000
0.17509976	0.0000000
0.17729010	0.0000000
0.17948044	0.0000000
0.18167078	0.0000000
0.18386112	0.0000000
0.18605146	0.0000000
0.18824180	0.0000000
0.19043214	0.0000000
0.19262248	0.0000000
0.19481282	0.0000000
0.19700316	0.0000000
0.19919350	0.0000000
0.20138384	0.0000000
0.20357419	0.0000000
0.20576453	0.0000000
0.20795487	0.0000000
0.21014521	0.0000000
0.21233555	0.0000000
0.21452589	0.0000000
0.21671623	0.0000000
0.21890657	0.0000000
0.22109691	0.0000000
0.22328725	0.0000000
0.22547759	0.0000000
0.22766793	0.0000000
0.22985828	0.0000000
0.23204862	0.0000000
0.23423896	0.0000000
0.23642930	0.0000000
0.23861964	0.0000000
0.24080998	0.0000000
0.24300032	0.0000000
0.24519066	0.0000000
0.24738100	0.0000000
0.24957134	0.0000000
0.25176168	0.0000000
0.25395202	0.0000000
0.25614236	0.0000000
0.25833271	0.0000000
0.26052305	0.0000000
0.26271339	0.0000000
0.26490373	0.0000000
0.26709407	0.0000000
0.26928441	0.0000000
0.27147475	0.0000000
0.27366509	0.0000000
0.27585543	0.0000000
0.27804577	0.0000000
0.28023611	0.0000000
0.28242645	0.0000000
0.28461679	0.0000000
0.28680714	0.0000000
0.28899748	0.0000000
0.29118782	0.0000000
0.29337816	0.0000000
0.29556850	0.0000000
0.29775884	0.0000000
0.29994918	0.0000000
0.30213952	0.0000000
0.30432986	0.0000000
0.30652020	0.0000000
0.30871054	0.0000000
0.31090088	0.0000000
0.31309123	0.0000000
0.31528157	0.0000000
0.31747191	0.0000000
0.31966225	0.0000000
0.32185259	0.0000000
0.32404293	0.0000000
0.32623327	0.0000000
0.32842361	0.0000000
0.33061395	0.0000000
0.33280429	0.0000000
0.33499463	0.0000000
0.33718497	0.0000000
0.33937531	0.0000000
0.34156566	0.0000000
0.34375600	0.0000000
0.34594634	0.0000000
0.34813668	0.0000000
0.35032702	0.0000000
0.35251736	0.0000000
0.35470770	0.0000000
0.35689804	0.0000000
0.35908838	0.0000000
0.36127872	0.0000000
0.36346906	0.0000000
0.36565940	0.0000000
0.36784975	0.0000000
0.37004009	0.0000000
0.37223043	0.0000000
0.37442077	0.0000000
0.37661111	0.0000000
0.37880145	0.0000000
0.38099179	0.0000000
0.38318213	0.0000000
0.38537247	0.0000000
0.38756281	0.0000000
0.38975315	0.0000000
0.39194349	0.0000000
0.39413383	0.0000000
0.39632418	0.0000000
0.39851452	0.0000000
0.40070486	0.0000000
0.40289520	0.0000000
0.40508554	0.0000000
0.40727588	0.0000000
0.40946622	0.0000000
0.41165656	0.0000000
0.41384690	0.0000000
0.41603724	0.0000000
0.41822758	0.0000000
0.42041792	0.0000000
0.42260826	0.0000000
0.42479861	0.0000000
0.42698895	0.0000000
0.42917929	0.0000000
0.43136963	0.0000000
0.43355997	0.0000000
0.43575031	0.0000000
0.43794065	0.0000000
0.44013099	0.0000000
0.44232133	0.0000000
0.44451167	0.0000000
0.44670201	0.0000000
0.44889235	0.0000000
0.45108270	0.0000000
0.45327304	0.0000000
0.45546338	0.0000000
0.45765372	0.0000000
0.45984406	0.0000000
0.46203440	0.0000000
0.46422474	0.0000000
0.46641508	0.0000000
0.46860542	0.0000000
0.47079576	0.0000000
0.47298610	0.0000000
0.47517644	0.0000000
0.47736678	0.0000000
0.47955713	0.0000000
0.48174747	0.0000000
0.48393781	0.0000000
0.48612815	0.0000000
0.48831849	0.0000000
0.49050883	0.0000000
0.49269917	0.0000000
0.49488951	0.0000000
0.49707985	0.0000000
0.49927019	4640.9194
0.50146053	4690.6675
0.50365087	4710.4542
0.50584121	4748.5407
0.50803156	4762.1296
0.51022190	4790.2875
0.51241224	4814.3002
0.51460258	4847.1783
0.51679292	4882.5337
0.51898326	4912.9238
0.52117360	4946.0514
0.52336394	4969.0872
0.52555428	4991.7098
0.52774462	5015.7537
0.52993496	5053.3326
0.53212530	5094.4973
0.53431565	5141.6144
0.53650599	5166.9088
0.53869633	5200.8033
0.54088667	5245.7335
0.54307701	5291.6204
0.54526735	5335.2008
0.54745769	5377.4233
0.54964803	5420.6015
0.55183837	5456.0190
0.55402871	5486.8965
0.55621905	5528.4246
0.55840939	5581.0528
0.56059973	5634.5362
0.56279008	5695.0631
0.56498042	5753.4889
0.56717076	5836.3870
0.56936110	5933.6807
0.57155144	6081.1286
0.57374178	6240.8396
0.57593212	6431.6054
0.57812246	6673.1638
0.58031280	6953.5284
0.58250314	7347.0037
0.58469348	7869.7325
0.58688382	8560.3021
0.58907416	9515.0433
0.59126451	10692.572
0.59345485	12259.322
0.59564519	14061.539
0.59783553	15944.526
0.60002587	17976.316
0.60221621	19752.192
0.60440655	21418.664
0.60659689	22775.341
0.60878723	23786.359
0.61097757	24528.751
0.61316791	24873.309
0.61535825	24892.562
0.61754860	24543.834
0.61973894	23859.285
0.62192928	22786.766
0.62411962	21491.827
0.62630996	19858.312
0.62850030	18130.356
0.63069064	16335.922
0.63288098	14510.018
0.63507132	13007.279
0.63726166	11589.795
0.63945200	10538.819
0.64164234	9704.8587
0.64383268	9038.8562
0.64602303	8575.7448
0.64821337	8196.9993
0.65040371	7933.2615
0.65259405	7714.2195
0.65478439	7521.9575
0.65697473	7367.1934
0.65916507	7234.8291
0.66135541	7135.3316
0.66354575	7039.4955
0.66573609	6956.9631
0.66792643	6884.9758
0.67011677	6831.2409
0.67230711	6796.4430
0.67449746	6763.0462
0.67668780	6720.4192
0.67887814	6688.6287
0.68106848	6667.7334
0.68325882	6647.7315
0.68544916	6632.1039
0.68763950	6614.5519
0.68982984	6613.8105
0.69202018	6626.5138
0.69421052	6634.9171
0.69640086	6642.7737
0.69859120	6636.6014
0.70078155	6646.3144
0.70297189	6648.3365
0.70516223	6650.8389
0.70735257	6646.7371
0.70954291	6655.3599
0.71173325	6673.3266
0.71392359	6697.7298
0.71611393	6702.0506
0.71830427	6709.6754
0.72049461	6713.9406
0.72268495	6728.4802
0.72487529	6746.7083
0.72706563	6754.2458
0.72925598	6757.5726
0.73144632	6769.5129
0.73363666	6783.8617
0.73582700	6798.3624
0.73801734	6808.6836
0.74020768	6818.9570
0.74239802	6826.5024
0.74458836	6832.8576
0.74677870	6853.2832
0.74896904	6863.6004
0.75115938	6885.1946
0.75334972	6889.5293
0.75554006	6904.2146
0.75773041	6912.6745
0.75992075	6920.9951
0.76211109	6923.3489
0.76430143	6931.5363
0.76649177	6933.0574
0.76868211	6935.2859
0.77087245	6935.3059
0.77306279	6953.2575
0.77525313	6962.5744
0.77744347	6977.5126
0.77963381	6982.6333
0.78182415	6991.9021
0.78401450	6991.3912
0.78620484	6980.3821
0.78839518	6978.3017
0.79058552	6983.2854
0.79277586	6988.9837
0.79496620	7005.2023
0.79715654	7018.6371
0.79934688	7034.6330
0.80153722	7042.2672
0.80372756	7047.8744
0.80591790	7056.3526
0.80810824	7056.9181
0.81029858	7055.4963
0.81248893	7051.8085
0.81467927	7057.7533
0.81686961	7067.9994
0.81905995	7075.4599
0.82125029	7069.9238
0.82344063	7060.2634
0.82563097	7057.5714
0.82782131	7057.1045
0.83001165	7052.4710
0.83220199	7063.3882
0.83439233	7071.2896
0.83658267	7084.9730
0.83877301	7086.7548
0.84096336	7086.4264
0.84315370	7082.3676
0.84534404	7078.7821
0.84753438	7086.0172
0.84972472	7092.6344
0.85191506	7103.2187
0.85410540	7105.3518
0.85629574	7110.3301
0.85848608	7117.7536
0.86067642	7129.9332
0.86286676	7144.6780
0.86505710	7147.9791
0.86724745	7158.4079
0.86943779	7167.1355
0.87162813	7174.1097
0.87381847	7182.2055
0.87600881	7196.3767
0.87819915	7207.5684
0.88038949	7214.1204
0.88257983	7220.0733
0.88477017	7225.3374
0.88696051	7239.5845
0.88915085	7248.9532
0.89134119	7248.6945
0.89353153	7245.3965
0.89572188	7258.1743
0.89791222	7267.6728
0.90010256	7286.3878
0.90229290	7299.1571
0.90448324	7315.5539
0.90667358	7338.3864
0.90886392	7361.2885
0.91105426	7377.3842
0.91324460	7391.9176
0.91543494	7400.0861
0.91762528	7410.1418
0.91981562	7418.5568
0.92200597	7424.9855
0.92419631	7442.5680
0.92638665	7461.1791
0.92857699	7481.2527
0.93076733	7493.0617
0.93295767	7499.2878
0.93514801	7510.7695
0.93733835	7526.7089
0.93952869	7544.6279
0.94171903	7552.7281
0.94390937	7573.1658
0.94609971	7596.1848
0.94829005	7616.8164
0.95048040	7635.7912
0.95267074	7652.7054
0.95486108	7679.0998
0.95705142	7706.3746
0.95924176	7730.8374
0.96143210	7744.6809
0.96362244	7753.8209
0.96581278	7757.0983
0.96800312	7770.9400
0.97019346	7790.1596
0.97238380	7817.0091
0.97457414	7837.8500
0.97676448	7861.7175
0.97895483	7880.6287
0.98114517	7895.0529
0.98333551	7921.1067
0.98552585	7941.6463
0.98771619	7967.8858
0.98990653	7983.3765
0.99209687	8003.2580
0.99428721	8029.3003
0.99647755	8047.6552
0.99866789	8074.0776
1.0008582	8095.1400
1.0030486	8117.8118
1.0052389	8138.8983
1.0074293	8160.6584
1.0096196	8187.0936
1.0118099	8216.2126
1.0140003	8240.1511
1.0161906	8269.8417
1.0183810	8292.3443
1.0205713	8313.8883
1.0227616	8336.5178
1.0249520	8356.8579
1.0271423	8381.7973
1.0293327	8403.6342
1.0315230	8417.1794
1.0337133	8433.5300
1.0359037	8459.5971
1.0380940	8498.1575
1.0402844	8524.9239
1.0424747	8546.6447
1.0446650	8565.5993
1.0468554	8593.2475
1.0490457	8618.9977
1.0512361	8639.4867
1.0534264	8657.1986
1.0556168	8681.6238
1.0578071	8708.6549
1.0599974	8730.7429
1.0621878	8754.3513
1.0643781	8781.9531
1.0665685	8810.5114
1.0687588	8839.8120
1.0709491	8866.6425
1.0731395	8893.4645
1.0753298	8914.4559
1.0775202	8940.1542
1.0797105	8964.1146
1.0819008	9000.6603
1.0840912	9024.7420
1.0862815	9054.5966
1.0884719	9084.1889
1.0906622	9111.7207
1.0928525	9139.1159
1.0950429	9158.9884
1.0972332	9187.0634
1.0994236	9216.5355
1.1016139	9249.5505
1.1038043	9283.4801
1.1059946	9308.5760
1.1081849	9343.5244
1.1103753	9360.2593
1.1125656	9383.5611
1.1147560	9405.8825
1.1169463	9431.7844
1.1191366	9458.8984
1.1213270	9486.2797
1.1235173	9519.6973
1.1257077	9548.8958
1.1278980	9583.5230
1.1300883	9605.8249
1.1322787	9631.2886
1.1344690	9656.0028
1.1366594	9687.9682
1.1388497	9724.0238
1.1410400	9749.2873
1.1432304	9778.5333
1.1454207	9803.2129
1.1476111	9841.0400
1.1498014	9873.4280
1.1519917	9912.0686
1.1541821	9935.1024
1.1563724	9955.9763
1.1585628	9974.6641
1.1607531	10003.425
1.1629435	10036.859
1.1651338	10070.483
1.1673241	10113.237
1.1695145	10146.711
1.1717048	10186.834
1.1738952	10223.847
1.1760855	10256.942
1.1782758	10294.440
1.1804662	10333.686
1.1826565	10369.125
1.1848469	10409.466
1.1870372	10448.016
1.1892275	10495.806
1.1914179	10538.832
1.1936082	10590.313
1.1957986	10648.212
1.1979889	10721.563
1.2001792	10805.448
1.2023696	10900.646
1.2045599	11010.287
1.2067503	11136.825
1.2089406	11273.814
1.2111309	11419.479
1.2133213	11559.095
1.2155116	11703.058
1.2177020	11832.458
1.2198923	11942.890
1.2220827	12026.737
1.2242730	12091.019
1.2264633	12139.650
1.2286537	12168.808
1.2308440	12169.953
1.2330344	12149.370
1.2352247	12113.762
1.2374150	12058.494
1.2396054	11995.008
1.2417957	11922.544
1.2439861	11846.460
1.2461764	11775.093
1.2483667	11707.021
1.2505571	11655.491
1.2527474	11614.921
1.2549378	11594.662
1.2571281	11577.016
1.2593184	11579.210
1.2615088	11579.416
1.2636991	11587.849
1.2658895	11595.145
1.2680798	11609.511
1.2702702	11635.681
1.2724605	11659.053
1.2746508	11689.469
1.2768412	11715.952
1.2790315	11752.591
1.2812219	11791.540
1.2834122	11825.089
1.2856025	11847.255
1.2877929	11875.100
1.2899832	11903.083
1.2921736	11932.871
1.2943639	11964.268
1.2965542	12005.142
1.2987446	12044.975
1.3009349	12084.390
1.3031253	12111.298
1.3053156	12138.859
1.3075059	12169.850
1.3096963	12203.950
1.3118866	12241.995
1.3140770	12282.657
1.3162673	12323.186
1.3184576	12361.835
1.3206480	12399.923
1.3228383	12439.009
1.3250287	12483.352
1.3272190	12527.503
1.3294094	12568.455
1.3315997	12610.428
1.3337900	12646.100
1.3359804	12687.012
1.3381707	12730.008
1.3403611	12778.147
1.3425514	12830.190
1.3447417	12869.521
1.3469321	12915.667
1.3491224	12938.078
1.3513128	12977.217
1.3535031	13012.823
1.3556934	13059.535
1.3578838	13111.645
1.3600741	13159.912
1.3622645	13214.147
1.3644548	13250.804
1.3666451	13297.352
1.3688355	13338.724
1.3710258	13385.926
1.3732162	13437.719
1.3754065	13492.335
1.3775968	13546.380
1.3797872	13587.607
1.3819775	13634.813
1.3841679	13682.432
1.3863582	13739.199
1.3885486	13792.381
1.3907389	13844.338
1.3929292	13896.092
1.3951196	13945.961
1.3973099	13992.884
1.3995003	14044.392
1.4016906	14090.438
1.4038809	14140.992
1.4060713	14190.656
1.4082616	14243.365
1.4104520	14304.999
1.4126423	14369.876
1.4148326	14433.418
1.4170230	14494.437
1.4192133	14548.832
1.4214037	14608.304
1.4235940	14666.789
1.4257843	14724.855
1.4279747	14777.073
1.4301650	14835.718
1.4323554	14881.029
1.4345457	14929.591
1.4367361	14977.429
1.4389264	15039.853
1.4411167	15103.519
1.4433071	15176.588
1.4454974	15243.877
1.4476878	15310.436
1.4498781	15379.377
1.4520684	15443.070
1.4542588	15517.894
1.4564491	15585.138
1.4586395	15650.651
1.4608298	15701.885
1.4630201	15753.327
1.4652105	15810.101
1.4674008	15870.271
1.4695912	15936.778
1.4717815	16001.989
1.4739718	16068.338
1.4761622	16144.561
1.4783525	16216.862
1.4805429	16287.850
1.4827332	16364.644
1.4849235	16444.141
1.4871139	16518.541
1.4893042	16577.303
1.4914946	16642.672
1.4936849	16711.608
1.4958753	16789.664
1.4980656	16864.292
1.5002559	16933.642
1.5024463	17011.952
1.5046366	17087.539
1.5068270	17162.790
1.5090173	17233.517
1.5112076	17298.218
1.5133980	17367.318
1.5155883	17438.925
1.5177787	17518.378
1.5199690	17593.081
1.5221593	17667.208
1.5243497	17750.468
1.5265400	17824.154
1.5287304	17904.300
1.5309207	17980.466
1.5331110	18054.761
1.5353014	18140.563
1.5374917	18219.121
1.5396821	18308.078
1.5418724	18383.754
1.5440627	18465.482
1.5462531	18546.299
1.5484434	18623.127
1.5506338	18695.583
1.5528241	18769.978
1.5550145	18852.982
1.5572048	18937.978
1.5593951	19019.997
1.5615855	19103.251
1.5637758	19181.452
1.5659662	19260.617
1.5681565	19346.853
1.5703468	19438.793
1.5725372	19526.076
1.5747275	19615.187
1.5769179	19702.712
1.5791082	19796.680
1.5812985	19887.690
1.5834889	19962.996
1.5856792	20035.817
1.5878696	20102.595
1.5900599	20176.414
1.5922502	20252.984
1.5944406	20327.991
1.5966309	20407.366
1.5988213	20484.815
1.6010116	20568.235
1.6032020	20650.289
1.6053923	20734.730
1.6075826	20821.512
1.6097730	20897.289
1.6119633	20980.568
1.6141537	21049.157
1.6163440	21125.094
1.6185343	21197.838
1.6207247	21279.276
1.6229150	21362.217
1.6251054	21441.276
1.6272957	21523.198
1.6294860	21596.803
1.6316764	21670.962
1.6338667	21751.662
1.6360571	21831.755
1.6382474	21921.491
1.6404377	21987.172
1.6426281	22066.604
1.6448184	22144.791
1.6470088	22227.953
1.6491991	22305.207
1.6513894	22369.457
1.6535798	22442.479
1.6557701	22513.935
1.6579605	22587.185
1.6601508	22661.385
1.6623412	22734.709
1.6645315	22800.584
1.6667218	22868.211
1.6689122	22933.620
1.6711025	23008.796
1.6732929	23070.871
1.6754832	23137.745
1.6776735	23198.762
1.6798639	23263.035
1.6820542	23328.409
1.6842446	23394.782
1.6864349	23463.781
1.6886252	23527.228
1.6908156	23602.021
1.6930059	23661.281
1.6951963	23723.690
1.6973866	23783.062
1.6995769	23848.111
1.7017673	23904.025
1.7039576	23959.320
1.7061480	24009.707
1.7083383	24067.907
1.7105286	24118.119
1.7127190	24170.214
1.7149093	24218.028
1.7170997	24273.143
1.7192900	24326.757
1.7214804	24374.821
1.7236707	24423.073
1.7258610	24466.837
1.7280514	24504.842
1.7302417	24546.569
1.7324321	24585.507
1.7346224	24621.931
1.7368127	24665.620
1.7390031	24711.656
1.7411934	24758.449
1.7433838	24803.027
1.7455741	24838.214
1.7477644	24877.420
1.7499548	24906.617
1.7521451	24941.627
1.7543355	24969.157
1.7565258	24993.370
1.7587161	25019.708
1.7609065	25042.444
1.7630968	25072.924
1.7652872	25096.784
1.7674775	25125.947
1.7696679	25151.692
1.7718582	25182.738
1.7740485	25207.026
1.7762389	25230.543
1.7784292	25253.143
1.7806196	25274.247
1.7828099	25297.893
1.7850002	25320.093
1.7871906	25339.950
1.7893809	25354.090
1.7915713	25370.370
1.7937616	25384.771
1.7959519	25406.842
1.7981423	25420.466
1.8003326	25437.988
1.8025230	25453.194
1.8047133	25480.942
1.8069036	25514.151
1.8090940	25551.618
1.8112843	25597.355
1.8134747	25643.586
1.8156650	25696.138
1.8178553	25749.640
1.8200457	25801.123
1.8222360	25859.528
1.8244264	25911.858
1.8266167	25969.290
1.8288071	26019.434
1.8309974	26064.063
1.8331877	26105.848
1.8353781	26136.830
1.8375684	26156.216
1.8397588	26160.019
1.8419491	26153.471
1.8441394	26132.245
1.8463298	26094.460
1.8485201	26048.974
1.8507105	25991.590
1.8529008	25925.850
1.8550911	25855.388
1.8572815	25777.025
1.8594718	25698.978
1.8616622	25625.250
1.8638525	25554.638
1.8660428	25482.275
1.8682332	25413.949
1.8704235	25353.930
1.8726139	25298.259
1.8748042	25259.792
1.8769945	25222.415
1.8791849	25197.423
1.8813752	25172.197
1.8835656	25149.176
1.8857559	25124.589
1.8879463	25093.239
1.8901366	25053.454
1.8923269	25016.036
1.8945173	24987.438
1.8967076	24969.709
1.8988980	24944.188
1.9010883	24922.845
1.9032786	24890.496
1.9054690	24865.685
1.9076593	24840.217
1.9098497	24814.998
1.9120400	24785.155
1.9142303	24752.690
1.9164207	24722.768
1.9186110	24690.937
1.9208014	24665.776
1.9229917	24640.100
1.9251820	24613.971
1.9273724	24587.716
1.9295627	24553.818
1.9317531	24524.295
1.9339434	24501.706
1.9361338	24477.737
1.9383241	24449.802
1.9405144	24425.325
1.9427048	24410.401
1.9448951	24404.726
1.9470855	24394.956
1.9492758	24387.808
1.9514661	24384.260
1.9536565	24381.541
1.9558468	24376.245
1.9580372	24382.672
1.9602275	24387.281
1.9624178	24396.776
1.9646082	24401.460
1.9667985	24411.250
1.9689889	24422.972
1.9711792	24417.144
1.9733695	24398.615
1.9755599	24381.302
1.9777502	24363.645
1.9799406	24345.353
1.9821309	24317.636
1.9843212	24280.372
1.9865116	24253.047
1.9887019	24216.750
1.9908923	24199.160
1.9930826	24172.302
1.9952730	24156.700
1.9974633	24144.077
1.9996536	24147.028
2.0018440	24158.522
2.0040343	24170.948
2.0062247	24194.318
2.0084150	24215.640
2.0106053	24231.612
2.0127957	24237.798
2.0149860	24230.387
2.0171764	24213.159
2.0193667	24184.597
2.0215570	24139.796
2.0237474	24075.618
2.0259377	24006.711
2.0281281	23930.684
2.0303184	23842.821
2.0325087	23755.830
2.0346991	23663.155
2.0368894	23579.622
2.0390798	23504.747
2.0412701	23429.319
2.0434604	23365.686
2.0456508	23302.703
2.0478411	23250.382
2.0500315	23210.744
2.0522218	23174.320
2.0544122	23150.361
2.0566025	23121.078
2.0587928	23105.150
2.0609832	23082.401
2.0631735	23065.345
2.0653639	23049.490
2.0675542	23032.915
2.0697445	23020.182
2.0719349	23004.747
2.0741252	22986.595
2.0763156	22958.950
2.0785059	22918.690
2.0806962	22871.789
2.0828866	22803.197
2.0850769	22731.481
2.0872673	22637.442
2.0894576	22538.134
2.0916479	22444.247
2.0938383	22335.415
2.0960286	22230.342
2.0982190	22109.588
2.1004093	21995.916
2.1025997	21885.291
2.1047900	21783.263
2.1069803	21693.356
2.1091707	21601.976
2.1113610	21519.977
2.1135514	21445.604
2.1157417	21377.254
2.1179320	21325.685
2.1201224	21271.305
2.1223127	21227.021
2.1245031	21178.532
2.1266934	21142.634
2.1288837	21114.696
2.1310741	21074.397
2.1332644	21035.833
2.1354548	20991.622
2.1376451	20944.498
2.1398354	20897.606
2.1420258	20842.931
2.1442161	20795.571
2.1464065	20745.145
2.1485968	20704.012
2.1507871	20649.585
2.1529775	20606.056
2.1551678	20571.155
2.1573582	20543.789
2.1595485	20522.267
2.1617389	20501.674
2.1639292	20481.419
2.1661195	20464.872
2.1683099	20447.699
2.1705002	20439.454
2.1726906	20426.611
2.1748809	20418.063
2.1770712	20401.055
2.1792616	20392.071
2.1814519	20382.066
2.1836423	20371.591
2.1858326	20360.197
2.1880229	20338.915
2.1902133	20317.886
2.1924036	20296.710
2.1945940	20272.389
2.1967843	20248.084
2.1989746	20207.276
2.2011650	20168.457
2.2033553	20130.388
2.2055457	20085.845
2.2077360	20041.810
2.2099263	19982.499
2.2121167	19921.113
2.2143070	19848.668
2.2164974	19774.762
2.2186877	19702.401
2.2208781	19625.196
2.2230684	19547.501
2.2252587	19465.743
2.2274491	19378.270
2.2296394	19300.031
2.2318298	19220.563
2.2340201	19140.394
2.2362104	19061.305
2.2384008	18993.630
2.2405911	18933.358
2.2427815	18873.899
2.2449718	18816.505
2.2471621	18765.920
2.2493525	18718.655
2.2515428	18676.008
2.2537332	18639.326
2.2559235	18600.642
2.2581138	18555.083
2.2603042	18509.217
2.2624945	18465.286
2.2646849	18422.682
2.2668752	18378.235
2.2690656	18334.445
2.2712559	18290.640
2.2734462	18259.130
2.2756366	18230.247
2.2778269	18209.651
2.2800173	18185.583
2.2822076	18162.348
2.2843979	18136.107
2.2865883	18116.925
2.2887786	18096.594
2.2909690	18077.096
2.2931593	18049.403
2.2953496	18026.428
2.2975400	18006.875
2.2997303	17983.046
2.3019207	17953.656
2.3041110	17926.375
2.3063013	17900.990
2.3084917	17870.817
2.3106820	17828.315
2.3128724	17775.534
2.3150627	17722.878
2.3172530	17670.085
2.3194434	17617.012
2.3216337	17560.182
2.3238241	17506.905
2.3260144	17457.399
2.3282048	17406.610
2.3303951	17353.822
2.3325854	17303.856
2.3347758	17263.002
2.3369661	17220.219
2.3391565	17174.866
2.3413468	17127.741
2.3435371	17084.007
2.3457275	17037.391
2.3479178	16993.502
2.3501082	16947.475
2.3522985	16902.526
2.3544888	16855.222
2.3566792	16808.466
2.3588695	16756.077
2.3610599	16705.651
2.3632502	16649.341
2.3654405	16599.943
2.3676309	16551.633
2.3698212	16500.309
2.3720116	16446.505
2.3742019	16396.144
2.3763922	16349.531
2.3785826	16309.094
2.3807729	16267.499
2.3829633	16236.240
2.3851536	16200.303
2.3873440	16170.023
2.3895343	16133.632
2.3917246	16100.119
2.3939150	16070.931
2.3961053	16043.471
2.3982957	16017.199
2.4004860	15991.314
2.4026763	15963.168
2.4048667	15936.703
2.4070570	15899.358
2.4092474	15860.590
2.4114377	15821.541
2.4136280	15784.716
2.4158184	15746.901
2.4180087	15707.026
2.4201991	15665.292
2.4223894	15619.140
2.4245797	15579.231
2.4267701	15544.919
2.4289604	15510.960
2.4311508	15478.403
2.4333411	15439.939
2.4355315	15409.256
2.4377218	15378.153
2.4399121	15352.580
2.4421025	15320.930
2.4442928	15287.090
2.4464832	15249.557
2.4486735	15211.197
2.4508638	15174.651
2.4530542	15137.653
2.4552445	15098.521
2.4574349	15055.085
2.4596252	15011.484
2.4618155	14969.079
2.4640059	14932.059
2.4661962	14896.250
2.4683866	14860.995
2.4705769	14826.095
2.4727672	14791.050
2.4749576	14756.103
2.4771479	14714.831
2.4793383	14675.449
2.4815286	14632.044
2.4837189	14590.389
2.4859093	14549.815
2.4880996	14509.643
2.4902900	14472.631
2.4924803	14438.346
2.4946707	14402.032
2.4968610	14368.453
2.4990513	14332.299
2.5012417	14300.585
2.5034320	14264.361
2.5056224	14228.136
2.5078127	14196.381
2.5100030	14161.252
2.5121934	14127.566
2.5143837	14085.247
2.5165741	14045.227
2.5187644	14004.983
2.5209547	13969.160
2.5231451	13932.633
2.5253354	13896.105
2.5275258	13857.796
2.5297161	13820.283
2.5319064	13785.029
2.5340968	13750.477
2.5362871	13716.367
2.5384775	13680.870
2.5406678	13648.463
2.5428582	13608.967
2.5450485	13568.424
2.5472388	13529.531
2.5494292	13493.241
2.5516195	13458.593
2.5538099	13428.772
2.5560002	13398.733
2.5581905	13361.658
2.5603809	13323.550
2.5625712	13285.602
2.5647616	13251.922
2.5669519	13219.250
2.5691422	13184.430
2.5713326	13151.202
2.5735229	13119.466
2.5757133	13090.289
2.5779036	13061.891
2.5800939	13031.194
2.5822843	13002.680
2.5844746	12971.522
2.5866650	12941.317
2.5888553	12906.396
2.5910456	12871.441
2.5932360	12834.400
2.5954263	12798.809
2.5976167	12766.720
2.5998070	12736.606
2.6019974	12708.744
2.6041877	12681.839
2.6063780	12652.391
2.6085684	12617.077
2.6107587	12585.254
2.6129491	12551.434
2.6151394	12528.642
2.6173297	12502.090
2.6195201	12473.725
2.6217104	12440.946
2.6239008	12409.606
2.6260911	12382.269
2.6282814	12353.912
2.6304718	12323.465
2.6326621	12293.293
2.6348525	12262.885
2.6370428	12231.483
2.6392331	12204.866
2.6414235	12177.639
2.6436138	12150.600
2.6458042	12116.686
2.6479945	12085.354
2.6501848	12049.801
2.6523752	12018.893
2.6545655	11986.259
2.6567559	11960.928
2.6589462	11930.620
2.6611366	11904.493
2.6633269	11877.292
2.6655172	11855.838
2.6677076	11828.552
2.6698979	11799.577
2.6720883	11770.715
2.6742786	11739.041
2.6764689	11711.607
2.6786593	11683.065
2.6808496	11658.322
2.6830400	11636.074
2.6852303	11607.928
2.6874206	11577.524
2.6896110	11552.986
2.6918013	11531.624
2.6939917	11507.081
2.6961820	11485.317
2.6983723	11466.949
2.7005627	11445.146
2.7027530	11430.602
2.7049434	11411.552
2.7071337	11392.485
2.7093241	11373.144
2.7115144	11351.620
2.7137047	11333.874
2.7158951	11319.999
2.7180854	11305.081
2.7202758	11286.556
2.7224661	11265.186
2.7246564	11242.509
2.7268468	11228.453
2.7290371	11224.969
2.7312275	11229.454
2.7334178	11237.524
2.7356081	11255.581
2.7377985	11264.507
2.7399888	11267.770
2.7421792	11252.726
2.7443695	11233.064
2.7465598	11205.640
2.7487502	11171.577
2.7509405	11134.550
2.7531309	11098.045
2.7553212	11064.632
2.7575115	11031.664
2.7597019	10992.936
2.7618922	10952.837
2.7640826	10904.292
2.7662729	10855.198
2.7684633	10793.349
2.7706536	10727.802
2.7728439	10663.122
2.7750343	10602.410
2.7772246	10557.323
2.7794150	10523.360
2.7816053	10497.432
2.7837956	10473.606
2.7859860	10453.911
2.7881763	10442.315
2.7903667	10431.244
2.7925570	10422.727
2.7947473	10420.228
2.7969377	10418.382
2.7991280	10421.875
2.8013184	10422.597
2.8035087	10426.982
2.8056990	10433.412
2.8078894	10434.369
2.8100797	10438.116
2.8122701	10439.076
2.8144604	10440.588
2.8166507	10439.106
2.8188411	10430.716
2.8210314	10424.748
2.8232218	10412.870
2.8254121	10394.919
2.8276025	10370.209
2.8297928	10335.855
2.8319831	10297.670
2.8341735	10252.455
2.8363638	10207.809
2.8385542	10158.751
2.8407445	10108.794
2.8429348	10050.311
2.8451252	9996.1451
2.8473155	9944.8678
2.8495059	9893.2298
2.8516962	9844.6112
2.8538865	9796.2803
2.8560769	9752.1616
2.8582672	9711.0583
2.8604576	9675.3904
2.8626479	9648.2308
2.8648382	9621.2972
2.8670286	9593.6208
2.8692189	9568.3222
2.8714093	9538.6579
2.8735996	9515.4078
2.8757900	9487.5217
2.8779803	9463.1264
2.8801706	9440.2355
2.8823610	9419.7621
2.8845513	9405.7595
2.8867417	9387.8754
2.8889320	9372.0188
2.8911223	9357.3411
2.8933127	9343.9820
2.8955030	9333.9707
2.8976934	9319.7708
2.8998837	9306.3899
2.9020740	9294.3984
2.9042644	9281.7469
2.9064547	9270.4074
2.9086451	9262.3431
2.9108354	9257.5470
2.9130257	9249.3437
2.9152161	9240.7161
2.9174064	9230.4299
2.9195968	9218.2438
2.9217871	9206.3872
2.9239774	9191.7689
2.9261678	9180.6612
2.9283581	9167.3061
2.9305485	9155.7450
2.9327388	9147.5043
2.9349292	9133.2339
2.9371195	9122.8062
2.9393098	9115.3491
2.9415002	9110.1735
2.9436905	9099.3982
2.9458809	9084.2449
2.9480712	9068.6135
2.9502615	9059.0688
2.9524519	9048.4392
2.9546422	9042.4442
2.9568326	9034.5413
2.9590229	9022.5411
2.9612132	9001.8412
2.9634036	8982.2116
2.9655939	8964.5469
2.9677843	8944.1404
2.9699746	8927.4651
2.9721649	8907.8718
2.9743553	8887.3913
2.9765456	8866.5303
2.9787360	8843.3165
2.9809263	8821.3970
2.9831166	8797.6259
2.9853070	8766.2172
2.9874973	8739.9960
2.9896877	8709.6253
2.9918780	8691.5869
2.9940684	8665.9909
2.9962587	8644.7665
2.9984490	8619.5885
3.0006394	8600.8616
3.0028297	8584.1179
3.0050201	8567.4026
3.0072104	8558.8219
3.0094007	8554.9834
3.0115911	8557.4062
3.0137814	8570.6194
3.0159718	8579.9574
3.0181621	8586.3615
3.0203524	8579.0934
3.0225428	8573.7444
3.0247331	8566.3162
3.0269235	8561.6387
3.0291138	8565.9576
3.0313041	8571.0102
3.0334945	8578.1125
3.0356848	8590.0927
3.0378752	8607.4907
3.0400655	8633.3490
3.0422559	8657.2978
3.0444462	8681.9486
3.0466365	8697.6271
3.0488269	8715.9055
3.0510172	8729.3653
3.0532076	8742.9540
3.0553979	8753.7883
3.0575882	8765.2011
3.0597786	8778.3077
3.0619689	8793.6449
3.0641593	8798.3056
3.0663496	8793.2022
3.0685399	8778.1536
3.0707303	8758.4250
3.0729206	8729.6012
3.0751110	8694.1446
3.0773013	8652.4485
3.0794916	8608.1022
3.0816820	8566.1912
3.0838723	8521.1968
3.0860627	8477.6142
3.0882530	8436.9940
3.0904433	8395.6933
3.0926337	8359.1943
3.0948240	8320.9862
3.0970144	8287.4028
3.0992047	8250.7814
3.1013951	8212.9580
3.1035854	8173.8773
3.1057757	8140.9991
3.1079661	8114.4925
3.1101564	8096.3599
3.1123468	8076.5092
3.1145371	8062.8019
3.1167274	8048.3885
3.1189178	8038.5748
3.1211081	8027.5422
3.1232985	8015.7706
3.1254888	8005.5352
3.1276791	7997.9259
3.1298695	7993.4926
3.1320598	7989.1133
3.1342502	7984.1078
3.1364405	7981.0735
3.1386308	7979.2299
3.1408212	7978.0226
3.1430115	7977.1502
3.1452019	7975.8086
3.1473922	7971.1498
3.1495825	7972.1109
3.1517729	7971.7003
3.1539632	7973.0826
3.1561536	7971.1421
3.1583439	7968.0375
3.1605343	7965.4287
3.1627246	7963.7643
3.1649149	7962.3784
3.1671053	7962.7743
3.1692956	7963.9353
3.1714860	7961.2914
3.1736763	7959.3843
3.1758666	7953.5882
3.1780570	7953.0422
3.1802473	7951.5250
3.1824377	7948.4323
3.1846280	7943.3311
3.1868183	7938.4125
3.1890087	7935.5696
3.1911990	7934.1882
3.1933894	7933.9566
3.1955797	7929.5464
3.1977700	7922.0555
3.1999604	7918.5109
3.2021507	7913.9519
3.2043411	7908.0047
3.2065314	7905.5697
3.2087218	7900.5449
3.2109121	7899.0428
3.2131024	7892.9299
3.2152928	7890.1827
3.2174831	7884.8757
3.2196735	7882.0795
3.2218638	7875.8216
3.2240541	7868.9408
3.2262445	7865.1539
3.2284348	7862.5855
3.2306252	7856.5192
3.2328155	7851.3098
3.2350058	7843.9355
3.2371962	7842.6533
3.2393865	7841.6187
3.2415769	7840.3276
3.2437672	7838.1528
3.2459575	7837.2301
3.2481479	7841.8846
3.2503382	7839.5787
3.2525286	7837.3575
3.2547189	7832.4101
3.2569092	7824.8645
3.2590996	7822.9928
3.2612899	7821.7021
3.2634803	7819.4898
3.2656706	7817.5823
3.2678610	7813.4056
3.2700513	7813.2017
3.2722416	7811.3238
3.2744320	7804.9366
3.2766223	7799.4030
3.2788127	7796.9798
3.2810030	7799.6733
3.2831933	7795.3077
3.2853837	7792.5500
3.2875740	7784.2739
3.2897644	7778.5955
3.2919547	7772.1192
3.2941450	7766.6112
3.2963354	7764.3500
3.2985257	7765.5929
3.3007161	7767.3301
3.3029064	7765.5398
3.3050967	7764.7166
3.3072871	7764.8221
3.3094774	7761.5194
3.3116678	7759.5521
3.3138581	7757.6120
3.3160484	7758.1566
3.3182388	7758.3029
3.3204291	7760.0663
3.3226195	7764.1712
3.3248098	7770.0838
3.3270002	7779.4551
3.3291905	7786.0859
3.3313808	7791.2645
3.3335712	7793.9591
3.3357615	7802.1448
3.3379519	7804.7749
3.3401422	7806.9838
3.3423325	7806.3767
3.3445229	7811.3155
3.3467132	7815.9478
3.3489036	7825.4296
3.3510939	7831.1957
3.3532842	7831.5758
3.3554746	7828.2664
3.3576649	7826.1037
3.3598553	7828.6886
3.3620456	7830.0919
3.3642359	7832.4649
3.3664263	7833.9520
3.3686166	7838.3737
3.3708070	7848.8056
3.3729973	7856.6756
3.3751877	7863.0406
3.3773780	7859.8857
3.3795683	7862.0710
3.3817587	7865.0233
3.3839490	7869.8577
3.3861394	7872.7372
3.3883297	7875.3164
3.3905200	7879.9444
3.3927104	7885.9585
3.3949007	7892.1422
3.3970911	7897.9674
3.3992814	7905.6123
3.4014717	7911.8520
3.4036621	7916.8751
3.4058524	7919.7927
3.4080428	7923.7290
3.4102331	7923.6439
3.4124234	7927.1620
3.4146138	7929.3081
3.4168041	7934.5382
3.4189945	7943.5453
3.4211848	7952.5261
3.4233751	7961.2372
3.4255655	7968.5677
3.4277558	7974.9314
3.4299462	7982.8960
3.4321365	7988.7980
3.4343269	7993.8731
3.4365172	8001.3343
3.4387075	8006.5504
3.4408979	8017.0544
3.4430882	8024.0659
3.4452786	8030.8140
3.4474689	8032.3113
3.4496592	8037.8959
3.4518496	8046.8817
3.4540399	8060.4205
3.4562303	8074.8699
3.4584206	8087.1378
3.4606109	8089.4315
3.4628013	8093.9441
3.4649916	8100.6112
3.4671820	8112.4012
3.4693723	8120.7434
3.4715626	8128.5769
3.4737530	8132.7525
3.4759433	8142.4321
3.4781337	8151.9675
3.4803240	8163.3878
3.4825143	8178.1611
3.4847047	8185.0577
3.4868950	8192.7752
3.4890854	8203.1904
3.4912757	8215.9226
3.4934661	8231.8165
3.4956564	8246.2623
3.4978467	8256.9480
3.5000371	8267.3329
3.5022274	8280.8847
3.5044178	8294.8788
3.5066081	8308.4216
3.5087984	8318.2479
3.5109888	8329.5728
3.5131791	8340.8706
3.5153695	8353.8541
3.5175598	8362.8513
3.5197501	8374.4729
3.5219405	8382.3664
3.5241308	8394.2059
3.5263212	8405.6802
3.5285115	8419.7901
3.5307018	8436.2501
3.5328922	8449.9913
3.5350825	8457.6185
3.5372729	8465.3670
3.5394632	8474.3351
3.5416536	8485.3307
3.5438439	8496.9798
3.5460342	8505.6024
3.5482246	8512.1679
3.5504149	8518.7911
3.5526053	8525.3673
3.5547956	8534.6447
3.5569859	8541.2897
3.5591763	8553.0608
3.5613666	8564.2050
3.5635570	8578.4464
3.5657473	8593.2063
3.5679376	8614.4844
3.5701280	8636.1491
3.5723183	8651.6688
3.5745087	8670.5525
3.5766990	8697.3662
3.5788893	8730.3246
3.5810797	8763.5406
3.5832700	8795.7407
3.5854604	8825.2797
3.5876507	8847.6023
3.5898410	8866.2204
3.5920314	8881.5658
3.5942217	8889.9669
3.5964121	8898.2682
3.5986024	8904.7937
3.6007928	8915.0898
3.6029831	8926.5322
3.6051734	8934.1450
3.6073638	8944.4163
3.6095541	8952.1594
3.6117445	8959.5230
3.6139348	8956.3937
3.6161251	8953.0960
3.6183155	8946.3947
3.6205058	8941.7101
3.6226962	8936.5436
3.6248865	8935.7945
3.6270768	8941.4865
3.6292672	8951.9187
3.6314575	8960.4191
3.6336479	8971.1863
3.6358382	8983.6792
3.6380285	9002.5938
3.6402189	9021.8374
3.6424092	9042.8599
3.6445996	9065.6744
3.6467899	9091.0756
3.6489802	9122.1610
3.6511706	9153.5922
3.6533609	9186.5929
3.6555513	9222.3131
3.6577416	9257.6749
3.6599320	9293.1487
3.6621223	9328.9216
3.6643126	9367.6989
3.6665030	9403.5549
3.6686933	9436.0736
3.6708837	9465.2544
3.6730740	9492.2259
3.6752643	9515.6080
3.6774547	9537.9457
3.6796450	9560.4523
3.6818354	9581.1113
3.6840257	9596.8021
3.6862160	9605.7437
3.6884064	9608.1560
3.6905967	9605.3896
3.6927871	9592.4244
3.6949774	9582.5724
3.6971677	9562.4695
3.6993581	9544.4146
3.7015484	9528.7948
3.7037388	9517.3245
3.7059291	9508.4279
3.7081195	9493.7469
3.7103098	9485.4630
3.7125001	9475.2496
3.7146905	9464.2698
3.7168808	9456.3725
3.7190712	9450.9933
3.7212615	9444.6090
3.7234518	9442.0309
3.7256422	9441.7360
3.7278325	9448.0212
3.7300229	9453.6405
3.7322132	9456.6685
3.7344035	9465.0544
3.7365939	9468.7840
3.7387842	9476.9405
3.7409746	9482.0874
3.7431649	9489.1926
3.7453552	9497.2821
3.7475456	9501.5279
3.7497359	9506.7865
3.7519263	9512.8331
3.7541166	9521.3098
3.7563069	9528.2206
3.7584973	9536.7388
3.7606876	9541.5519
3.7628780	9543.1139
3.7650683	9538.0559
3.7672587	9537.7591
3.7694490	9544.2520
3.7716393	9553.7427
3.7738297	9562.5414
3.7760200	9570.5322
3.7782104	9581.3835
3.7804007	9591.0937
3.7825910	9601.3172
3.7847814	9612.3853
3.7869717	9618.9309
3.7891621	9625.8082
3.7913524	9637.4180
3.7935427	9647.9939
3.7957331	9656.5577
3.7979234	9664.2174
3.8001138	9675.2120
3.8023041	9685.9801
3.8044944	9697.7152
3.8066848	9704.4999
3.8088751	9712.6748
3.8110655	9720.6274
3.8132558	9732.7087
3.8154461	9743.3998
3.8176365	9752.5549
3.8198268	9761.4494
3.8220172	9773.9325
3.8242075	9786.2396
3.8263979	9795.6300
3.8285882	9802.9142
3.8307785	9808.2903
3.8329689	9814.0882
3.8351592	9818.9933
3.8373496	9823.5501
3.8395399	9830.7811
3.8417302	9840.1756
3.8439206	9848.2943
3.8461109	9858.0621
3.8483013	9863.3026
3.8504916	9868.0546
3.8526819	9880.5594
3.8548723	9893.1696
3.8570626	9910.7336
3.8592530	9919.9195
3.8614433	9932.6405
3.8636336	9950.3013
3.8658240	9973.5909
3.8680143	10003.601
3.8702047	10034.611
3.8723950	10071.955
3.8745854	10107.675
3.8767757	10136.190
3.8789660	10165.453
3.8811564	10185.228
3.8833467	10203.803
3.8855371	10217.107
3.8877274	10227.432
3.8899177	10235.029
3.8921081	10245.346
3.8942984	10254.301
3.8964888	10263.465
3.8986791	10272.971
3.9008694	10280.254
3.9030598	10278.766
3.9052501	10274.591
3.9074405	10264.844
3.9096308	10253.343
3.9118211	10243.381
3.9140115	10234.609
3.9162018	10236.006
3.9183922	10239.866
3.9205825	10249.481
3.9227728	10267.125
3.9249632	10283.896
3.9271535	10304.796
3.9293439	10321.142
3.9315342	10344.334
3.9337246	10370.823
3.9359149	10402.796
3.9381052	10426.044
3.9402956	10444.563
3.9424859	10462.453
3.9446763	10480.931
3.9468666	10498.560
3.9490569	10509.290
3.9512473	10525.190
3.9534376	10541.096
3.9556280	10558.712
3.9578183	10572.712
3.9600086	10586.543
3.9621990	10593.982
3.9643893	10598.617
3.9665797	10603.222
3.9687700	10608.207
3.9709603	10615.322
3.9731507	10627.877
3.9753410	10637.614
3.9775314	10648.883
3.9797217	10658.044
3.9819120	10665.673
3.9841024	10671.405
3.9862927	10683.229
3.9884831	10690.816
3.9906734	10700.302
3.9928638	10704.681
3.9950541	10710.211
3.9972444	10718.166
3.9994348	10726.560
4.0016251	10737.738
4.0038155	10745.701
4.0060058	10751.818
4.0081961	10755.772
4.0103865	10759.087
4.0125768	10763.947
4.0147672	10769.794
4.0169575	10771.908
4.0191478	10773.971
4.0213382	10776.357
4.0235285	10782.902
4.0257189	10792.770
4.0279092	10799.353
4.0300995	10807.182
4.0322899	10815.385
4.0344802	10823.012
4.0366706	10826.570
4.0388609	10823.600
4.0410513	10819.564
4.0432416	10818.785
4.0454319	10816.122
4.0476223	10814.271
4.0498126	10819.128
4.0520030	10825.160
4.0541933	10832.697
4.0563836	10837.889
4.0585740	10835.789
4.0607643	10822.318
4.0629547	10800.522
4.0651450	10778.329
4.0673353	10755.377
4.0695257	10732.945
4.0717160	10710.899
4.0739064	10694.066
4.0760967	10686.588
4.0782870	10678.558
4.0804774	10669.005
4.0826677	10651.070
4.0848581	10631.120
4.0870484	10608.299
4.0892387	10590.365
4.0914291	10573.440
4.0936194	10559.708
4.0958098	10544.311
4.0980001	10536.839
4.1001905	10533.727
4.1023808	10531.146
4.1045711	10526.543
4.1067615	10521.205
4.1089518	10515.517
4.1111422	10506.757
4.1133325	10489.818
4.1155228	10471.839
4.1177132	10454.943
4.1199035	10438.766
4.1220939	10426.799
4.1242842	10416.726
4.1264745	10403.874
4.1286649	10385.943
4.1308552	10364.913
4.1330456	10344.817
4.1352359	10328.523
4.1374262	10315.853
4.1396166	10307.901
4.1418069	10300.611
4.1439973	10289.261
4.1461876	10279.149
4.1483779	10271.418
4.1505683	10267.744
4.1527586	10262.512
4.1549490	10255.032
4.1571393	10246.992
4.1593297	10235.246
4.1615200	10225.156
4.1637103	10214.477
4.1659007	10200.123
4.1680910	10187.741
4.1702814	10173.132
4.1724717	10158.760
4.1746620	10138.180
4.1768524	10117.134
4.1790427	10097.932
4.1812331	10081.306
4.1834234	10062.268
4.1856137	10045.124
4.1878041	10023.048
4.1899944	10003.795
4.1921848	9987.7251
4.1943751	9973.3361
4.1965654	9964.1475
4.1987558	9952.8076
4.2009461	9942.6477
4.2031365	9932.3158
4.2053268	9921.5136
4.2075172	9912.8417
4.2097075	9904.3162
4.2118978	9895.6667
4.2140882	9886.1090
4.2162785	9877.1481
4.2184689	9871.2545
4.2206592	9866.5095
4.2228495	9860.6198
4.2250399	9854.3594
4.2272302	9847.5521
4.2294206	9840.0560
4.2316109	9835.3441
4.2338012	9836.7695
4.2359916	9839.4653
4.2381819	9843.7481
4.2403723	9841.6880
4.2425626	9841.7213
4.2447529	9845.3637
4.2469433	9847.8813
4.2491336	9851.2125
4.2513240	9852.4496
4.2535143	9854.1739
4.2557046	9855.9392
4.2578950	9859.6483
4.2600853	9862.3112
4.2622757	9867.8101
4.2644660	9869.3983
4.2666564	9877.7654
4.2688467	9884.8014
4.2710370	9889.5847
4.2732274	9890.7601
4.2754177	9888.7033
4.2776081	9881.8550
4.2797984	9875.3123
4.2819887	9874.0269
4.2841791	9870.8269
4.2863694	9870.3280
4.2885598	9864.9227
4.2907501	9856.1382
4.2929404	9847.6824
4.2951308	9832.1005
4.2973211	9818.8777
4.2995115	9805.6497
4.3017018	9792.4912
4.3038921	9776.7291
4.3060825	9755.4991
4.3082728	9741.2596
4.3104632	9726.3684
4.3126535	9713.6369
4.3148438	9699.3130
4.3170342	9680.0692
4.3192245	9666.5660
4.3214149	9654.9897
4.3236052	9644.6908
4.3257956	9635.0705
4.3279859	9624.7813
4.3301762	9614.2826
4.3323666	9605.2219
4.3345569	9596.4076
4.3367473	9587.5022
4.3389376	9578.1767
4.3411279	9570.7550
4.3433183	9565.6563
4.3455086	9557.1549
4.3476990	9544.9622
4.3498893	9533.5995
4.3520796	9524.1705
4.3542700	9515.2371
4.3564603	9504.3740
4.3586507	9494.5053
4.3608410	9489.1959
4.3630313	9493.9788
4.3652217	9513.4025
4.3674120	9542.0359
4.3696024	9576.3347
4.3717927	9616.8523
4.3739831	9656.6755
4.3761734	9683.0226
4.3783637	9694.1257
4.3805541	9689.5936
4.3827444	9676.6435
[truncated: 3,000 more rows]
