# Supplementary material for: Mechanochemically-induced glass formation from two-dimensional hybrid organic–inorganic perovskites
Source: Chem Sci. 2024 Apr 19;15(19):7198–205. doi: 10.1039/d4sc00905c (PMC11095504; doi:10.1039/d4sc00905c)
Supplement: SC-015-D4SC00905C-s002 [file SC-015-D4SC00905C-s002.zip › XRD_data_and_TOPAS_input_file/012276.xy]

0.0042531738	0.0000000
0.0064435146	0.0000000
0.0086338554	0.0000000
0.010824196	0.0000000
0.013014537	0.0000000
0.015204878	0.0000000
0.017395219	0.0000000
0.019585559	0.0000000
0.021775900	0.0000000
0.023966241	0.0000000
0.026156582	0.0000000
0.028346922	0.0000000
0.030537263	0.0000000
0.032727604	0.0000000
0.034917945	0.0000000
0.037108286	0.0000000
0.039298626	0.0000000
0.041488967	0.0000000
0.043679308	0.0000000
0.045869649	0.0000000
0.048059990	0.0000000
0.050250330	0.0000000
0.052440671	0.0000000
0.054631012	0.0000000
0.056821353	0.0000000
0.059011694	0.0000000
0.061202034	0.0000000
0.063392375	0.0000000
0.065582716	0.0000000
0.067773057	0.0000000
0.069963398	0.0000000
0.072153738	0.0000000
0.074344079	0.0000000
0.076534420	0.0000000
0.078724761	0.0000000
0.080915101	0.0000000
0.083105442	0.0000000
0.085295783	0.0000000
0.087486124	0.0000000
0.089676465	0.0000000
0.091866805	0.0000000
0.094057146	0.0000000
0.096247487	0.0000000
0.098437828	0.0000000
0.10062817	0.0000000
0.10281851	0.0000000
0.10500885	0.0000000
0.10719919	0.0000000
0.10938953	0.0000000
0.11157987	0.0000000
0.11377021	0.0000000
0.11596055	0.0000000
0.11815089	0.0000000
0.12034124	0.0000000
0.12253158	0.0000000
0.12472192	0.0000000
0.12691226	0.0000000
0.12910260	0.0000000
0.13129294	0.0000000
0.13348328	0.0000000
0.13567362	0.0000000
0.13786396	0.0000000
0.14005430	0.0000000
0.14224464	0.0000000
0.14443498	0.0000000
0.14662533	0.0000000
0.14881567	0.0000000
0.15100601	0.0000000
0.15319635	0.0000000
0.15538669	0.0000000
0.15757703	0.0000000
0.15976737	0.0000000
0.16195771	0.0000000
0.16414805	0.0000000
0.16633839	0.0000000
0.16852873	0.0000000
0.17071907	0.0000000
0.17290941	0.0000000
0.17509976	0.0000000
0.17729010	0.0000000
0.17948044	0.0000000
0.18167078	0.0000000
0.18386112	0.0000000
0.18605146	0.0000000
0.18824180	0.0000000
0.19043214	0.0000000
0.19262248	0.0000000
0.19481282	0.0000000
0.19700316	0.0000000
0.19919350	0.0000000
0.20138384	0.0000000
0.20357419	0.0000000
0.20576453	0.0000000
0.20795487	0.0000000
0.21014521	0.0000000
0.21233555	0.0000000
0.21452589	0.0000000
0.21671623	0.0000000
0.21890657	0.0000000
0.22109691	0.0000000
0.22328725	0.0000000
0.22547759	0.0000000
0.22766793	0.0000000
0.22985828	0.0000000
0.23204862	0.0000000
0.23423896	0.0000000
0.23642930	0.0000000
0.23861964	0.0000000
0.24080998	0.0000000
0.24300032	0.0000000
0.24519066	0.0000000
0.24738100	0.0000000
0.24957134	0.0000000
0.25176168	0.0000000
0.25395202	0.0000000
0.25614236	0.0000000
0.25833271	0.0000000
0.26052305	0.0000000
0.26271339	0.0000000
0.26490373	0.0000000
0.26709407	0.0000000
0.26928441	0.0000000
0.27147475	0.0000000
0.27366509	0.0000000
0.27585543	0.0000000
0.27804577	0.0000000
0.28023611	0.0000000
0.28242645	0.0000000
0.28461679	0.0000000
0.28680714	0.0000000
0.28899748	0.0000000
0.29118782	0.0000000
0.29337816	0.0000000
0.29556850	0.0000000
0.29775884	0.0000000
0.29994918	0.0000000
0.30213952	0.0000000
0.30432986	0.0000000
0.30652020	0.0000000
0.30871054	0.0000000
0.31090088	0.0000000
0.31309123	0.0000000
0.31528157	0.0000000
0.31747191	0.0000000
0.31966225	0.0000000
0.32185259	0.0000000
0.32404293	0.0000000
0.32623327	0.0000000
0.32842361	0.0000000
0.33061395	0.0000000
0.33280429	0.0000000
0.33499463	0.0000000
0.33718497	0.0000000
0.33937531	0.0000000
0.34156566	0.0000000
0.34375600	0.0000000
0.34594634	0.0000000
0.34813668	0.0000000
0.35032702	0.0000000
0.35251736	0.0000000
0.35470770	0.0000000
0.35689804	0.0000000
0.35908838	0.0000000
0.36127872	0.0000000
0.36346906	0.0000000
0.36565940	0.0000000
0.36784975	0.0000000
0.37004009	0.0000000
0.37223043	0.0000000
0.37442077	0.0000000
0.37661111	0.0000000
0.37880145	0.0000000
0.38099179	0.0000000
0.38318213	0.0000000
0.38537247	0.0000000
0.38756281	0.0000000
0.38975315	0.0000000
0.39194349	0.0000000
0.39413383	0.0000000
0.39632418	0.0000000
0.39851452	0.0000000
0.40070486	0.0000000
0.40289520	0.0000000
0.40508554	0.0000000
0.40727588	0.0000000
0.40946622	0.0000000
0.41165656	0.0000000
0.41384690	0.0000000
0.41603724	0.0000000
0.41822758	0.0000000
0.42041792	0.0000000
0.42260826	0.0000000
0.42479861	0.0000000
0.42698895	0.0000000
0.42917929	0.0000000
0.43136963	0.0000000
0.43355997	0.0000000
0.43575031	0.0000000
0.43794065	0.0000000
0.44013099	0.0000000
0.44232133	0.0000000
0.44451167	0.0000000
0.44670201	0.0000000
0.44889235	0.0000000
0.45108270	0.0000000
0.45327304	0.0000000
0.45546338	0.0000000
0.45765372	0.0000000
0.45984406	0.0000000
0.46203440	0.0000000
0.46422474	0.0000000
0.46641508	0.0000000
0.46860542	0.0000000
0.47079576	0.0000000
0.47298610	0.0000000
0.47517644	0.0000000
0.47736678	0.0000000
0.47955713	0.0000000
0.48174747	0.0000000
0.48393781	0.0000000
0.48612815	0.0000000
0.48831849	0.0000000
0.49050883	0.0000000
0.49269917	0.0000000
0.49488951	0.0000000
0.49707985	0.0000000
0.49927019	4695.3560
0.50146053	4858.5269
0.50365087	4865.7265
0.50584121	4897.1131
0.50803156	4942.4164
0.51022190	4985.5971
0.51241224	5011.3057
0.51460258	5057.0288
0.51679292	5101.6455
0.51898326	5144.5671
0.52117360	5158.5150
0.52336394	5183.2090
0.52555428	5210.4248
0.52774462	5241.0715
0.52993496	5280.3764
0.53212530	5324.9574
0.53431565	5381.9617
0.53650599	5415.8310
0.53869633	5448.4923
0.54088667	5490.9932
0.54307701	5529.3495
0.54526735	5563.3684
0.54745769	5595.0708
0.54964803	5639.2614
0.55183837	5688.0721
0.55402871	5727.8961
0.55621905	5768.9898
0.55840939	5821.2308
0.56059973	5870.0613
0.56279008	5929.5977
0.56498042	5991.4323
0.56717076	6088.0848
0.56936110	6188.9864
0.57155144	6322.1145
0.57374178	6484.8640
0.57593212	6664.6483
0.57812246	6886.3504
0.58031280	7124.0876
0.58250314	7445.4608
0.58469348	7843.3163
0.58688382	8338.2129
0.58907416	8980.5314
0.59126451	9732.4542
0.59345485	10689.778
0.59564519	11767.398
0.59783553	12861.768
0.60002587	14054.634
0.60221621	15094.313
0.60440655	16108.103
0.60659689	16939.006
0.60878723	17593.212
0.61097757	18103.700
0.61316791	18375.608
0.61535825	18475.552
0.61754860	18360.691
0.61973894	18044.739
0.62192928	17500.043
0.62411962	16823.570
0.62630996	15947.660
0.62850030	14991.844
0.63069064	13980.145
0.63288098	12923.526
0.63507132	12036.087
0.63726166	11161.129
0.63945200	10467.945
0.64164234	9901.6617
0.64383268	9411.4546
0.64602303	9057.8449
0.64821337	8749.6673
0.65040371	8518.2882
0.65259405	8310.1775
0.65478439	8140.2471
0.65697473	8001.9348
0.65916507	7880.6687
0.66135541	7786.4522
0.66354575	7711.5831
0.66573609	7637.9649
0.66792643	7584.1255
0.67011677	7536.0376
0.67230711	7507.5053
0.67449746	7479.2216
0.67668780	7454.2648
0.67887814	7431.5141
0.68106848	7412.0741
0.68325882	7408.6149
0.68544916	7397.5506
0.68763950	7395.4738
0.68982984	7399.3234
0.69202018	7412.7119
0.69421052	7427.6554
0.69640086	7444.1171
0.69859120	7458.4581
0.70078155	7479.7887
0.70297189	7499.2314
0.70516223	7510.5720
0.70735257	7527.4622
0.70954291	7539.1887
0.71173325	7560.0618
0.71392359	7582.0274
0.71611393	7602.1937
0.71830427	7623.4067
0.72049461	7640.7027
0.72268495	7668.9060
0.72487529	7696.2312
0.72706563	7726.6192
0.72925598	7745.3217
0.73144632	7770.1100
0.73363666	7786.0439
0.73582700	7801.0434
0.73801734	7808.6054
0.74020768	7811.9247
0.74239802	7819.5345
0.74458836	7829.3221
0.74677870	7852.0802
0.74896904	7865.5398
0.75115938	7895.2970
0.75334972	7905.2369
0.75554006	7924.0653
0.75773041	7926.4558
0.75992075	7934.2137
0.76211109	7934.6627
0.76430143	7946.8039
0.76649177	7953.9384
0.76868211	7966.3610
0.77087245	7973.0903
0.77306279	7982.3698
0.77525313	7979.5509
0.77744347	7987.2778
0.77963381	7986.6132
0.78182415	7992.0290
0.78401450	7987.1348
0.78620484	7979.7051
0.78839518	7974.1090
0.79058552	7963.1059
0.79277586	7960.4992
0.79496620	7959.4451
0.79715654	7964.0612
0.79934688	7962.8116
0.80153722	7957.1449
0.80372756	7946.7326
0.80591790	7945.7668
0.80810824	7936.9322
0.81029858	7932.4405
0.81248893	7916.5727
0.81467927	7913.7425
0.81686961	7899.4020
0.81905995	7881.4554
0.82125029	7864.0343
0.82344063	7848.4828
0.82563097	7844.0288
0.82782131	7837.5117
0.83001165	7825.6405
0.83220199	7814.2718
0.83439233	7804.1673
0.83658267	7791.3968
0.83877301	7779.4740
0.84096336	7776.0104
0.84315370	7779.6709
0.84534404	7775.4908
0.84753438	7777.9192
0.84972472	7775.5884
0.85191506	7773.9754
0.85410540	7765.1157
0.85629574	7751.8026
0.85848608	7747.0928
0.86067642	7749.1638
0.86286676	7751.1287
0.86505710	7739.2032
0.86724745	7736.6170
0.86943779	7733.9859
0.87162813	7739.3054
0.87381847	7745.6907
0.87600881	7752.9077
0.87819915	7751.6548
0.88038949	7744.6220
0.88257983	7741.9975
0.88477017	7730.2428
0.88696051	7729.1811
0.88915085	7738.1451
0.89134119	7745.5799
0.89353153	7740.2238
0.89572188	7744.1300
0.89791222	7742.9815
0.90010256	7747.2256
0.90229290	7755.5964
0.90448324	7762.1929
0.90667358	7775.6502
0.90886392	7783.5027
0.91105426	7793.2772
0.91324460	7803.0971
0.91543494	7810.1841
0.91762528	7819.2929
0.91981562	7824.9414
0.92200597	7824.0984
0.92419631	7832.0769
0.92638665	7844.5418
0.92857699	7859.8665
0.93076733	7874.6729
0.93295767	7877.2572
0.93514801	7886.3512
0.93733835	7897.6000
0.93952869	7910.6106
0.94171903	7914.7204
0.94390937	7929.8394
0.94609971	7950.3109
0.94829005	7970.1101
0.95048040	7987.5632
0.95267074	7998.0226
0.95486108	8009.8469
0.95705142	8020.7094
0.95924176	8038.1067
0.96143210	8055.6217
0.96362244	8073.4329
0.96581278	8086.4365
0.96800312	8097.6020
0.97019346	8111.0644
0.97238380	8134.5382
0.97457414	8152.3675
0.97676448	8170.2401
0.97895483	8185.7923
0.98114517	8198.1102
0.98333551	8221.2412
0.98552585	8241.0892
0.98771619	8272.5010
0.98990653	8287.3253
0.99209687	8304.0958
0.99428721	8319.1895
0.99647755	8332.6795
0.99866789	8358.4109
1.0008582	8381.7590
1.0030486	8403.9932
1.0052389	8420.1367
1.0074293	8436.5840
1.0096196	8454.9144
1.0118099	8481.1563
1.0140003	8498.5274
1.0161906	8531.1703
1.0183810	8551.6093
1.0205713	8578.4935
1.0227616	8597.3654
1.0249520	8611.4537
1.0271423	8632.8029
1.0293327	8652.9417
1.0315230	8664.1224
1.0337133	8681.0136
1.0359037	8699.0136
1.0380940	8731.2562
1.0402844	8753.4644
1.0424747	8775.5672
1.0446650	8797.8090
1.0468554	8826.9180
1.0490457	8865.7889
1.0512361	8900.8748
1.0534264	8930.6867
1.0556168	8955.1133
1.0578071	8973.7819
1.0599974	8993.2391
1.0621878	9010.0954
1.0643781	9028.8839
1.0665685	9047.4871
1.0687588	9076.9874
1.0709491	9104.4016
1.0731395	9133.8038
1.0753298	9157.7799
1.0775202	9182.3791
1.0797105	9202.4961
1.0819008	9228.3869
1.0840912	9256.4179
1.0862815	9297.0985
1.0884719	9333.5196
1.0906622	9359.7257
1.0928525	9390.2888
1.0950429	9410.4077
1.0972332	9441.0821
1.0994236	9472.7152
1.1016139	9496.4439
1.1038043	9514.1435
1.1059946	9529.2010
1.1081849	9559.2907
1.1103753	9587.3450
1.1125656	9614.7228
1.1147560	9644.1453
1.1169463	9680.7657
1.1191366	9721.0281
1.1213270	9752.8883
1.1235173	9773.3536
1.1257077	9781.7677
1.1278980	9799.6206
1.1300883	9810.9187
1.1322787	9842.1909
1.1344690	9874.0428
1.1366594	9918.2700
1.1388497	9956.7233
1.1410400	9982.1452
1.1432304	10006.367
1.1454207	10027.076
1.1476111	10056.301
1.1498014	10082.774
1.1519917	10118.594
1.1541821	10152.087
1.1563724	10183.646
1.1585628	10213.399
1.1607531	10246.537
1.1629435	10281.455
1.1651338	10316.453
1.1673241	10350.560
1.1695145	10381.848
1.1717048	10413.499
1.1738952	10445.721
1.1760855	10473.928
1.1782758	10510.404
1.1804662	10549.366
1.1826565	10593.857
1.1848469	10635.040
1.1870372	10669.449
1.1892275	10704.703
1.1914179	10736.966
1.1936082	10784.815
1.1957986	10841.256
1.1979889	10904.997
1.2001792	10972.847
1.2023696	11047.899
1.2045599	11133.670
1.2067503	11230.237
1.2089406	11326.957
1.2111309	11425.600
1.2133213	11517.123
1.2155116	11603.693
1.2177020	11687.969
1.2198923	11757.678
1.2220827	11816.041
1.2242730	11857.761
1.2264633	11901.799
1.2286537	11936.373
1.2308440	11958.520
1.2330344	11963.242
1.2352247	11959.984
1.2374150	11939.655
1.2396054	11923.812
1.2417957	11896.740
1.2439861	11872.862
1.2461764	11849.608
1.2483667	11825.118
1.2505571	11799.894
1.2527474	11787.704
1.2549378	11784.549
1.2571281	11780.889
1.2593184	11794.226
1.2615088	11801.207
1.2636991	11824.438
1.2658895	11841.238
1.2680798	11857.652
1.2702702	11888.279
1.2724605	11911.556
1.2746508	11944.253
1.2768412	11962.385
1.2790315	11992.550
1.2812219	12018.559
1.2834122	12049.455
1.2856025	12075.665
1.2877929	12104.372
1.2899832	12139.418
1.2921736	12176.013
1.2943639	12211.937
1.2965542	12253.140
1.2987446	12289.458
1.3009349	12321.745
1.3031253	12346.355
1.3053156	12373.478
1.3075059	12404.489
1.3096963	12443.289
1.3118866	12488.284
1.3140770	12533.290
1.3162673	12572.821
1.3184576	12609.069
1.3206480	12651.676
1.3228383	12688.985
1.3250287	12727.277
1.3272190	12760.831
1.3294094	12796.472
1.3315997	12837.939
1.3337900	12875.024
1.3359804	12921.513
1.3381707	12968.128
1.3403611	13014.191
1.3425514	13057.218
1.3447417	13098.787
1.3469321	13156.694
1.3491224	13191.598
1.3513128	13235.277
1.3535031	13275.001
1.3556934	13323.729
1.3578838	13365.749
1.3600741	13409.950
1.3622645	13460.390
1.3644548	13510.000
1.3666451	13565.161
1.3688355	13606.462
1.3710258	13651.682
1.3732162	13690.976
1.3754065	13735.953
1.3775968	13782.195
1.3797872	13826.612
1.3819775	13876.775
1.3841679	13927.995
1.3863582	13983.502
1.3885486	14038.052
1.3907389	14091.007
1.3929292	14139.709
1.3951196	14194.634
1.3973099	14247.442
1.3995003	14305.316
1.4016906	14354.168
1.4038809	14401.927
1.4060713	14447.710
1.4082616	14503.190
1.4104520	14564.750
1.4126423	14629.186
1.4148326	14688.451
1.4170230	14746.289
1.4192133	14799.140
1.4214037	14854.955
1.4235940	14912.852
1.4257843	14970.984
1.4279747	15025.647
1.4301650	15088.818
1.4323554	15144.485
1.4345457	15203.345
1.4367361	15262.417
1.4389264	15324.729
1.4411167	15381.251
1.4433071	15449.446
1.4454974	15513.276
1.4476878	15576.055
1.4498781	15638.904
1.4520684	15700.092
1.4542588	15769.846
1.4564491	15830.524
1.4586395	15889.685
1.4608298	15955.754
1.4630201	16023.860
1.4652105	16093.085
1.4674008	16158.262
1.4695912	16214.009
1.4717815	16275.203
1.4739718	16337.759
1.4761622	16410.140
1.4783525	16477.308
1.4805429	16553.300
1.4827332	16635.535
1.4849235	16710.081
1.4871139	16785.980
1.4893042	16855.964
1.4914946	16926.328
1.4936849	16996.265
1.4958753	17062.477
1.4980656	17134.916
1.5002559	17203.848
1.5024463	17283.043
1.5046366	17363.806
1.5068270	17442.807
1.5090173	17520.749
1.5112076	17595.020
1.5133980	17673.024
1.5155883	17753.080
1.5177787	17837.619
1.5199690	17913.282
1.5221593	17986.972
1.5243497	18065.839
1.5265400	18135.872
1.5287304	18209.879
1.5309207	18284.919
1.5331110	18366.821
1.5353014	18451.914
1.5374917	18535.487
1.5396821	18623.634
1.5418724	18701.999
1.5440627	18785.412
1.5462531	18859.859
1.5484434	18934.951
1.5506338	19009.621
1.5528241	19090.066
1.5550145	19175.365
1.5572048	19265.782
1.5593951	19348.635
1.5615855	19428.752
1.5637758	19507.014
1.5659662	19589.293
1.5681565	19667.418
1.5703468	19747.716
1.5725372	19832.192
1.5747275	19923.093
1.5769179	20014.623
1.5791082	20108.261
1.5812985	20191.490
1.5834889	20270.754
1.5856792	20343.679
1.5878696	20416.586
1.5900599	20490.241
1.5922502	20572.863
1.5944406	20649.751
1.5966309	20728.975
1.5988213	20809.492
1.6010116	20892.179
1.6032020	20971.707
1.6053923	21061.138
1.6075826	21146.063
1.6097730	21228.092
1.6119633	21308.880
1.6141537	21381.256
1.6163440	21457.945
1.6185343	21529.668
1.6207247	21608.021
1.6229150	21688.573
1.6251054	21767.941
1.6272957	21852.163
1.6294860	21932.599
1.6316764	22013.767
1.6338667	22096.014
1.6360571	22176.939
1.6382474	22260.716
1.6404377	22320.104
1.6426281	22395.131
1.6448184	22474.008
1.6470088	22558.462
1.6491991	22642.392
1.6513894	22714.776
1.6535798	22792.953
1.6557701	22862.361
1.6579605	22932.437
1.6601508	22997.276
1.6623412	23069.272
1.6645315	23146.175
1.6667218	23211.092
1.6689122	23285.392
1.6711025	23362.426
1.6732929	23433.309
1.6754832	23494.425
1.6776735	23552.969
1.6798639	23610.254
1.6820542	23677.185
1.6842446	23743.825
1.6864349	23818.652
1.6886252	23890.417
1.6908156	23961.028
1.6930059	24023.968
1.6951963	24079.787
1.6973866	24134.356
1.6995769	24197.721
1.7017673	24254.790
1.7039576	24317.213
1.7061480	24372.288
1.7083383	24427.052
1.7105286	24477.504
1.7127190	24533.982
1.7149093	24586.431
1.7170997	24638.487
1.7192900	24690.066
1.7214804	24734.068
1.7236707	24776.011
1.7258610	24814.210
1.7280514	24856.020
1.7302417	24907.310
1.7324321	24952.064
1.7346224	24987.970
1.7368127	25025.519
1.7390031	25063.852
1.7411934	25111.966
1.7433838	25157.851
1.7455741	25196.703
1.7477644	25233.663
1.7499548	25264.010
1.7521451	25297.003
1.7543355	25319.349
1.7565258	25352.337
1.7587161	25387.530
1.7609065	25421.416
1.7630968	25458.561
1.7652872	25487.524
1.7674775	25516.976
1.7696679	25544.937
1.7718582	25570.660
1.7740485	25594.822
1.7762389	25611.835
1.7784292	25633.593
1.7806196	25658.802
1.7828099	25677.472
1.7850002	25698.704
1.7871906	25717.321
1.7893809	25740.497
1.7915713	25765.713
1.7937616	25791.143
1.7959519	25811.328
1.7981423	25821.885
1.8003326	25839.282
1.8025230	25854.588
1.8047133	25871.312
1.8069036	25897.540
1.8090940	25921.574
1.8112843	25947.561
1.8134747	25979.509
1.8156650	26010.842
1.8178553	26048.031
1.8200457	26080.589
1.8222360	26119.922
1.8244264	26155.059
1.8266167	26197.680
1.8288071	26227.927
1.8309974	26248.647
1.8331877	26263.114
1.8353781	26265.195
1.8375684	26265.140
1.8397588	26254.657
1.8419491	26240.931
1.8441394	26226.225
1.8463298	26198.336
1.8485201	26162.289
1.8507105	26119.037
1.8529008	26076.979
1.8550911	26032.705
1.8572815	25980.129
1.8594718	25932.857
1.8616622	25883.310
1.8638525	25843.408
1.8660428	25807.368
1.8682332	25767.737
1.8704235	25723.276
1.8726139	25679.152
1.8748042	25644.568
1.8769945	25608.093
1.8791849	25582.412
1.8813752	25555.020
1.8835656	25528.084
1.8857559	25507.296
1.8879463	25480.461
1.8901366	25449.955
1.8923269	25417.340
1.8945173	25380.201
1.8967076	25349.024
1.8988980	25317.628
1.9010883	25291.375
1.9032786	25256.543
1.9054690	25229.528
1.9076593	25201.052
1.9098497	25172.793
1.9120400	25145.644
1.9142303	25116.962
1.9164207	25090.547
1.9186110	25062.172
1.9208014	25033.196
1.9229917	25007.671
1.9251820	24978.894
1.9273724	24954.003
1.9295627	24918.048
1.9317531	24891.619
1.9339434	24867.839
1.9361338	24841.129
1.9383241	24811.137
1.9405144	24773.214
1.9427048	24750.494
1.9448951	24729.711
1.9470855	24712.522
1.9492758	24697.088
1.9514661	24683.021
1.9536565	24676.391
1.9558468	24667.592
1.9580372	24665.410
1.9602275	24658.317
1.9624178	24653.917
1.9646082	24638.879
1.9667985	24624.498
1.9689889	24607.692
1.9711792	24583.343
1.9733695	24561.224
1.9755599	24542.525
1.9777502	24520.892
1.9799406	24501.093
1.9821309	24470.856
1.9843212	24437.612
1.9865116	24408.108
1.9887019	24370.902
1.9908923	24353.317
1.9930826	24325.587
1.9952730	24305.039
1.9974633	24284.616
1.9996536	24275.060
2.0018440	24270.163
2.0040343	24254.886
2.0062247	24245.528
2.0084150	24240.701
2.0106053	24234.626
2.0127957	24224.876
2.0149860	24201.488
2.0171764	24178.480
2.0193667	24142.498
2.0215570	24100.777
2.0237474	24046.522
2.0259377	23993.715
2.0281281	23939.151
2.0303184	23879.995
2.0325087	23812.117
2.0346991	23741.340
2.0368894	23675.233
2.0390798	23619.366
2.0412701	23561.383
2.0434604	23509.829
2.0456508	23452.547
2.0478411	23401.668
2.0500315	23348.430
2.0522218	23305.684
2.0544122	23264.943
2.0566025	23226.063
2.0587928	23196.838
2.0609832	23162.794
2.0631735	23136.676
2.0653639	23108.688
2.0675542	23073.220
2.0697445	23038.088
2.0719349	22997.529
2.0741252	22960.234
2.0763156	22917.125
2.0785059	22873.153
2.0806962	22827.956
2.0828866	22772.905
2.0850769	22706.329
2.0872673	22627.296
2.0894576	22547.441
2.0916479	22474.152
2.0938383	22389.393
2.0960286	22307.369
2.0982190	22220.560
2.1004093	22137.066
2.1025997	22062.127
2.1047900	21987.654
2.1069803	21922.500
2.1091707	21851.028
2.1113610	21787.775
2.1135514	21723.283
2.1157417	21661.822
2.1179320	21611.210
2.1201224	21554.095
2.1223127	21508.377
2.1245031	21450.747
2.1266934	21404.745
2.1288837	21361.575
2.1310741	21315.523
2.1332644	21275.691
2.1354548	21231.554
2.1376451	21188.687
2.1398354	21142.332
2.1420258	21093.405
2.1442161	21050.537
2.1464065	21006.538
2.1485968	20967.922
2.1507871	20920.217
2.1529775	20879.654
2.1551678	20835.689
2.1573582	20792.736
2.1595485	20760.872
2.1617389	20725.848
2.1639292	20698.951
2.1661195	20677.279
2.1683099	20659.059
2.1705002	20639.621
2.1726906	20620.602
2.1748809	20598.453
2.1770712	20572.386
2.1792616	20544.107
2.1814519	20519.948
2.1836423	20496.369
2.1858326	20474.100
2.1880229	20449.873
2.1902133	20422.096
2.1924036	20396.595
2.1945940	20367.101
2.1967843	20334.847
2.1989746	20286.819
2.2011650	20244.622
2.2033553	20196.577
2.2055457	20152.827
2.2077360	20094.166
2.2099263	20030.196
2.2121167	19970.679
2.2143070	19912.184
2.2164974	19856.122
2.2186877	19799.160
2.2208781	19733.424
2.2230684	19666.873
2.2252587	19600.346
2.2274491	19531.098
2.2296394	19469.484
2.2318298	19400.199
2.2340201	19343.787
2.2362104	19278.667
2.2384008	19228.460
2.2405911	19173.528
2.2427815	19125.012
2.2449718	19069.762
2.2471621	19018.701
2.2493525	18969.303
2.2515428	18919.612
2.2537332	18870.722
2.2559235	18828.787
2.2581138	18785.262
2.2603042	18744.956
2.2624945	18706.405
2.2646849	18666.974
2.2668752	18625.404
2.2690656	18583.538
2.2712559	18542.096
2.2734462	18505.314
2.2756366	18479.703
2.2778269	18450.900
2.2800173	18414.457
2.2822076	18380.300
2.2843979	18345.303
2.2865883	18319.121
2.2887786	18288.513
2.2909690	18265.458
2.2931593	18236.849
2.2953496	18203.647
2.2975400	18176.390
2.2997303	18141.009
2.3019207	18107.933
2.3041110	18070.838
2.3063013	18034.832
2.3084917	17996.007
2.3106820	17948.815
2.3128724	17899.843
2.3150627	17850.304
2.3172530	17804.493
2.3194434	17757.150
2.3216337	17712.367
2.3238241	17668.008
2.3260144	17620.491
2.3282048	17570.940
2.3303951	17524.303
2.3325854	17473.733
2.3347758	17431.685
2.3369661	17387.309
2.3391565	17347.877
2.3413468	17304.226
2.3435371	17254.382
2.3457275	17203.865
2.3479178	17152.936
2.3501082	17106.335
2.3522985	17061.851
2.3544888	17017.804
2.3566792	16976.665
2.3588695	16931.315
2.3610599	16892.061
2.3632502	16848.351
2.3654405	16805.256
2.3676309	16760.511
2.3698212	16718.239
2.3720116	16676.896
2.3742019	16632.133
2.3763922	16591.686
2.3785826	16545.713
2.3807729	16498.914
2.3829633	16460.587
2.3851536	16424.736
2.3873440	16393.727
2.3895343	16359.592
2.3917246	16323.457
2.3939150	16285.446
2.3961053	16250.740
2.3982957	16219.805
2.4004860	16189.634
2.4026763	16157.904
2.4048667	16127.100
2.4070570	16089.475
2.4092474	16052.324
2.4114377	16017.086
2.4136280	15980.233
2.4158184	15943.172
2.4180087	15905.968
2.4201991	15864.675
2.4223894	15823.847
2.4245797	15783.121
2.4267701	15741.962
2.4289604	15703.861
2.4311508	15671.530
2.4333411	15636.195
2.4355315	15607.107
2.4377218	15571.009
2.4399121	15532.968
2.4421025	15489.947
2.4442928	15455.496
2.4464832	15427.026
2.4486735	15401.425
2.4508638	15370.389
2.4530542	15341.928
2.4552445	15304.020
2.4574349	15258.992
2.4596252	15214.076
2.4618155	15171.753
2.4640059	15130.834
2.4661962	15094.822
2.4683866	15054.617
2.4705769	15019.542
2.4727672	14984.307
2.4749576	14950.506
2.4771479	14910.570
2.4793383	14869.641
2.4815286	14827.477
2.4837189	14789.177
2.4859093	14754.373
2.4880996	14714.462
2.4902900	14677.780
2.4924803	14643.411
2.4946707	14611.736
2.4968610	14578.467
2.4990513	14540.924
2.5012417	14505.737
2.5034320	14467.577
2.5056224	14434.392
2.5078127	14404.030
2.5100030	14371.036
2.5121934	14331.758
2.5143837	14287.394
2.5165741	14247.349
2.5187644	14208.970
2.5209547	14173.657
2.5231451	14140.507
2.5253354	14104.990
2.5275258	14074.734
2.5297161	14043.264
2.5319064	14009.106
2.5340968	13972.092
2.5362871	13933.649
2.5384775	13896.511
2.5406678	13867.391
2.5428582	13832.543
2.5450485	13794.098
2.5472388	13754.766
2.5494292	13718.453
2.5516195	13685.178
2.5538099	13654.753
2.5560002	13620.700
2.5581905	13585.350
2.5603809	13548.757
2.5625712	13514.363
2.5647616	13482.406
2.5669519	13446.708
2.5691422	13409.723
2.5713326	13372.522
2.5735229	13339.434
2.5757133	13308.128
2.5779036	13273.228
2.5800939	13241.200
2.5822843	13210.385
2.5844746	13182.344
2.5866650	13152.314
2.5888553	13125.259
2.5910456	13093.020
2.5932360	13052.758
2.5954263	13014.692
2.5976167	12985.188
2.5998070	12956.539
2.6019974	12925.105
2.6041877	12896.343
2.6063780	12868.288
2.6085684	12838.076
2.6107587	12797.754
2.6129491	12761.795
2.6151394	12729.100
2.6173297	12700.165
2.6195201	12669.320
2.6217104	12639.219
2.6239008	12611.480
2.6260911	12585.662
2.6282814	12555.073
2.6304718	12526.751
2.6326621	12496.127
2.6348525	12465.931
2.6370428	12431.150
2.6392331	12404.603
2.6414235	12378.322
2.6436138	12350.751
2.6458042	12321.102
2.6479945	12290.838
2.6501848	12254.961
2.6523752	12218.721
2.6545655	12182.838
2.6567559	12151.566
2.6589462	12122.361
2.6611366	12095.109
2.6633269	12068.966
2.6655172	12048.713
2.6677076	12025.216
2.6698979	11994.917
2.6720883	11964.274
2.6742786	11932.327
2.6764689	11900.521
2.6786593	11870.277
2.6808496	11844.141
2.6830400	11820.316
2.6852303	11791.675
2.6874206	11762.965
2.6896110	11739.097
2.6918013	11714.296
2.6939917	11693.465
2.6961820	11668.304
2.6983723	11643.678
2.7005627	11614.173
2.7027530	11589.458
2.7049434	11567.736
2.7071337	11551.448
2.7093241	11530.269
2.7115144	11506.647
2.7137047	11476.197
2.7158951	11452.191
2.7180854	11429.259
2.7202758	11408.137
2.7224661	11385.414
2.7246564	11367.250
2.7268468	11352.526
2.7290371	11353.632
2.7312275	11365.758
2.7334178	11384.813
2.7356081	11410.880
2.7377985	11428.645
2.7399888	11442.197
2.7421792	11433.737
2.7443695	11419.531
2.7465598	11391.106
2.7487502	11361.532
2.7509405	11326.851
2.7531309	11295.144
2.7553212	11263.661
2.7575115	11232.017
2.7597019	11189.563
2.7618922	11145.756
2.7640826	11093.063
2.7662729	11038.755
2.7684633	10974.020
2.7706536	10911.879
2.7728439	10844.699
2.7750343	10780.993
2.7772246	10734.557
2.7794150	10694.941
2.7816053	10670.022
2.7837956	10648.055
2.7859860	10628.589
2.7881763	10611.523
2.7903667	10594.920
2.7925570	10579.578
2.7947473	10565.178
2.7969377	10553.995
2.7991280	10547.769
2.8013184	10538.842
2.8035087	10532.502
2.8056990	10524.773
2.8078894	10508.623
2.8100797	10497.747
2.8122701	10486.697
2.8144604	10481.288
2.8166507	10471.883
2.8188411	10460.642
2.8210314	10448.987
2.8232218	10430.224
2.8254121	10407.729
2.8276025	10377.084
2.8297928	10348.356
2.8319831	10314.702
2.8341735	10277.131
2.8363638	10243.978
2.8385542	10207.752
2.8407445	10174.877
2.8429348	10137.641
2.8451252	10095.013
2.8473155	10056.106
2.8495059	10012.287
2.8516962	9973.9399
2.8538865	9935.3827
2.8560769	9900.0585
2.8582672	9870.1571
2.8604576	9832.9277
2.8626479	9802.6858
2.8648382	9774.0326
2.8670286	9746.5963
2.8692189	9720.3975
2.8714093	9690.7888
2.8735996	9670.4732
2.8757900	9649.8447
2.8779803	9628.2957
2.8801706	9609.1171
2.8823610	9587.4165
2.8845513	9572.5209
2.8867417	9553.3411
2.8889320	9535.0598
2.8911223	9518.7805
2.8933127	9504.5389
2.8955030	9491.0563
2.8976934	9472.6579
2.8998837	9457.8391
2.9020740	9437.4106
2.9042644	9421.7459
2.9064547	9401.7420
2.9086451	9392.9544
2.9108354	9380.7740
2.9130257	9374.8401
2.9152161	9371.4512
2.9174064	9366.8914
2.9195968	9359.7270
2.9217871	9342.8892
2.9239774	9323.8066
2.9261678	9308.2932
2.9283581	9292.5589
2.9305485	9278.9420
2.9327388	9263.8097
2.9349292	9251.0205
2.9371195	9234.8941
2.9393098	9219.6268
2.9415002	9204.8673
2.9436905	9194.3131
2.9458809	9179.1723
2.9480712	9166.3845
2.9502615	9157.7520
2.9524519	9145.4343
2.9546422	9132.2738
2.9568326	9119.8424
2.9590229	9104.5660
2.9612132	9084.8680
2.9634036	9063.0591
2.9655939	9046.0741
2.9677843	9025.5178
2.9699746	9011.9879
2.9721649	8997.3944
2.9743553	8979.2068
2.9765456	8957.6473
2.9787360	8932.7971
2.9809263	8915.1911
2.9831166	8899.5452
2.9853070	8878.6756
2.9874973	8859.3136
2.9896877	8834.7276
2.9918780	8817.9560
2.9940684	8797.0187
2.9962587	8779.9830
2.9984490	8761.3654
3.0006394	8743.7209
3.0028297	8729.2385
3.0050201	8713.3156
3.0072104	8703.4801
3.0094007	8704.7085
3.0115911	8711.0240
3.0137814	8728.0705
3.0159718	8732.8468
3.0181621	8733.5276
3.0203524	8724.8938
3.0225428	8718.9340
3.0247331	8706.9767
3.0269235	8693.5149
3.0291138	8689.5058
3.0313041	8687.2369
3.0334945	8689.4510
3.0356848	8691.8519
3.0378752	8699.6326
3.0400655	8711.8527
3.0422559	8719.4982
3.0444462	8728.7505
3.0466365	8726.7701
3.0488269	8727.1619
3.0510172	8724.8019
3.0532076	8725.1185
3.0553979	8726.9854
3.0575882	8731.0256
3.0597786	8737.4094
3.0619689	8741.5204
3.0641593	8742.9581
3.0663496	8738.1532
3.0685399	8730.0407
3.0707303	8717.3848
3.0729206	8698.9411
3.0751110	8676.5423
3.0773013	8650.7294
3.0794916	8623.0094
3.0816820	8594.6701
3.0838723	8568.6916
3.0860627	8540.8776
3.0882530	8513.5126
3.0904433	8483.6881
3.0926337	8455.9538
3.0948240	8427.6351
3.0970144	8398.0221
3.0992047	8369.9552
3.1013951	8336.7295
3.1035854	8309.0430
3.1057757	8285.4996
3.1079661	8270.3712
3.1101564	8254.0710
3.1123468	8234.8097
3.1145371	8219.4210
3.1167274	8206.1212
3.1189178	8196.2857
3.1211081	8187.4922
3.1232985	8173.0796
3.1254888	8164.0273
3.1276791	8155.2026
3.1298695	8151.2648
3.1320598	8143.9622
3.1342502	8134.7567
3.1364405	8129.2529
3.1386308	8126.4943
3.1408212	8123.7528
3.1430115	8122.8761
3.1452019	8118.9631
3.1473922	8113.2531
3.1495825	8111.1999
3.1517729	8108.4719
3.1539632	8103.0147
3.1561536	8099.3364
3.1583439	8092.0305
3.1605343	8095.3387
3.1627246	8095.4265
3.1649149	8094.6678
3.1671053	8095.2107
3.1692956	8099.5293
3.1714860	8100.3386
3.1736763	8100.5434
3.1758666	8096.5110
3.1780570	8096.2395
3.1802473	8094.7717
3.1824377	8088.6436
3.1846280	8080.1188
3.1868183	8071.0895
3.1890087	8064.4553
3.1911990	8058.3926
3.1933894	8053.6367
3.1955797	8048.9170
3.1977700	8045.0692
3.1999604	8043.1748
3.2021507	8039.1855
3.2043411	8039.1827
3.2065314	8038.0207
3.2087218	8033.8519
3.2109121	8029.7146
3.2131024	8021.2819
3.2152928	8015.9172
3.2174831	8012.0910
3.2196735	8009.8944
3.2218638	8002.8018
3.2240541	8000.1527
3.2262445	7999.4066
3.2284348	7997.5072
3.2306252	7991.2704
3.2328155	7987.4027
3.2350058	7981.8468
3.2371962	7978.7433
3.2393865	7975.0537
3.2415769	7974.2118
3.2437672	7972.4289
3.2459575	7971.5450
3.2481479	7973.3680
3.2503382	7970.9076
3.2525286	7967.4814
3.2547189	7959.3893
3.2569092	7954.5349
3.2590996	7954.7026
3.2612899	7956.5689
3.2634803	7958.6541
3.2656706	7959.3211
3.2678610	7959.5414
3.2700513	7957.5308
3.2722416	7954.4159
3.2744320	7947.9359
3.2766223	7943.2099
3.2788127	7939.1206
3.2810030	7938.8613
3.2831933	7934.6642
3.2853837	7931.9046
3.2875740	7928.5105
3.2897644	7927.7474
3.2919547	7923.7063
3.2941450	7920.8672
3.2963354	7925.3340
3.2985257	7929.2640
3.3007161	7933.4918
3.3029064	7931.4948
3.3050967	7927.5873
3.3072871	7928.3363
3.3094774	7925.5477
3.3116678	7930.0841
3.3138581	7930.8851
3.3160484	7936.4888
3.3182388	7941.5004
3.3204291	7949.0587
3.3226195	7954.7823
3.3248098	7956.1008
3.3270002	7961.4826
3.3291905	7967.0292
3.3313808	7969.5166
3.3335712	7970.5216
3.3357615	7971.4809
3.3379519	7974.4644
3.3401422	7975.8208
3.3423325	7975.2647
3.3445229	7980.0122
3.3467132	7983.5159
3.3489036	7987.7619
3.3510939	7989.5642
3.3532842	7989.2609
3.3554746	7990.5568
3.3576649	7989.0517
3.3598553	7994.4809
3.3620456	7997.8785
3.3642359	8000.5581
3.3664263	8004.2227
3.3686166	8010.5821
3.3708070	8021.1491
3.3729973	8028.7618
3.3751877	8036.1500
3.3773780	8034.5871
3.3795683	8037.9839
3.3817587	8043.1198
3.3839490	8048.7969
3.3861394	8054.0462
3.3883297	8056.2816
3.3905200	8056.4210
3.3927104	8053.9282
3.3949007	8059.6736
3.3970911	8063.1487
3.3992814	8072.4254
3.4014717	8080.8127
3.4036621	8091.5610
3.4058524	8098.7840
3.4080428	8104.9830
3.4102331	8105.7808
3.4124234	8109.2453
3.4146138	8113.5836
3.4168041	8122.6946
3.4189945	8132.3807
3.4211848	8139.6114
3.4233751	8147.9516
3.4255655	8154.0166
3.4277558	8161.2158
3.4299462	8167.2909
3.4321365	8168.7679
3.4343269	8172.1636
3.4365172	8178.8675
3.4387075	8189.6254
3.4408979	8200.8477
3.4430882	8208.0734
3.4452786	8212.6877
3.4474689	8218.0428
3.4496592	8226.1367
3.4518496	8239.2648
3.4540399	8254.4174
3.4562303	8265.5960
3.4584206	8274.0989
3.4606109	8276.8115
3.4628013	8284.1719
3.4649916	8293.8954
3.4671820	8304.3479
3.4693723	8311.1732
3.4715626	8316.8195
3.4737530	8322.0469
3.4759433	8331.7883
3.4781337	8340.4903
3.4803240	8351.8892
3.4825143	8363.0339
3.4847047	8372.3473
3.4868950	8377.7777
3.4890854	8386.2479
3.4912757	8397.9539
3.4934661	8410.6051
3.4956564	8420.6864
3.4978467	8434.1262
3.5000371	8444.3261
3.5022274	8458.0547
3.5044178	8472.4231
3.5066081	8485.1861
3.5087984	8494.5310
3.5109888	8503.8013
3.5131791	8516.3346
3.5153695	8529.0900
3.5175598	8539.9649
3.5197501	8552.2386
3.5219405	8562.1696
3.5241308	8574.4256
3.5263212	8583.8899
3.5285115	8594.9174
3.5307018	8602.8623
3.5328922	8615.1570
3.5350825	8624.7732
3.5372729	8637.0662
3.5394632	8646.0996
3.5416536	8655.6108
3.5438439	8666.4811
3.5460342	8675.1017
3.5482246	8684.5283
3.5504149	8692.9929
3.5526053	8700.0146
3.5547956	8705.5421
3.5569859	8712.2736
3.5591763	8726.5289
3.5613666	8741.2495
3.5635570	8754.8275
3.5657473	8770.5826
3.5679376	8787.3431
3.5701280	8806.9685
3.5723183	8825.2733
3.5745087	8846.0137
3.5766990	8873.0080
3.5788893	8902.2991
3.5810797	8933.5668
3.5832700	8965.8601
3.5854604	8997.4749
3.5876507	9021.3538
3.5898410	9041.5964
3.5920314	9060.1605
3.5942217	9068.8572
3.5964121	9078.6268
3.5986024	9085.8334
3.6007928	9101.8664
3.6029831	9115.4640
3.6051734	9126.4335
3.6073638	9134.9810
3.6095541	9142.5639
3.6117445	9146.3700
3.6139348	9147.6068
3.6161251	9142.7122
3.6183155	9135.0319
3.6205058	9127.2029
3.6226962	9121.6588
3.6248865	9124.1424
3.6270768	9130.5495
3.6292672	9138.7974
3.6314575	9146.4307
3.6336479	9161.2956
3.6358382	9177.5313
3.6380285	9200.6678
3.6402189	9219.0211
3.6424092	9237.2397
3.6445996	9250.8461
3.6467899	9266.7178
3.6489802	9285.7082
3.6511706	9308.7453
3.6533609	9332.7341
3.6555513	9359.4521
3.6577416	9385.0593
3.6599320	9412.6316
3.6621223	9441.8638
3.6643126	9469.1047
3.6665030	9492.9647
3.6686933	9517.1992
3.6708837	9542.6184
3.6730740	9562.4967
3.6752643	9579.7870
3.6774547	9592.3493
3.6796450	9607.9915
3.6818354	9622.8935
3.6840257	9636.0308
3.6862160	9646.6841
3.6884064	9651.2961
3.6905967	9652.0874
3.6927871	9650.1633
3.6949774	9651.9817
3.6971677	9651.1481
3.6993581	9649.3831
3.7015484	9651.2412
3.7037388	9649.3393
3.7059291	9649.2127
3.7081195	9643.3105
3.7103098	9642.3984
3.7125001	9639.2802
3.7146905	9641.2356
3.7168808	9643.4781
3.7190712	9646.4750
3.7212615	9645.6753
3.7234518	9644.3896
3.7256422	9643.6340
3.7278325	9647.4934
3.7300229	9652.5178
3.7322132	9658.3713
3.7344035	9663.9361
3.7365939	9670.2869
3.7387842	9676.7496
3.7409746	9683.5847
3.7431649	9687.8159
3.7453552	9692.4444
3.7475456	9701.5381
3.7497359	9712.7100
3.7519263	9721.9988
3.7541166	9729.7348
3.7563069	9737.5920
3.7584973	9751.8911
3.7606876	9767.2938
3.7628780	9776.3911
3.7650683	9780.1760
3.7672587	9781.8773
3.7694490	9789.2617
3.7716393	9795.4818
3.7738297	9802.9455
3.7760200	9813.1625
3.7782104	9822.7486
3.7804007	9829.0229
3.7825910	9834.8027
3.7847814	9843.6734
3.7869717	9852.1768
3.7891621	9864.2531
3.7913524	9877.4147
3.7935427	9889.6392
3.7957331	9900.2670
3.7979234	9910.2171
3.8001138	9918.5635
3.8023041	9929.2022
3.8044944	9940.4669
3.8066848	9951.2423
3.8088751	9961.8606
3.8110655	9971.2263
3.8132558	9979.2007
3.8154461	9987.8422
3.8176365	9992.6705
3.8198268	9999.5731
3.8220172	10009.165
3.8242075	10022.750
3.8263979	10033.964
3.8285882	10043.150
3.8307785	10050.022
3.8329689	10057.411
3.8351592	10063.523
3.8373496	10072.022
3.8395399	10080.995
3.8417302	10093.425
3.8439206	10103.346
3.8461109	10116.379
3.8483013	10122.263
3.8504916	10128.026
3.8526819	10136.710
3.8548723	10146.566
3.8570626	10161.326
3.8592530	10170.389
3.8614433	10176.692
3.8636336	10190.190
3.8658240	10213.875
3.8680143	10246.689
3.8702047	10280.328
3.8723950	10319.096
3.8745854	10356.957
3.8767757	10388.244
3.8789660	10415.403
3.8811564	10436.624
3.8833467	10454.032
3.8855371	10464.154
3.8877274	10473.095
3.8899177	10481.603
3.8921081	10491.209
3.8942984	10498.433
3.8964888	10507.422
3.8986791	10512.947
3.9008694	10517.874
3.9030598	10510.638
3.9052501	10500.908
3.9074405	10489.419
3.9096308	10477.403
3.9118211	10467.933
3.9140115	10459.351
3.9162018	10456.732
3.9183922	10454.678
3.9205825	10463.293
3.9227728	10477.571
3.9249632	10490.923
3.9271535	10503.779
3.9293439	10512.154
3.9315342	10523.535
3.9337246	10539.067
3.9359149	10558.375
3.9381052	10574.496
3.9402956	10586.152
3.9424859	10600.753
3.9446763	10613.611
3.9468666	10624.013
3.9490569	10635.397
3.9512473	10648.365
3.9534376	10662.340
3.9556280	10674.364
3.9578183	10684.808
3.9600086	10693.887
3.9621990	10700.632
3.9643893	10705.455
3.9665797	10712.581
3.9687700	10717.314
3.9709603	10720.720
3.9731507	10728.977
3.9753410	10734.436
3.9775314	10742.321
3.9797217	10745.025
3.9819120	10752.974
3.9841024	10760.620
3.9862927	10766.160
3.9884831	10769.531
3.9906734	10774.269
3.9928638	10781.663
3.9950541	10790.010
3.9972444	10798.418
3.9994348	10806.032
4.0016251	10811.965
4.0038155	10814.230
4.0060058	10815.942
4.0081961	10819.197
4.0103865	10823.089
4.0125768	10827.588
4.0147672	10831.586
4.0169575	10831.995
4.0191478	10835.529
4.0213382	10840.004
4.0235285	10848.751
4.0257189	10853.957
4.0279092	10859.953
4.0300995	10861.734
4.0322899	10867.413
4.0344802	10868.940
4.0366706	10873.242
4.0388609	10871.565
4.0410513	10870.224
4.0432416	10868.059
4.0454319	10871.031
4.0476223	10875.547
4.0498126	10886.139
4.0520030	10897.670
4.0541933	10908.323
4.0563836	10917.854
4.0585740	10919.855
4.0607643	10915.448
4.0629547	10901.224
4.0651450	10884.443
4.0673353	10866.480
4.0695257	10848.436
4.0717160	10831.559
4.0739064	10818.602
4.0760967	10814.685
4.0782870	10809.256
4.0804774	10804.970
4.0826677	10793.896
4.0848581	10780.551
4.0870484	10759.928
4.0892387	10742.097
4.0914291	10723.863
4.0936194	10710.365
4.0958098	10693.706
4.0980001	10683.283
4.1001905	10674.464
4.1023808	10668.657
4.1045711	10659.861
4.1067615	10650.211
4.1089518	10641.658
4.1111422	10633.576
4.1133325	10622.212
4.1155228	10609.619
4.1177132	10596.603
4.1199035	10579.741
4.1220939	10564.649
4.1242842	10550.595
4.1264745	10539.393
4.1286649	10525.069
4.1308552	10509.888
4.1330456	10496.833
4.1352359	10487.482
4.1374262	10477.529
4.1396166	10466.674
4.1418069	10452.727
4.1439973	10438.769
4.1461876	10428.276
4.1483779	10423.508
4.1505683	10420.784
4.1527586	10416.248
4.1549490	10406.931
4.1571393	10399.527
4.1593297	10389.099
4.1615200	10380.703
4.1637103	10369.937
4.1659007	10356.868
4.1680910	10347.394
4.1702814	10338.399
4.1724717	10329.073
4.1746620	10312.422
4.1768524	10297.509
4.1790427	10284.788
4.1812331	10274.077
4.1834234	10262.536
4.1856137	10245.772
4.1878041	10227.121
4.1899944	10211.262
4.1921848	10198.060
4.1943751	10183.101
4.1965654	10170.101
4.1987558	10155.925
4.2009461	10147.064
4.2031365	10137.055
4.2053268	10127.058
4.2075172	10117.312
4.2097075	10107.699
4.2118978	10099.730
4.2140882	10091.091
4.2162785	10081.508
4.2184689	10073.377
4.2206592	10070.844
4.2228495	10063.843
4.2250399	10056.338
4.2272302	10049.224
4.2294206	10042.580
4.2316109	10035.603
4.2338012	10037.337
4.2359916	10036.408
4.2381819	10036.210
4.2403723	10033.300
4.2425626	10033.252
4.2447529	10033.162
4.2469433	10029.870
4.2491336	10028.502
4.2513240	10028.621
4.2535143	10027.832
4.2557046	10026.029
4.2578950	10022.426
4.2600853	10017.366
4.2622757	10011.492
4.2644660	10007.060
4.2666564	10005.696
4.2688467	10004.797
4.2710370	10001.250
4.2732274	9996.7953
4.2754177	9995.3724
4.2776081	9988.2214
4.2797984	9985.9642
4.2819887	9983.7307
4.2841791	9977.5599
4.2863694	9971.3121
4.2885598	9962.1380
4.2907501	9956.5154
4.2929404	9951.6992
4.2951308	9940.3419
4.2973211	9929.5212
4.2995115	9917.2539
4.3017018	9905.3745
4.3038921	9893.9925
4.3060825	9879.0986
4.3082728	9865.6273
4.3104632	9853.7577
4.3126535	9842.8215
4.3148438	9831.7412
4.3170342	9815.9136
4.3192245	9803.2255
4.3214149	9792.5328
4.3236052	9779.7289
4.3257956	9769.9742
4.3279859	9755.4759
4.3301762	9745.3180
4.3323666	9736.3026
4.3345569	9728.3854
4.3367473	9719.0936
4.3389376	9708.2184
4.3411279	9696.0690
4.3433183	9685.2920
4.3455086	9673.1875
4.3476990	9661.7911
4.3498893	9647.7805
4.3520796	9637.4331
4.3542700	9631.0485
4.3564603	9626.7347
4.3586507	9624.6621
4.3608410	9627.2722
4.3630313	9636.1790
4.3652217	9659.2071
4.3674120	9697.3615
4.3696024	9745.5014
4.3717927	9796.8556
4.3739831	9846.5312
4.3761734	9879.5571
4.3783637	9892.7045
4.3805541	9891.1062
4.3827444	9879.3944
[truncated: 3,000 more rows]
