# Supplementary material for: Mechanochemically-induced glass formation from two-dimensional hybrid organic–inorganic perovskites
Source: Chem Sci. 2024 Apr 19;15(19):7198–205. doi: 10.1039/d4sc00905c (PMC11095504; doi:10.1039/d4sc00905c)
Supplement: SC-015-D4SC00905C-s002 [file SC-015-D4SC00905C-s002.zip › XRD_data_and_TOPAS_input_file/012277.xy]

0.0042531738	0.0000000
0.0064435146	0.0000000
0.0086338554	0.0000000
0.010824196	0.0000000
0.013014537	0.0000000
0.015204878	0.0000000
0.017395219	0.0000000
0.019585559	0.0000000
0.021775900	0.0000000
0.023966241	0.0000000
0.026156582	0.0000000
0.028346922	0.0000000
0.030537263	0.0000000
0.032727604	0.0000000
0.034917945	0.0000000
0.037108286	0.0000000
0.039298626	0.0000000
0.041488967	0.0000000
0.043679308	0.0000000
0.045869649	0.0000000
0.048059990	0.0000000
0.050250330	0.0000000
0.052440671	0.0000000
0.054631012	0.0000000
0.056821353	0.0000000
0.059011694	0.0000000
0.061202034	0.0000000
0.063392375	0.0000000
0.065582716	0.0000000
0.067773057	0.0000000
0.069963398	0.0000000
0.072153738	0.0000000
0.074344079	0.0000000
0.076534420	0.0000000
0.078724761	0.0000000
0.080915101	0.0000000
0.083105442	0.0000000
0.085295783	0.0000000
0.087486124	0.0000000
0.089676465	0.0000000
0.091866805	0.0000000
0.094057146	0.0000000
0.096247487	0.0000000
0.098437828	0.0000000
0.10062817	0.0000000
0.10281851	0.0000000
0.10500885	0.0000000
0.10719919	0.0000000
0.10938953	0.0000000
0.11157987	0.0000000
0.11377021	0.0000000
0.11596055	0.0000000
0.11815089	0.0000000
0.12034124	0.0000000
0.12253158	0.0000000
0.12472192	0.0000000
0.12691226	0.0000000
0.12910260	0.0000000
0.13129294	0.0000000
0.13348328	0.0000000
0.13567362	0.0000000
0.13786396	0.0000000
0.14005430	0.0000000
0.14224464	0.0000000
0.14443498	0.0000000
0.14662533	0.0000000
0.14881567	0.0000000
0.15100601	0.0000000
0.15319635	0.0000000
0.15538669	0.0000000
0.15757703	0.0000000
0.15976737	0.0000000
0.16195771	0.0000000
0.16414805	0.0000000
0.16633839	0.0000000
0.16852873	0.0000000
0.17071907	0.0000000
0.17290941	0.0000000
0.17509976	0.0000000
0.17729010	0.0000000
0.17948044	0.0000000
0.18167078	0.0000000
0.18386112	0.0000000
0.18605146	0.0000000
0.18824180	0.0000000
0.19043214	0.0000000
0.19262248	0.0000000
0.19481282	0.0000000
0.19700316	0.0000000
0.19919350	0.0000000
0.20138384	0.0000000
0.20357419	0.0000000
0.20576453	0.0000000
0.20795487	0.0000000
0.21014521	0.0000000
0.21233555	0.0000000
0.21452589	0.0000000
0.21671623	0.0000000
0.21890657	0.0000000
0.22109691	0.0000000
0.22328725	0.0000000
0.22547759	0.0000000
0.22766793	0.0000000
0.22985828	0.0000000
0.23204862	0.0000000
0.23423896	0.0000000
0.23642930	0.0000000
0.23861964	0.0000000
0.24080998	0.0000000
0.24300032	0.0000000
0.24519066	0.0000000
0.24738100	0.0000000
0.24957134	0.0000000
0.25176168	0.0000000
0.25395202	0.0000000
0.25614236	0.0000000
0.25833271	0.0000000
0.26052305	0.0000000
0.26271339	0.0000000
0.26490373	0.0000000
0.26709407	0.0000000
0.26928441	0.0000000
0.27147475	0.0000000
0.27366509	0.0000000
0.27585543	0.0000000
0.27804577	0.0000000
0.28023611	0.0000000
0.28242645	0.0000000
0.28461679	0.0000000
0.28680714	0.0000000
0.28899748	0.0000000
0.29118782	0.0000000
0.29337816	0.0000000
0.29556850	0.0000000
0.29775884	0.0000000
0.29994918	0.0000000
0.30213952	0.0000000
0.30432986	0.0000000
0.30652020	0.0000000
0.30871054	0.0000000
0.31090088	0.0000000
0.31309123	0.0000000
0.31528157	0.0000000
0.31747191	0.0000000
0.31966225	0.0000000
0.32185259	0.0000000
0.32404293	0.0000000
0.32623327	0.0000000
0.32842361	0.0000000
0.33061395	0.0000000
0.33280429	0.0000000
0.33499463	0.0000000
0.33718497	0.0000000
0.33937531	0.0000000
0.34156566	0.0000000
0.34375600	0.0000000
0.34594634	0.0000000
0.34813668	0.0000000
0.35032702	0.0000000
0.35251736	0.0000000
0.35470770	0.0000000
0.35689804	0.0000000
0.35908838	0.0000000
0.36127872	0.0000000
0.36346906	0.0000000
0.36565940	0.0000000
0.36784975	0.0000000
0.37004009	0.0000000
0.37223043	0.0000000
0.37442077	0.0000000
0.37661111	0.0000000
0.37880145	0.0000000
0.38099179	0.0000000
0.38318213	0.0000000
0.38537247	0.0000000
0.38756281	0.0000000
0.38975315	0.0000000
0.39194349	0.0000000
0.39413383	0.0000000
0.39632418	0.0000000
0.39851452	0.0000000
0.40070486	0.0000000
0.40289520	0.0000000
0.40508554	0.0000000
0.40727588	0.0000000
0.40946622	0.0000000
0.41165656	0.0000000
0.41384690	0.0000000
0.41603724	0.0000000
0.41822758	0.0000000
0.42041792	0.0000000
0.42260826	0.0000000
0.42479861	0.0000000
0.42698895	0.0000000
0.42917929	0.0000000
0.43136963	0.0000000
0.43355997	0.0000000
0.43575031	0.0000000
0.43794065	0.0000000
0.44013099	0.0000000
0.44232133	0.0000000
0.44451167	0.0000000
0.44670201	0.0000000
0.44889235	0.0000000
0.45108270	0.0000000
0.45327304	0.0000000
0.45546338	0.0000000
0.45765372	0.0000000
0.45984406	0.0000000
0.46203440	0.0000000
0.46422474	0.0000000
0.46641508	0.0000000
0.46860542	0.0000000
0.47079576	0.0000000
0.47298610	0.0000000
0.47517644	0.0000000
0.47736678	0.0000000
0.47955713	0.0000000
0.48174747	0.0000000
0.48393781	0.0000000
0.48612815	0.0000000
0.48831849	0.0000000
0.49050883	0.0000000
0.49269917	0.0000000
0.49488951	0.0000000
0.49707985	0.0000000
0.49927019	4633.0680
0.50146053	5000.4577
0.50365087	4929.6458
0.50584121	4937.8612
0.50803156	4959.4641
0.51022190	4988.1383
0.51241224	5027.6030
0.51460258	5076.0235
0.51679292	5124.1411
0.51898326	5171.6536
0.52117360	5184.5991
0.52336394	5216.9645
0.52555428	5234.7969
0.52774462	5259.4232
0.52993496	5282.4555
0.53212530	5319.1447
0.53431565	5372.3471
0.53650599	5401.7442
0.53869633	5434.9659
0.54088667	5476.5172
0.54307701	5516.7551
0.54526735	5557.8329
0.54745769	5597.8462
0.54964803	5647.4021
0.55183837	5703.4313
0.55402871	5747.6575
0.55621905	5794.1075
0.55840939	5836.9263
0.56059973	5881.6616
0.56279008	5920.5641
0.56498042	5965.8421
0.56717076	6041.4068
0.56936110	6118.1000
0.57155144	6225.3505
0.57374178	6346.8435
0.57593212	6486.6989
0.57812246	6647.4856
0.58031280	6824.9779
0.58250314	7066.5262
0.58469348	7358.5857
0.58688382	7707.7341
0.58907416	8139.0128
0.59126451	8629.9786
0.59345485	9245.5869
0.59564519	9943.9102
0.59783553	10655.584
0.60002587	11441.797
0.60221621	12133.257
0.60440655	12809.962
0.60659689	13365.351
0.60878723	13816.719
0.61097757	14194.498
0.61316791	14414.127
0.61535825	14541.602
0.61754860	14511.514
0.61973894	14358.486
0.62192928	14049.569
0.62411962	13652.754
0.62630996	13132.116
0.62850030	12552.070
0.63069064	11920.910
0.63288098	11261.679
0.63507132	10696.431
0.63726166	10128.478
0.63945200	9674.1563
0.64164234	9285.0120
0.64383268	8945.1577
0.64602303	8694.9247
0.64821337	8477.9902
0.65040371	8308.5250
0.65259405	8164.2931
0.65478439	8043.6388
0.65697473	7958.2878
0.65916507	7886.8818
0.66135541	7840.2570
0.66354575	7794.5505
0.66573609	7751.9656
0.66792643	7713.0073
0.67011677	7684.9005
0.67230711	7671.4033
0.67449746	7662.3050
0.67668780	7650.8911
0.67887814	7647.1346
0.68106848	7653.8159
0.68325882	7658.7283
0.68544916	7660.8512
0.68763950	7671.2012
0.68982984	7690.1389
0.69202018	7721.3385
0.69421052	7742.9961
0.69640086	7763.2097
0.69859120	7777.0642
0.70078155	7803.6217
0.70297189	7826.7061
0.70516223	7847.9469
0.70735257	7875.8236
0.70954291	7910.4185
0.71173325	7948.9595
0.71392359	7991.7271
0.71611393	8016.5462
0.71830427	8044.9981
0.72049461	8063.7763
0.72268495	8093.7646
0.72487529	8117.7298
0.72706563	8144.4247
0.72925598	8166.7334
0.73144632	8203.7697
0.73363666	8244.9563
0.73582700	8275.7038
0.73801734	8297.8691
0.74020768	8311.2671
0.74239802	8330.9833
0.74458836	8352.8920
0.74677870	8384.8674
0.74896904	8403.9410
0.75115938	8427.0158
0.75334972	8437.9029
0.75554006	8453.2305
0.75773041	8462.7848
0.75992075	8468.2718
0.76211109	8465.4696
0.76430143	8474.4914
0.76649177	8483.0941
0.76868211	8505.8722
0.77087245	8515.3456
0.77306279	8532.9810
0.77525313	8525.7551
0.77744347	8522.6529
0.77963381	8507.8288
0.78182415	8503.4814
0.78401450	8497.0434
0.78620484	8489.4138
0.78839518	8480.0527
0.79058552	8470.3962
0.79277586	8456.6588
0.79496620	8447.9377
0.79715654	8447.7115
0.79934688	8443.1915
0.80153722	8438.7612
0.80372756	8424.8334
0.80591790	8411.7215
0.80810824	8386.2005
0.81029858	8371.2592
0.81248893	8356.8684
0.81467927	8353.1931
0.81686961	8345.5547
0.81905995	8338.3190
0.82125029	8319.4780
0.82344063	8302.6799
0.82563097	8281.4021
0.82782131	8259.8404
0.83001165	8239.1842
0.83220199	8215.7243
0.83439233	8201.5825
0.83658267	8189.6807
0.83877301	8167.5651
0.84096336	8162.0459
0.84315370	8147.2404
0.84534404	8144.1773
0.84753438	8133.3010
0.84972472	8124.2851
0.85191506	8105.0541
0.85410540	8082.5348
0.85629574	8068.7457
0.85848608	8055.4440
0.86067642	8051.6968
0.86286676	8045.5174
0.86505710	8032.0967
0.86724745	8020.1784
0.86943779	8006.8978
0.87162813	8001.4778
0.87381847	7993.7951
0.87600881	7994.2821
0.87819915	7991.4034
0.88038949	7986.5757
0.88257983	7980.1015
0.88477017	7968.8453
0.88696051	7966.5103
0.88915085	7968.8036
0.89134119	7970.3151
0.89353153	7968.8558
0.89572188	7971.7474
0.89791222	7967.7795
0.90010256	7968.5974
0.90229290	7968.9943
0.90448324	7967.9009
0.90667358	7966.5186
0.90886392	7973.5131
0.91105426	7975.4553
0.91324460	7989.2964
0.91543494	7994.8245
0.91762528	8012.1166
0.91981562	8020.9449
0.92200597	8024.3698
0.92419631	8032.8772
0.92638665	8037.9752
0.92857699	8047.4200
0.93076733	8050.0122
0.93295767	8055.8093
0.93514801	8067.4616
0.93733835	8081.4423
0.93952869	8096.2109
0.94171903	8095.6468
0.94390937	8106.0246
0.94609971	8111.2970
0.94829005	8116.8984
0.95048040	8125.0896
0.95267074	8134.2868
0.95486108	8147.6860
0.95705142	8162.7497
0.95924176	8182.1205
0.96143210	8197.9771
0.96362244	8205.5390
0.96581278	8217.5151
0.96800312	8223.7750
0.97019346	8241.6060
0.97238380	8261.6742
0.97457414	8278.7072
0.97676448	8297.1087
0.97895483	8315.3776
0.98114517	8323.9538
0.98333551	8340.7558
0.98552585	8358.7807
0.98771619	8383.2319
0.98990653	8398.1018
0.99209687	8413.3008
0.99428721	8439.3581
0.99647755	8461.7576
0.99866789	8485.4792
1.0008582	8504.1455
1.0030486	8527.6168
1.0052389	8541.5319
1.0074293	8557.4705
1.0096196	8572.2657
1.0118099	8592.0169
1.0140003	8610.9154
1.0161906	8630.2995
1.0183810	8647.8636
1.0205713	8662.2060
1.0227616	8681.6940
1.0249520	8705.8250
1.0271423	8737.8490
1.0293327	8757.6093
1.0315230	8768.8395
1.0337133	8782.6665
1.0359037	8802.2017
1.0380940	8833.7599
1.0402844	8859.4504
1.0424747	8886.4588
1.0446650	8911.9468
1.0468554	8937.0080
1.0490457	8966.2761
1.0512361	8989.1212
1.0534264	9011.8160
1.0556168	9030.4918
1.0578071	9048.6057
1.0599974	9069.3703
1.0621878	9091.8587
1.0643781	9124.1723
1.0665685	9150.9868
1.0687588	9177.5831
1.0709491	9195.6305
1.0731395	9218.0124
1.0753298	9238.6314
1.0775202	9257.6790
1.0797105	9271.4476
1.0819008	9295.5999
1.0840912	9318.2680
1.0862815	9355.8744
1.0884719	9384.0379
1.0906622	9410.6522
1.0928525	9436.7135
1.0950429	9459.1137
1.0972332	9488.4901
1.0994236	9514.7966
1.1016139	9541.9223
1.1038043	9563.4010
1.1059946	9587.2595
1.1081849	9616.7034
1.1103753	9640.1544
1.1125656	9668.0211
1.1147560	9697.7339
1.1169463	9725.0290
1.1191366	9761.3519
1.1213270	9795.2875
1.1235173	9827.8058
1.1257077	9850.4979
1.1278980	9872.1791
1.1300883	9889.8701
1.1322787	9916.0601
1.1344690	9945.8068
1.1366594	9988.3232
1.1388497	10020.496
1.1410400	10047.755
1.1432304	10068.723
1.1454207	10094.585
1.1476111	10127.425
1.1498014	10157.278
1.1519917	10190.911
1.1541821	10216.524
1.1563724	10246.059
1.1585628	10278.663
1.1607531	10307.154
1.1629435	10334.579
1.1651338	10366.206
1.1673241	10401.117
1.1695145	10432.602
1.1717048	10457.200
1.1738952	10489.399
1.1760855	10516.786
1.1782758	10557.079
1.1804662	10593.433
1.1826565	10628.359
1.1848469	10666.338
1.1870372	10706.902
1.1892275	10749.559
1.1914179	10785.320
1.1936082	10825.115
1.1957986	10866.789
1.1979889	10916.759
1.2001792	10974.154
1.2023696	11036.060
1.2045599	11100.500
1.2067503	11177.771
1.2089406	11250.894
1.2111309	11322.261
1.2133213	11389.257
1.2155116	11454.622
1.2177020	11517.024
1.2198923	11568.948
1.2220827	11609.871
1.2242730	11653.184
1.2264633	11703.553
1.2286537	11747.807
1.2308440	11778.814
1.2330344	11793.969
1.2352247	11805.306
1.2374150	11803.750
1.2396054	11804.088
1.2417957	11804.719
1.2439861	11804.811
1.2461764	11803.412
1.2483667	11790.711
1.2505571	11782.899
1.2527474	11777.370
1.2549378	11783.467
1.2571281	11784.044
1.2593184	11800.091
1.2615088	11812.245
1.2636991	11830.795
1.2658895	11844.303
1.2680798	11866.554
1.2702702	11893.765
1.2724605	11916.541
1.2746508	11950.574
1.2768412	11978.576
1.2790315	12016.012
1.2812219	12052.860
1.2834122	12088.213
1.2856025	12122.219
1.2877929	12153.817
1.2899832	12190.015
1.2921736	12224.779
1.2943639	12253.996
1.2965542	12293.344
1.2987446	12331.013
1.3009349	12377.290
1.3031253	12405.526
1.3053156	12437.713
1.3075059	12472.146
1.3096963	12506.204
1.3118866	12540.480
1.3140770	12573.662
1.3162673	12613.153
1.3184576	12652.808
1.3206480	12704.770
1.3228383	12746.805
1.3250287	12796.508
1.3272190	12836.431
1.3294094	12874.456
1.3315997	12911.896
1.3337900	12939.002
1.3359804	12978.391
1.3381707	13016.607
1.3403611	13056.924
1.3425514	13100.635
1.3447417	13142.536
1.3469321	13193.486
1.3491224	13226.384
1.3513128	13272.140
1.3535031	13311.511
1.3556934	13359.269
1.3578838	13406.153
1.3600741	13452.964
1.3622645	13507.009
1.3644548	13550.818
1.3666451	13598.961
1.3688355	13645.972
1.3710258	13694.963
1.3732162	13742.885
1.3754065	13789.039
1.3775968	13839.942
1.3797872	13881.471
1.3819775	13931.739
1.3841679	13983.804
1.3863582	14037.144
1.3885486	14090.295
1.3907389	14136.054
1.3929292	14189.704
1.3951196	14247.860
1.3973099	14303.928
1.3995003	14364.113
1.4016906	14416.456
1.4038809	14472.014
1.4060713	14513.182
1.4082616	14560.580
1.4104520	14615.036
1.4126423	14678.878
1.4148326	14739.882
1.4170230	14805.648
1.4192133	14867.491
1.4214037	14928.466
1.4235940	14989.603
1.4257843	15042.211
1.4279747	15099.562
1.4301650	15161.886
1.4323554	15220.665
1.4345457	15280.220
1.4367361	15340.911
1.4389264	15397.931
1.4411167	15449.954
1.4433071	15504.677
1.4454974	15560.111
1.4476878	15618.598
1.4498781	15678.517
1.4520684	15739.479
1.4542588	15811.150
1.4564491	15881.831
1.4586395	15940.732
1.4608298	16003.776
1.4630201	16069.502
1.4652105	16139.073
1.4674008	16208.266
1.4695912	16275.886
1.4717815	16343.021
1.4739718	16408.982
1.4761622	16479.574
1.4783525	16551.712
1.4805429	16621.896
1.4827332	16698.280
1.4849235	16765.699
1.4871139	16835.518
1.4893042	16894.903
1.4914946	16962.760
1.4936849	17037.919
1.4958753	17117.120
1.4980656	17202.708
1.5002559	17267.020
1.5024463	17345.876
1.5046366	17420.901
1.5068270	17496.536
1.5090173	17567.162
1.5112076	17636.345
1.5133980	17718.711
1.5155883	17800.705
1.5177787	17881.643
1.5199690	17964.675
1.5221593	18037.718
1.5243497	18119.095
1.5265400	18191.909
1.5287304	18268.938
1.5309207	18346.415
1.5331110	18427.657
1.5353014	18511.716
1.5374917	18590.732
1.5396821	18677.843
1.5418724	18749.299
1.5440627	18829.068
1.5462531	18904.683
1.5484434	18983.305
1.5506338	19056.716
1.5528241	19136.184
1.5550145	19220.126
1.5572048	19301.180
1.5593951	19378.358
1.5615855	19453.071
1.5637758	19534.106
1.5659662	19626.729
1.5681565	19718.575
1.5703468	19811.730
1.5725372	19897.707
1.5747275	19998.096
1.5769179	20083.437
1.5791082	20174.679
1.5812985	20253.513
1.5834889	20325.795
1.5856792	20401.250
1.5878696	20471.419
1.5900599	20556.296
1.5922502	20638.916
1.5944406	20722.289
1.5966309	20798.660
1.5988213	20870.733
1.6010116	20956.238
1.6032020	21032.306
1.6053923	21123.777
1.6075826	21210.584
1.6097730	21296.709
1.6119633	21382.558
1.6141537	21454.261
1.6163440	21538.221
1.6185343	21612.030
1.6207247	21687.820
1.6229150	21765.170
1.6251054	21837.339
1.6272957	21922.396
1.6294860	22001.696
1.6316764	22081.465
1.6338667	22167.247
1.6360571	22246.410
1.6382474	22334.045
1.6404377	22392.238
1.6426281	22460.767
1.6448184	22531.437
1.6470088	22609.536
1.6491991	22693.248
1.6513894	22763.479
1.6535798	22841.010
1.6557701	22913.965
1.6579605	22989.936
1.6601508	23062.931
1.6623412	23126.610
1.6645315	23194.410
1.6667218	23254.953
1.6689122	23326.036
1.6711025	23400.851
1.6732929	23470.882
1.6754832	23543.507
1.6776735	23615.234
1.6798639	23684.132
1.6820542	23752.113
1.6842446	23825.766
1.6864349	23896.263
1.6886252	23962.629
1.6908156	24024.105
1.6930059	24076.400
1.6951963	24129.260
1.6973866	24185.326
1.6995769	24251.140
1.7017673	24306.586
1.7039576	24360.571
1.7061480	24412.494
1.7083383	24466.271
1.7105286	24526.281
1.7127190	24573.693
1.7149093	24623.907
1.7170997	24664.295
1.7192900	24714.323
1.7214804	24758.609
1.7236707	24808.077
1.7258610	24864.667
1.7280514	24923.208
1.7302417	24987.234
1.7324321	25027.607
1.7346224	25060.907
1.7368127	25092.810
1.7390031	25133.112
1.7411934	25179.849
1.7433838	25223.157
1.7455741	25259.212
1.7477644	25288.191
1.7499548	25317.890
1.7521451	25343.399
1.7543355	25368.165
1.7565258	25390.894
1.7587161	25428.595
1.7609065	25457.491
1.7630968	25490.772
1.7652872	25514.959
1.7674775	25547.766
1.7696679	25584.330
1.7718582	25615.121
1.7740485	25647.913
1.7762389	25674.443
1.7784292	25695.118
1.7806196	25709.208
1.7828099	25730.092
1.7850002	25752.505
1.7871906	25771.736
1.7893809	25782.443
1.7915713	25794.040
1.7937616	25808.254
1.7959519	25820.361
1.7981423	25832.476
1.8003326	25854.030
1.8025230	25873.916
1.8047133	25895.267
1.8069036	25920.968
1.8090940	25934.590
1.8112843	25957.375
1.8134747	25970.539
1.8156650	25994.523
1.8178553	26009.900
1.8200457	26032.660
1.8222360	26057.018
1.8244264	26078.845
1.8266167	26099.681
1.8288071	26122.122
1.8309974	26133.974
1.8331877	26144.075
1.8353781	26148.758
1.8375684	26157.582
1.8397588	26159.987
1.8419491	26154.027
1.8441394	26142.449
1.8463298	26118.085
1.8485201	26092.392
1.8507105	26059.763
1.8529008	26024.676
1.8550911	25987.757
1.8572815	25949.169
1.8594718	25910.804
1.8616622	25868.331
1.8638525	25837.391
1.8660428	25809.736
1.8682332	25773.698
1.8704235	25741.411
1.8726139	25708.075
1.8748042	25686.149
1.8769945	25651.826
1.8791849	25628.348
1.8813752	25595.488
1.8835656	25563.272
1.8857559	25529.883
1.8879463	25493.368
1.8901366	25462.170
1.8923269	25430.938
1.8945173	25406.811
1.8967076	25384.920
1.8988980	25352.673
1.9010883	25325.429
1.9032786	25291.148
1.9054690	25266.874
1.9076593	25244.193
1.9098497	25214.242
1.9120400	25184.163
1.9142303	25146.719
1.9164207	25107.408
1.9186110	25080.835
1.9208014	25056.363
1.9229917	25042.282
1.9251820	25015.595
1.9273724	24988.897
1.9295627	24956.047
1.9317531	24924.993
1.9339434	24897.387
1.9361338	24864.830
1.9383241	24833.621
1.9405144	24796.811
1.9427048	24769.737
1.9448951	24737.388
1.9470855	24707.055
1.9492758	24685.925
1.9514661	24664.284
1.9536565	24652.693
1.9558468	24634.973
1.9580372	24626.509
1.9602275	24606.838
1.9624178	24593.830
1.9646082	24570.134
1.9667985	24556.958
1.9689889	24539.676
1.9711792	24512.237
1.9733695	24476.157
1.9755599	24445.625
1.9777502	24413.521
1.9799406	24391.966
1.9821309	24364.082
1.9843212	24336.069
1.9865116	24301.082
1.9887019	24266.069
1.9908923	24239.791
1.9930826	24208.708
1.9952730	24180.194
1.9974633	24151.347
1.9996536	24124.630
2.0018440	24111.188
2.0040343	24087.659
2.0062247	24078.426
2.0084150	24070.151
2.0106053	24062.113
2.0127957	24041.627
2.0149860	24008.513
2.0171764	23966.962
2.0193667	23925.910
2.0215570	23878.518
2.0237474	23829.204
2.0259377	23783.528
2.0281281	23737.463
2.0303184	23694.007
2.0325087	23644.791
2.0346991	23585.756
2.0368894	23525.201
2.0390798	23472.545
2.0412701	23416.750
2.0434604	23362.782
2.0456508	23295.806
2.0478411	23237.925
2.0500315	23190.780
2.0522218	23149.478
2.0544122	23115.479
2.0566025	23073.843
2.0587928	23039.625
2.0609832	23002.286
2.0631735	22966.208
2.0653639	22930.590
2.0675542	22885.683
2.0697445	22842.650
2.0719349	22796.420
2.0741252	22749.177
2.0763156	22707.204
2.0785059	22664.462
2.0806962	22628.449
2.0828866	22577.239
2.0850769	22524.427
2.0872673	22456.168
2.0894576	22388.728
2.0916479	22325.733
2.0938383	22254.481
2.0960286	22187.329
2.0982190	22107.055
2.1004093	22040.867
2.1025997	21978.585
2.1047900	21915.296
2.1069803	21860.978
2.1091707	21796.952
2.1113610	21745.610
2.1135514	21679.985
2.1157417	21618.903
2.1179320	21558.390
2.1201224	21504.209
2.1223127	21459.344
2.1245031	21413.631
2.1266934	21365.812
2.1288837	21326.712
2.1310741	21282.681
2.1332644	21245.022
2.1354548	21205.723
2.1376451	21161.209
2.1398354	21119.023
2.1420258	21072.175
2.1442161	21034.074
2.1464065	20992.966
2.1485968	20953.364
2.1507871	20905.900
2.1529775	20854.901
2.1551678	20812.619
2.1573582	20768.084
2.1595485	20732.661
2.1617389	20707.817
2.1639292	20680.683
2.1661195	20653.669
2.1683099	20627.379
2.1705002	20594.456
2.1726906	20557.565
2.1748809	20528.872
2.1770712	20499.882
2.1792616	20475.214
2.1814519	20447.770
2.1836423	20416.811
2.1858326	20391.283
2.1880229	20352.153
2.1902133	20317.711
2.1924036	20284.019
2.1945940	20250.781
2.1967843	20215.475
2.1989746	20175.188
2.2011650	20136.821
2.2033553	20097.993
2.2055457	20054.374
2.2077360	20004.650
2.2099263	19949.975
2.2121167	19901.536
2.2143070	19850.398
2.2164974	19799.502
2.2186877	19745.063
2.2208781	19684.705
2.2230684	19626.989
2.2252587	19564.531
2.2274491	19501.634
2.2296394	19447.548
2.2318298	19387.770
2.2340201	19337.031
2.2362104	19280.231
2.2384008	19223.685
2.2405911	19166.549
2.2427815	19108.777
2.2449718	19057.976
2.2471621	19004.647
2.2493525	18960.368
2.2515428	18920.078
2.2537332	18880.458
2.2559235	18841.089
2.2581138	18798.334
2.2603042	18757.053
2.2624945	18720.159
2.2646849	18677.981
2.2668752	18638.999
2.2690656	18596.519
2.2712559	18550.402
2.2734462	18510.939
2.2756366	18478.796
2.2778269	18445.994
2.2800173	18413.886
2.2822076	18381.153
2.2843979	18347.744
2.2865883	18321.908
2.2887786	18285.880
2.2909690	18257.261
2.2931593	18219.656
2.2953496	18176.637
2.2975400	18136.598
2.2997303	18094.644
2.3019207	18056.636
2.3041110	18020.765
2.3063013	17985.215
2.3084917	17951.722
2.3106820	17906.320
2.3128724	17858.379
2.3150627	17808.829
2.3172530	17770.449
2.3194434	17730.869
2.3216337	17694.672
2.3238241	17653.906
2.3260144	17609.698
2.3282048	17562.316
2.3303951	17510.482
2.3325854	17460.277
2.3347758	17421.374
2.3369661	17384.081
2.3391565	17347.998
2.3413468	17309.146
2.3435371	17264.119
2.3457275	17216.925
2.3479178	17163.346
2.3501082	17117.514
2.3522985	17062.937
2.3544888	17019.615
2.3566792	16975.117
2.3588695	16930.799
2.3610599	16887.797
2.3632502	16846.618
2.3654405	16805.571
2.3676309	16767.568
2.3698212	16720.595
2.3720116	16673.298
2.3742019	16626.349
2.3763922	16584.328
2.3785826	16545.811
2.3807729	16507.345
2.3829633	16474.877
2.3851536	16444.572
2.3873440	16413.529
2.3895343	16376.179
2.3917246	16337.629
2.3939150	16298.195
2.3961053	16262.530
2.3982957	16232.793
2.4004860	16199.027
2.4026763	16161.595
2.4048667	16121.549
2.4070570	16079.665
2.4092474	16045.913
2.4114377	16013.429
2.4136280	15981.998
2.4158184	15945.478
2.4180087	15910.146
2.4201991	15875.154
2.4223894	15836.854
2.4245797	15802.072
2.4267701	15762.623
2.4289604	15726.513
2.4311508	15691.945
2.4333411	15653.651
2.4355315	15619.585
2.4377218	15578.879
2.4399121	15543.127
2.4421025	15504.331
2.4442928	15467.452
2.4464832	15426.775
2.4486735	15396.246
2.4508638	15363.563
2.4530542	15332.420
2.4552445	15287.530
2.4574349	15244.186
2.4596252	15206.857
2.4618155	15174.479
2.4640059	15142.688
2.4661962	15106.392
2.4683866	15067.810
2.4705769	15032.997
2.4727672	14999.158
2.4749576	14963.164
2.4771479	14923.960
2.4793383	14889.753
2.4815286	14849.496
2.4837189	14816.866
2.4859093	14780.885
2.4880996	14744.690
2.4902900	14708.505
2.4924803	14667.623
2.4946707	14628.348
2.4968610	14590.259
2.4990513	14552.845
2.5012417	14521.723
2.5034320	14489.785
2.5056224	14457.901
2.5078127	14422.688
2.5100030	14389.032
2.5121934	14353.872
2.5143837	14320.375
2.5165741	14283.084
2.5187644	14248.810
2.5209547	14212.605
2.5231451	14178.471
2.5253354	14139.408
2.5275258	14105.944
2.5297161	14067.169
2.5319064	14030.114
2.5340968	13988.032
2.5362871	13948.733
2.5384775	13911.331
2.5406678	13879.049
2.5428582	13843.011
2.5450485	13807.002
2.5472388	13771.526
2.5494292	13739.724
2.5516195	13710.086
2.5538099	13685.249
2.5560002	13651.284
2.5581905	13611.492
2.5603809	13570.010
2.5625712	13530.677
2.5647616	13502.452
2.5669519	13472.099
2.5691422	13439.631
2.5713326	13406.303
2.5735229	13374.327
2.5757133	13345.152
2.5779036	13310.513
2.5800939	13278.760
2.5822843	13248.605
2.5844746	13217.158
2.5866650	13186.858
2.5888553	13154.924
2.5910456	13123.134
2.5932360	13085.379
2.5954263	13051.666
2.5976167	13019.813
2.5998070	12987.828
2.6019974	12951.977
2.6041877	12918.269
2.6063780	12886.780
2.6085684	12854.538
2.6107587	12825.641
2.6129491	12797.170
2.6151394	12771.983
2.6173297	12743.658
2.6195201	12714.161
2.6217104	12681.330
2.6239008	12651.151
2.6260911	12621.878
2.6282814	12595.680
2.6304718	12565.139
2.6326621	12536.548
2.6348525	12504.298
2.6370428	12475.193
2.6392331	12444.663
2.6414235	12415.463
2.6436138	12383.503
2.6458042	12352.095
2.6479945	12323.542
2.6501848	12291.403
2.6523752	12262.462
2.6545655	12226.780
2.6567559	12193.051
2.6589462	12163.643
2.6611366	12134.823
2.6633269	12109.200
2.6655172	12077.698
2.6677076	12047.469
2.6698979	12015.776
2.6720883	11985.074
2.6742786	11949.481
2.6764689	11918.561
2.6786593	11890.604
2.6808496	11865.694
2.6830400	11842.173
2.6852303	11811.498
2.6874206	11780.770
2.6896110	11754.380
2.6918013	11732.844
2.6939917	11709.958
2.6961820	11685.627
2.6983723	11669.600
2.7005627	11644.362
2.7027530	11622.232
2.7049434	11596.453
2.7071337	11572.813
2.7093241	11548.149
2.7115144	11517.109
2.7137047	11487.692
2.7158951	11467.156
2.7180854	11448.269
2.7202758	11430.031
2.7224661	11407.772
2.7246564	11390.713
2.7268468	11379.227
2.7290371	11376.961
2.7312275	11387.108
2.7334178	11402.903
2.7356081	11431.665
2.7377985	11452.173
2.7399888	11464.723
2.7421792	11462.639
2.7443695	11449.352
2.7465598	11424.174
2.7487502	11396.424
2.7509405	11366.077
2.7531309	11338.111
2.7553212	11301.160
2.7575115	11261.234
2.7597019	11214.927
2.7618922	11173.095
2.7640826	11128.290
2.7662729	11077.050
2.7684633	11012.642
2.7706536	10939.825
2.7728439	10867.900
2.7750343	10803.491
2.7772246	10750.146
2.7794150	10709.966
2.7816053	10681.288
2.7837956	10657.406
2.7859860	10633.796
2.7881763	10612.597
2.7903667	10592.518
2.7925570	10573.418
2.7947473	10553.969
2.7969377	10535.087
2.7991280	10523.455
2.8013184	10510.405
2.8035087	10500.043
2.8056990	10488.094
2.8078894	10473.774
2.8100797	10461.228
2.8122701	10448.349
2.8144604	10433.098
2.8166507	10416.530
2.8188411	10397.687
2.8210314	10379.777
2.8232218	10361.034
2.8254121	10337.009
2.8276025	10309.417
2.8297928	10282.708
2.8319831	10252.812
2.8341735	10220.305
2.8363638	10191.356
2.8385542	10160.095
2.8407445	10130.597
2.8429348	10096.169
2.8451252	10066.863
2.8473155	10033.309
2.8495059	10000.264
2.8516962	9966.1902
2.8538865	9932.0784
2.8560769	9902.5932
2.8582672	9874.3983
2.8604576	9841.6406
2.8626479	9816.6358
2.8648382	9789.3983
2.8670286	9762.6235
2.8692189	9735.0593
2.8714093	9707.7722
2.8735996	9687.3878
2.8757900	9666.8107
2.8779803	9645.3656
2.8801706	9626.0191
2.8823610	9605.8244
2.8845513	9590.0048
2.8867417	9572.3250
2.8889320	9555.6138
2.8911223	9535.1777
2.8933127	9516.4308
2.8955030	9496.8731
2.8976934	9479.9226
2.8998837	9464.2282
2.9020740	9446.9481
2.9042644	9429.5912
2.9064547	9413.7367
2.9086451	9405.7686
2.9108354	9399.4063
2.9130257	9384.1436
2.9152161	9372.8530
2.9174064	9356.9008
2.9195968	9343.7876
2.9217871	9326.1953
2.9239774	9310.4216
2.9261678	9293.3746
2.9283581	9279.2624
2.9305485	9265.9242
2.9327388	9258.9316
2.9349292	9244.9476
2.9371195	9230.4631
2.9393098	9211.9550
2.9415002	9193.4869
2.9436905	9177.2185
2.9458809	9159.1577
2.9480712	9145.7864
2.9502615	9135.9439
2.9524519	9125.6326
2.9546422	9115.4969
2.9568326	9105.6195
2.9590229	9088.7184
2.9612132	9066.9313
2.9634036	9045.7050
2.9655939	9029.4419
2.9677843	9012.4461
2.9699746	8998.3162
2.9721649	8984.0022
2.9743553	8969.6744
2.9765456	8951.6147
2.9787360	8931.1660
2.9809263	8911.6292
2.9831166	8897.0425
2.9853070	8875.9130
2.9874973	8858.4663
2.9896877	8842.6451
2.9918780	8828.1678
2.9940684	8811.0695
2.9962587	8795.1678
2.9984490	8769.7871
3.0006394	8749.7295
3.0028297	8734.5175
3.0050201	8725.0941
3.0072104	8720.9426
3.0094007	8726.3978
3.0115911	8736.0898
3.0137814	8753.4233
3.0159718	8759.1619
3.0181621	8755.8160
3.0203524	8742.3722
3.0225428	8730.9033
3.0247331	8716.7342
3.0269235	8701.2477
3.0291138	8693.5654
3.0313041	8685.7105
3.0334945	8678.3236
3.0356848	8674.0421
3.0378752	8674.6271
3.0400655	8683.3696
3.0422559	8686.5424
3.0444462	8688.4896
3.0466365	8685.0029
3.0488269	8680.7353
3.0510172	8674.2683
3.0532076	8668.6743
3.0553979	8670.8708
3.0575882	8671.6829
3.0597786	8673.7084
3.0619689	8673.2884
3.0641593	8674.8750
3.0663496	8671.0368
3.0685399	8663.9895
3.0707303	8652.0459
3.0729206	8636.2230
3.0751110	8613.7896
3.0773013	8592.0830
3.0794916	8566.0180
3.0816820	8547.0289
3.0838723	8526.9408
3.0860627	8507.1068
3.0882530	8485.4975
3.0904433	8462.7051
3.0926337	8438.7713
3.0948240	8416.2100
3.0970144	8393.2068
3.0992047	8367.1826
3.1013951	8341.3633
3.1035854	8315.8955
3.1057757	8294.6870
3.1079661	8281.6255
3.1101564	8265.7365
3.1123468	8248.7572
3.1145371	8232.7339
3.1167274	8221.1537
3.1189178	8211.9872
3.1211081	8202.5538
3.1232985	8195.7119
3.1254888	8193.4799
3.1276791	8186.0506
3.1298695	8178.0507
3.1320598	8165.7549
3.1342502	8156.2537
3.1364405	8146.6778
3.1386308	8141.9988
3.1408212	8137.2115
3.1430115	8135.6640
3.1452019	8130.4528
3.1473922	8125.7805
3.1495825	8122.1503
3.1517729	8119.7704
3.1539632	8118.6858
3.1561536	8113.6480
3.1583439	8107.5578
3.1605343	8107.3952
3.1627246	8111.2650
3.1649149	8109.7811
3.1671053	8108.4211
3.1692956	8105.8823
3.1714860	8105.6748
3.1736763	8104.3672
3.1758666	8101.8397
3.1780570	8105.2595
3.1802473	8104.8256
3.1824377	8097.0207
3.1846280	8085.5386
3.1868183	8079.5793
3.1890087	8077.8402
3.1911990	8077.8858
3.1933894	8076.8534
3.1955797	8071.8052
3.1977700	8064.2360
3.1999604	8058.2334
3.2021507	8049.4816
3.2043411	8046.1894
3.2065314	8042.2387
3.2087218	8039.4857
3.2109121	8037.7866
3.2131024	8031.1764
3.2152928	8029.7780
3.2174831	8024.3391
3.2196735	8021.7877
3.2218638	8017.1121
3.2240541	8015.0232
3.2262445	8016.6150
3.2284348	8015.6792
3.2306252	8012.1460
3.2328155	8004.7546
3.2350058	7998.5506
3.2371962	7994.8783
3.2393865	7993.6262
3.2415769	7991.8516
3.2437672	7989.1314
3.2459575	7988.4740
3.2481479	7989.4242
3.2503382	7986.0465
3.2525286	7985.8423
3.2547189	7983.7010
3.2569092	7981.6253
3.2590996	7986.5023
3.2612899	7990.0125
3.2634803	7993.3069
3.2656706	7990.1997
3.2678610	7986.9590
3.2700513	7984.8363
3.2722416	7984.2296
3.2744320	7982.3775
3.2766223	7980.2653
3.2788127	7975.7681
3.2810030	7974.7335
3.2831933	7971.4717
3.2853837	7972.2215
3.2875740	7969.4038
3.2897644	7967.1749
3.2919547	7962.0476
3.2941450	7960.1260
3.2963354	7960.3700
3.2985257	7963.2640
3.3007161	7969.3479
3.3029064	7968.7349
3.3050967	7966.9379
3.3072871	7969.5292
3.3094774	7970.9065
3.3116678	7975.3811
3.3138581	7975.8840
3.3160484	7978.5100
3.3182388	7983.5618
3.3204291	7989.8224
3.3226195	7995.8079
3.3248098	7996.3853
3.3270002	7996.9443
3.3291905	8000.0819
3.3313808	8000.9820
3.3335712	8004.5278
3.3357615	8008.0023
3.3379519	8015.0394
3.3401422	8020.0390
3.3423325	8021.0256
3.3445229	8026.9259
3.3467132	8032.0187
3.3489036	8035.3887
3.3510939	8038.3487
3.3532842	8036.0067
3.3554746	8037.4607
3.3576649	8035.3130
3.3598553	8039.7078
3.3620456	8042.2193
3.3642359	8045.5227
3.3664263	8051.7549
3.3686166	8056.4578
3.3708070	8063.3487
3.3729973	8066.0984
3.3751877	8067.2926
3.3773780	8065.1683
3.3795683	8068.5143
3.3817587	8073.9401
3.3839490	8078.3746
3.3861394	8082.2212
3.3883297	8088.1515
3.3905200	8093.0168
3.3927104	8100.9307
3.3949007	8109.1771
3.3970911	8116.8095
3.3992814	8122.3779
3.4014717	8126.4478
3.4036621	8130.1544
3.4058524	8129.9770
3.4080428	8134.9410
3.4102331	8139.7305
3.4124234	8148.1937
3.4146138	8156.6113
3.4168041	8163.6951
3.4189945	8173.3608
3.4211848	8180.1924
3.4233751	8187.4327
3.4255655	8192.9210
3.4277558	8202.2325
3.4299462	8212.5463
3.4321365	8218.4619
3.4343269	8224.8135
3.4365172	8231.8022
3.4387075	8238.5179
3.4408979	8248.4282
3.4430882	8254.0747
3.4452786	8261.6972
3.4474689	8263.5103
3.4496592	8270.3057
3.4518496	8279.5332
3.4540399	8288.2956
3.4562303	8297.0241
3.4584206	8304.5689
3.4606109	8313.8387
3.4628013	8323.7172
3.4649916	8335.4618
3.4671820	8345.9997
3.4693723	8352.9294
3.4715626	8361.8179
3.4737530	8369.6675
3.4759433	8379.7576
3.4781337	8389.2332
3.4803240	8397.7504
3.4825143	8407.3314
3.4847047	8416.1222
3.4868950	8422.5044
3.4890854	8433.3727
3.4912757	8446.7727
3.4934661	8464.4658
3.4956564	8476.5041
3.4978467	8485.0666
3.5000371	8493.3654
3.5022274	8504.1959
3.5044178	8516.8142
3.5066081	8531.7543
3.5087984	8539.0070
3.5109888	8546.7761
3.5131791	8553.3170
3.5153695	8559.9525
3.5175598	8566.8667
3.5197501	8579.5705
3.5219405	8590.5597
3.5241308	8604.4506
3.5263212	8614.9851
3.5285115	8627.0108
3.5307018	8636.0964
3.5328922	8647.7294
3.5350825	8657.3756
3.5372729	8669.9366
3.5394632	8679.8018
3.5416536	8692.6633
3.5438439	8706.7229
3.5460342	8713.1939
3.5482246	8722.2577
3.5504149	8726.9246
3.5526053	8735.8005
3.5547956	8745.3706
3.5569859	8754.1984
3.5591763	8768.4856
3.5613666	8781.0311
3.5635570	8792.4529
3.5657473	8804.9536
3.5679376	8821.0202
3.5701280	8840.3600
3.5723183	8857.6067
3.5745087	8878.5182
3.5766990	8903.3829
3.5788893	8930.7389
3.5810797	8963.1978
3.5832700	8999.7808
3.5854604	9031.9603
3.5876507	9058.9212
3.5898410	9080.3097
3.5920314	9096.4106
3.5942217	9106.0608
3.5964121	9118.2379
3.5986024	9123.3282
3.6007928	9133.8886
3.6029831	9141.6631
3.6051734	9153.2738
3.6073638	9165.0358
3.6095541	9177.8770
3.6117445	9186.1444
3.6139348	9184.3805
3.6161251	9178.8498
3.6183155	9172.1392
3.6205058	9163.2364
3.6226962	9156.1324
3.6248865	9159.2237
3.6270768	9164.5881
3.6292672	9170.5331
3.6314575	9177.8876
3.6336479	9190.3269
3.6358382	9204.4247
3.6380285	9224.6365
3.6402189	9242.7018
3.6424092	9258.2749
3.6445996	9269.2064
3.6467899	9285.5064
3.6489802	9304.4631
3.6511706	9324.2052
3.6533609	9343.4669
3.6555513	9362.8648
3.6577416	9384.5318
3.6599320	9404.9090
3.6621223	9424.5845
3.6643126	9445.9108
3.6665030	9464.9816
3.6686933	9487.3820
3.6708837	9509.7216
3.6730740	9530.4620
3.6752643	9545.1785
3.6774547	9560.3550
3.6796450	9574.6745
3.6818354	9588.3183
3.6840257	9602.5397
3.6862160	9613.2684
3.6884064	9622.9059
3.6905967	9629.5209
3.6927871	9631.2389
3.6949774	9634.7762
3.6971677	9635.4712
3.6993581	9638.2031
3.7015484	9642.9504
3.7037388	9646.1552
3.7059291	9650.6002
3.7081195	9651.6062
3.7103098	9650.9415
3.7125001	9653.8961
3.7146905	9658.8649
3.7168808	9667.3987
3.7190712	9674.7240
3.7212615	9677.5447
3.7234518	9679.1704
3.7256422	9681.9024
3.7278325	9686.9471
3.7300229	9695.3052
3.7322132	9701.7517
3.7344035	9710.1225
3.7365939	9716.8596
3.7387842	9725.3500
3.7409746	9731.7752
3.7431649	9740.6641
3.7453552	9748.5788
3.7475456	9760.1872
3.7497359	9769.0906
3.7519263	9779.0609
3.7541166	9789.2101
3.7563069	9799.7356
3.7584973	9812.6163
3.7606876	9823.1490
3.7628780	9831.0572
3.7650683	9838.7034
3.7672587	9845.6281
3.7694490	9855.2351
3.7716393	9865.5270
3.7738297	9873.6368
3.7760200	9880.3509
3.7782104	9887.6799
3.7804007	9893.0832
3.7825910	9900.8663
3.7847814	9910.6065
3.7869717	9920.3526
3.7891621	9930.5041
3.7913524	9939.6474
3.7935427	9949.5170
3.7957331	9959.8272
3.7979234	9970.0663
3.8001138	9979.9372
3.8023041	9988.7191
3.8044944	9998.4156
3.8066848	10004.714
3.8088751	10012.134
3.8110655	10024.300
3.8132558	10033.670
3.8154461	10043.790
3.8176365	10048.968
3.8198268	10057.846
3.8220172	10068.077
3.8242075	10078.200
3.8263979	10090.467
3.8285882	10103.272
3.8307785	10114.234
3.8329689	10124.364
3.8351592	10128.799
3.8373496	10134.111
3.8395399	10141.577
3.8417302	10152.125
3.8439206	10159.808
3.8461109	10168.710
3.8483013	10170.214
3.8504916	10173.833
3.8526819	10180.102
3.8548723	10191.699
3.8570626	10208.123
3.8592530	10219.334
3.8614433	10232.962
3.8636336	10249.182
3.8658240	10276.586
3.8680143	10311.510
3.8702047	10343.559
3.8723950	10379.299
3.8745854	10415.000
3.8767757	10451.539
3.8789660	10480.592
3.8811564	10500.912
3.8833467	10517.127
3.8855371	10524.703
3.8877274	10531.569
3.8899177	10537.079
3.8921081	10544.366
3.8942984	10549.249
3.8964888	10556.386
3.8986791	10561.311
3.9008694	10565.050
3.9030598	10559.471
3.9052501	10549.187
3.9074405	10535.199
3.9096308	10516.713
3.9118211	10500.307
3.9140115	10485.054
3.9162018	10480.531
3.9183922	10478.514
3.9205825	10484.430
3.9227728	10495.967
3.9249632	10503.705
3.9271535	10513.534
3.9293439	10519.032
3.9315342	10526.695
3.9337246	10540.282
3.9359149	10555.431
3.9381052	10570.576
3.9402956	10580.854
3.9424859	10591.571
3.9446763	10598.321
3.9468666	10603.369
3.9490569	10609.883
3.9512473	10615.409
3.9534376	10624.388
3.9556280	10632.990
3.9578183	10642.161
3.9600086	10651.715
3.9621990	10656.082
3.9643893	10661.234
3.9665797	10666.063
3.9687700	10670.751
3.9709603	10676.034
3.9731507	10682.775
3.9753410	10685.915
3.9775314	10692.428
3.9797217	10698.928
3.9819120	10707.074
3.9841024	10709.427
3.9862927	10719.130
3.9884831	10723.155
3.9906734	10727.615
3.9928638	10730.396
3.9950541	10737.065
3.9972444	10742.820
3.9994348	10745.485
4.0016251	10750.693
4.0038155	10755.161
4.0060058	10760.206
4.0081961	10765.270
4.0103865	10769.522
4.0125768	10771.457
4.0147672	10772.769
4.0169575	10770.672
4.0191478	10772.583
4.0213382	10771.578
4.0235285	10777.050
4.0257189	10782.991
4.0279092	10791.810
4.0300995	10797.036
4.0322899	10802.859
4.0344802	10804.848
4.0366706	10809.186
4.0388609	10810.893
4.0410513	10813.959
4.0432416	10817.639
4.0454319	10822.115
4.0476223	10829.131
4.0498126	10843.151
4.0520030	10858.407
4.0541933	10875.502
4.0563836	10885.908
4.0585740	10890.837
4.0607643	10888.297
4.0629547	10879.136
4.0651450	10868.838
4.0673353	10853.558
4.0695257	10839.588
4.0717160	10820.098
4.0739064	10803.176
4.0760967	10795.221
4.0782870	10787.796
4.0804774	10780.537
4.0826677	10767.904
4.0848581	10755.111
4.0870484	10736.723
4.0892387	10720.586
4.0914291	10703.624
4.0936194	10692.245
4.0958098	10679.592
4.0980001	10669.830
4.1001905	10665.752
4.1023808	10662.608
4.1045711	10651.088
4.1067615	10637.075
4.1089518	10628.342
4.1111422	10621.211
4.1133325	10611.568
4.1155228	10596.590
4.1177132	10584.316
4.1199035	10573.756
4.1220939	10559.639
4.1242842	10544.214
4.1264745	10532.651
4.1286649	10518.837
4.1308552	10506.022
4.1330456	10492.708
4.1352359	10481.283
4.1374262	10469.031
4.1396166	10458.849
4.1418069	10448.847
4.1439973	10437.706
4.1461876	10427.593
4.1483779	10421.151
4.1505683	10415.805
4.1527586	10414.229
4.1549490	10404.132
4.1571393	10402.256
4.1593297	10393.188
4.1615200	10388.135
4.1637103	10377.892
4.1659007	10369.299
4.1680910	10361.914
4.1702814	10353.242
4.1724717	10344.001
4.1746620	10331.283
4.1768524	10316.731
4.1790427	10302.553
4.1812331	10286.818
4.1834234	10271.639
4.1856137	10260.247
4.1878041	10246.480
4.1899944	10234.837
4.1921848	10221.634
4.1943751	10214.307
4.1965654	10206.016
4.1987558	10194.653
4.2009461	10180.513
4.2031365	10170.590
4.2053268	10160.284
4.2075172	10149.373
4.2097075	10140.126
4.2118978	10129.816
4.2140882	10122.940
4.2162785	10113.200
4.2184689	10106.054
4.2206592	10101.543
4.2228495	10095.234
4.2250399	10085.755
4.2272302	10079.613
4.2294206	10071.802
4.2316109	10067.318
4.2338012	10067.959
4.2359916	10067.292
4.2381819	10066.616
4.2403723	10059.776
4.2425626	10056.592
4.2447529	10052.983
4.2469433	10050.378
4.2491336	10046.627
4.2513240	10040.730
4.2535143	10034.716
4.2557046	10030.615
4.2578950	10024.982
4.2600853	10019.399
4.2622757	10011.655
4.2644660	10004.180
4.2666564	9998.2580
4.2688467	9996.7715
4.2710370	9992.6564
4.2732274	9985.9104
4.2754177	9981.3278
4.2776081	9973.7622
4.2797984	9967.9787
4.2819887	9963.5573
4.2841791	9955.9143
4.2863694	9949.3360
4.2885598	9940.3606
4.2907501	9931.2085
4.2929404	9922.4053
4.2951308	9909.4885
4.2973211	9898.9579
4.2995115	9888.4393
4.3017018	9879.0562
4.3038921	9869.7278
4.3060825	9860.3349
4.3082728	9852.6143
4.3104632	9840.0272
4.3126535	9827.2029
4.3148438	9813.9521
4.3170342	9798.5584
4.3192245	9784.6167
4.3214149	9777.0947
4.3236052	9767.0129
4.3257956	9757.3808
4.3279859	9746.0947
4.3301762	9733.7386
4.3323666	9723.0942
4.3345569	9709.6926
4.3367473	9697.7727
4.3389376	9686.8262
4.3411279	9677.8793
4.3433183	9667.4883
4.3455086	9654.0839
4.3476990	9641.1735
4.3498893	9629.9303
4.3520796	9623.9739
4.3542700	9619.0289
4.3564603	9615.7676
4.3586507	9612.9332
4.3608410	9614.1516
4.3630313	9626.6296
4.3652217	9650.8438
4.3674120	9693.0224
4.3696024	9743.3942
4.3717927	9800.3719
4.3739831	9856.2154
4.3761734	9892.3698
4.3783637	9908.6437
4.3805541	9907.1625
4.3827444	9894.6337
[truncated: 3,000 more rows]
