# Supplementary material for: Mechanochemically-induced glass formation from two-dimensional hybrid organic–inorganic perovskites
Source: Chem Sci. 2024 Apr 19;15(19):7198–205. doi: 10.1039/d4sc00905c (PMC11095504; doi:10.1039/d4sc00905c)
Supplement: SC-015-D4SC00905C-s002 [file SC-015-D4SC00905C-s002.zip › XRD_data_and_TOPAS_input_file/012278.xy]

0.0042531738	0.0000000
0.0064435146	0.0000000
0.0086338554	0.0000000
0.010824196	0.0000000
0.013014537	0.0000000
0.015204878	0.0000000
0.017395219	0.0000000
0.019585559	0.0000000
0.021775900	0.0000000
0.023966241	0.0000000
0.026156582	0.0000000
0.028346922	0.0000000
0.030537263	0.0000000
0.032727604	0.0000000
0.034917945	0.0000000
0.037108286	0.0000000
0.039298626	0.0000000
0.041488967	0.0000000
0.043679308	0.0000000
0.045869649	0.0000000
0.048059990	0.0000000
0.050250330	0.0000000
0.052440671	0.0000000
0.054631012	0.0000000
0.056821353	0.0000000
0.059011694	0.0000000
0.061202034	0.0000000
0.063392375	0.0000000
0.065582716	0.0000000
0.067773057	0.0000000
0.069963398	0.0000000
0.072153738	0.0000000
0.074344079	0.0000000
0.076534420	0.0000000
0.078724761	0.0000000
0.080915101	0.0000000
0.083105442	0.0000000
0.085295783	0.0000000
0.087486124	0.0000000
0.089676465	0.0000000
0.091866805	0.0000000
0.094057146	0.0000000
0.096247487	0.0000000
0.098437828	0.0000000
0.10062817	0.0000000
0.10281851	0.0000000
0.10500885	0.0000000
0.10719919	0.0000000
0.10938953	0.0000000
0.11157987	0.0000000
0.11377021	0.0000000
0.11596055	0.0000000
0.11815089	0.0000000
0.12034124	0.0000000
0.12253158	0.0000000
0.12472192	0.0000000
0.12691226	0.0000000
0.12910260	0.0000000
0.13129294	0.0000000
0.13348328	0.0000000
0.13567362	0.0000000
0.13786396	0.0000000
0.14005430	0.0000000
0.14224464	0.0000000
0.14443498	0.0000000
0.14662533	0.0000000
0.14881567	0.0000000
0.15100601	0.0000000
0.15319635	0.0000000
0.15538669	0.0000000
0.15757703	0.0000000
0.15976737	0.0000000
0.16195771	0.0000000
0.16414805	0.0000000
0.16633839	0.0000000
0.16852873	0.0000000
0.17071907	0.0000000
0.17290941	0.0000000
0.17509976	0.0000000
0.17729010	0.0000000
0.17948044	0.0000000
0.18167078	0.0000000
0.18386112	0.0000000
0.18605146	0.0000000
0.18824180	0.0000000
0.19043214	0.0000000
0.19262248	0.0000000
0.19481282	0.0000000
0.19700316	0.0000000
0.19919350	0.0000000
0.20138384	0.0000000
0.20357419	0.0000000
0.20576453	0.0000000
0.20795487	0.0000000
0.21014521	0.0000000
0.21233555	0.0000000
0.21452589	0.0000000
0.21671623	0.0000000
0.21890657	0.0000000
0.22109691	0.0000000
0.22328725	0.0000000
0.22547759	0.0000000
0.22766793	0.0000000
0.22985828	0.0000000
0.23204862	0.0000000
0.23423896	0.0000000
0.23642930	0.0000000
0.23861964	0.0000000
0.24080998	0.0000000
0.24300032	0.0000000
0.24519066	0.0000000
0.24738100	0.0000000
0.24957134	0.0000000
0.25176168	0.0000000
0.25395202	0.0000000
0.25614236	0.0000000
0.25833271	0.0000000
0.26052305	0.0000000
0.26271339	0.0000000
0.26490373	0.0000000
0.26709407	0.0000000
0.26928441	0.0000000
0.27147475	0.0000000
0.27366509	0.0000000
0.27585543	0.0000000
0.27804577	0.0000000
0.28023611	0.0000000
0.28242645	0.0000000
0.28461679	0.0000000
0.28680714	0.0000000
0.28899748	0.0000000
0.29118782	0.0000000
0.29337816	0.0000000
0.29556850	0.0000000
0.29775884	0.0000000
0.29994918	0.0000000
0.30213952	0.0000000
0.30432986	0.0000000
0.30652020	0.0000000
0.30871054	0.0000000
0.31090088	0.0000000
0.31309123	0.0000000
0.31528157	0.0000000
0.31747191	0.0000000
0.31966225	0.0000000
0.32185259	0.0000000
0.32404293	0.0000000
0.32623327	0.0000000
0.32842361	0.0000000
0.33061395	0.0000000
0.33280429	0.0000000
0.33499463	0.0000000
0.33718497	0.0000000
0.33937531	0.0000000
0.34156566	0.0000000
0.34375600	0.0000000
0.34594634	0.0000000
0.34813668	0.0000000
0.35032702	0.0000000
0.35251736	0.0000000
0.35470770	0.0000000
0.35689804	0.0000000
0.35908838	0.0000000
0.36127872	0.0000000
0.36346906	0.0000000
0.36565940	0.0000000
0.36784975	0.0000000
0.37004009	0.0000000
0.37223043	0.0000000
0.37442077	0.0000000
0.37661111	0.0000000
0.37880145	0.0000000
0.38099179	0.0000000
0.38318213	0.0000000
0.38537247	0.0000000
0.38756281	0.0000000
0.38975315	0.0000000
0.39194349	0.0000000
0.39413383	0.0000000
0.39632418	0.0000000
0.39851452	0.0000000
0.40070486	0.0000000
0.40289520	0.0000000
0.40508554	0.0000000
0.40727588	0.0000000
0.40946622	0.0000000
0.41165656	0.0000000
0.41384690	0.0000000
0.41603724	0.0000000
0.41822758	0.0000000
0.42041792	0.0000000
0.42260826	0.0000000
0.42479861	0.0000000
0.42698895	0.0000000
0.42917929	0.0000000
0.43136963	0.0000000
0.43355997	0.0000000
0.43575031	0.0000000
0.43794065	0.0000000
0.44013099	0.0000000
0.44232133	0.0000000
0.44451167	0.0000000
0.44670201	0.0000000
0.44889235	0.0000000
0.45108270	0.0000000
0.45327304	0.0000000
0.45546338	0.0000000
0.45765372	0.0000000
0.45984406	0.0000000
0.46203440	0.0000000
0.46422474	0.0000000
0.46641508	0.0000000
0.46860542	0.0000000
0.47079576	0.0000000
0.47298610	0.0000000
0.47517644	0.0000000
0.47736678	0.0000000
0.47955713	0.0000000
0.48174747	0.0000000
0.48393781	0.0000000
0.48612815	0.0000000
0.48831849	0.0000000
0.49050883	0.0000000
0.49269917	0.0000000
0.49488951	0.0000000
0.49707985	0.0000000
0.49927019	4570.6396
0.50146053	4897.8909
0.50365087	4942.8725
0.50584121	4971.8407
0.50803156	4994.5016
0.51022190	5000.4809
0.51241224	5036.2518
0.51460258	5075.8761
0.51679292	5116.7642
0.51898326	5163.4473
0.52117360	5183.3045
0.52336394	5215.2131
0.52555428	5242.7526
0.52774462	5284.7361
0.52993496	5319.9315
0.53212530	5360.0970
0.53431565	5398.6507
0.53650599	5418.6631
0.53869633	5446.4160
0.54088667	5493.4839
0.54307701	5539.0213
0.54526735	5581.6002
0.54745769	5611.8889
0.54964803	5658.1829
0.55183837	5702.4981
0.55402871	5738.5640
0.55621905	5763.9355
0.55840939	5794.4133
0.56059973	5821.4332
0.56279008	5858.3887
0.56498042	5901.0166
0.56717076	5963.6224
0.56936110	6025.2761
0.57155144	6117.2214
0.57374178	6220.3642
0.57593212	6348.6883
0.57812246	6498.6465
0.58031280	6647.0373
0.58250314	6830.5296
0.58469348	7050.3697
0.58688382	7314.8282
0.58907416	7635.4226
0.59126451	7999.4580
0.59345485	8449.8693
0.59564519	8959.5396
0.59783553	9482.2664
0.60002587	10058.297
0.60221621	10563.434
0.60440655	11063.117
0.60659689	11485.878
0.60878723	11829.112
0.61097757	12129.920
0.61316791	12307.979
0.61535825	12419.807
0.61754860	12406.367
0.61973894	12312.134
0.62192928	12115.749
0.62411962	11853.055
0.62630996	11492.796
0.62850030	11089.782
0.63069064	10651.460
0.63288098	10194.699
0.63507132	9803.5252
0.63726166	9407.0359
0.63945200	9080.1019
0.64164234	8790.7801
0.64383268	8532.0829
0.64602303	8351.8840
0.64821337	8205.6060
0.65040371	8095.7872
0.65259405	8001.8318
0.65478439	7922.8334
0.65697473	7868.3393
0.65916507	7827.7057
0.66135541	7799.3934
0.66354575	7777.5450
0.66573609	7744.1883
0.66792643	7719.6914
0.67011677	7709.0351
0.67230711	7715.2299
0.67449746	7720.1350
0.67668780	7725.1576
0.67887814	7734.9555
0.68106848	7747.7530
0.68325882	7763.0705
0.68544916	7780.5135
0.68763950	7798.4125
0.68982984	7827.8167
0.69202018	7865.2296
0.69421052	7902.2392
0.69640086	7942.5124
0.69859120	7972.5162
0.70078155	8014.4817
0.70297189	8050.1851
0.70516223	8085.9350
0.70735257	8123.1975
0.70954291	8156.8630
0.71173325	8198.3731
0.71392359	8233.6462
0.71611393	8266.3162
0.71830427	8298.1820
0.72049461	8324.2251
0.72268495	8358.4328
0.72487529	8395.2073
0.72706563	8433.6534
0.72925598	8472.3632
0.73144632	8506.6220
0.73363666	8541.0766
0.73582700	8575.3994
0.73801734	8602.2178
0.74020768	8620.6499
0.74239802	8633.5462
0.74458836	8648.0447
0.74677870	8679.4570
0.74896904	8711.8234
0.75115938	8750.3596
0.75334972	8767.4974
0.75554006	8788.0724
0.75773041	8793.3448
0.75992075	8807.1183
0.76211109	8809.0034
0.76430143	8816.1090
0.76649177	8820.8945
0.76868211	8839.0289
0.77087245	8847.1088
0.77306279	8862.8174
0.77525313	8857.6311
0.77744347	8850.1550
0.77963381	8836.8558
0.78182415	8832.7668
0.78401450	8825.3082
0.78620484	8809.1594
0.78839518	8792.7532
0.79058552	8777.7675
0.79277586	8769.1318
0.79496620	8762.3907
0.79715654	8750.1441
0.79934688	8731.6542
0.80153722	8708.7763
0.80372756	8697.0461
0.80591790	8689.8550
0.80810824	8670.5811
0.81029858	8645.3974
0.81248893	8619.4306
0.81467927	8606.1659
0.81686961	8586.5263
0.81905995	8564.8665
0.82125029	8545.1575
0.82344063	8531.6940
0.82563097	8510.4826
0.82782131	8492.9087
0.83001165	8472.5966
0.83220199	8448.4407
0.83439233	8426.5867
0.83658267	8405.0060
0.83877301	8383.8298
0.84096336	8371.9398
0.84315370	8356.9752
0.84534404	8335.8727
0.84753438	8318.3720
0.84972472	8300.6928
0.85191506	8286.5802
0.85410540	8260.9764
0.85629574	8239.3010
0.85848608	8219.0520
0.86067642	8206.9951
0.86286676	8199.8473
0.86505710	8184.4301
0.86724745	8184.7431
0.86943779	8175.1095
0.87162813	8175.7333
0.87381847	8165.9904
0.87600881	8163.0456
0.87819915	8154.7921
0.88038949	8142.0894
0.88257983	8129.2710
0.88477017	8112.8992
0.88696051	8106.8096
0.88915085	8104.6404
0.89134119	8107.2529
0.89353153	8098.7420
0.89572188	8092.7812
0.89791222	8078.9927
0.90010256	8076.3880
0.90229290	8078.9469
0.90448324	8081.8281
0.90667358	8089.7274
0.90886392	8097.2673
0.91105426	8103.9528
0.91324460	8103.7684
0.91543494	8094.0720
0.91762528	8088.1545
0.91981562	8080.0890
0.92200597	8080.6459
0.92419631	8088.8796
0.92638665	8099.6766
0.92857699	8099.3134
0.93076733	8102.6351
0.93295767	8107.9378
0.93514801	8121.6107
0.93733835	8135.5800
0.93952869	8153.4192
0.94171903	8154.4269
0.94390937	8170.0896
0.94609971	8181.5304
0.94829005	8184.2924
0.95048040	8196.3298
0.95267074	8205.4800
0.95486108	8223.2034
0.95705142	8241.3128
0.95924176	8259.5282
0.96143210	8269.3042
0.96362244	8272.6993
0.96581278	8279.1630
0.96800312	8286.3967
0.97019346	8301.2932
0.97238380	8320.5596
0.97457414	8338.5901
0.97676448	8356.0834
0.97895483	8373.1634
0.98114517	8381.8893
0.98333551	8397.2089
0.98552585	8409.2526
0.98771619	8421.3966
0.98990653	8429.9421
0.99209687	8441.5285
0.99428721	8460.3050
0.99647755	8476.5547
0.99866789	8498.9966
1.0008582	8518.9305
1.0030486	8540.7473
1.0052389	8557.1437
1.0074293	8573.0585
1.0096196	8594.2676
1.0118099	8613.8310
1.0140003	8635.4827
1.0161906	8663.1643
1.0183810	8687.5998
1.0205713	8703.3805
1.0227616	8712.7876
1.0249520	8727.4302
1.0271423	8750.9691
1.0293327	8773.4240
1.0315230	8797.0692
1.0337133	8817.8526
1.0359037	8837.0988
1.0380940	8865.4484
1.0402844	8886.8191
1.0424747	8908.5197
1.0446650	8927.3868
1.0468554	8939.7233
1.0490457	8965.8749
1.0512361	8994.7598
1.0534264	9023.6177
1.0556168	9049.4151
1.0578071	9071.1523
1.0599974	9087.1096
1.0621878	9103.8050
1.0643781	9126.2740
1.0665685	9150.9613
1.0687588	9178.3875
1.0709491	9200.6039
1.0731395	9225.5102
1.0753298	9247.7858
1.0775202	9276.3406
1.0797105	9296.5659
1.0819008	9323.6524
1.0840912	9342.3570
1.0862815	9368.6231
1.0884719	9397.5214
1.0906622	9422.7570
1.0928525	9448.6935
1.0950429	9471.3847
1.0972332	9505.6935
1.0994236	9535.9380
1.1016139	9559.3910
1.1038043	9581.0271
1.1059946	9603.7848
1.1081849	9637.2506
1.1103753	9659.4039
1.1125656	9680.0480
1.1147560	9702.0563
1.1169463	9730.6299
1.1191366	9766.6342
1.1213270	9795.0142
1.1235173	9826.3884
1.1257077	9847.6069
1.1278980	9872.0578
1.1300883	9889.9845
1.1322787	9923.0406
1.1344690	9952.8006
1.1366594	9990.9550
1.1388497	10022.554
1.1410400	10045.697
1.1432304	10068.986
1.1454207	10093.175
1.1476111	10121.061
1.1498014	10154.821
1.1519917	10185.073
1.1541821	10217.683
1.1563724	10251.946
1.1585628	10281.832
1.1607531	10307.363
1.1629435	10336.794
1.1651338	10366.159
1.1673241	10404.558
1.1695145	10439.181
1.1717048	10469.670
1.1738952	10498.340
1.1760855	10529.676
1.1782758	10566.370
1.1804662	10599.412
1.1826565	10629.914
1.1848469	10667.368
1.1870372	10702.570
1.1892275	10745.578
1.1914179	10777.606
1.1936082	10812.568
1.1957986	10849.919
1.1979889	10884.543
1.2001792	10927.168
1.2023696	10972.939
1.2045599	11028.160
1.2067503	11092.152
1.2089406	11153.444
1.2111309	11217.159
1.2133213	11275.168
1.2155116	11336.502
1.2177020	11399.756
1.2198923	11452.991
1.2220827	11499.196
1.2242730	11538.838
1.2264633	11580.377
1.2286537	11613.688
1.2308440	11641.399
1.2330344	11653.703
1.2352247	11674.144
1.2374150	11683.283
1.2396054	11685.919
1.2417957	11681.660
1.2439861	11693.832
1.2461764	11697.019
1.2483667	11702.689
1.2505571	11711.918
1.2527474	11720.962
1.2549378	11738.314
1.2571281	11752.717
1.2593184	11770.643
1.2615088	11790.527
1.2636991	11816.418
1.2658895	11840.705
1.2680798	11867.768
1.2702702	11906.175
1.2724605	11938.688
1.2746508	11971.667
1.2768412	11986.509
1.2790315	12011.343
1.2812219	12040.103
1.2834122	12070.129
1.2856025	12100.079
1.2877929	12132.668
1.2899832	12174.929
1.2921736	12210.686
1.2943639	12245.736
1.2965542	12283.654
1.2987446	12319.654
1.3009349	12359.831
1.3031253	12387.462
1.3053156	12420.179
1.3075059	12454.211
1.3096963	12491.287
1.3118866	12528.425
1.3140770	12571.096
1.3162673	12610.588
1.3184576	12650.020
1.3206480	12691.851
1.3228383	12729.429
1.3250287	12765.456
1.3272190	12793.006
1.3294094	12828.411
1.3315997	12870.683
1.3337900	12915.420
1.3359804	12961.829
1.3381707	13010.186
1.3403611	13056.110
1.3425514	13101.473
1.3447417	13143.999
1.3469321	13189.923
1.3491224	13223.573
1.3513128	13268.832
1.3535031	13310.889
1.3556934	13355.606
1.3578838	13401.817
1.3600741	13444.729
1.3622645	13496.130
1.3644548	13539.952
1.3666451	13589.003
1.3688355	13636.257
1.3710258	13682.402
1.3732162	13728.011
1.3754065	13772.301
1.3775968	13820.904
1.3797872	13868.602
1.3819775	13913.101
1.3841679	13962.672
1.3863582	14010.383
1.3885486	14064.428
1.3907389	14112.336
1.3929292	14167.400
1.3951196	14218.725
1.3973099	14271.737
1.3995003	14326.763
1.4016906	14386.477
1.4038809	14442.218
1.4060713	14494.752
1.4082616	14549.134
1.4104520	14607.081
1.4126423	14673.305
1.4148326	14731.227
1.4170230	14790.466
1.4192133	14839.501
1.4214037	14896.790
1.4235940	14957.941
1.4257843	15012.326
1.4279747	15072.095
1.4301650	15129.131
1.4323554	15186.901
1.4345457	15239.952
1.4367361	15293.801
1.4389264	15360.122
1.4411167	15427.616
1.4433071	15488.972
1.4454974	15543.525
1.4476878	15596.831
1.4498781	15657.950
1.4520684	15717.550
1.4542588	15783.117
1.4564491	15845.018
1.4586395	15906.573
1.4608298	15975.744
1.4630201	16041.155
1.4652105	16109.260
1.4674008	16172.785
1.4695912	16228.699
1.4717815	16300.195
1.4739718	16367.983
1.4761622	16448.019
1.4783525	16520.687
1.4805429	16596.593
1.4827332	16671.872
1.4849235	16742.085
1.4871139	16816.682
1.4893042	16879.675
1.4914946	16958.756
1.4936849	17032.752
1.4958753	17107.692
1.4980656	17188.579
1.5002559	17252.635
1.5024463	17325.751
1.5046366	17394.585
1.5068270	17471.126
1.5090173	17549.259
1.5112076	17617.389
1.5133980	17690.794
1.5155883	17760.134
1.5177787	17832.343
1.5199690	17901.174
1.5221593	17977.353
1.5243497	18064.316
1.5265400	18138.348
1.5287304	18218.560
1.5309207	18293.706
1.5331110	18377.325
1.5353014	18461.651
1.5374917	18548.084
1.5396821	18637.251
1.5418724	18710.279
1.5440627	18784.756
1.5462531	18859.684
1.5484434	18937.817
1.5506338	19021.401
1.5528241	19104.041
1.5550145	19187.514
1.5572048	19272.262
1.5593951	19354.241
1.5615855	19435.078
1.5637758	19517.035
1.5659662	19602.749
1.5681565	19687.151
1.5703468	19773.957
1.5725372	19855.293
1.5747275	19942.110
1.5769179	20025.695
1.5791082	20118.732
1.5812985	20213.075
1.5834889	20294.973
1.5856792	20371.889
1.5878696	20436.918
1.5900599	20506.246
1.5922502	20586.868
1.5944406	20667.306
1.5966309	20750.510
1.5988213	20827.820
1.6010116	20912.736
1.6032020	20990.627
1.6053923	21075.842
1.6075826	21155.797
1.6097730	21232.293
1.6119633	21316.755
1.6141537	21388.047
1.6163440	21475.722
1.6185343	21549.188
1.6207247	21635.372
1.6229150	21718.651
1.6251054	21804.018
1.6272957	21880.176
1.6294860	21945.522
1.6316764	22014.079
1.6338667	22095.606
1.6360571	22183.216
1.6382474	22279.192
1.6404377	22350.653
1.6426281	22433.296
1.6448184	22502.650
1.6470088	22585.161
1.6491991	22666.043
1.6513894	22732.224
1.6535798	22814.308
1.6557701	22882.775
1.6579605	22961.993
1.6601508	23025.685
1.6623412	23096.885
1.6645315	23170.434
1.6667218	23239.240
1.6689122	23303.662
1.6711025	23374.486
1.6732929	23435.648
1.6754832	23504.950
1.6776735	23560.924
1.6798639	23630.463
1.6820542	23693.012
1.6842446	23754.563
1.6864349	23822.374
1.6886252	23890.425
1.6908156	23961.223
1.6930059	24028.445
1.6951963	24086.696
1.6973866	24139.713
1.6995769	24196.887
1.7017673	24249.005
1.7039576	24305.070
1.7061480	24360.850
1.7083383	24421.123
1.7105286	24475.241
1.7127190	24524.877
1.7149093	24574.608
1.7170997	24622.614
1.7192900	24676.643
1.7214804	24727.496
1.7236707	24778.209
1.7258610	24827.433
1.7280514	24865.870
1.7302417	24914.278
1.7324321	24957.737
1.7346224	24993.194
1.7368127	25026.448
1.7390031	25060.780
1.7411934	25102.181
1.7433838	25138.149
1.7455741	25170.597
1.7477644	25203.369
1.7499548	25235.328
1.7521451	25275.324
1.7543355	25300.590
1.7565258	25335.109
1.7587161	25369.259
1.7609065	25398.093
1.7630968	25434.052
1.7652872	25463.687
1.7674775	25492.555
1.7696679	25517.988
1.7718582	25536.362
1.7740485	25567.413
1.7762389	25586.663
1.7784292	25607.168
1.7806196	25624.864
1.7828099	25639.221
1.7850002	25659.630
1.7871906	25675.095
1.7893809	25693.556
1.7915713	25707.714
1.7937616	25729.962
1.7959519	25753.744
1.7981423	25766.794
1.8003326	25777.471
1.8025230	25795.332
1.8047133	25813.560
1.8069036	25837.583
1.8090940	25853.874
1.8112843	25869.898
1.8134747	25876.747
1.8156650	25877.452
1.8178553	25889.254
1.8200457	25898.750
1.8222360	25920.605
1.8244264	25931.071
1.8266167	25947.156
1.8288071	25960.307
1.8309974	25971.506
1.8331877	25986.546
1.8353781	25997.065
1.8375684	25999.977
1.8397588	25986.972
1.8419491	25982.168
1.8441394	25977.588
1.8463298	25965.852
1.8485201	25950.218
1.8507105	25925.878
1.8529008	25898.284
1.8550911	25874.415
1.8572815	25840.671
1.8594718	25810.971
1.8616622	25771.044
1.8638525	25749.822
1.8660428	25720.496
1.8682332	25687.255
1.8704235	25650.238
1.8726139	25610.952
1.8748042	25581.580
1.8769945	25548.739
1.8791849	25524.788
1.8813752	25493.194
1.8835656	25464.245
1.8857559	25435.531
1.8879463	25408.469
1.8901366	25387.564
1.8923269	25359.918
1.8945173	25340.060
1.8967076	25314.560
1.8988980	25283.724
1.9010883	25254.076
1.9032786	25216.186
1.9054690	25187.251
1.9076593	25155.957
1.9098497	25127.577
1.9120400	25109.701
1.9142303	25082.782
1.9164207	25053.846
1.9186110	25025.183
1.9208014	24994.523
1.9229917	24966.924
1.9251820	24933.536
1.9273724	24903.922
1.9295627	24866.152
1.9317531	24831.162
1.9339434	24807.503
1.9361338	24774.786
1.9383241	24746.336
1.9405144	24701.029
1.9427048	24672.519
1.9448951	24638.826
1.9470855	24617.949
1.9492758	24601.808
1.9514661	24587.430
1.9536565	24568.262
1.9558468	24541.807
1.9580372	24517.109
1.9602275	24486.656
1.9624178	24453.921
1.9646082	24427.960
1.9667985	24401.320
1.9689889	24376.861
1.9711792	24346.347
1.9733695	24316.533
1.9755599	24290.999
1.9777502	24261.779
1.9799406	24242.292
1.9821309	24217.181
1.9843212	24186.868
1.9865116	24146.557
1.9887019	24103.311
1.9908923	24073.214
1.9930826	24039.988
1.9952730	24011.397
1.9974633	23985.245
1.9996536	23962.491
2.0018440	23948.385
2.0040343	23922.552
2.0062247	23899.130
2.0084150	23872.531
2.0106053	23845.075
2.0127957	23813.562
2.0149860	23779.096
2.0171764	23750.001
2.0193667	23713.274
2.0215570	23674.614
2.0237474	23631.585
2.0259377	23589.431
2.0281281	23543.967
2.0303184	23492.456
2.0325087	23439.691
2.0346991	23384.657
2.0368894	23330.162
2.0390798	23286.983
2.0412701	23237.403
2.0434604	23187.441
2.0456508	23134.454
2.0478411	23080.949
2.0500315	23031.931
2.0522218	22985.930
2.0544122	22950.683
2.0566025	22908.426
2.0587928	22876.816
2.0609832	22844.164
2.0631735	22808.172
2.0653639	22769.713
2.0675542	22721.938
2.0697445	22678.149
2.0719349	22631.635
2.0741252	22585.620
2.0763156	22538.221
2.0785059	22488.501
2.0806962	22445.177
2.0828866	22389.304
2.0850769	22340.303
2.0872673	22284.445
2.0894576	22229.280
2.0916479	22175.393
2.0938383	22116.666
2.0960286	22061.121
2.0982190	21991.577
2.1004093	21930.231
2.1025997	21870.463
2.1047900	21806.370
2.1069803	21752.438
2.1091707	21694.175
2.1113610	21638.707
2.1135514	21572.067
2.1157417	21506.145
2.1179320	21459.713
2.1201224	21407.966
2.1223127	21372.299
2.1245031	21326.655
2.1266934	21288.299
2.1288837	21249.240
2.1310741	21204.218
2.1332644	21162.726
2.1354548	21114.524
2.1376451	21068.030
2.1398354	21022.049
2.1420258	20970.013
2.1442161	20926.178
2.1464065	20878.862
2.1485968	20842.236
2.1507871	20797.498
2.1529775	20757.398
2.1551678	20717.399
2.1573582	20676.529
2.1595485	20638.807
2.1617389	20604.527
2.1639292	20571.008
2.1661195	20541.347
2.1683099	20501.856
2.1705002	20469.167
2.1726906	20433.964
2.1748809	20405.122
2.1770712	20369.985
2.1792616	20335.687
2.1814519	20309.143
2.1836423	20280.672
2.1858326	20259.474
2.1880229	20223.179
2.1902133	20182.794
2.1924036	20147.383
2.1945940	20109.860
2.1967843	20078.853
2.1989746	20037.833
2.2011650	19995.788
2.2033553	19958.514
2.2055457	19919.925
2.2077360	19877.052
2.2099263	19828.657
2.2121167	19778.333
2.2143070	19727.766
2.2164974	19672.241
2.2186877	19618.614
2.2208781	19566.501
2.2230684	19516.269
2.2252587	19463.771
2.2274491	19403.728
2.2296394	19349.889
2.2318298	19289.796
2.2340201	19239.196
2.2362104	19182.650
2.2384008	19133.037
2.2405911	19080.966
2.2427815	19033.430
2.2449718	18981.196
2.2471621	18934.482
2.2493525	18891.785
2.2515428	18853.201
2.2537332	18816.077
2.2559235	18776.341
2.2581138	18730.680
2.2603042	18688.945
2.2624945	18644.820
2.2646849	18603.652
2.2668752	18559.967
2.2690656	18515.688
2.2712559	18473.966
2.2734462	18436.555
2.2756366	18404.283
2.2778269	18370.782
2.2800173	18334.100
2.2822076	18297.552
2.2843979	18256.161
2.2865883	18223.456
2.2887786	18182.605
2.2909690	18151.780
2.2931593	18115.051
2.2953496	18078.662
2.2975400	18049.744
2.2997303	18014.053
2.3019207	17975.727
2.3041110	17939.762
2.3063013	17906.232
2.3084917	17864.687
2.3106820	17811.667
2.3128724	17761.999
2.3150627	17718.716
2.3172530	17684.529
2.3194434	17651.128
2.3216337	17615.090
2.3238241	17575.768
2.3260144	17531.550
2.3282048	17487.438
2.3303951	17438.508
2.3325854	17392.359
2.3347758	17349.272
2.3369661	17305.088
2.3391565	17260.282
2.3413468	17214.006
2.3435371	17171.959
2.3457275	17130.827
2.3479178	17090.657
2.3501082	17048.052
2.3522985	17004.240
2.3544888	16961.532
2.3566792	16915.610
2.3588695	16868.301
2.3610599	16822.008
2.3632502	16779.695
2.3654405	16737.326
2.3676309	16696.571
2.3698212	16650.738
2.3720116	16608.150
2.3742019	16567.243
2.3763922	16527.356
2.3785826	16493.147
2.3807729	16458.343
2.3829633	16432.798
2.3851536	16402.305
2.3873440	16369.497
2.3895343	16327.083
2.3917246	16283.354
2.3939150	16243.456
2.3961053	16207.821
2.3982957	16176.385
2.4004860	16143.350
2.4026763	16109.345
2.4048667	16078.895
2.4070570	16038.425
2.4092474	15997.388
2.4114377	15954.852
2.4136280	15917.120
2.4158184	15883.560
2.4180087	15852.499
2.4201991	15817.773
2.4223894	15782.470
2.4245797	15745.625
2.4267701	15702.161
2.4289604	15658.767
2.4311508	15625.408
2.4333411	15590.703
2.4355315	15559.310
2.4377218	15525.539
2.4399121	15489.109
2.4421025	15449.568
2.4442928	15410.505
2.4464832	15379.016
2.4486735	15349.246
2.4508638	15316.707
2.4530542	15282.778
2.4552445	15242.855
2.4574349	15200.178
2.4596252	15161.889
2.4618155	15121.222
2.4640059	15086.807
2.4661962	15052.130
2.4683866	15019.059
2.4705769	14983.607
2.4727672	14945.564
2.4749576	14912.964
2.4771479	14875.796
2.4793383	14841.857
2.4815286	14805.733
2.4837189	14773.844
2.4859093	14738.398
2.4880996	14693.744
2.4902900	14658.372
2.4924803	14618.626
2.4946707	14586.122
2.4968610	14548.911
2.4990513	14511.025
2.5012417	14475.419
2.5034320	14441.229
2.5056224	14408.414
2.5078127	14377.180
2.5100030	14344.133
2.5121934	14309.982
2.5143837	14270.295
2.5165741	14227.837
2.5187644	14186.262
2.5209547	14147.233
2.5231451	14113.673
2.5253354	14076.351
2.5275258	14043.426
2.5297161	14006.872
2.5319064	13976.283
2.5340968	13940.842
2.5362871	13908.080
2.5384775	13877.507
2.5406678	13846.730
2.5428582	13813.359
2.5450485	13772.786
2.5472388	13738.837
2.5494292	13706.499
2.5516195	13679.534
2.5538099	13655.286
2.5560002	13623.474
2.5581905	13584.592
2.5603809	13546.436
2.5625712	13513.292
2.5647616	13482.673
2.5669519	13449.140
2.5691422	13414.785
2.5713326	13381.249
2.5735229	13347.854
2.5757133	13318.496
2.5779036	13285.841
2.5800939	13251.273
2.5822843	13217.771
2.5844746	13184.066
2.5866650	13155.043
2.5888553	13117.804
2.5910456	13084.130
2.5932360	13047.697
2.5954263	13014.609
2.5976167	12988.200
2.5998070	12960.833
2.6019974	12935.255
2.6041877	12905.086
2.6063780	12876.433
2.6085684	12845.548
2.6107587	12808.797
2.6129491	12774.265
2.6151394	12738.445
2.6173297	12710.729
2.6195201	12679.604
2.6217104	12653.272
2.6239008	12622.867
2.6260911	12597.618
2.6282814	12571.487
2.6304718	12540.870
2.6326621	12510.584
2.6348525	12479.748
2.6370428	12450.810
2.6392331	12419.910
2.6414235	12389.050
2.6436138	12353.065
2.6458042	12315.770
2.6479945	12283.677
2.6501848	12248.567
2.6523752	12220.613
2.6545655	12192.758
2.6567559	12165.766
2.6589462	12134.193
2.6611366	12099.979
2.6633269	12066.213
2.6655172	12034.646
2.6677076	12008.875
2.6698979	11981.645
2.6720883	11950.984
2.6742786	11917.355
2.6764689	11885.450
2.6786593	11857.017
2.6808496	11830.925
2.6830400	11807.277
2.6852303	11774.457
2.6874206	11744.270
2.6896110	11720.883
2.6918013	11701.556
2.6939917	11679.605
2.6961820	11656.431
2.6983723	11635.461
2.7005627	11611.626
2.7027530	11581.161
2.7049434	11550.761
2.7071337	11525.687
2.7093241	11499.194
2.7115144	11472.858
2.7137047	11447.610
2.7158951	11427.316
2.7180854	11406.623
2.7202758	11384.911
2.7224661	11362.490
2.7246564	11340.129
2.7268468	11326.639
2.7290371	11327.436
2.7312275	11341.567
2.7334178	11362.098
2.7356081	11393.096
2.7377985	11413.911
2.7399888	11429.789
2.7421792	11426.350
2.7443695	11410.488
2.7465598	11384.714
2.7487502	11354.477
2.7509405	11322.673
2.7531309	11293.338
2.7553212	11259.870
2.7575115	11225.231
2.7597019	11183.827
2.7618922	11140.403
2.7640826	11091.207
2.7662729	11036.614
2.7684633	10970.507
2.7706536	10901.909
2.7728439	10837.709
2.7750343	10776.541
2.7772246	10731.357
2.7794150	10691.667
2.7816053	10661.446
2.7837956	10634.601
2.7859860	10607.522
2.7881763	10582.435
2.7903667	10556.570
2.7925570	10532.559
2.7947473	10505.518
2.7969377	10483.152
2.7991280	10463.400
2.8013184	10450.168
2.8035087	10434.315
2.8056990	10423.314
2.8078894	10401.770
2.8100797	10387.891
2.8122701	10368.232
2.8144604	10352.117
2.8166507	10334.162
2.8188411	10315.321
2.8210314	10303.992
2.8232218	10290.932
2.8254121	10273.935
2.8276025	10251.968
2.8297928	10225.428
2.8319831	10193.736
2.8341735	10156.553
2.8363638	10125.213
2.8385542	10095.313
2.8407445	10066.100
2.8429348	10035.632
2.8451252	10007.243
2.8473155	9981.8727
2.8495059	9952.7781
2.8516962	9924.5117
2.8538865	9893.9867
2.8560769	9863.5722
2.8582672	9834.8441
2.8604576	9801.3931
2.8626479	9777.7128
2.8648382	9754.0081
2.8670286	9732.3094
2.8692189	9712.0419
2.8714093	9688.5251
2.8735996	9666.5901
2.8757900	9641.9301
2.8779803	9618.7616
2.8801706	9596.1523
2.8823610	9579.7630
2.8845513	9562.8924
2.8867417	9545.8618
2.8889320	9524.2472
2.8911223	9506.6042
2.8933127	9490.0438
2.8955030	9473.7166
2.8976934	9453.5970
2.8998837	9436.0932
2.9020740	9418.8174
2.9042644	9403.9194
2.9064547	9385.6045
2.9086451	9373.3163
2.9108354	9361.9044
2.9130257	9346.4158
2.9152161	9334.6771
2.9174064	9319.4020
2.9195968	9304.9308
2.9217871	9287.9456
2.9239774	9265.5255
2.9261678	9246.6139
2.9283581	9230.3133
2.9305485	9216.9161
2.9327388	9208.3529
2.9349292	9194.2498
2.9371195	9180.7636
2.9393098	9165.5294
2.9415002	9150.1281
2.9436905	9135.2805
2.9458809	9116.7094
2.9480712	9098.4665
2.9502615	9089.0126
2.9524519	9076.8384
2.9546422	9062.8967
2.9568326	9047.1992
2.9590229	9028.7959
2.9612132	9008.0397
2.9634036	8990.0082
2.9655939	8977.3535
2.9677843	8964.1549
2.9699746	8953.7035
2.9721649	8939.0288
2.9743553	8925.7586
2.9765456	8910.1823
2.9787360	8892.6657
2.9809263	8875.3381
2.9831166	8860.2424
2.9853070	8838.7527
2.9874973	8821.0332
2.9896877	8801.8837
2.9918780	8787.4316
2.9940684	8775.0573
2.9962587	8760.9683
2.9984490	8742.2908
3.0006394	8725.7538
3.0028297	8711.7652
3.0050201	8699.3769
3.0072104	8690.9651
3.0094007	8693.1660
3.0115911	8698.8565
3.0137814	8712.0027
3.0159718	8717.2597
3.0181621	8712.2205
3.0203524	8698.2058
3.0225428	8685.8627
3.0247331	8667.6746
3.0269235	8649.4655
3.0291138	8639.2212
3.0313041	8631.1677
3.0334945	8623.8073
3.0356848	8618.8721
3.0378752	8620.8007
3.0400655	8629.7827
3.0422559	8632.4319
3.0444462	8633.3657
3.0466365	8625.7888
3.0488269	8618.1292
3.0510172	8608.2796
3.0532076	8600.9276
3.0553979	8594.5175
3.0575882	8592.0580
3.0597786	8592.0768
3.0619689	8592.4822
3.0641593	8592.9824
3.0663496	8590.8700
3.0685399	8587.2094
3.0707303	8579.5782
3.0729206	8564.3614
3.0751110	8546.3571
3.0773013	8524.9874
3.0794916	8506.2737
3.0816820	8490.3481
3.0838723	8471.4937
3.0860627	8449.9273
3.0882530	8431.9823
3.0904433	8415.2805
3.0926337	8395.5167
3.0948240	8376.6231
3.0970144	8357.5579
3.0992047	8334.7328
3.1013951	8310.7399
3.1035854	8287.3523
3.1057757	8267.2377
3.1079661	8252.1013
3.1101564	8235.0696
3.1123468	8214.4759
3.1145371	8198.4258
3.1167274	8188.7037
3.1189178	8184.6898
3.1211081	8178.8439
3.1232985	8171.2963
3.1254888	8164.3333
3.1276791	8154.7951
3.1298695	8146.0955
3.1320598	8140.4264
3.1342502	8135.4164
3.1364405	8129.8217
3.1386308	8124.3960
3.1408212	8120.2310
3.1430115	8116.6491
3.1452019	8110.3220
3.1473922	8105.5172
3.1495825	8100.4601
3.1517729	8097.5947
3.1539632	8091.6227
3.1561536	8085.2921
3.1583439	8078.2755
3.1605343	8077.7553
3.1627246	8080.2886
3.1649149	8079.1875
3.1671053	8077.0870
3.1692956	8078.3423
3.1714860	8080.5264
3.1736763	8081.9035
3.1758666	8080.6912
3.1780570	8079.2056
3.1802473	8076.0615
3.1824377	8066.6235
3.1846280	8055.9773
3.1868183	8045.3700
3.1890087	8042.2686
3.1911990	8040.9851
3.1933894	8040.6190
3.1955797	8036.8914
3.1977700	8034.8768
3.1999604	8033.9264
3.2021507	8029.6159
3.2043411	8025.6777
3.2065314	8020.6416
3.2087218	8016.3360
3.2109121	8015.6980
3.2131024	8009.8854
3.2152928	8009.2772
3.2174831	8004.8329
3.2196735	8002.1585
3.2218638	7997.5995
3.2240541	7991.5133
3.2262445	7991.9704
3.2284348	7990.1280
3.2306252	7986.1874
3.2328155	7981.9701
3.2350058	7977.5504
3.2371962	7976.1313
3.2393865	7969.5887
3.2415769	7964.4955
3.2437672	7961.8599
3.2459575	7962.7154
3.2481479	7969.1394
3.2503382	7969.3916
3.2525286	7973.9105
3.2547189	7972.2967
3.2569092	7972.2286
3.2590996	7973.6563
3.2612899	7973.9640
3.2634803	7973.0718
3.2656706	7971.3789
3.2678610	7969.1681
3.2700513	7964.8210
3.2722416	7963.6779
3.2744320	7959.1558
3.2766223	7957.4911
3.2788127	7952.7135
3.2810030	7953.2994
3.2831933	7953.1203
3.2853837	7954.9309
3.2875740	7951.7292
3.2897644	7948.7456
3.2919547	7945.6582
3.2941450	7941.5690
3.2963354	7945.1352
3.2985257	7949.6753
3.3007161	7955.1796
3.3029064	7954.7311
3.3050967	7952.4668
3.3072871	7956.6380
3.3094774	7959.3103
3.3116678	7963.9762
3.3138581	7966.5845
3.3160484	7970.9756
3.3182388	7978.4918
3.3204291	7983.4346
3.3226195	7990.0399
3.3248098	7992.4398
3.3270002	7993.8460
3.3291905	7994.7625
3.3313808	7995.8648
3.3335712	7996.9080
3.3357615	7999.3813
3.3379519	8002.8518
3.3401422	8004.0408
3.3423325	8002.6408
3.3445229	8003.6324
3.3467132	8008.5623
3.3489036	8014.1610
3.3510939	8018.2014
3.3532842	8021.7972
3.3554746	8022.2331
3.3576649	8022.9128
3.3598553	8027.4250
3.3620456	8031.6111
3.3642359	8038.7580
3.3664263	8044.4566
3.3686166	8049.4069
3.3708070	8054.4947
3.3729973	8058.7614
3.3751877	8059.9576
3.3773780	8058.9934
3.3795683	8061.7230
3.3817587	8070.6077
3.3839490	8079.9478
3.3861394	8085.9403
3.3883297	8088.3000
3.3905200	8091.8769
3.3927104	8095.2290
3.3949007	8102.6650
3.3970911	8110.3611
3.3992814	8117.4158
3.4014717	8122.4459
3.4036621	8127.2623
3.4058524	8129.6310
3.4080428	8137.0473
3.4102331	8139.4487
3.4124234	8144.9106
3.4146138	8149.1518
3.4168041	8156.7002
3.4189945	8164.3577
3.4211848	8169.7433
3.4233751	8178.3734
3.4255655	8189.2713
3.4277558	8197.4671
3.4299462	8206.0511
3.4321365	8208.3053
3.4343269	8213.7273
3.4365172	8218.9934
3.4387075	8225.6586
3.4408979	8237.2367
3.4430882	8245.0876
3.4452786	8253.3775
3.4474689	8255.4405
3.4496592	8265.3107
3.4518496	8276.9205
3.4540399	8289.4018
3.4562303	8299.1361
3.4584206	8311.9853
3.4606109	8317.9056
3.4628013	8322.4371
3.4649916	8327.3623
3.4671820	8336.5869
3.4693723	8343.5636
3.4715626	8351.6992
3.4737530	8361.2128
3.4759433	8373.7142
3.4781337	8385.6651
3.4803240	8394.1417
3.4825143	8400.8164
3.4847047	8407.6546
3.4868950	8414.6894
3.4890854	8426.0696
3.4912757	8437.0624
3.4934661	8449.5876
3.4956564	8458.7969
3.4978467	8466.5563
3.5000371	8474.2258
3.5022274	8485.1910
3.5044178	8496.6635
3.5066081	8511.3821
3.5087984	8523.6856
3.5109888	8534.3997
3.5131791	8547.1976
3.5153695	8559.2744
3.5175598	8568.7800
3.5197501	8576.8240
3.5219405	8584.9867
3.5241308	8596.3894
3.5263212	8606.4483
3.5285115	8614.9329
3.5307018	8622.8776
3.5328922	8633.1637
3.5350825	8644.4181
3.5372729	8656.3597
3.5394632	8666.0993
3.5416536	8677.4554
3.5438439	8689.6995
3.5460342	8696.4482
3.5482246	8706.2831
3.5504149	8712.5224
3.5526053	8722.3210
3.5547956	8733.9865
3.5569859	8748.1195
3.5591763	8766.3412
3.5613666	8781.4444
3.5635570	8793.6122
3.5657473	8805.7227
3.5679376	8818.8614
3.5701280	8836.5830
3.5723183	8848.4695
3.5745087	8866.8672
3.5766990	8885.3423
3.5788893	8913.7475
3.5810797	8943.5794
3.5832700	8979.0380
3.5854604	9008.9558
3.5876507	9030.8306
3.5898410	9050.3056
3.5920314	9065.7787
3.5942217	9076.3851
3.5964121	9090.1761
3.5986024	9097.7409
3.6007928	9110.1418
3.6029831	9118.8997
3.6051734	9128.9214
3.6073638	9138.3344
3.6095541	9148.8202
3.6117445	9157.9083
3.6139348	9154.7890
3.6161251	9152.2015
3.6183155	9144.4039
3.6205058	9145.2050
3.6226962	9140.7618
3.6248865	9142.7317
3.6270768	9146.9604
3.6292672	9152.2821
3.6314575	9161.7775
3.6336479	9171.3480
3.6358382	9187.9909
3.6380285	9204.4595
3.6402189	9222.2500
3.6424092	9235.5507
3.6445996	9248.8080
3.6467899	9262.8066
3.6489802	9277.8023
3.6511706	9295.8194
3.6533609	9314.2912
3.6555513	9330.7864
3.6577416	9346.2968
3.6599320	9362.5851
3.6621223	9384.2722
3.6643126	9405.1385
3.6665030	9424.1492
3.6686933	9443.3201
3.6708837	9464.7805
3.6730740	9482.5287
3.6752643	9496.8124
3.6774547	9508.4996
3.6796450	9523.0120
3.6818354	9534.6035
3.6840257	9546.4971
3.6862160	9555.2489
3.6884064	9565.1042
3.6905967	9573.0036
3.6927871	9579.7920
3.6949774	9590.4647
3.6971677	9596.7270
3.6993581	9601.7352
3.7015484	9607.8118
3.7037388	9614.8498
3.7059291	9626.6973
3.7081195	9633.7829
3.7103098	9640.2166
3.7125001	9644.9259
3.7146905	9648.1059
3.7168808	9654.1460
3.7190712	9661.3504
3.7212615	9666.1669
3.7234518	9671.0200
3.7256422	9671.5533
3.7278325	9676.9511
3.7300229	9683.8157
3.7322132	9696.0328
3.7344035	9707.3594
3.7365939	9716.4246
3.7387842	9723.4682
3.7409746	9731.4313
3.7431649	9738.9540
3.7453552	9745.9553
3.7475456	9754.7514
3.7497359	9764.1681
3.7519263	9775.6469
3.7541166	9785.5412
3.7563069	9795.1195
3.7584973	9806.0054
3.7606876	9817.9479
3.7628780	9826.8463
3.7650683	9829.6429
3.7672587	9832.4145
3.7694490	9838.6644
3.7716393	9849.9509
3.7738297	9860.8204
3.7760200	9873.9691
3.7782104	9886.6771
3.7804007	9895.7589
3.7825910	9905.1971
3.7847814	9916.8528
3.7869717	9924.5374
3.7891621	9932.0529
3.7913524	9943.3480
3.7935427	9955.0414
3.7957331	9963.3953
3.7979234	9970.9460
3.8001138	9978.2443
3.8023041	9987.6363
3.8044944	9999.7112
3.8066848	10004.989
3.8088751	10012.122
3.8110655	10020.807
3.8132558	10030.715
3.8154461	10040.829
3.8176365	10051.257
3.8198268	10059.602
3.8220172	10070.980
3.8242075	10081.559
3.8263979	10090.077
3.8285882	10098.530
3.8307785	10105.858
3.8329689	10110.417
3.8351592	10117.283
3.8373496	10123.986
3.8395399	10134.387
3.8417302	10145.902
3.8439206	10157.534
3.8461109	10168.576
3.8483013	10173.267
3.8504916	10176.632
3.8526819	10186.177
3.8548723	10195.414
3.8570626	10209.955
3.8592530	10217.893
3.8614433	10231.577
3.8636336	10249.069
3.8658240	10273.607
3.8680143	10305.882
3.8702047	10336.741
3.8723950	10370.156
3.8745854	10403.564
3.8767757	10432.399
3.8789660	10458.265
3.8811564	10475.106
3.8833467	10489.622
3.8855371	10498.261
3.8877274	10507.662
3.8899177	10516.123
3.8921081	10525.592
3.8942984	10533.106
3.8964888	10538.962
3.8986791	10545.101
3.9008694	10546.481
3.9030598	10539.414
3.9052501	10528.227
3.9074405	10517.170
3.9096308	10501.385
3.9118211	10490.072
3.9140115	10475.309
3.9162018	10470.103
3.9183922	10467.304
3.9205825	10467.701
3.9227728	10475.153
3.9249632	10482.766
3.9271535	10490.175
3.9293439	10492.359
3.9315342	10498.291
3.9337246	10505.977
3.9359149	10514.686
3.9381052	10525.827
3.9402956	10533.593
3.9424859	10538.027
3.9446763	10539.497
3.9468666	10541.551
3.9490569	10549.472
3.9512473	10557.279
3.9534376	10567.944
3.9556280	10574.188
3.9578183	10580.235
3.9600086	10585.539
3.9621990	10590.657
3.9643893	10594.200
3.9665797	10599.498
3.9687700	10605.063
3.9709603	10612.119
3.9731507	10620.542
3.9753410	10627.521
3.9775314	10631.915
3.9797217	10636.469
3.9819120	10640.557
3.9841024	10642.667
3.9862927	10648.007
3.9884831	10652.654
3.9906734	10658.933
3.9928638	10662.301
3.9950541	10667.641
3.9972444	10670.715
3.9994348	10674.135
4.0016251	10680.301
4.0038155	10683.890
4.0060058	10684.837
4.0081961	10688.896
4.0103865	10693.395
4.0125768	10696.841
4.0147672	10699.584
4.0169575	10700.151
4.0191478	10700.782
4.0213382	10699.500
4.0235285	10701.168
4.0257189	10703.318
4.0279092	10706.602
4.0300995	10711.565
4.0322899	10719.012
4.0344802	10727.324
4.0366706	10735.625
4.0388609	10739.564
4.0410513	10741.555
4.0432416	10741.944
4.0454319	10742.249
4.0476223	10747.024
4.0498126	10760.061
4.0520030	10778.147
4.0541933	10795.104
4.0563836	10811.250
4.0585740	10818.035
4.0607643	10818.113
4.0629547	10805.518
4.0651450	10795.385
4.0673353	10781.621
4.0695257	10770.247
4.0717160	10759.992
4.0739064	10750.907
4.0760967	10747.810
4.0782870	10737.503
4.0804774	10728.086
4.0826677	10714.052
4.0848581	10702.081
4.0870484	10683.458
4.0892387	10662.591
4.0914291	10643.976
4.0936194	10628.005
4.0958098	10615.166
4.0980001	10606.843
4.1001905	10603.512
4.1023808	10597.061
4.1045711	10584.619
4.1067615	10575.477
4.1089518	10570.928
4.1111422	10567.832
4.1133325	10560.493
4.1155228	10548.084
4.1177132	10535.620
4.1199035	10519.640
4.1220939	10506.785
4.1242842	10495.089
4.1264745	10485.359
4.1286649	10474.859
4.1308552	10464.368
4.1330456	10455.018
4.1352359	10444.752
4.1374262	10436.611
4.1396166	10423.739
4.1418069	10411.722
4.1439973	10398.929
4.1461876	10387.670
4.1483779	10378.796
4.1505683	10372.235
4.1527586	10366.599
4.1549490	10359.099
4.1571393	10354.550
4.1593297	10350.031
4.1615200	10345.698
4.1637103	10339.382
4.1659007	10329.465
4.1680910	10318.544
4.1702814	10305.992
4.1724717	10295.063
4.1746620	10280.446
4.1768524	10268.260
4.1790427	10259.573
4.1812331	10251.776
4.1834234	10241.842
4.1856137	10232.253
4.1878041	10218.173
4.1899944	10205.226
4.1921848	10194.655
4.1943751	10186.273
4.1965654	10178.389
4.1987558	10167.159
4.2009461	10153.157
4.2031365	10141.692
4.2053268	10133.953
4.2075172	10125.630
4.2097075	10117.917
4.2118978	10109.430
4.2140882	10099.318
4.2162785	10091.025
4.2184689	10081.797
4.2206592	10073.960
4.2228495	10064.974
4.2250399	10057.015
4.2272302	10049.658
4.2294206	10043.174
4.2316109	10034.900
4.2338012	10032.204
4.2359916	10034.116
4.2381819	10034.963
4.2403723	10032.377
4.2425626	10031.209
4.2447529	10030.740
4.2469433	10028.276
4.2491336	10023.115
4.2513240	10019.446
4.2535143	10012.509
4.2557046	10006.665
4.2578950	9996.0202
4.2600853	9988.7991
4.2622757	9976.7865
4.2644660	9968.0956
4.2666564	9960.2236
4.2688467	9956.0481
4.2710370	9950.1942
4.2732274	9941.3644
4.2754177	9932.6555
4.2776081	9921.0662
4.2797984	9914.1312
4.2819887	9907.0658
4.2841791	9896.4962
4.2863694	9888.0126
4.2885598	9879.0258
4.2907501	9875.0056
4.2929404	9868.7998
4.2951308	9858.9023
4.2973211	9852.8731
4.2995115	9842.6486
4.3017018	9832.0731
4.3038921	9818.5113
4.3060825	9806.2923
4.3082728	9795.4055
4.3104632	9783.6987
4.3126535	9775.3603
4.3148438	9766.1622
4.3170342	9755.2688
4.3192245	9741.2535
4.3214149	9730.9390
4.3236052	9721.7650
4.3257956	9712.6193
4.3279859	9700.4624
4.3301762	9687.5513
4.3323666	9678.4840
4.3345569	9668.4837
4.3367473	9658.4862
4.3389376	9646.8154
4.3411279	9635.9675
4.3433183	9626.2105
4.3455086	9612.6804
4.3476990	9597.8059
4.3498893	9585.3243
4.3520796	9579.2625
4.3542700	9575.4151
4.3564603	9570.5113
4.3586507	9568.0115
4.3608410	9570.5219
4.3630313	9585.5777
4.3652217	9608.9099
4.3674120	9647.3655
4.3696024	9695.0256
4.3717927	9750.4554
4.3739831	9804.1249
4.3761734	9838.7376
4.3783637	9855.0645
4.3805541	9856.6622
4.3827444	9841.6671
[truncated: 3,000 more rows]
