# Supplementary material for: Mechanochemically-induced glass formation from two-dimensional hybrid organic–inorganic perovskites
Source: Chem Sci. 2024 Apr 19;15(19):7198–205. doi: 10.1039/d4sc00905c (PMC11095504; doi:10.1039/d4sc00905c)
Supplement: SC-015-D4SC00905C-s002 [file SC-015-D4SC00905C-s002.zip › XRD_data_and_TOPAS_input_file/012279.xy]

0.0042531738	0.0000000
0.0064435146	0.0000000
0.0086338554	0.0000000
0.010824196	0.0000000
0.013014537	0.0000000
0.015204878	0.0000000
0.017395219	0.0000000
0.019585559	0.0000000
0.021775900	0.0000000
0.023966241	0.0000000
0.026156582	0.0000000
0.028346922	0.0000000
0.030537263	0.0000000
0.032727604	0.0000000
0.034917945	0.0000000
0.037108286	0.0000000
0.039298626	0.0000000
0.041488967	0.0000000
0.043679308	0.0000000
0.045869649	0.0000000
0.048059990	0.0000000
0.050250330	0.0000000
0.052440671	0.0000000
0.054631012	0.0000000
0.056821353	0.0000000
0.059011694	0.0000000
0.061202034	0.0000000
0.063392375	0.0000000
0.065582716	0.0000000
0.067773057	0.0000000
0.069963398	0.0000000
0.072153738	0.0000000
0.074344079	0.0000000
0.076534420	0.0000000
0.078724761	0.0000000
0.080915101	0.0000000
0.083105442	0.0000000
0.085295783	0.0000000
0.087486124	0.0000000
0.089676465	0.0000000
0.091866805	0.0000000
0.094057146	0.0000000
0.096247487	0.0000000
0.098437828	0.0000000
0.10062817	0.0000000
0.10281851	0.0000000
0.10500885	0.0000000
0.10719919	0.0000000
0.10938953	0.0000000
0.11157987	0.0000000
0.11377021	0.0000000
0.11596055	0.0000000
0.11815089	0.0000000
0.12034124	0.0000000
0.12253158	0.0000000
0.12472192	0.0000000
0.12691226	0.0000000
0.12910260	0.0000000
0.13129294	0.0000000
0.13348328	0.0000000
0.13567362	0.0000000
0.13786396	0.0000000
0.14005430	0.0000000
0.14224464	0.0000000
0.14443498	0.0000000
0.14662533	0.0000000
0.14881567	0.0000000
0.15100601	0.0000000
0.15319635	0.0000000
0.15538669	0.0000000
0.15757703	0.0000000
0.15976737	0.0000000
0.16195771	0.0000000
0.16414805	0.0000000
0.16633839	0.0000000
0.16852873	0.0000000
0.17071907	0.0000000
0.17290941	0.0000000
0.17509976	0.0000000
0.17729010	0.0000000
0.17948044	0.0000000
0.18167078	0.0000000
0.18386112	0.0000000
0.18605146	0.0000000
0.18824180	0.0000000
0.19043214	0.0000000
0.19262248	0.0000000
0.19481282	0.0000000
0.19700316	0.0000000
0.19919350	0.0000000
0.20138384	0.0000000
0.20357419	0.0000000
0.20576453	0.0000000
0.20795487	0.0000000
0.21014521	0.0000000
0.21233555	0.0000000
0.21452589	0.0000000
0.21671623	0.0000000
0.21890657	0.0000000
0.22109691	0.0000000
0.22328725	0.0000000
0.22547759	0.0000000
0.22766793	0.0000000
0.22985828	0.0000000
0.23204862	0.0000000
0.23423896	0.0000000
0.23642930	0.0000000
0.23861964	0.0000000
0.24080998	0.0000000
0.24300032	0.0000000
0.24519066	0.0000000
0.24738100	0.0000000
0.24957134	0.0000000
0.25176168	0.0000000
0.25395202	0.0000000
0.25614236	0.0000000
0.25833271	0.0000000
0.26052305	0.0000000
0.26271339	0.0000000
0.26490373	0.0000000
0.26709407	0.0000000
0.26928441	0.0000000
0.27147475	0.0000000
0.27366509	0.0000000
0.27585543	0.0000000
0.27804577	0.0000000
0.28023611	0.0000000
0.28242645	0.0000000
0.28461679	0.0000000
0.28680714	0.0000000
0.28899748	0.0000000
0.29118782	0.0000000
0.29337816	0.0000000
0.29556850	0.0000000
0.29775884	0.0000000
0.29994918	0.0000000
0.30213952	0.0000000
0.30432986	0.0000000
0.30652020	0.0000000
0.30871054	0.0000000
0.31090088	0.0000000
0.31309123	0.0000000
0.31528157	0.0000000
0.31747191	0.0000000
0.31966225	0.0000000
0.32185259	0.0000000
0.32404293	0.0000000
0.32623327	0.0000000
0.32842361	0.0000000
0.33061395	0.0000000
0.33280429	0.0000000
0.33499463	0.0000000
0.33718497	0.0000000
0.33937531	0.0000000
0.34156566	0.0000000
0.34375600	0.0000000
0.34594634	0.0000000
0.34813668	0.0000000
0.35032702	0.0000000
0.35251736	0.0000000
0.35470770	0.0000000
0.35689804	0.0000000
0.35908838	0.0000000
0.36127872	0.0000000
0.36346906	0.0000000
0.36565940	0.0000000
0.36784975	0.0000000
0.37004009	0.0000000
0.37223043	0.0000000
0.37442077	0.0000000
0.37661111	0.0000000
0.37880145	0.0000000
0.38099179	0.0000000
0.38318213	0.0000000
0.38537247	0.0000000
0.38756281	0.0000000
0.38975315	0.0000000
0.39194349	0.0000000
0.39413383	0.0000000
0.39632418	0.0000000
0.39851452	0.0000000
0.40070486	0.0000000
0.40289520	0.0000000
0.40508554	0.0000000
0.40727588	0.0000000
0.40946622	0.0000000
0.41165656	0.0000000
0.41384690	0.0000000
0.41603724	0.0000000
0.41822758	0.0000000
0.42041792	0.0000000
0.42260826	0.0000000
0.42479861	0.0000000
0.42698895	0.0000000
0.42917929	0.0000000
0.43136963	0.0000000
0.43355997	0.0000000
0.43575031	0.0000000
0.43794065	0.0000000
0.44013099	0.0000000
0.44232133	0.0000000
0.44451167	0.0000000
0.44670201	0.0000000
0.44889235	0.0000000
0.45108270	0.0000000
0.45327304	0.0000000
0.45546338	0.0000000
0.45765372	0.0000000
0.45984406	0.0000000
0.46203440	0.0000000
0.46422474	0.0000000
0.46641508	0.0000000
0.46860542	0.0000000
0.47079576	0.0000000
0.47298610	0.0000000
0.47517644	0.0000000
0.47736678	0.0000000
0.47955713	0.0000000
0.48174747	0.0000000
0.48393781	0.0000000
0.48612815	0.0000000
0.48831849	0.0000000
0.49050883	0.0000000
0.49269917	0.0000000
0.49488951	0.0000000
0.49707985	0.0000000
0.49927019	4710.8908
0.50146053	4965.0351
0.50365087	4990.5632
0.50584121	5017.8969
0.50803156	5065.7222
0.51022190	5090.9100
0.51241224	5143.1945
0.51460258	5190.2712
0.51679292	5234.1086
0.51898326	5279.3818
0.52117360	5301.6769
0.52336394	5331.1780
0.52555428	5362.4737
0.52774462	5396.8764
0.52993496	5432.6537
0.53212530	5464.9589
0.53431565	5496.8338
0.53650599	5523.1770
0.53869633	5548.1145
0.54088667	5593.7626
0.54307701	5626.6849
0.54526735	5663.6309
0.54745769	5693.1367
0.54964803	5733.2790
0.55183837	5781.7746
0.55402871	5816.8910
0.55621905	5852.0302
0.55840939	5886.2061
0.56059973	5908.9185
0.56279008	5935.6743
0.56498042	5970.4300
0.56717076	6030.3316
0.56936110	6092.1868
0.57155144	6185.8325
0.57374178	6282.2326
0.57593212	6382.6947
0.57812246	6496.2982
0.58031280	6610.8902
0.58250314	6766.9067
0.58469348	6953.7249
0.58688382	7183.0391
0.58907416	7457.4125
0.59126451	7758.2409
0.59345485	8118.1662
0.59564519	8508.6545
0.59783553	8916.6180
0.60002587	9352.6991
0.60221621	9741.1238
0.60440655	10115.417
0.60659689	10429.785
0.60878723	10685.430
0.61097757	10898.904
0.61316791	11031.852
0.61535825	11111.416
0.61754860	11103.613
0.61973894	11023.021
0.62192928	10866.093
0.62411962	10654.974
0.62630996	10390.006
0.62850030	10092.022
0.63069064	9773.3384
0.63288098	9447.3586
0.63507132	9175.1862
0.63726166	8901.1844
0.63945200	8670.8001
0.64164234	8473.9148
0.64383268	8310.9201
0.64602303	8202.8660
0.64821337	8106.6178
0.65040371	8042.7570
0.65259405	7976.7506
0.65478439	7932.5389
0.65697473	7893.0973
0.65916507	7870.9274
0.66135541	7855.5765
0.66354575	7847.7637
0.66573609	7836.7995
0.66792643	7833.4300
0.67011677	7837.1583
0.67230711	7859.4052
0.67449746	7883.5576
0.67668780	7898.9064
0.67887814	7919.6106
0.68106848	7949.5008
0.68325882	7976.3386
0.68544916	8005.3858
0.68763950	8034.9539
0.68982984	8082.8706
0.69202018	8132.9371
0.69421052	8172.2531
0.69640086	8217.5419
0.69859120	8251.3122
0.70078155	8293.3684
0.70297189	8338.3725
0.70516223	8382.7953
0.70735257	8432.0976
0.70954291	8475.3226
0.71173325	8526.5914
0.71392359	8576.8279
0.71611393	8620.6822
0.71830427	8658.8402
0.72049461	8691.7530
0.72268495	8730.7822
0.72487529	8770.9527
0.72706563	8813.9434
0.72925598	8857.3942
0.73144632	8900.0303
0.73363666	8931.3430
0.73582700	8963.9396
0.73801734	8990.2541
0.74020768	9020.9967
0.74239802	9047.1400
0.74458836	9074.6816
0.74677870	9108.6169
0.74896904	9142.6877
0.75115938	9177.7236
0.75334972	9191.9589
0.75554006	9216.2689
0.75773041	9222.4137
0.75992075	9230.6589
0.76211109	9222.6510
0.76430143	9227.0550
0.76649177	9226.1371
0.76868211	9239.7683
0.77087245	9242.3613
0.77306279	9254.2644
0.77525313	9246.7106
0.77744347	9248.3875
0.77963381	9243.5593
0.78182415	9240.8235
0.78401450	9233.9467
0.78620484	9217.1008
0.78839518	9204.9312
0.79058552	9196.4397
0.79277586	9187.6074
0.79496620	9177.5282
0.79715654	9159.5125
0.79934688	9136.4905
0.80153722	9110.0971
0.80372756	9087.9573
0.80591790	9063.7047
0.80810824	9029.7020
0.81029858	9002.1918
0.81248893	8970.5789
0.81467927	8954.3438
0.81686961	8926.5149
0.81905995	8910.1632
0.82125029	8891.0825
0.82344063	8877.1788
0.82563097	8855.1032
0.82782131	8831.9999
0.83001165	8803.6761
0.83220199	8777.2598
0.83439233	8755.6622
0.83658267	8733.4337
0.83877301	8703.2216
0.84096336	8684.0335
0.84315370	8660.9049
0.84534404	8637.0178
0.84753438	8609.8681
0.84972472	8590.0216
0.85191506	8569.1542
0.85410540	8535.6740
0.85629574	8515.4452
0.85848608	8499.5896
0.86067642	8499.8793
0.86286676	8495.9011
0.86505710	8478.0486
0.86724745	8463.5513
0.86943779	8444.0733
0.87162813	8433.4937
0.87381847	8415.4082
0.87600881	8402.4546
0.87819915	8389.8445
0.88038949	8375.7573
0.88257983	8355.9565
0.88477017	8341.8861
0.88696051	8337.7048
0.88915085	8330.7567
0.89134119	8321.2894
0.89353153	8309.6714
0.89572188	8307.5595
0.89791222	8312.9768
0.90010256	8320.8324
0.90229290	8325.1125
0.90448324	8316.2958
0.90667358	8309.2137
0.90886392	8311.0415
0.91105426	8311.5090
0.91324460	8320.3994
0.91543494	8315.2458
0.91762528	8311.4254
0.91981562	8305.6260
0.92200597	8297.8323
0.92419631	8306.8163
0.92638665	8320.4521
0.92857699	8326.7981
0.93076733	8337.2875
0.93295767	8338.9288
0.93514801	8356.1828
0.93733835	8354.9317
0.93952869	8367.1380
0.94171903	8363.5898
0.94390937	8377.7351
0.94609971	8383.4360
0.94829005	8389.2515
0.95048040	8396.7389
0.95267074	8402.1382
0.95486108	8414.8951
0.95705142	8424.2426
0.95924176	8437.5107
0.96143210	8446.5004
0.96362244	8448.6997
0.96581278	8448.0952
0.96800312	8452.1174
0.97019346	8467.5890
0.97238380	8491.5743
0.97457414	8510.1828
0.97676448	8526.7328
0.97895483	8546.8502
0.98114517	8555.5481
0.98333551	8575.4321
0.98552585	8583.5192
0.98771619	8605.5544
0.98990653	8620.4743
0.99209687	8636.9453
0.99428721	8655.1040
0.99647755	8670.5508
0.99866789	8693.6425
1.0008582	8707.0659
1.0030486	8722.6740
1.0052389	8733.7498
1.0074293	8755.7858
1.0096196	8787.0039
1.0118099	8813.9627
1.0140003	8837.2740
1.0161906	8858.2944
1.0183810	8879.0501
1.0205713	8895.7206
1.0227616	8913.2171
1.0249520	8925.5211
1.0271423	8947.4058
1.0293327	8963.5307
1.0315230	8982.0633
1.0337133	9006.5466
1.0359037	9026.3303
1.0380940	9051.9363
1.0402844	9072.3534
1.0424747	9091.5238
1.0446650	9109.4340
1.0468554	9130.5698
1.0490457	9162.9201
1.0512361	9188.7271
1.0534264	9210.0806
1.0556168	9228.4217
1.0578071	9245.1825
1.0599974	9269.3286
1.0621878	9289.9801
1.0643781	9317.2148
1.0665685	9337.4986
1.0687588	9364.3462
1.0709491	9385.8857
1.0731395	9414.0017
1.0753298	9442.5143
1.0775202	9473.6833
1.0797105	9496.3958
1.0819008	9523.1969
1.0840912	9542.2831
1.0862815	9571.1084
1.0884719	9599.6250
1.0906622	9618.1942
1.0928525	9639.6607
1.0950429	9658.1734
1.0972332	9690.9565
1.0994236	9727.4449
1.1016139	9758.6071
1.1038043	9784.2234
1.1059946	9801.7743
1.1081849	9832.0236
1.1103753	9850.4037
1.1125656	9876.7608
1.1147560	9903.2270
1.1169463	9934.8314
1.1191366	9966.6188
1.1213270	9999.8823
1.1235173	10025.073
1.1257077	10049.715
1.1278980	10081.547
1.1300883	10105.901
1.1322787	10131.882
1.1344690	10156.199
1.1366594	10189.981
1.1388497	10223.926
1.1410400	10238.977
1.1432304	10256.828
1.1454207	10273.232
1.1476111	10304.526
1.1498014	10332.578
1.1519917	10369.732
1.1541821	10399.462
1.1563724	10431.099
1.1585628	10455.232
1.1607531	10483.179
1.1629435	10518.244
1.1651338	10551.566
1.1673241	10586.858
1.1695145	10622.596
1.1717048	10651.006
1.1738952	10691.326
1.1760855	10727.885
1.1782758	10772.580
1.1804662	10805.853
1.1826565	10839.590
1.1848469	10866.816
1.1870372	10898.922
1.1892275	10932.322
1.1914179	10955.885
1.1936082	10986.342
1.1957986	11023.020
1.1979889	11067.667
1.2001792	11107.289
1.2023696	11153.777
1.2045599	11203.537
1.2067503	11258.953
1.2089406	11316.254
1.2111309	11369.304
1.2133213	11426.171
1.2155116	11475.055
1.2177020	11522.157
1.2198923	11565.733
1.2220827	11606.528
1.2242730	11651.194
1.2264633	11692.657
1.2286537	11733.364
1.2308440	11759.284
1.2330344	11780.250
1.2352247	11797.581
1.2374150	11812.994
1.2396054	11823.560
1.2417957	11838.823
1.2439861	11855.461
1.2461764	11867.109
1.2483667	11878.679
1.2505571	11890.681
1.2527474	11903.523
1.2549378	11924.238
1.2571281	11934.728
1.2593184	11959.904
1.2615088	11975.026
1.2636991	11998.216
1.2658895	12018.721
1.2680798	12046.683
1.2702702	12082.028
1.2724605	12110.219
1.2746508	12148.841
1.2768412	12172.415
1.2790315	12209.370
1.2812219	12234.344
1.2834122	12262.508
1.2856025	12296.856
1.2877929	12335.150
1.2899832	12378.209
1.2921736	12414.856
1.2943639	12456.006
1.2965542	12495.108
1.2987446	12527.656
1.3009349	12561.489
1.3031253	12591.224
1.3053156	12628.479
1.3075059	12670.343
1.3096963	12709.477
1.3118866	12751.969
1.3140770	12788.403
1.3162673	12831.330
1.3184576	12871.869
1.3206480	12914.172
1.3228383	12956.559
1.3250287	13001.487
1.3272190	13043.076
1.3294094	13086.575
1.3315997	13129.524
1.3337900	13171.123
1.3359804	13214.444
1.3381707	13260.005
1.3403611	13307.057
1.3425514	13350.337
1.3447417	13385.425
1.3469321	13427.385
1.3491224	13460.793
1.3513128	13503.213
1.3535031	13541.293
1.3556934	13582.117
1.3578838	13627.658
1.3600741	13673.363
1.3622645	13728.138
1.3644548	13779.317
1.3666451	13831.107
1.3688355	13877.939
1.3710258	13927.823
1.3732162	13979.472
1.3754065	14023.426
1.3775968	14070.710
1.3797872	14111.802
1.3819775	14161.886
1.3841679	14214.769
1.3863582	14271.187
1.3885486	14327.388
1.3907389	14380.992
1.3929292	14434.962
1.3951196	14493.360
1.3973099	14546.690
1.3995003	14600.749
1.4016906	14651.012
1.4038809	14706.625
1.4060713	14758.896
1.4082616	14814.491
1.4104520	14869.231
1.4126423	14928.453
1.4148326	14988.947
1.4170230	15056.812
1.4192133	15117.782
1.4214037	15175.074
1.4235940	15236.823
1.4257843	15295.630
1.4279747	15356.829
1.4301650	15414.407
1.4323554	15468.803
1.4345457	15520.521
1.4367361	15576.519
1.4389264	15638.162
1.4411167	15696.406
1.4433071	15761.291
1.4454974	15826.927
1.4476878	15884.710
1.4498781	15948.061
1.4520684	16008.145
1.4542588	16084.224
1.4564491	16151.087
1.4586395	16216.348
1.4608298	16283.968
1.4630201	16348.508
1.4652105	16419.411
1.4674008	16479.467
1.4695912	16543.291
1.4717815	16614.124
1.4739718	16685.598
1.4761622	16755.617
1.4783525	16825.320
1.4805429	16897.648
1.4827332	16976.058
1.4849235	17058.768
1.4871139	17140.329
1.4893042	17205.714
1.4914946	17282.201
1.4936849	17358.746
1.4958753	17436.246
1.4980656	17511.571
1.5002559	17574.999
1.5024463	17644.580
1.5046366	17710.017
1.5068270	17784.551
1.5090173	17855.944
1.5112076	17924.847
1.5133980	18007.123
1.5155883	18091.148
1.5177787	18170.523
1.5199690	18246.164
1.5221593	18318.910
1.5243497	18407.367
1.5265400	18474.494
1.5287304	18553.269
1.5309207	18631.944
1.5331110	18712.696
1.5353014	18801.274
1.5374917	18883.782
1.5396821	18974.853
1.5418724	19052.874
1.5440627	19134.603
1.5462531	19211.928
1.5484434	19290.019
1.5506338	19367.297
1.5528241	19444.875
1.5550145	19521.908
1.5572048	19607.398
1.5593951	19685.223
1.5615855	19764.736
1.5637758	19841.937
1.5659662	19923.483
1.5681565	20011.756
1.5703468	20106.040
1.5725372	20198.642
1.5747275	20287.334
1.5769179	20378.845
1.5791082	20471.881
1.5812985	20564.850
1.5834889	20645.158
1.5856792	20728.791
1.5878696	20801.032
1.5900599	20881.205
1.5922502	20963.829
1.5944406	21044.350
1.5966309	21126.852
1.5988213	21210.685
1.6010116	21298.957
1.6032020	21378.440
1.6053923	21465.869
1.6075826	21550.906
1.6097730	21634.689
1.6119633	21720.999
1.6141537	21791.672
1.6163440	21873.152
1.6185343	21948.937
1.6207247	22031.378
1.6229150	22110.308
1.6251054	22186.195
1.6272957	22270.282
1.6294860	22346.636
1.6316764	22423.787
1.6338667	22502.275
1.6360571	22586.807
1.6382474	22674.057
1.6404377	22742.818
1.6426281	22822.261
1.6448184	22900.074
1.6470088	22983.653
1.6491991	23064.795
1.6513894	23132.158
1.6535798	23206.124
1.6557701	23271.551
1.6579605	23341.420
1.6601508	23411.930
1.6623412	23484.477
1.6645315	23568.072
1.6667218	23637.819
1.6689122	23713.806
1.6711025	23782.017
1.6732929	23854.838
1.6754832	23919.427
1.6776735	23986.868
1.6798639	24051.533
1.6820542	24117.917
1.6842446	24186.048
1.6864349	24254.609
1.6886252	24325.837
1.6908156	24393.999
1.6930059	24462.435
1.6951963	24520.278
1.6973866	24569.461
1.6995769	24623.667
1.7017673	24668.711
1.7039576	24719.935
1.7061480	24766.038
1.7083383	24822.595
1.7105286	24883.511
1.7127190	24940.680
1.7149093	24996.126
1.7170997	25049.819
1.7192900	25099.341
1.7214804	25149.488
1.7236707	25191.888
1.7258610	25243.192
1.7280514	25283.120
1.7302417	25333.652
1.7324321	25373.890
1.7346224	25412.685
1.7368127	25457.059
1.7390031	25504.188
1.7411934	25558.395
1.7433838	25594.071
1.7455741	25624.840
1.7477644	25653.847
1.7499548	25688.687
1.7521451	25727.905
1.7543355	25757.799
1.7565258	25790.462
1.7587161	25820.887
1.7609065	25853.945
1.7630968	25887.453
1.7652872	25915.310
1.7674775	25942.206
1.7696679	25971.976
1.7718582	25990.250
1.7740485	26012.330
1.7762389	26031.436
1.7784292	26054.860
1.7806196	26075.326
1.7828099	26097.634
1.7850002	26116.879
1.7871906	26128.228
1.7893809	26145.722
1.7915713	26163.404
1.7937616	26187.967
1.7959519	26207.300
1.7981423	26221.143
1.8003326	26232.390
1.8025230	26239.157
1.8047133	26242.313
1.8069036	26247.985
1.8090940	26251.705
1.8112843	26271.662
1.8134747	26286.782
1.8156650	26304.993
1.8178553	26318.095
1.8200457	26327.696
1.8222360	26341.006
1.8244264	26347.837
1.8266167	26361.603
1.8288071	26368.931
1.8309974	26375.650
1.8331877	26380.207
1.8353781	26383.445
1.8375684	26383.105
1.8397588	26377.000
1.8419491	26369.114
1.8441394	26361.033
1.8463298	26346.315
1.8485201	26327.827
1.8507105	26304.699
1.8529008	26286.701
1.8550911	26258.639
1.8572815	26231.860
1.8594718	26205.162
1.8616622	26173.222
1.8638525	26149.200
1.8660428	26121.704
1.8682332	26088.491
1.8704235	26056.158
1.8726139	26023.736
1.8748042	25997.479
1.8769945	25973.517
1.8791849	25955.634
1.8813752	25925.075
1.8835656	25902.040
1.8857559	25884.197
1.8879463	25860.451
1.8901366	25835.197
1.8923269	25804.927
1.8945173	25770.859
1.8967076	25744.204
1.8988980	25712.330
1.9010883	25686.465
1.9032786	25649.058
1.9054690	25615.629
1.9076593	25585.368
1.9098497	25560.731
1.9120400	25539.115
1.9142303	25502.114
1.9164207	25470.228
1.9186110	25432.992
1.9208014	25405.014
1.9229917	25384.357
1.9251820	25359.498
1.9273724	25332.734
1.9295627	25295.401
1.9317531	25264.553
1.9339434	25237.161
1.9361338	25210.841
1.9383241	25184.875
1.9405144	25149.399
1.9427048	25114.444
1.9448951	25084.842
1.9470855	25050.895
1.9492758	25024.723
1.9514661	24991.081
1.9536565	24962.768
1.9558468	24936.712
1.9580372	24911.368
1.9602275	24885.952
1.9624178	24862.632
1.9646082	24835.369
1.9667985	24814.415
1.9689889	24786.142
1.9711792	24750.225
1.9733695	24700.098
1.9755599	24657.176
1.9777502	24613.475
1.9799406	24577.115
1.9821309	24540.965
1.9843212	24503.309
1.9865116	24467.455
1.9887019	24423.198
1.9908923	24401.559
1.9930826	24369.516
1.9952730	24342.540
1.9974633	24313.947
1.9996536	24293.087
2.0018440	24275.483
2.0040343	24251.349
2.0062247	24226.054
2.0084150	24201.546
2.0106053	24173.364
2.0127957	24146.784
2.0149860	24111.135
2.0171764	24076.362
2.0193667	24029.578
2.0215570	23987.593
2.0237474	23938.023
2.0259377	23889.026
2.0281281	23838.904
2.0303184	23787.883
2.0325087	23739.699
2.0346991	23682.479
2.0368894	23635.800
2.0390798	23596.240
2.0412701	23548.253
2.0434604	23498.304
2.0456508	23434.748
2.0478411	23377.114
2.0500315	23326.198
2.0522218	23283.093
2.0544122	23248.918
2.0566025	23215.624
2.0587928	23176.690
2.0609832	23139.933
2.0631735	23097.038
2.0653639	23056.463
2.0675542	23013.196
2.0697445	22973.336
2.0719349	22934.738
2.0741252	22891.919
2.0763156	22850.432
2.0785059	22801.426
2.0806962	22759.258
2.0828866	22714.436
2.0850769	22669.506
2.0872673	22621.383
2.0894576	22565.511
2.0916479	22516.678
2.0938383	22452.568
2.0960286	22392.637
2.0982190	22313.621
2.1004093	22250.232
2.1025997	22185.986
2.1047900	22126.742
2.1069803	22076.405
2.1091707	22015.885
2.1113610	21966.048
2.1135514	21908.505
2.1157417	21854.522
2.1179320	21810.569
2.1201224	21758.014
2.1223127	21716.943
2.1245031	21665.009
2.1266934	21620.700
2.1288837	21580.333
2.1310741	21530.253
2.1332644	21491.251
2.1354548	21443.882
2.1376451	21401.872
2.1398354	21361.296
2.1420258	21315.873
2.1442161	21276.600
2.1464065	21232.114
2.1485968	21193.643
2.1507871	21148.525
2.1529775	21105.780
2.1551678	21064.605
2.1573582	21018.011
2.1595485	20975.235
2.1617389	20933.732
2.1639292	20902.380
2.1661195	20876.029
2.1683099	20843.332
2.1705002	20808.592
2.1726906	20769.997
2.1748809	20734.236
2.1770712	20700.383
2.1792616	20661.633
2.1814519	20636.173
2.1836423	20602.685
2.1858326	20576.719
2.1880229	20535.118
2.1902133	20489.478
2.1924036	20447.275
2.1945940	20402.592
2.1967843	20360.860
2.1989746	20311.611
2.2011650	20268.003
2.2033553	20229.772
2.2055457	20185.521
2.2077360	20144.575
2.2099263	20097.029
2.2121167	20056.478
2.2143070	20004.381
2.2164974	19948.301
2.2186877	19891.918
2.2208781	19839.038
2.2230684	19790.997
2.2252587	19737.937
2.2274491	19683.006
2.2296394	19638.291
2.2318298	19586.815
2.2340201	19536.768
2.2362104	19478.068
2.2384008	19427.582
2.2405911	19383.910
2.2427815	19336.211
2.2449718	19297.382
2.2471621	19257.287
2.2493525	19222.060
2.2515428	19178.826
2.2537332	19134.120
2.2559235	19088.156
2.2581138	19045.039
2.2603042	19001.061
2.2624945	18959.905
2.2646849	18920.340
2.2668752	18878.263
2.2690656	18831.793
2.2712559	18783.835
2.2734462	18741.568
2.2756366	18701.449
2.2778269	18669.963
2.2800173	18629.538
2.2822076	18593.650
2.2843979	18546.613
2.2865883	18508.679
2.2887786	18472.431
2.2909690	18440.832
2.2931593	18407.337
2.2953496	18376.206
2.2975400	18346.218
2.2997303	18305.867
2.3019207	18259.871
2.3041110	18218.110
2.3063013	18174.939
2.3084917	18135.610
2.3106820	18088.525
2.3128724	18043.144
2.3150627	17998.682
2.3172530	17961.861
2.3194434	17921.932
2.3216337	17880.843
2.3238241	17843.311
2.3260144	17800.911
2.3282048	17755.729
2.3303951	17705.893
2.3325854	17658.267
2.3347758	17616.080
2.3369661	17579.706
2.3391565	17541.738
2.3413468	17502.270
2.3435371	17457.853
2.3457275	17413.973
2.3479178	17369.157
2.3501082	17324.256
2.3522985	17275.777
2.3544888	17231.433
2.3566792	17187.682
2.3588695	17152.063
2.3610599	17115.089
2.3632502	17077.250
2.3654405	17038.094
2.3676309	16991.391
2.3698212	16944.101
2.3720116	16895.457
2.3742019	16849.218
2.3763922	16808.218
2.3785826	16768.639
2.3807729	16729.699
2.3829633	16696.481
2.3851536	16665.614
2.3873440	16629.257
2.3895343	16585.495
2.3917246	16541.381
2.3939150	16500.049
2.3961053	16462.856
2.3982957	16426.521
2.4004860	16394.443
2.4026763	16363.276
2.4048667	16337.553
2.4070570	16304.883
2.4092474	16275.301
2.4114377	16237.048
2.4136280	16200.521
2.4158184	16157.845
2.4180087	16119.125
2.4201991	16078.222
2.4223894	16033.982
2.4245797	15998.847
2.4267701	15958.444
2.4289604	15929.216
2.4311508	15892.445
2.4333411	15859.307
2.4355315	15821.934
2.4377218	15783.131
2.4399121	15743.099
2.4421025	15697.492
2.4442928	15653.234
2.4464832	15612.542
2.4486735	15579.366
2.4508638	15545.817
2.4530542	15517.422
2.4552445	15483.622
2.4574349	15447.174
2.4596252	15412.034
2.4618155	15376.453
2.4640059	15340.032
2.4661962	15302.723
2.4683866	15263.203
2.4705769	15228.651
2.4727672	15196.106
2.4749576	15167.500
2.4771479	15134.820
2.4793383	15100.442
2.4815286	15061.379
2.4837189	15021.167
2.4859093	14979.592
2.4880996	14933.028
2.4902900	14890.380
2.4924803	14853.573
2.4946707	14818.799
2.4968610	14785.461
2.4990513	14751.512
2.5012417	14718.943
2.5034320	14686.215
2.5056224	14649.466
2.5078127	14615.280
2.5100030	14578.116
2.5121934	14541.774
2.5143837	14502.278
2.5165741	14464.486
2.5187644	14429.454
2.5209547	14396.077
2.5231451	14363.652
2.5253354	14330.995
2.5275258	14298.614
2.5297161	14258.914
2.5319064	14223.011
2.5340968	14186.885
2.5362871	14150.751
2.5384775	14119.952
2.5406678	14092.616
2.5428582	14059.191
2.5450485	14021.250
2.5472388	13982.140
2.5494292	13947.701
2.5516195	13917.224
2.5538099	13892.777
2.5560002	13854.674
2.5581905	13816.453
2.5603809	13774.582
2.5625712	13740.007
2.5647616	13710.722
2.5669519	13677.934
2.5691422	13644.743
2.5713326	13611.887
2.5735229	13580.337
2.5757133	13549.608
2.5779036	13512.365
2.5800939	13474.779
2.5822843	13441.932
2.5844746	13407.963
2.5866650	13382.171
2.5888553	13351.780
2.5910456	13326.239
2.5932360	13291.480
2.5954263	13260.692
2.5976167	13233.223
2.5998070	13204.111
2.6019974	13169.585
2.6041877	13132.432
2.6063780	13096.709
2.6085684	13059.974
2.6107587	13023.136
2.6129491	12994.376
2.6151394	12966.847
2.6173297	12938.384
2.6195201	12905.876
2.6217104	12875.411
2.6239008	12842.096
2.6260911	12814.601
2.6282814	12785.086
2.6304718	12758.436
2.6326621	12731.464
2.6348525	12709.719
2.6370428	12686.597
2.6392331	12662.778
2.6414235	12629.909
2.6436138	12591.111
2.6458042	12550.972
2.6479945	12520.457
2.6501848	12486.262
2.6523752	12452.377
2.6545655	12414.514
2.6567559	12378.264
2.6589462	12343.298
2.6611366	12312.787
2.6633269	12283.618
2.6655172	12257.170
2.6677076	12229.508
2.6698979	12198.914
2.6720883	12165.183
2.6742786	12128.317
2.6764689	12097.717
2.6786593	12066.296
2.6808496	12039.814
2.6830400	12011.812
2.6852303	11977.358
2.6874206	11944.848
2.6896110	11916.133
2.6918013	11894.287
2.6939917	11874.398
2.6961820	11854.234
2.6983723	11833.108
2.7005627	11804.855
2.7027530	11779.192
2.7049434	11752.125
2.7071337	11726.508
2.7093241	11697.395
2.7115144	11668.923
2.7137047	11642.770
2.7158951	11625.110
2.7180854	11607.006
2.7202758	11582.934
2.7224661	11554.429
2.7246564	11533.306
2.7268468	11521.304
2.7290371	11521.380
2.7312275	11532.240
2.7334178	11554.821
2.7356081	11583.396
2.7377985	11605.845
2.7399888	11618.883
2.7421792	11614.493
2.7443695	11598.012
2.7465598	11574.464
2.7487502	11546.664
2.7509405	11516.830
2.7531309	11485.759
2.7553212	11453.611
2.7575115	11420.178
2.7597019	11385.034
2.7618922	11347.227
2.7640826	11299.194
2.7662729	11242.801
2.7684633	11176.990
2.7706536	11104.467
2.7728439	11028.965
2.7750343	10964.057
2.7772246	10911.165
2.7794150	10869.966
2.7816053	10833.020
2.7837956	10802.864
2.7859860	10777.260
2.7881763	10751.109
2.7903667	10723.215
2.7925570	10697.062
2.7947473	10672.597
2.7969377	10652.662
2.7991280	10638.912
2.8013184	10621.050
2.8035087	10603.048
2.8056990	10584.531
2.8078894	10569.231
2.8100797	10552.916
2.8122701	10539.216
2.8144604	10520.557
2.8166507	10503.206
2.8188411	10480.562
2.8210314	10462.736
2.8232218	10436.132
2.8254121	10410.457
2.8276025	10378.288
2.8297928	10355.521
2.8319831	10330.550
2.8341735	10303.750
2.8363638	10278.881
2.8385542	10251.341
2.8407445	10225.695
2.8429348	10191.823
2.8451252	10160.758
2.8473155	10133.052
2.8495059	10101.741
2.8516962	10076.111
2.8538865	10050.875
2.8560769	10028.210
2.8582672	10004.986
2.8604576	9974.7524
2.8626479	9948.9741
2.8648382	9922.1266
2.8670286	9899.5979
2.8692189	9874.7604
2.8714093	9846.4295
2.8735996	9824.9359
2.8757900	9799.7378
2.8779803	9778.2947
2.8801706	9753.9849
2.8823610	9735.1253
2.8845513	9717.9706
2.8867417	9701.7641
2.8889320	9683.6528
2.8911223	9666.7188
2.8933127	9648.4510
2.8955030	9635.3759
2.8976934	9616.5443
2.8998837	9600.7329
2.9020740	9581.5334
2.9042644	9561.9096
2.9064547	9543.3160
2.9086451	9529.9030
2.9108354	9520.8926
2.9130257	9504.0290
2.9152161	9490.3021
2.9174064	9477.0189
2.9195968	9461.1213
2.9217871	9443.1659
2.9239774	9421.0212
2.9261678	9402.3654
2.9283581	9388.1652
2.9305485	9373.3594
2.9327388	9361.0869
2.9349292	9342.9120
2.9371195	9327.5780
2.9393098	9311.9077
2.9415002	9299.0725
2.9436905	9284.9877
2.9458809	9264.7951
2.9480712	9246.6442
2.9502615	9230.4743
2.9524519	9212.6674
2.9546422	9199.6932
2.9568326	9185.4794
2.9590229	9171.1443
2.9612132	9152.2212
2.9634036	9138.0195
2.9655939	9129.8340
2.9677843	9115.9903
2.9699746	9103.1411
2.9721649	9086.0435
2.9743553	9070.7628
2.9765456	9052.8096
2.9787360	9034.1430
2.9809263	9018.6384
2.9831166	9008.6265
2.9853070	8989.3390
2.9874973	8973.1063
2.9896877	8951.3834
2.9918780	8936.1273
2.9940684	8919.4242
2.9962587	8906.2252
2.9984490	8890.5953
3.0006394	8875.7147
3.0028297	8867.5353
3.0050201	8854.5297
3.0072104	8846.4133
3.0094007	8844.0445
3.0115911	8846.0036
3.0137814	8856.5498
3.0159718	8859.2205
3.0181621	8856.8399
3.0203524	8843.6906
3.0225428	8832.2906
3.0247331	8816.3708
3.0269235	8796.6153
3.0291138	8785.1423
3.0313041	8773.3643
3.0334945	8764.8396
3.0356848	8756.8469
3.0378752	8758.4860
3.0400655	8767.8208
3.0422559	8770.5361
3.0444462	8769.1420
3.0466365	8756.6919
3.0488269	8745.8278
3.0510172	8730.2904
3.0532076	8719.1394
3.0553979	8713.6261
3.0575882	8710.9414
3.0597786	8711.0464
3.0619689	8709.5094
3.0641593	8708.4007
3.0663496	8705.4397
3.0685399	8702.3279
3.0707303	8691.5286
3.0729206	8674.7228
3.0751110	8654.8238
3.0773013	8636.7175
3.0794916	8617.4442
3.0816820	8602.1734
3.0838723	8586.7409
3.0860627	8572.0861
3.0882530	8556.0429
3.0904433	8538.1772
3.0926337	8519.9560
3.0948240	8501.2730
3.0970144	8486.9138
3.0992047	8467.5940
3.1013951	8445.5485
3.1035854	8421.8610
3.1057757	8400.1300
3.1079661	8386.6388
3.1101564	8374.9585
3.1123468	8363.9125
3.1145371	8355.1755
3.1167274	8346.6789
3.1189178	8339.5789
3.1211081	8329.4864
3.1232985	8319.4137
3.1254888	8311.6155
3.1276791	8301.3287
3.1298695	8294.1044
3.1320598	8286.6124
3.1342502	8279.4618
3.1364405	8271.0517
3.1386308	8263.5212
3.1408212	8258.5740
3.1430115	8255.2577
3.1452019	8250.9648
3.1473922	8245.3866
3.1495825	8243.0027
3.1517729	8242.1760
3.1539632	8237.2741
3.1561536	8230.4456
3.1583439	8220.5354
3.1605343	8218.9834
3.1627246	8219.0956
3.1649149	8221.4116
3.1671053	8218.6265
3.1692956	8218.3524
3.1714860	8215.8516
3.1736763	8214.5401
3.1758666	8207.2263
3.1780570	8207.9539
3.1802473	8204.6505
3.1824377	8200.7606
3.1846280	8191.9855
3.1868183	8186.1001
3.1890087	8186.2408
3.1911990	8181.8139
3.1933894	8179.0159
3.1955797	8172.2985
3.1977700	8167.3114
3.1999604	8163.0152
3.2021507	8158.6229
3.2043411	8156.8158
3.2065314	8156.6895
3.2087218	8156.9957
3.2109121	8157.3054
3.2131024	8151.1715
3.2152928	8146.8155
3.2174831	8139.9162
3.2196735	8135.8680
3.2218638	8133.0005
3.2240541	8128.1925
3.2262445	8130.1719
3.2284348	8130.3189
3.2306252	8130.6409
3.2328155	8129.6877
3.2350058	8124.3016
3.2371962	8118.7271
3.2393865	8111.3052
3.2415769	8104.5609
3.2437672	8101.0860
3.2459575	8102.7850
3.2481479	8111.9180
3.2503382	8111.9836
3.2525286	8113.5843
3.2547189	8109.7920
3.2569092	8104.8747
3.2590996	8105.6310
3.2612899	8106.3260
3.2634803	8106.6861
3.2656706	8106.9393
3.2678610	8104.7723
3.2700513	8105.6224
3.2722416	8102.7841
3.2744320	8101.6023
3.2766223	8101.3075
3.2788127	8099.3307
3.2810030	8101.6853
3.2831933	8099.1957
3.2853837	8099.6689
3.2875740	8100.3952
3.2897644	8099.8141
3.2919547	8095.5683
3.2941450	8092.7979
3.2963354	8094.9371
3.2985257	8103.5548
3.3007161	8108.1036
3.3029064	8109.4195
3.3050967	8110.5891
3.3072871	8117.2447
3.3094774	8118.9901
3.3116678	8119.1539
3.3138581	8115.7719
3.3160484	8116.5668
3.3182388	8121.7933
3.3204291	8125.0396
3.3226195	8128.7086
3.3248098	8130.6196
3.3270002	8134.0169
3.3291905	8137.4493
3.3313808	8135.6957
3.3335712	8136.6418
3.3357615	8139.8763
3.3379519	8148.6411
3.3401422	8155.4869
3.3423325	8160.6406
3.3445229	8165.9524
3.3467132	8169.5651
3.3489036	8173.2505
3.3510939	8174.9129
3.3532842	8173.0724
3.3554746	8176.0210
3.3576649	8177.7090
3.3598553	8187.7614
3.3620456	8191.4010
3.3642359	8197.3142
3.3664263	8199.8803
3.3686166	8202.8294
3.3708070	8213.9723
3.3729973	8221.1383
3.3751877	8224.7021
3.3773780	8219.4474
3.3795683	8221.6248
3.3817587	8227.0255
3.3839490	8231.5214
3.3861394	8234.9370
3.3883297	8236.7055
3.3905200	8241.2131
3.3927104	8247.3763
3.3949007	8253.4986
3.3970911	8262.8646
3.3992814	8271.4182
3.4014717	8278.7993
3.4036621	8283.9641
3.4058524	8287.1918
3.4080428	8297.9636
3.4102331	8300.9307
3.4124234	8307.5573
3.4146138	8309.8926
3.4168041	8317.6890
3.4189945	8327.3315
3.4211848	8332.3227
3.4233751	8338.0381
3.4255655	8341.5228
3.4277558	8349.9535
3.4299462	8359.7844
3.4321365	8366.8591
3.4343269	8374.5454
3.4365172	8380.8535
3.4387075	8390.7027
3.4408979	8403.0992
3.4430882	8410.6983
3.4452786	8419.3472
3.4474689	8426.0647
3.4496592	8432.7652
3.4518496	8442.9260
3.4540399	8452.9483
3.4562303	8463.6253
3.4584206	8471.7013
3.4606109	8476.1888
3.4628013	8484.6619
3.4649916	8492.3388
3.4671820	8501.6662
3.4693723	8508.1414
3.4715626	8516.6948
3.4737530	8524.7813
3.4759433	8534.6946
3.4781337	8546.0164
3.4803240	8555.6593
3.4825143	8565.2112
3.4847047	8570.8399
3.4868950	8578.7356
3.4890854	8588.7510
3.4912757	8600.3288
3.4934661	8613.4553
3.4956564	8626.2531
3.4978467	8633.3225
3.5000371	8643.2011
3.5022274	8653.4108
3.5044178	8665.4818
3.5066081	8677.1494
3.5087984	8688.1404
3.5109888	8697.2652
3.5131791	8708.6401
3.5153695	8718.7444
3.5175598	8727.9964
3.5197501	8740.3660
3.5219405	8749.8705
3.5241308	8762.9661
3.5263212	8773.0634
3.5285115	8786.7474
3.5307018	8798.5051
3.5328922	8814.4801
3.5350825	8825.2701
3.5372729	8836.5846
3.5394632	8844.8510
3.5416536	8852.7071
3.5438439	8862.3621
3.5460342	8869.8508
3.5482246	8882.7592
3.5504149	8889.7915
3.5526053	8904.4387
3.5547956	8914.0886
3.5569859	8926.6875
3.5591763	8936.1270
3.5613666	8944.6541
3.5635570	8957.3851
3.5657473	8967.8392
3.5679376	8983.2725
3.5701280	9002.4515
3.5723183	9019.6337
3.5745087	9042.5539
3.5766990	9064.7413
3.5788893	9091.9225
3.5810797	9120.8841
3.5832700	9154.4221
3.5854604	9184.9507
3.5876507	9205.4759
3.5898410	9223.4378
3.5920314	9237.2195
3.5942217	9247.3492
3.5964121	9258.5312
3.5986024	9266.3465
3.6007928	9277.8870
3.6029831	9286.3680
3.6051734	9300.0331
3.6073638	9312.3774
3.6095541	9323.7471
3.6117445	9329.4243
3.6139348	9327.9971
3.6161251	9325.9744
3.6183155	9321.2117
3.6205058	9318.0913
3.6226962	9314.8724
3.6248865	9316.1421
3.6270768	9321.1765
3.6292672	9328.4877
3.6314575	9333.5447
3.6336479	9338.8522
3.6358382	9348.5233
3.6380285	9363.8902
3.6402189	9382.2577
3.6424092	9400.7600
3.6445996	9416.8197
3.6467899	9431.8288
3.6489802	9452.3261
3.6511706	9466.5782
3.6533609	9484.8278
3.6555513	9500.7811
3.6577416	9521.1560
3.6599320	9540.3034
3.6621223	9555.4855
3.6643126	9572.9908
3.6665030	9588.0193
3.6686933	9603.9639
3.6708837	9617.3128
3.6730740	9630.9324
3.6752643	9642.9355
3.6774547	9652.4032
3.6796450	9663.7819
3.6818354	9676.6951
3.6840257	9691.0281
3.6862160	9704.6773
3.6884064	9713.8237
3.6905967	9720.3551
3.6927871	9730.1941
3.6949774	9741.0181
3.6971677	9749.0263
3.6993581	9751.0146
3.7015484	9756.1219
3.7037388	9762.6489
3.7059291	9775.9244
3.7081195	9786.0263
3.7103098	9791.4267
3.7125001	9799.2877
3.7146905	9804.6768
3.7168808	9814.2274
3.7190712	9825.3164
3.7212615	9832.1085
3.7234518	9843.5801
3.7256422	9848.0487
3.7278325	9860.1823
3.7300229	9870.2152
3.7322132	9880.7532
3.7344035	9889.7822
3.7365939	9896.7458
3.7387842	9900.7870
3.7409746	9911.7591
3.7431649	9922.1819
3.7453552	9930.2504
3.7475456	9939.3721
3.7497359	9950.3443
3.7519263	9964.4950
3.7541166	9975.7445
3.7563069	9982.9486
3.7584973	9988.9463
3.7606876	9999.5153
3.7628780	10008.170
3.7650683	10015.687
3.7672587	10023.256
3.7694490	10035.604
3.7716393	10051.575
3.7738297	10061.932
3.7760200	10069.979
3.7782104	10075.443
3.7804007	10084.373
3.7825910	10094.489
3.7847814	10106.276
3.7869717	10114.431
3.7891621	10122.095
3.7913524	10131.330
3.7935427	10138.578
3.7957331	10149.496
3.7979234	10162.379
3.8001138	10173.299
3.8023041	10187.425
3.8044944	10200.003
3.8066848	10209.532
3.8088751	10217.762
3.8110655	10227.906
3.8132558	10236.945
3.8154461	10247.578
3.8176365	10252.342
3.8198268	10259.316
3.8220172	10266.798
3.8242075	10276.653
3.8263979	10284.811
3.8285882	10294.328
3.8307785	10303.254
3.8329689	10311.785
3.8351592	10318.834
3.8373496	10328.120
3.8395399	10332.439
3.8417302	10342.351
3.8439206	10351.036
3.8461109	10365.560
3.8483013	10372.050
3.8504916	10375.961
3.8526819	10387.823
3.8548723	10398.314
3.8570626	10414.558
3.8592530	10422.910
3.8614433	10437.792
3.8636336	10453.225
3.8658240	10478.277
3.8680143	10505.571
3.8702047	10534.483
3.8723950	10567.897
3.8745854	10602.491
3.8767757	10636.357
3.8789660	10661.109
3.8811564	10679.615
3.8833467	10694.940
3.8855371	10702.776
3.8877274	10712.950
3.8899177	10720.357
3.8921081	10728.533
3.8942984	10735.069
3.8964888	10741.498
3.8986791	10749.029
3.9008694	10755.528
3.9030598	10750.150
3.9052501	10738.201
3.9074405	10720.103
3.9096308	10697.269
3.9118211	10676.434
3.9140115	10659.689
3.9162018	10651.718
3.9183922	10647.283
3.9205825	10646.459
3.9227728	10652.574
3.9249632	10660.707
3.9271535	10669.379
3.9293439	10672.748
3.9315342	10676.858
3.9337246	10682.092
3.9359149	10693.793
3.9381052	10701.478
3.9402956	10707.605
3.9424859	10713.290
3.9446763	10714.556
3.9468666	10718.018
3.9490569	10725.409
3.9512473	10733.708
3.9534376	10740.875
3.9556280	10744.660
3.9578183	10748.878
3.9600086	10752.066
3.9621990	10757.256
3.9643893	10761.744
3.9665797	10765.758
3.9687700	10772.272
3.9709603	10779.115
3.9731507	10790.947
3.9753410	10795.177
3.9775314	10798.399
3.9797217	10796.842
3.9819120	10799.636
3.9841024	10802.262
3.9862927	10811.055
3.9884831	10812.429
3.9906734	10813.278
3.9928638	10813.834
3.9950541	10815.763
3.9972444	10823.662
3.9994348	10830.035
4.0016251	10833.525
4.0038155	10833.260
4.0060058	10832.123
4.0081961	10834.455
4.0103865	10840.070
4.0125768	10842.314
4.0147672	10841.859
4.0169575	10840.695
4.0191478	10843.446
4.0213382	10849.517
4.0235285	10855.466
4.0257189	10861.054
4.0279092	10865.799
4.0300995	10870.558
4.0322899	10875.369
4.0344802	10883.890
4.0366706	10890.958
4.0388609	10895.946
4.0410513	10898.808
4.0432416	10897.707
4.0454319	10900.322
4.0476223	10906.865
4.0498126	10923.326
4.0520030	10941.904
4.0541933	10957.987
4.0563836	10972.503
4.0585740	10979.258
4.0607643	10978.945
4.0629547	10972.831
4.0651450	10965.863
4.0673353	10953.511
4.0695257	10937.814
4.0717160	10923.494
4.0739064	10911.340
4.0760967	10907.952
4.0782870	10902.638
4.0804774	10896.208
4.0826677	10888.943
4.0848581	10874.540
4.0870484	10857.606
4.0892387	10835.496
4.0914291	10814.850
4.0936194	10803.156
4.0958098	10789.387
4.0980001	10785.390
4.1001905	10780.305
4.1023808	10778.443
4.1045711	10771.508
4.1067615	10763.468
4.1089518	10756.804
4.1111422	10746.694
4.1133325	10733.655
4.1155228	10721.860
4.1177132	10707.694
4.1199035	10697.219
4.1220939	10685.733
4.1242842	10674.813
4.1264745	10662.374
4.1286649	10648.856
4.1308552	10635.118
4.1330456	10621.947
4.1352359	10608.530
4.1374262	10597.809
4.1396166	10585.796
4.1418069	10577.713
4.1439973	10568.943
4.1461876	10562.359
4.1483779	10557.158
4.1505683	10555.661
4.1527586	10555.269
4.1549490	10547.532
4.1571393	10544.900
4.1593297	10537.282
4.1615200	10532.197
4.1637103	10524.745
4.1659007	10515.290
4.1680910	10505.216
4.1702814	10496.620
4.1724717	10489.588
4.1746620	10476.505
4.1768524	10467.198
4.1790427	10458.422
4.1812331	10448.593
4.1834234	10436.604
4.1856137	10426.572
4.1878041	10409.869
4.1899944	10392.143
4.1921848	10375.254
4.1943751	10364.867
4.1965654	10358.414
4.1987558	10351.182
4.2009461	10340.378
4.2031365	10327.914
4.2053268	10318.063
4.2075172	10308.814
4.2097075	10301.370
4.2118978	10293.706
4.2140882	10285.078
4.2162785	10274.766
4.2184689	10267.876
4.2206592	10262.025
4.2228495	10255.751
4.2250399	10247.190
4.2272302	10239.767
4.2294206	10233.389
4.2316109	10227.955
4.2338012	10227.296
4.2359916	10225.197
4.2381819	10219.986
4.2403723	10211.786
4.2425626	10204.217
4.2447529	10199.135
4.2469433	10193.845
4.2491336	10192.464
4.2513240	10191.048
4.2535143	10188.229
4.2557046	10180.500
4.2578950	10168.446
4.2600853	10155.442
4.2622757	10144.490
4.2644660	10132.457
4.2666564	10126.418
4.2688467	10121.941
4.2710370	10117.637
4.2732274	10109.963
4.2754177	10099.353
4.2776081	10086.316
4.2797984	10076.460
4.2819887	10071.910
4.2841791	10058.822
4.2863694	10048.688
4.2885598	10039.540
4.2907501	10034.651
4.2929404	10025.517
4.2951308	10011.272
4.2973211	9998.7651
4.2995115	9985.7565
4.3017018	9974.1969
4.3038921	9961.3290
4.3060825	9950.8000
4.3082728	9940.8626
4.3104632	9932.4523
4.3126535	9926.8466
4.3148438	9919.9658
4.3170342	9910.3795
4.3192245	9897.2788
4.3214149	9886.8184
4.3236052	9875.6661
4.3257956	9864.7879
4.3279859	9852.1706
4.3301762	9842.1535
4.3323666	9835.3049
4.3345569	9829.5726
4.3367473	9819.2747
4.3389376	9808.7609
4.3411279	9798.2179
4.3433183	9788.9997
4.3455086	9778.5900
4.3476990	9768.0885
4.3498893	9758.0000
4.3520796	9747.6529
4.3542700	9739.3968
4.3564603	9733.2952
4.3586507	9731.7039
4.3608410	9735.6301
4.3630313	9746.7477
4.3652217	9772.5473
4.3674120	9814.2050
4.3696024	9867.6287
4.3717927	9925.7966
4.3739831	9979.7218
4.3761734	10017.378
4.3783637	10030.387
4.3805541	10029.805
4.3827444	10017.369
[truncated: 3,000 more rows]
