# Supplementary material for: Mechanochemically-induced glass formation from two-dimensional hybrid organic–inorganic perovskites
Source: Chem Sci. 2024 Apr 19;15(19):7198–205. doi: 10.1039/d4sc00905c (PMC11095504; doi:10.1039/d4sc00905c)
Supplement: SC-015-D4SC00905C-s002 [file SC-015-D4SC00905C-s002.zip › XRD_data_and_TOPAS_input_file/012280.xy]

0.0042531738	0.0000000
0.0064435146	0.0000000
0.0086338554	0.0000000
0.010824196	0.0000000
0.013014537	0.0000000
0.015204878	0.0000000
0.017395219	0.0000000
0.019585559	0.0000000
0.021775900	0.0000000
0.023966241	0.0000000
0.026156582	0.0000000
0.028346922	0.0000000
0.030537263	0.0000000
0.032727604	0.0000000
0.034917945	0.0000000
0.037108286	0.0000000
0.039298626	0.0000000
0.041488967	0.0000000
0.043679308	0.0000000
0.045869649	0.0000000
0.048059990	0.0000000
0.050250330	0.0000000
0.052440671	0.0000000
0.054631012	0.0000000
0.056821353	0.0000000
0.059011694	0.0000000
0.061202034	0.0000000
0.063392375	0.0000000
0.065582716	0.0000000
0.067773057	0.0000000
0.069963398	0.0000000
0.072153738	0.0000000
0.074344079	0.0000000
0.076534420	0.0000000
0.078724761	0.0000000
0.080915101	0.0000000
0.083105442	0.0000000
0.085295783	0.0000000
0.087486124	0.0000000
0.089676465	0.0000000
0.091866805	0.0000000
0.094057146	0.0000000
0.096247487	0.0000000
0.098437828	0.0000000
0.10062817	0.0000000
0.10281851	0.0000000
0.10500885	0.0000000
0.10719919	0.0000000
0.10938953	0.0000000
0.11157987	0.0000000
0.11377021	0.0000000
0.11596055	0.0000000
0.11815089	0.0000000
0.12034124	0.0000000
0.12253158	0.0000000
0.12472192	0.0000000
0.12691226	0.0000000
0.12910260	0.0000000
0.13129294	0.0000000
0.13348328	0.0000000
0.13567362	0.0000000
0.13786396	0.0000000
0.14005430	0.0000000
0.14224464	0.0000000
0.14443498	0.0000000
0.14662533	0.0000000
0.14881567	0.0000000
0.15100601	0.0000000
0.15319635	0.0000000
0.15538669	0.0000000
0.15757703	0.0000000
0.15976737	0.0000000
0.16195771	0.0000000
0.16414805	0.0000000
0.16633839	0.0000000
0.16852873	0.0000000
0.17071907	0.0000000
0.17290941	0.0000000
0.17509976	0.0000000
0.17729010	0.0000000
0.17948044	0.0000000
0.18167078	0.0000000
0.18386112	0.0000000
0.18605146	0.0000000
0.18824180	0.0000000
0.19043214	0.0000000
0.19262248	0.0000000
0.19481282	0.0000000
0.19700316	0.0000000
0.19919350	0.0000000
0.20138384	0.0000000
0.20357419	0.0000000
0.20576453	0.0000000
0.20795487	0.0000000
0.21014521	0.0000000
0.21233555	0.0000000
0.21452589	0.0000000
0.21671623	0.0000000
0.21890657	0.0000000
0.22109691	0.0000000
0.22328725	0.0000000
0.22547759	0.0000000
0.22766793	0.0000000
0.22985828	0.0000000
0.23204862	0.0000000
0.23423896	0.0000000
0.23642930	0.0000000
0.23861964	0.0000000
0.24080998	0.0000000
0.24300032	0.0000000
0.24519066	0.0000000
0.24738100	0.0000000
0.24957134	0.0000000
0.25176168	0.0000000
0.25395202	0.0000000
0.25614236	0.0000000
0.25833271	0.0000000
0.26052305	0.0000000
0.26271339	0.0000000
0.26490373	0.0000000
0.26709407	0.0000000
0.26928441	0.0000000
0.27147475	0.0000000
0.27366509	0.0000000
0.27585543	0.0000000
0.27804577	0.0000000
0.28023611	0.0000000
0.28242645	0.0000000
0.28461679	0.0000000
0.28680714	0.0000000
0.28899748	0.0000000
0.29118782	0.0000000
0.29337816	0.0000000
0.29556850	0.0000000
0.29775884	0.0000000
0.29994918	0.0000000
0.30213952	0.0000000
0.30432986	0.0000000
0.30652020	0.0000000
0.30871054	0.0000000
0.31090088	0.0000000
0.31309123	0.0000000
0.31528157	0.0000000
0.31747191	0.0000000
0.31966225	0.0000000
0.32185259	0.0000000
0.32404293	0.0000000
0.32623327	0.0000000
0.32842361	0.0000000
0.33061395	0.0000000
0.33280429	0.0000000
0.33499463	0.0000000
0.33718497	0.0000000
0.33937531	0.0000000
0.34156566	0.0000000
0.34375600	0.0000000
0.34594634	0.0000000
0.34813668	0.0000000
0.35032702	0.0000000
0.35251736	0.0000000
0.35470770	0.0000000
0.35689804	0.0000000
0.35908838	0.0000000
0.36127872	0.0000000
0.36346906	0.0000000
0.36565940	0.0000000
0.36784975	0.0000000
0.37004009	0.0000000
0.37223043	0.0000000
0.37442077	0.0000000
0.37661111	0.0000000
0.37880145	0.0000000
0.38099179	0.0000000
0.38318213	0.0000000
0.38537247	0.0000000
0.38756281	0.0000000
0.38975315	0.0000000
0.39194349	0.0000000
0.39413383	0.0000000
0.39632418	0.0000000
0.39851452	0.0000000
0.40070486	0.0000000
0.40289520	0.0000000
0.40508554	0.0000000
0.40727588	0.0000000
0.40946622	0.0000000
0.41165656	0.0000000
0.41384690	0.0000000
0.41603724	0.0000000
0.41822758	0.0000000
0.42041792	0.0000000
0.42260826	0.0000000
0.42479861	0.0000000
0.42698895	0.0000000
0.42917929	0.0000000
0.43136963	0.0000000
0.43355997	0.0000000
0.43575031	0.0000000
0.43794065	0.0000000
0.44013099	0.0000000
0.44232133	0.0000000
0.44451167	0.0000000
0.44670201	0.0000000
0.44889235	0.0000000
0.45108270	0.0000000
0.45327304	0.0000000
0.45546338	0.0000000
0.45765372	0.0000000
0.45984406	0.0000000
0.46203440	0.0000000
0.46422474	0.0000000
0.46641508	0.0000000
0.46860542	0.0000000
0.47079576	0.0000000
0.47298610	0.0000000
0.47517644	0.0000000
0.47736678	0.0000000
0.47955713	0.0000000
0.48174747	0.0000000
0.48393781	0.0000000
0.48612815	0.0000000
0.48831849	0.0000000
0.49050883	0.0000000
0.49269917	0.0000000
0.49488951	0.0000000
0.49707985	0.0000000
0.49927019	5036.8655
0.50146053	5043.2398
0.50365087	5054.0581
0.50584121	5088.6393
0.50803156	5102.9420
0.51022190	5119.8269
0.51241224	5134.4679
0.51460258	5162.6037
0.51679292	5191.8655
0.51898326	5225.6852
0.52117360	5248.3336
0.52336394	5281.4199
0.52555428	5304.1049
0.52774462	5342.6249
0.52993496	5387.4984
0.53212530	5438.2353
0.53431565	5487.6787
0.53650599	5517.3034
0.53869633	5545.2423
0.54088667	5586.2228
0.54307701	5621.7569
0.54526735	5661.0285
0.54745769	5689.3000
0.54964803	5720.7267
0.55183837	5758.9649
0.55402871	5770.3314
0.55621905	5792.3243
0.55840939	5822.5636
0.56059973	5846.1707
0.56279008	5876.9123
0.56498042	5900.2595
0.56717076	5942.5154
0.56936110	5988.3461
0.57155144	6062.3324
0.57374178	6153.4883
0.57593212	6251.6951
0.57812246	6353.0389
0.58031280	6449.7572
0.58250314	6574.9105
0.58469348	6718.5240
0.58688382	6879.4126
0.58907416	7071.5085
0.59126451	7289.8120
0.59345485	7564.5565
0.59564519	7877.4033
0.59783553	8189.2065
0.60002587	8528.9941
0.60221621	8828.6766
0.60440655	9118.9000
0.60659689	9355.0934
0.60878723	9546.2638
0.61097757	9720.3535
0.61316791	9821.0712
0.61535825	9890.0567
0.61754860	9886.0103
0.61973894	9828.0600
0.62192928	9710.2525
0.62411962	9561.5671
0.62630996	9378.9682
0.62850030	9159.7473
0.63069064	8934.6782
0.63288098	8713.8869
0.63507132	8526.7017
0.63726166	8345.2691
0.63945200	8190.5175
0.64164234	8065.7445
0.64383268	7958.5608
0.64602303	7888.5257
0.64821337	7835.5086
0.65040371	7798.8718
0.65259405	7771.3626
0.65478439	7747.9645
0.65697473	7729.6830
0.65916507	7723.7624
0.66135541	7730.8354
0.66354575	7737.9090
0.66573609	7743.6707
0.66792643	7760.9373
0.67011677	7786.4834
0.67230711	7817.5034
0.67449746	7844.3690
0.67668780	7865.4393
0.67887814	7887.3307
0.68106848	7924.2356
0.68325882	7955.5787
0.68544916	8001.4198
0.68763950	8034.8142
0.68982984	8072.2106
0.69202018	8124.0452
0.69421052	8170.4099
0.69640086	8222.5999
0.69859120	8265.8695
0.70078155	8326.9248
0.70297189	8380.3133
0.70516223	8432.4462
0.70735257	8482.4411
0.70954291	8529.4807
0.71173325	8578.0008
0.71392359	8626.3488
0.71611393	8672.3880
0.71830427	8716.5225
0.72049461	8754.1414
0.72268495	8799.1257
0.72487529	8840.1113
0.72706563	8884.8928
0.72925598	8926.9342
0.73144632	8966.6957
0.73363666	9002.8798
0.73582700	9036.3970
0.73801734	9070.3359
0.74020768	9103.9944
0.74239802	9131.7397
0.74458836	9154.9771
0.74677870	9189.0646
0.74896904	9223.5039
0.75115938	9267.7593
0.75334972	9289.8039
0.75554006	9322.7715
0.75773041	9331.6561
0.75992075	9347.5854
0.76211109	9344.1382
0.76430143	9356.5260
0.76649177	9358.9258
0.76868211	9373.4353
0.77087245	9381.8660
0.77306279	9401.8393
0.77525313	9402.5351
0.77744347	9401.9414
0.77963381	9394.4766
0.78182415	9383.2202
0.78401450	9364.0442
0.78620484	9341.8173
0.78839518	9318.8032
0.79058552	9296.8381
0.79277586	9277.4948
0.79496620	9268.4457
0.79715654	9253.1925
0.79934688	9231.0871
0.80153722	9201.1577
0.80372756	9176.1875
0.80591790	9166.0308
0.80810824	9140.9549
0.81029858	9113.0209
0.81248893	9084.5662
0.81467927	9067.4214
0.81686961	9045.6639
0.81905995	9024.3068
0.82125029	8988.1250
0.82344063	8960.6439
0.82563097	8928.0005
0.82782131	8901.7588
0.83001165	8864.8044
0.83220199	8843.6876
0.83439233	8818.9686
0.83658267	8799.0618
0.83877301	8761.7235
0.84096336	8743.0975
0.84315370	8715.6534
0.84534404	8696.8894
0.84753438	8676.7959
0.84972472	8659.2368
0.85191506	8646.1225
0.85410540	8622.3203
0.85629574	8599.9855
0.85848608	8570.4388
0.86067642	8550.3470
0.86286676	8529.3799
0.86505710	8500.3720
0.86724745	8488.2404
0.86943779	8471.2221
0.87162813	8465.5633
0.87381847	8448.5861
0.87600881	8439.9923
0.87819915	8428.1215
0.88038949	8414.1815
0.88257983	8396.0337
0.88477017	8387.9145
0.88696051	8384.1125
0.88915085	8386.9433
0.89134119	8376.0861
0.89353153	8356.3072
0.89572188	8346.7003
0.89791222	8340.8476
0.90010256	8350.3777
0.90229290	8354.5337
0.90448324	8356.8984
0.90667358	8356.9559
0.90886392	8363.9877
0.91105426	8365.4779
0.91324460	8369.2101
0.91543494	8365.7186
0.91762528	8366.0152
0.91981562	8362.5829
0.92200597	8350.9319
0.92419631	8347.1283
0.92638665	8347.6970
0.92857699	8349.1077
0.93076733	8353.7683
0.93295767	8355.3404
0.93514801	8369.3631
0.93733835	8375.8772
0.93952869	8386.4170
0.94171903	8385.3225
0.94390937	8395.2852
0.94609971	8404.9511
0.94829005	8416.3902
0.95048040	8427.5850
0.95267074	8432.9140
0.95486108	8440.7000
0.95705142	8452.1411
0.95924176	8470.9060
0.96143210	8484.0722
0.96362244	8488.7801
0.96581278	8484.3460
0.96800312	8484.6347
0.97019346	8492.0603
0.97238380	8507.7480
0.97457414	8515.6632
0.97676448	8526.7969
0.97895483	8545.1005
0.98114517	8563.4100
0.98333551	8588.8145
0.98552585	8597.5010
0.98771619	8615.9055
0.98990653	8632.1787
0.99209687	8650.7942
0.99428721	8666.1963
0.99647755	8677.6634
0.99866789	8693.0845
1.0008582	8708.1391
1.0030486	8723.7293
1.0052389	8741.9662
1.0074293	8763.1327
1.0096196	8788.9099
1.0118099	8812.2721
1.0140003	8826.2246
1.0161906	8846.9014
1.0183810	8862.3604
1.0205713	8883.4452
1.0227616	8905.1064
1.0249520	8928.3175
1.0271423	8953.3443
1.0293327	8967.5366
1.0315230	8985.6813
1.0337133	9004.2738
1.0359037	9023.2953
1.0380940	9051.1574
1.0402844	9079.1864
1.0424747	9108.2619
1.0446650	9128.1131
1.0468554	9142.8778
1.0490457	9161.3048
1.0512361	9181.7431
1.0534264	9201.0589
1.0556168	9217.7396
1.0578071	9232.7828
1.0599974	9251.2961
1.0621878	9276.7600
1.0643781	9315.5999
1.0665685	9343.7877
1.0687588	9373.1212
1.0709491	9396.3352
1.0731395	9421.9255
1.0753298	9447.1237
1.0775202	9471.5695
1.0797105	9489.2524
1.0819008	9516.0274
1.0840912	9534.1763
1.0862815	9558.5045
1.0884719	9579.8421
1.0906622	9603.4885
1.0928525	9625.9456
1.0950429	9653.3573
1.0972332	9691.5511
1.0994236	9731.8533
1.1016139	9760.4599
1.1038043	9786.6514
1.1059946	9810.6960
1.1081849	9841.1228
1.1103753	9865.0527
1.1125656	9884.6633
1.1147560	9901.6233
1.1169463	9925.7261
1.1191366	9960.1417
1.1213270	9989.1984
1.1235173	10015.901
1.1257077	10032.609
1.1278980	10059.293
1.1300883	10080.311
1.1322787	10108.958
1.1344690	10134.585
1.1366594	10170.866
1.1388497	10203.746
1.1410400	10230.049
1.1432304	10256.546
1.1454207	10280.899
1.1476111	10315.443
1.1498014	10347.700
1.1519917	10380.018
1.1541821	10408.959
1.1563724	10431.788
1.1585628	10458.377
1.1607531	10478.483
1.1629435	10499.436
1.1651338	10530.070
1.1673241	10573.236
1.1695145	10607.139
1.1717048	10636.179
1.1738952	10666.092
1.1760855	10699.138
1.1782758	10738.981
1.1804662	10774.761
1.1826565	10807.060
1.1848469	10837.758
1.1870372	10877.154
1.1892275	10918.895
1.1914179	10953.055
1.1936082	10982.882
1.1957986	11010.662
1.1979889	11046.993
1.2001792	11092.301
1.2023696	11130.146
1.2045599	11173.358
1.2067503	11216.402
1.2089406	11263.584
1.2111309	11309.059
1.2133213	11361.129
1.2155116	11410.161
1.2177020	11457.191
1.2198923	11496.870
1.2220827	11535.864
1.2242730	11567.608
1.2264633	11602.816
1.2286537	11631.337
1.2308440	11660.653
1.2330344	11678.564
1.2352247	11703.249
1.2374150	11713.596
1.2396054	11727.701
1.2417957	11745.354
1.2439861	11765.316
1.2461764	11782.936
1.2483667	11799.232
1.2505571	11814.227
1.2527474	11835.801
1.2549378	11869.457
1.2571281	11895.219
1.2593184	11924.728
1.2615088	11946.376
1.2636991	11977.991
1.2658895	12007.111
1.2680798	12040.326
1.2702702	12076.194
1.2724605	12107.942
1.2746508	12134.241
1.2768412	12158.953
1.2790315	12186.610
1.2812219	12220.715
1.2834122	12255.257
1.2856025	12288.399
1.2877929	12329.022
1.2899832	12368.997
1.2921736	12409.250
1.2943639	12447.393
1.2965542	12488.645
1.2987446	12516.723
1.3009349	12554.386
1.3031253	12583.559
1.3053156	12620.310
1.3075059	12653.055
1.3096963	12691.448
1.3118866	12731.256
1.3140770	12769.950
1.3162673	12809.931
1.3184576	12850.399
1.3206480	12899.126
1.3228383	12941.636
1.3250287	12985.852
1.3272190	13021.460
1.3294094	13061.825
1.3315997	13099.916
1.3337900	13133.508
1.3359804	13176.989
1.3381707	13224.331
1.3403611	13272.096
1.3425514	13310.596
1.3447417	13347.830
1.3469321	13394.139
1.3491224	13435.925
1.3513128	13479.615
1.3535031	13520.213
1.3556934	13568.443
1.3578838	13614.616
1.3600741	13657.675
1.3622645	13706.123
1.3644548	13751.601
1.3666451	13803.912
1.3688355	13852.460
1.3710258	13910.433
1.3732162	13960.936
1.3754065	14008.934
1.3775968	14055.155
1.3797872	14094.110
1.3819775	14140.654
1.3841679	14192.114
1.3863582	14244.280
1.3885486	14301.590
1.3907389	14355.412
1.3929292	14411.785
1.3951196	14472.085
1.3973099	14534.493
1.3995003	14599.797
1.4016906	14655.871
1.4038809	14711.771
1.4060713	14768.363
1.4082616	14821.526
1.4104520	14875.483
1.4126423	14934.274
1.4148326	14988.300
1.4170230	15044.342
1.4192133	15093.600
1.4214037	15143.928
1.4235940	15196.551
1.4257843	15248.038
1.4279747	15305.805
1.4301650	15373.957
1.4323554	15433.816
1.4345457	15495.723
1.4367361	15556.931
1.4389264	15620.940
1.4411167	15679.753
1.4433071	15743.287
1.4454974	15801.065
1.4476878	15858.641
1.4498781	15918.728
1.4520684	15981.655
1.4542588	16056.480
1.4564491	16125.369
1.4586395	16186.894
1.4608298	16253.845
1.4630201	16320.959
1.4652105	16389.059
1.4674008	16457.385
1.4695912	16521.663
1.4717815	16599.755
1.4739718	16669.296
1.4761622	16744.914
1.4783525	16812.035
1.4805429	16883.438
1.4827332	16960.132
1.4849235	17031.489
1.4871139	17104.771
1.4893042	17164.543
1.4914946	17243.555
1.4936849	17315.701
1.4958753	17391.330
1.4980656	17471.461
1.5002559	17535.748
1.5024463	17613.354
1.5046366	17690.051
1.5068270	17772.138
1.5090173	17848.352
1.5112076	17921.321
1.5133980	17992.032
1.5155883	18064.251
1.5177787	18137.982
1.5199690	18206.199
1.5221593	18280.339
1.5243497	18363.890
1.5265400	18436.076
1.5287304	18521.962
1.5309207	18598.990
1.5331110	18685.168
1.5353014	18766.920
1.5374917	18852.419
1.5396821	18942.119
1.5418724	19020.487
1.5440627	19106.038
1.5462531	19184.730
1.5484434	19268.467
1.5506338	19347.323
1.5528241	19424.210
1.5550145	19499.628
1.5572048	19582.286
1.5593951	19661.134
1.5615855	19737.665
1.5637758	19824.142
1.5659662	19909.630
1.5681565	20003.065
1.5703468	20087.930
1.5725372	20177.880
1.5747275	20266.882
1.5769179	20355.885
1.5791082	20453.248
1.5812985	20544.641
1.5834889	20627.257
1.5856792	20707.118
1.5878696	20778.957
1.5900599	20861.817
1.5922502	20942.593
1.5944406	21019.664
1.5966309	21092.142
1.5988213	21167.834
1.6010116	21251.572
1.6032020	21325.241
1.6053923	21412.313
1.6075826	21497.287
1.6097730	21580.067
1.6119633	21670.242
1.6141537	21740.784
1.6163440	21830.789
1.6185343	21909.687
1.6207247	21997.402
1.6229150	22073.559
1.6251054	22153.486
1.6272957	22238.102
1.6294860	22311.475
1.6316764	22381.694
1.6338667	22463.021
1.6360571	22550.529
1.6382474	22644.376
1.6404377	22703.592
1.6426281	22769.026
1.6448184	22832.662
1.6470088	22913.470
1.6491991	22993.994
1.6513894	23066.609
1.6535798	23148.953
1.6557701	23227.002
1.6579605	23301.572
1.6601508	23371.108
1.6623412	23439.076
1.6645315	23519.496
1.6667218	23590.476
1.6689122	23658.600
1.6711025	23727.354
1.6732929	23796.068
1.6754832	23867.754
1.6776735	23931.689
1.6798639	24003.967
1.6820542	24074.752
1.6842446	24142.901
1.6864349	24204.717
1.6886252	24270.923
1.6908156	24336.308
1.6930059	24388.336
1.6951963	24448.920
1.6973866	24504.678
1.6995769	24566.802
1.7017673	24627.862
1.7039576	24685.760
1.7061480	24747.257
1.7083383	24802.172
1.7105286	24857.530
1.7127190	24911.594
1.7149093	24960.817
1.7170997	25012.830
1.7192900	25052.696
1.7214804	25093.562
1.7236707	25132.833
1.7258610	25176.951
1.7280514	25217.892
1.7302417	25268.056
1.7324321	25311.482
1.7346224	25351.512
1.7368127	25388.083
1.7390031	25430.320
1.7411934	25480.050
1.7433838	25531.728
1.7455741	25577.925
1.7477644	25624.475
1.7499548	25661.183
1.7521451	25700.795
1.7543355	25728.923
1.7565258	25755.651
1.7587161	25785.401
1.7609065	25810.179
1.7630968	25846.284
1.7652872	25864.794
1.7674775	25895.702
1.7696679	25920.504
1.7718582	25943.545
1.7740485	25957.869
1.7762389	25972.271
1.7784292	25992.740
1.7806196	26014.474
1.7828099	26038.226
1.7850002	26058.582
1.7871906	26076.905
1.7893809	26090.776
1.7915713	26110.315
1.7937616	26127.772
1.7959519	26148.338
1.7981423	26159.526
1.8003326	26166.106
1.8025230	26172.213
1.8047133	26188.033
1.8069036	26208.809
1.8090940	26219.717
1.8112843	26236.907
1.8134747	26247.400
1.8156650	26255.266
1.8178553	26257.295
1.8200457	26263.213
1.8222360	26270.063
1.8244264	26278.224
1.8266167	26289.360
1.8288071	26297.789
1.8309974	26296.106
1.8331877	26296.046
1.8353781	26299.756
1.8375684	26301.379
1.8397588	26291.938
1.8419491	26284.245
1.8441394	26275.456
1.8463298	26254.673
1.8485201	26238.051
1.8507105	26210.750
1.8529008	26189.857
1.8550911	26167.496
1.8572815	26148.028
1.8594718	26129.098
1.8616622	26104.183
1.8638525	26086.749
1.8660428	26062.705
1.8682332	26031.967
1.8704235	26001.022
1.8726139	25969.591
1.8748042	25944.936
1.8769945	25915.713
1.8791849	25891.543
1.8813752	25863.199
1.8835656	25835.577
1.8857559	25813.821
1.8879463	25792.378
1.8901366	25774.325
1.8923269	25747.967
1.8945173	25722.759
1.8967076	25695.578
1.8988980	25671.859
1.9010883	25642.773
1.9032786	25605.540
1.9054690	25571.430
1.9076593	25541.722
1.9098497	25508.337
1.9120400	25482.868
1.9142303	25446.995
1.9164207	25417.008
1.9186110	25383.229
1.9208014	25349.521
1.9229917	25320.926
1.9251820	25285.028
1.9273724	25249.738
1.9295627	25216.280
1.9317531	25191.309
1.9339434	25167.294
1.9361338	25141.020
1.9383241	25109.035
1.9405144	25069.992
1.9427048	25031.008
1.9448951	24997.857
1.9470855	24965.406
1.9492758	24936.916
1.9514661	24902.798
1.9536565	24877.686
1.9558468	24852.399
1.9580372	24826.131
1.9602275	24792.146
1.9624178	24755.854
1.9646082	24727.214
1.9667985	24697.584
1.9689889	24668.708
1.9711792	24632.971
1.9733695	24590.795
1.9755599	24556.755
1.9777502	24515.185
1.9799406	24486.215
1.9821309	24454.209
1.9843212	24425.824
1.9865116	24390.283
1.9887019	24345.528
1.9908923	24313.257
1.9930826	24274.220
1.9952730	24243.350
1.9974633	24209.246
1.9996536	24175.273
2.0018440	24150.771
2.0040343	24122.874
2.0062247	24100.575
2.0084150	24074.610
2.0106053	24051.430
2.0127957	24016.667
2.0149860	23974.933
2.0171764	23931.957
2.0193667	23881.766
2.0215570	23833.234
2.0237474	23786.172
2.0259377	23745.135
2.0281281	23703.872
2.0303184	23654.790
2.0325087	23598.894
2.0346991	23539.884
2.0368894	23490.480
2.0390798	23444.370
2.0412701	23399.224
2.0434604	23354.177
2.0456508	23302.797
2.0478411	23254.894
2.0500315	23212.641
2.0522218	23177.403
2.0544122	23139.905
2.0566025	23094.544
2.0587928	23054.792
2.0609832	23013.797
2.0631735	22973.430
2.0653639	22932.692
2.0675542	22894.654
2.0697445	22859.187
2.0719349	22821.250
2.0741252	22782.097
2.0763156	22742.047
2.0785059	22696.446
2.0806962	22657.404
2.0828866	22605.948
2.0850769	22554.907
2.0872673	22497.340
2.0894576	22438.811
2.0916479	22384.099
2.0938383	22324.292
2.0960286	22271.086
2.0982190	22207.990
2.1004093	22153.560
2.1025997	22105.154
2.1047900	22054.708
2.1069803	22009.483
2.1091707	21945.834
2.1113610	21896.371
2.1135514	21837.308
2.1157417	21787.468
2.1179320	21742.553
2.1201224	21695.537
2.1223127	21652.224
2.1245031	21602.802
2.1266934	21557.472
2.1288837	21522.205
2.1310741	21479.362
2.1332644	21448.690
2.1354548	21403.520
2.1376451	21359.561
2.1398354	21315.262
2.1420258	21263.685
2.1442161	21218.822
2.1464065	21169.183
2.1485968	21133.024
2.1507871	21090.259
2.1529775	21048.913
2.1551678	21013.842
2.1573582	20971.278
2.1595485	20929.873
2.1617389	20887.481
2.1639292	20846.101
2.1661195	20807.540
2.1683099	20767.041
2.1705002	20725.602
2.1726906	20682.215
2.1748809	20641.433
2.1770712	20602.910
2.1792616	20561.205
2.1814519	20527.522
2.1836423	20491.039
2.1858326	20460.585
2.1880229	20416.687
2.1902133	20372.716
2.1924036	20333.388
2.1945940	20292.213
2.1967843	20261.045
2.1989746	20217.745
2.2011650	20178.374
2.2033553	20143.415
2.2055457	20102.934
2.2077360	20064.703
2.2099263	20013.907
2.2121167	19966.854
2.2143070	19916.117
2.2164974	19861.329
2.2186877	19812.022
2.2208781	19757.975
2.2230684	19711.100
2.2252587	19662.242
2.2274491	19608.785
2.2296394	19568.504
2.2318298	19521.170
2.2340201	19472.762
2.2362104	19416.970
2.2384008	19364.618
2.2405911	19319.648
2.2427815	19279.803
2.2449718	19233.147
2.2471621	19186.312
2.2493525	19145.552
2.2515428	19105.413
2.2537332	19066.292
2.2559235	19025.858
2.2581138	18983.416
2.2603042	18946.368
2.2624945	18905.448
2.2646849	18868.341
2.2668752	18827.419
2.2690656	18778.360
2.2712559	18725.564
2.2734462	18684.252
2.2756366	18649.111
2.2778269	18612.973
2.2800173	18574.954
2.2822076	18534.815
2.2843979	18492.685
2.2865883	18460.221
2.2887786	18426.137
2.2909690	18388.478
2.2931593	18351.720
2.2953496	18315.025
2.2975400	18280.568
2.2997303	18241.197
2.3019207	18198.924
2.3041110	18158.168
2.3063013	18121.086
2.3084917	18081.826
2.3106820	18037.141
2.3128724	17988.974
2.3150627	17940.295
2.3172530	17897.584
2.3194434	17857.044
2.3216337	17819.792
2.3238241	17782.214
2.3260144	17738.000
2.3282048	17689.033
2.3303951	17638.265
2.3325854	17591.415
2.3347758	17551.086
2.3369661	17515.100
2.3391565	17474.116
2.3413468	17434.319
2.3435371	17393.466
2.3457275	17353.393
2.3479178	17310.191
2.3501082	17266.635
2.3522985	17221.903
2.3544888	17184.890
2.3566792	17144.784
2.3588695	17103.448
2.3610599	17062.913
2.3632502	17017.604
2.3654405	16979.052
2.3676309	16937.308
2.3698212	16892.514
2.3720116	16847.387
2.3742019	16802.304
2.3763922	16765.575
2.3785826	16727.743
2.3807729	16689.794
2.3829633	16651.633
2.3851536	16617.433
2.3873440	16583.761
2.3895343	16544.338
2.3917246	16508.696
2.3939150	16468.126
2.3961053	16431.195
2.3982957	16395.051
2.4004860	16358.970
2.4026763	16320.329
2.4048667	16287.787
2.4070570	16250.026
2.4092474	16221.299
2.4114377	16186.175
2.4136280	16150.472
2.4158184	16109.794
2.4180087	16073.793
2.4201991	16035.835
2.4223894	15997.662
2.4245797	15959.321
2.4267701	15915.824
2.4289604	15878.806
2.4311508	15844.670
2.4333411	15806.128
2.4355315	15767.066
2.4377218	15727.859
2.4399121	15687.278
2.4421025	15647.369
2.4442928	15608.212
2.4464832	15579.558
2.4486735	15547.294
2.4508638	15515.990
2.4530542	15482.972
2.4552445	15444.195
2.4574349	15398.897
2.4596252	15355.988
2.4618155	15317.047
2.4640059	15282.989
2.4661962	15250.488
2.4683866	15219.290
2.4705769	15190.361
2.4727672	15156.599
2.4749576	15123.917
2.4771479	15083.898
2.4793383	15046.754
2.4815286	15007.608
2.4837189	14967.743
2.4859093	14933.485
2.4880996	14889.956
2.4902900	14853.493
2.4924803	14815.325
2.4946707	14783.111
2.4968610	14747.026
2.4990513	14710.863
2.5012417	14681.253
2.5034320	14653.474
2.5056224	14625.876
2.5078127	14596.165
2.5100030	14563.607
2.5121934	14524.872
2.5143837	14483.919
2.5165741	14446.995
2.5187644	14415.546
2.5209547	14385.446
2.5231451	14350.031
2.5253354	14311.899
2.5275258	14273.859
2.5297161	14234.962
2.5319064	14191.397
2.5340968	14151.276
2.5362871	14115.786
2.5384775	14085.975
2.5406678	14056.907
2.5428582	14022.230
2.5450485	13985.299
2.5472388	13950.355
2.5494292	13914.645
2.5516195	13884.256
2.5538099	13851.470
2.5560002	13817.072
2.5581905	13778.752
2.5603809	13741.178
2.5625712	13705.534
2.5647616	13671.731
2.5669519	13636.723
2.5691422	13605.417
2.5713326	13573.921
2.5735229	13544.627
2.5757133	13513.631
2.5779036	13480.634
2.5800939	13446.134
2.5822843	13416.985
2.5844746	13385.500
2.5866650	13363.386
2.5888553	13328.429
2.5910456	13296.629
2.5932360	13258.852
2.5954263	13222.017
2.5976167	13191.620
2.5998070	13162.956
2.6019974	13134.959
2.6041877	13100.278
2.6063780	13071.637
2.6085684	13040.922
2.6107587	13007.439
2.6129491	12978.978
2.6151394	12947.472
2.6173297	12921.145
2.6195201	12888.155
2.6217104	12863.361
2.6239008	12829.485
2.6260911	12800.888
2.6282814	12768.858
2.6304718	12735.894
2.6326621	12706.261
2.6348525	12677.466
2.6370428	12649.003
2.6392331	12619.471
2.6414235	12584.739
2.6436138	12553.349
2.6458042	12515.930
2.6479945	12486.524
2.6501848	12452.832
2.6523752	12421.382
2.6545655	12390.209
2.6567559	12358.870
2.6589462	12325.988
2.6611366	12287.852
2.6633269	12257.683
2.6655172	12225.179
2.6677076	12196.909
2.6698979	12166.284
2.6720883	12134.299
2.6742786	12102.407
2.6764689	12072.192
2.6786593	12043.758
2.6808496	12018.324
2.6830400	11995.991
2.6852303	11961.958
2.6874206	11926.812
2.6896110	11894.609
2.6918013	11865.801
2.6939917	11839.300
2.6961820	11816.062
2.6983723	11797.190
2.7005627	11769.930
2.7027530	11745.660
2.7049434	11714.807
2.7071337	11686.218
2.7093241	11658.676
2.7115144	11630.409
2.7137047	11604.424
2.7158951	11583.193
2.7180854	11563.651
2.7202758	11544.413
2.7224661	11520.103
2.7246564	11497.466
2.7268468	11487.497
2.7290371	11488.967
2.7312275	11502.356
2.7334178	11519.290
2.7356081	11549.485
2.7377985	11568.148
2.7399888	11582.958
2.7421792	11578.252
2.7443695	11562.280
2.7465598	11536.850
2.7487502	11512.048
2.7509405	11484.517
2.7531309	11459.009
2.7553212	11427.890
2.7575115	11393.675
2.7597019	11356.916
2.7618922	11317.722
2.7640826	11268.761
2.7662729	11209.974
2.7684633	11139.408
2.7706536	11066.624
2.7728439	10994.090
2.7750343	10928.674
2.7772246	10875.035
2.7794150	10830.794
2.7816053	10792.348
2.7837956	10763.883
2.7859860	10740.355
2.7881763	10716.828
2.7903667	10690.987
2.7925570	10661.074
2.7947473	10634.326
2.7969377	10613.352
2.7991280	10593.780
2.8013184	10575.210
2.8035087	10556.832
2.8056990	10541.613
2.8078894	10523.220
2.8100797	10507.156
2.8122701	10486.992
2.8144604	10463.491
2.8166507	10442.013
2.8188411	10421.864
2.8210314	10405.248
2.8232218	10380.909
2.8254121	10353.534
2.8276025	10327.193
2.8297928	10299.377
2.8319831	10273.094
2.8341735	10245.499
2.8363638	10224.655
2.8385542	10201.471
2.8407445	10179.294
2.8429348	10152.500
2.8451252	10129.712
2.8473155	10104.308
2.8495059	10071.177
2.8516962	10042.037
2.8538865	10014.875
2.8560769	9991.0654
2.8582672	9966.3241
2.8604576	9933.5799
2.8626479	9907.8173
2.8648382	9884.4237
2.8670286	9860.5733
2.8692189	9840.0850
2.8714093	9815.8131
2.8735996	9794.2864
2.8757900	9769.4194
2.8779803	9749.6648
2.8801706	9728.6905
2.8823610	9708.1819
2.8845513	9689.0993
2.8867417	9674.9148
2.8889320	9656.1221
2.8911223	9638.0455
2.8933127	9619.8261
2.8955030	9602.9205
2.8976934	9587.4433
2.8998837	9572.9851
2.9020740	9555.4693
2.9042644	9535.9064
2.9064547	9515.6306
2.9086451	9502.8946
2.9108354	9487.6669
2.9130257	9471.2665
2.9152161	9458.3943
2.9174064	9441.7489
2.9195968	9422.9505
2.9217871	9401.3522
2.9239774	9381.6156
2.9261678	9367.8763
2.9283581	9353.7196
2.9305485	9339.3615
2.9327388	9325.4895
2.9349292	9309.7894
2.9371195	9295.5588
2.9393098	9282.1714
2.9415002	9264.1387
2.9436905	9245.5087
2.9458809	9225.9571
2.9480712	9210.7142
2.9502615	9198.8212
2.9524519	9181.5707
2.9546422	9168.8857
2.9568326	9152.9256
2.9590229	9140.4104
2.9612132	9122.3995
2.9634036	9107.4400
2.9655939	9095.5006
2.9677843	9078.8061
2.9699746	9067.1274
2.9721649	9048.5537
2.9743553	9032.4692
2.9765456	9015.4196
2.9787360	8997.7102
2.9809263	8986.0418
2.9831166	8971.5276
2.9853070	8948.5318
2.9874973	8933.5844
2.9896877	8918.0372
2.9918780	8908.9306
2.9940684	8889.4735
2.9962587	8879.2345
2.9984490	8862.6508
3.0006394	8850.2552
3.0028297	8840.0476
3.0050201	8828.8673
3.0072104	8823.0032
3.0094007	8822.3699
3.0115911	8826.6109
3.0137814	8836.2820
3.0159718	8840.1584
3.0181621	8836.1326
3.0203524	8821.3987
3.0225428	8807.8579
3.0247331	8790.2623
3.0269235	8770.4983
3.0291138	8756.4049
3.0313041	8740.1703
3.0334945	8727.9193
3.0356848	8719.2562
3.0378752	8715.4380
3.0400655	8720.6199
3.0422559	8720.0378
3.0444462	8719.0087
3.0466365	8705.7685
3.0488269	8693.8001
3.0510172	8679.3789
3.0532076	8669.3858
3.0553979	8659.4021
3.0575882	8653.1215
3.0597786	8650.2751
3.0619689	8651.3167
3.0641593	8652.4478
3.0663496	8650.6227
3.0685399	8643.1754
3.0707303	8633.1654
3.0729206	8623.8660
3.0751110	8609.6096
3.0773013	8593.7843
3.0794916	8577.3069
3.0816820	8563.5545
3.0838723	8552.6048
3.0860627	8540.2783
3.0882530	8526.6131
3.0904433	8510.1379
3.0926337	8488.7953
3.0948240	8470.1416
3.0970144	8453.6052
3.0992047	8435.8735
3.1013951	8414.8435
3.1035854	8394.8830
3.1057757	8376.1386
3.1079661	8363.1337
3.1101564	8351.1223
3.1123468	8337.6173
3.1145371	8325.0117
3.1167274	8317.4040
3.1189178	8311.3710
3.1211081	8302.5550
3.1232985	8294.1481
3.1254888	8287.0134
3.1276791	8280.0613
3.1298695	8269.5456
3.1320598	8263.1718
3.1342502	8256.0785
3.1364405	8250.0110
3.1386308	8242.6539
3.1408212	8236.1592
3.1430115	8230.4682
3.1452019	8223.0034
3.1473922	8216.3133
3.1495825	8212.4471
3.1517729	8211.5526
3.1539632	8212.0731
3.1561536	8209.4263
3.1583439	8202.4811
3.1605343	8199.5277
3.1627246	8198.8232
3.1649149	8197.6892
3.1671053	8195.9862
3.1692956	8193.6846
3.1714860	8193.0956
3.1736763	8192.1585
3.1758666	8188.6010
3.1780570	8188.0894
3.1802473	8183.5991
3.1824377	8172.8496
3.1846280	8160.9713
3.1868183	8149.2938
3.1890087	8145.9269
3.1911990	8143.4920
3.1933894	8143.2494
3.1955797	8140.3041
3.1977700	8136.3658
3.1999604	8133.5340
3.2021507	8127.9333
3.2043411	8124.4854
3.2065314	8125.7820
3.2087218	8125.2579
3.2109121	8122.9070
3.2131024	8118.7335
3.2152928	8118.4420
3.2174831	8113.5455
3.2196735	8109.7245
3.2218638	8103.2348
3.2240541	8097.7238
3.2262445	8097.7988
3.2284348	8099.1777
3.2306252	8097.0119
3.2328155	8091.5918
3.2350058	8087.8576
3.2371962	8089.1186
3.2393865	8085.6393
3.2415769	8083.7117
3.2437672	8080.3593
3.2459575	8079.8452
3.2481479	8080.7729
3.2503382	8081.6053
3.2525286	8084.7327
3.2547189	8084.9796
3.2569092	8080.6850
3.2590996	8080.6009
3.2612899	8082.5746
3.2634803	8085.8445
3.2656706	8086.7011
3.2678610	8085.5834
3.2700513	8085.4936
3.2722416	8084.4196
3.2744320	8085.6820
3.2766223	8083.3556
3.2788127	8080.4312
3.2810030	8079.7905
3.2831933	8078.0537
3.2853837	8078.1024
3.2875740	8076.6381
3.2897644	8078.7846
3.2919547	8076.9953
3.2941450	8076.4495
3.2963354	8078.7299
3.2985257	8086.3078
3.3007161	8093.2765
3.3029064	8092.5803
3.3050967	8091.1257
3.3072871	8092.7631
3.3094774	8091.8278
3.3116678	8094.9895
3.3138581	8097.7730
3.3160484	8105.3727
3.3182388	8113.7606
3.3204291	8120.7535
3.3226195	8126.0289
3.3248098	8124.8319
3.3270002	8127.2231
3.3291905	8132.8508
3.3313808	8132.8299
3.3335712	8131.2949
3.3357615	8132.1496
3.3379519	8137.0021
3.3401422	8143.9046
3.3423325	8145.3319
3.3445229	8149.2221
3.3467132	8149.5829
3.3489036	8152.3172
3.3510939	8154.2941
3.3532842	8155.6194
3.3554746	8156.0674
3.3576649	8155.7226
3.3598553	8163.4574
3.3620456	8170.6569
3.3642359	8177.2394
3.3664263	8182.8042
3.3686166	8186.8512
3.3708070	8194.7950
3.3729973	8198.4298
3.3751877	8202.7294
3.3773780	8201.4933
3.3795683	8206.5718
3.3817587	8214.3469
3.3839490	8222.4311
3.3861394	8226.6501
3.3883297	8229.3049
3.3905200	8229.5167
3.3927104	8234.0982
3.3949007	8240.3765
3.3970911	8250.5872
3.3992814	8259.7141
3.4014717	8263.9039
3.4036621	8273.0996
3.4058524	8278.3678
3.4080428	8291.3073
3.4102331	8291.5563
3.4124234	8296.0713
3.4146138	8297.7979
3.4168041	8303.4464
3.4189945	8311.2336
3.4211848	8318.4277
3.4233751	8322.7882
3.4255655	8329.3010
3.4277558	8338.1408
3.4299462	8348.5426
3.4321365	8356.5280
3.4343269	8364.5799
3.4365172	8374.3026
3.4387075	8381.2396
3.4408979	8387.4893
3.4430882	8390.4213
3.4452786	8395.5135
3.4474689	8397.4097
3.4496592	8402.8860
3.4518496	8412.8939
3.4540399	8424.1533
3.4562303	8435.6984
3.4584206	8446.1193
3.4606109	8449.9504
3.4628013	8454.8032
3.4649916	8462.3201
3.4671820	8474.6040
3.4693723	8486.0095
3.4715626	8496.9763
3.4737530	8503.2167
3.4759433	8513.0909
3.4781337	8524.0467
3.4803240	8533.0879
3.4825143	8541.8147
3.4847047	8548.6970
3.4868950	8554.3382
3.4890854	8563.2376
3.4912757	8574.7237
3.4934661	8590.0845
3.4956564	8600.8082
3.4978467	8612.6903
3.5000371	8620.4324
3.5022274	8630.7238
3.5044178	8643.7360
3.5066081	8655.5145
3.5087984	8663.4717
3.5109888	8672.1134
3.5131791	8680.7892
3.5153695	8690.4499
3.5175598	8702.0411
3.5197501	8714.4763
3.5219405	8726.9957
3.5241308	8739.8402
3.5263212	8748.8375
3.5285115	8757.6654
3.5307018	8769.2072
3.5328922	8782.2145
3.5350825	8792.5673
3.5372729	8802.2968
3.5394632	8810.0185
3.5416536	8817.7594
3.5438439	8830.4920
3.5460342	8841.3505
3.5482246	8858.0962
3.5504149	8870.7584
3.5526053	8884.6602
3.5547956	8894.9668
3.5569859	8905.5088
3.5591763	8920.3931
3.5613666	8927.2073
3.5635570	8937.9482
3.5657473	8947.1771
3.5679376	8962.8099
3.5701280	8978.9340
3.5723183	8994.1736
3.5745087	9016.5425
3.5766990	9041.9581
3.5788893	9070.7007
3.5810797	9099.3422
3.5832700	9128.5102
3.5854604	9159.5602
3.5876507	9182.1612
3.5898410	9202.7930
3.5920314	9217.3043
3.5942217	9227.8707
3.5964121	9238.9378
3.5986024	9248.7437
3.6007928	9261.0533
3.6029831	9268.3577
3.6051734	9275.6867
3.6073638	9285.5291
3.6095541	9295.0045
3.6117445	9302.6792
3.6139348	9302.6956
3.6161251	9301.2018
3.6183155	9295.7497
3.6205058	9292.7864
3.6226962	9290.6480
3.6248865	9296.4862
3.6270768	9303.4451
3.6292672	9310.4096
3.6314575	9320.9145
3.6336479	9332.6175
3.6358382	9343.2576
3.6380285	9354.5262
3.6402189	9364.2018
3.6424092	9373.2391
3.6445996	9381.9156
3.6467899	9397.9755
3.6489802	9415.1305
3.6511706	9430.6399
3.6533609	9445.9005
3.6555513	9459.9225
3.6577416	9475.1782
3.6599320	9488.0757
3.6621223	9503.8054
3.6643126	9522.5920
3.6665030	9539.1536
3.6686933	9553.7347
3.6708837	9569.1895
3.6730740	9582.4791
3.6752643	9594.3006
3.6774547	9606.8138
3.6796450	9617.1035
3.6818354	9628.7106
3.6840257	9638.4292
3.6862160	9648.0674
3.6884064	9656.6885
3.6905967	9665.5552
3.6927871	9674.9556
3.6949774	9690.5602
3.6971677	9702.9792
3.6993581	9714.9529
3.7015484	9723.6122
3.7037388	9732.0089
3.7059291	9744.0931
3.7081195	9752.5057
3.7103098	9760.7282
3.7125001	9768.9899
3.7146905	9772.7378
3.7168808	9783.6039
3.7190712	9793.2795
3.7212615	9800.7709
3.7234518	9805.4959
3.7256422	9809.2310
3.7278325	9818.4992
3.7300229	9831.6670
3.7322132	9845.3955
3.7344035	9860.1433
3.7365939	9869.1268
3.7387842	9876.3692
3.7409746	9883.8279
3.7431649	9894.0874
3.7453552	9903.9367
3.7475456	9914.2229
3.7497359	9925.3209
3.7519263	9934.6290
3.7541166	9941.8522
3.7563069	9950.5803
3.7584973	9960.4052
3.7606876	9974.4791
3.7628780	9983.0275
3.7650683	9994.2950
3.7672587	10002.488
3.7694490	10017.817
3.7716393	10032.501
3.7738297	10042.808
3.7760200	10051.630
3.7782104	10060.032
3.7804007	10068.946
3.7825910	10074.763
3.7847814	10085.262
3.7869717	10092.734
3.7891621	10104.784
3.7913524	10113.633
3.7935427	10125.440
3.7957331	10136.973
3.7979234	10152.104
3.8001138	10161.767
3.8023041	10172.683
3.8044944	10180.665
3.8066848	10187.775
3.8088751	10197.618
3.8110655	10206.194
3.8132558	10216.823
3.8154461	10227.339
3.8176365	10236.447
3.8198268	10244.411
3.8220172	10253.725
3.8242075	10267.649
3.8263979	10276.322
3.8285882	10284.874
3.8307785	10291.418
3.8329689	10298.132
3.8351592	10305.716
3.8373496	10312.541
3.8395399	10318.848
3.8417302	10328.653
3.8439206	10338.639
3.8461109	10351.663
3.8483013	10359.965
3.8504916	10365.611
3.8526819	10375.145
3.8548723	10383.716
3.8570626	10393.997
3.8592530	10400.290
3.8614433	10409.473
3.8636336	10422.107
3.8658240	10448.838
3.8680143	10481.325
3.8702047	10513.222
3.8723950	10548.398
3.8745854	10581.578
3.8767757	10615.218
3.8789660	10640.278
3.8811564	10657.670
3.8833467	10672.645
3.8855371	10683.267
3.8877274	10694.585
3.8899177	10700.615
3.8921081	10708.487
3.8942984	10712.122
3.8964888	10716.667
3.8986791	10720.317
3.9008694	10721.900
3.9030598	10715.752
3.9052501	10703.278
3.9074405	10686.683
3.9096308	10668.517
3.9118211	10654.610
3.9140115	10637.371
3.9162018	10627.410
3.9183922	10619.804
3.9205825	10621.950
3.9227728	10628.433
3.9249632	10631.019
3.9271535	10635.721
3.9293439	10631.071
3.9315342	10634.019
3.9337246	10636.316
3.9359149	10647.107
3.9381052	10656.395
3.9402956	10661.661
3.9424859	10667.432
3.9446763	10671.249
3.9468666	10677.210
3.9490569	10680.651
3.9512473	10685.246
3.9534376	10689.716
3.9556280	10695.918
3.9578183	10701.254
3.9600086	10708.009
3.9621990	10709.483
3.9643893	10714.297
3.9665797	10717.804
3.9687700	10724.263
3.9709603	10725.956
3.9731507	10730.575
3.9753410	10732.888
3.9775314	10738.118
3.9797217	10741.958
3.9819120	10745.531
3.9841024	10746.831
3.9862927	10754.290
3.9884831	10759.372
3.9906734	10760.349
3.9928638	10759.482
3.9950541	10758.179
3.9972444	10764.744
3.9994348	10767.963
4.0016251	10770.297
4.0038155	10770.688
4.0060058	10769.944
4.0081961	10772.768
4.0103865	10775.046
4.0125768	10774.887
4.0147672	10771.936
4.0169575	10771.208
4.0191478	10772.279
4.0213382	10776.427
4.0235285	10780.238
4.0257189	10784.122
4.0279092	10787.614
4.0300995	10793.307
4.0322899	10803.424
4.0344802	10813.372
4.0366706	10821.802
4.0388609	10824.508
4.0410513	10825.200
4.0432416	10826.910
4.0454319	10830.372
4.0476223	10838.403
4.0498126	10856.520
4.0520030	10876.553
4.0541933	10894.441
4.0563836	10911.460
4.0585740	10923.468
4.0607643	10925.386
4.0629547	10920.548
4.0651450	10910.578
4.0673353	10900.228
4.0695257	10887.960
4.0717160	10880.498
4.0739064	10870.392
4.0760967	10868.621
4.0782870	10860.348
4.0804774	10855.896
4.0826677	10845.544
4.0848581	10834.915
4.0870484	10813.834
4.0892387	10792.732
4.0914291	10771.317
4.0936194	10754.933
4.0958098	10740.288
4.0980001	10736.599
4.1001905	10737.259
4.1023808	10736.627
4.1045711	10730.867
4.1067615	10721.403
4.1089518	10713.505
4.1111422	10707.185
4.1133325	10697.975
4.1155228	10684.979
4.1177132	10671.133
4.1199035	10658.073
4.1220939	10646.449
4.1242842	10637.397
4.1264745	10625.119
4.1286649	10609.768
4.1308552	10595.823
4.1330456	10582.321
4.1352359	10570.095
4.1374262	10557.956
4.1396166	10547.129
4.1418069	10541.708
4.1439973	10531.673
4.1461876	10523.375
4.1483779	10515.737
4.1505683	10509.714
4.1527586	10501.993
4.1549490	10490.715
4.1571393	10487.905
4.1593297	10483.325
4.1615200	10482.803
4.1637103	10477.232
4.1659007	10470.618
4.1680910	10461.673
4.1702814	10453.910
4.1724717	10443.114
4.1746620	10430.714
4.1768524	10417.673
4.1790427	10406.719
4.1812331	10398.774
4.1834234	10384.339
4.1856137	10375.371
4.1878041	10363.625
4.1899944	10355.316
4.1921848	10345.549
4.1943751	10337.055
4.1965654	10331.131
4.1987558	10324.146
4.2009461	10313.822
4.2031365	10304.933
4.2053268	10295.187
4.2075172	10286.919
4.2097075	10276.695
4.2118978	10266.806
4.2140882	10254.403
4.2162785	10245.288
4.2184689	10236.982
4.2206592	10229.958
4.2228495	10224.003
4.2250399	10216.733
4.2272302	10209.604
4.2294206	10202.413
4.2316109	10194.389
4.2338012	10192.013
4.2359916	10189.308
4.2381819	10186.449
4.2403723	10180.858
4.2425626	10175.404
4.2447529	10167.570
4.2469433	10161.537
4.2491336	10157.251
4.2513240	10154.755
4.2535143	10145.133
4.2557046	10135.539
4.2578950	10126.283
4.2600853	10117.691
4.2622757	10109.750
4.2644660	10100.750
4.2666564	10093.641
4.2688467	10085.400
4.2710370	10078.535
4.2732274	10068.190
4.2754177	10059.597
4.2776081	10047.293
4.2797984	10035.971
4.2819887	10026.893
4.2841791	10016.116
4.2863694	10007.703
4.2885598	9996.0081
4.2907501	9987.5017
4.2929404	9978.1697
4.2951308	9966.0471
4.2973211	9954.4259
4.2995115	9942.5253
4.3017018	9931.0589
4.3038921	9917.5869
4.3060825	9906.1076
4.3082728	9897.9709
4.3104632	9889.8128
4.3126535	9881.2688
4.3148438	9872.1578
4.3170342	9861.1853
4.3192245	9852.1206
4.3214149	9843.2731
4.3236052	9834.4975
4.3257956	9823.9666
4.3279859	9813.3086
4.3301762	9799.5483
4.3323666	9787.2026
4.3345569	9775.3377
4.3367473	9762.1007
4.3389376	9750.0405
4.3411279	9740.5117
4.3433183	9732.3277
4.3455086	9723.5167
4.3476990	9711.0310
4.3498893	9699.9349
4.3520796	9692.8088
4.3542700	9687.0892
4.3564603	9680.6044
4.3586507	9678.3475
4.3608410	9685.6933
4.3630313	9701.8242
4.3652217	9731.2502
4.3674120	9772.2584
4.3696024	9824.9516
4.3717927	9882.1900
4.3739831	9935.7536
4.3761734	9971.5556
4.3783637	9987.3161
4.3805541	9986.2528
4.3827444	9970.8858
[truncated: 3,000 more rows]
