# Supplementary material for: Mechanochemically-induced glass formation from two-dimensional hybrid organic–inorganic perovskites
Source: Chem Sci. 2024 Apr 19;15(19):7198–205. doi: 10.1039/d4sc00905c (PMC11095504; doi:10.1039/d4sc00905c)
Supplement: SC-015-D4SC00905C-s002 [file SC-015-D4SC00905C-s002.zip › XRD_data_and_TOPAS_input_file/012281.xy]

0.0042531738	0.0000000
0.0064435146	0.0000000
0.0086338554	0.0000000
0.010824196	0.0000000
0.013014537	0.0000000
0.015204878	0.0000000
0.017395219	0.0000000
0.019585559	0.0000000
0.021775900	0.0000000
0.023966241	0.0000000
0.026156582	0.0000000
0.028346922	0.0000000
0.030537263	0.0000000
0.032727604	0.0000000
0.034917945	0.0000000
0.037108286	0.0000000
0.039298626	0.0000000
0.041488967	0.0000000
0.043679308	0.0000000
0.045869649	0.0000000
0.048059990	0.0000000
0.050250330	0.0000000
0.052440671	0.0000000
0.054631012	0.0000000
0.056821353	0.0000000
0.059011694	0.0000000
0.061202034	0.0000000
0.063392375	0.0000000
0.065582716	0.0000000
0.067773057	0.0000000
0.069963398	0.0000000
0.072153738	0.0000000
0.074344079	0.0000000
0.076534420	0.0000000
0.078724761	0.0000000
0.080915101	0.0000000
0.083105442	0.0000000
0.085295783	0.0000000
0.087486124	0.0000000
0.089676465	0.0000000
0.091866805	0.0000000
0.094057146	0.0000000
0.096247487	0.0000000
0.098437828	0.0000000
0.10062817	0.0000000
0.10281851	0.0000000
0.10500885	0.0000000
0.10719919	0.0000000
0.10938953	0.0000000
0.11157987	0.0000000
0.11377021	0.0000000
0.11596055	0.0000000
0.11815089	0.0000000
0.12034124	0.0000000
0.12253158	0.0000000
0.12472192	0.0000000
0.12691226	0.0000000
0.12910260	0.0000000
0.13129294	0.0000000
0.13348328	0.0000000
0.13567362	0.0000000
0.13786396	0.0000000
0.14005430	0.0000000
0.14224464	0.0000000
0.14443498	0.0000000
0.14662533	0.0000000
0.14881567	0.0000000
0.15100601	0.0000000
0.15319635	0.0000000
0.15538669	0.0000000
0.15757703	0.0000000
0.15976737	0.0000000
0.16195771	0.0000000
0.16414805	0.0000000
0.16633839	0.0000000
0.16852873	0.0000000
0.17071907	0.0000000
0.17290941	0.0000000
0.17509976	0.0000000
0.17729010	0.0000000
0.17948044	0.0000000
0.18167078	0.0000000
0.18386112	0.0000000
0.18605146	0.0000000
0.18824180	0.0000000
0.19043214	0.0000000
0.19262248	0.0000000
0.19481282	0.0000000
0.19700316	0.0000000
0.19919350	0.0000000
0.20138384	0.0000000
0.20357419	0.0000000
0.20576453	0.0000000
0.20795487	0.0000000
0.21014521	0.0000000
0.21233555	0.0000000
0.21452589	0.0000000
0.21671623	0.0000000
0.21890657	0.0000000
0.22109691	0.0000000
0.22328725	0.0000000
0.22547759	0.0000000
0.22766793	0.0000000
0.22985828	0.0000000
0.23204862	0.0000000
0.23423896	0.0000000
0.23642930	0.0000000
0.23861964	0.0000000
0.24080998	0.0000000
0.24300032	0.0000000
0.24519066	0.0000000
0.24738100	0.0000000
0.24957134	0.0000000
0.25176168	0.0000000
0.25395202	0.0000000
0.25614236	0.0000000
0.25833271	0.0000000
0.26052305	0.0000000
0.26271339	0.0000000
0.26490373	0.0000000
0.26709407	0.0000000
0.26928441	0.0000000
0.27147475	0.0000000
0.27366509	0.0000000
0.27585543	0.0000000
0.27804577	0.0000000
0.28023611	0.0000000
0.28242645	0.0000000
0.28461679	0.0000000
0.28680714	0.0000000
0.28899748	0.0000000
0.29118782	0.0000000
0.29337816	0.0000000
0.29556850	0.0000000
0.29775884	0.0000000
0.29994918	0.0000000
0.30213952	0.0000000
0.30432986	0.0000000
0.30652020	0.0000000
0.30871054	0.0000000
0.31090088	0.0000000
0.31309123	0.0000000
0.31528157	0.0000000
0.31747191	0.0000000
0.31966225	0.0000000
0.32185259	0.0000000
0.32404293	0.0000000
0.32623327	0.0000000
0.32842361	0.0000000
0.33061395	0.0000000
0.33280429	0.0000000
0.33499463	0.0000000
0.33718497	0.0000000
0.33937531	0.0000000
0.34156566	0.0000000
0.34375600	0.0000000
0.34594634	0.0000000
0.34813668	0.0000000
0.35032702	0.0000000
0.35251736	0.0000000
0.35470770	0.0000000
0.35689804	0.0000000
0.35908838	0.0000000
0.36127872	0.0000000
0.36346906	0.0000000
0.36565940	0.0000000
0.36784975	0.0000000
0.37004009	0.0000000
0.37223043	0.0000000
0.37442077	0.0000000
0.37661111	0.0000000
0.37880145	0.0000000
0.38099179	0.0000000
0.38318213	0.0000000
0.38537247	0.0000000
0.38756281	0.0000000
0.38975315	0.0000000
0.39194349	0.0000000
0.39413383	0.0000000
0.39632418	0.0000000
0.39851452	0.0000000
0.40070486	0.0000000
0.40289520	0.0000000
0.40508554	0.0000000
0.40727588	0.0000000
0.40946622	0.0000000
0.41165656	0.0000000
0.41384690	0.0000000
0.41603724	0.0000000
0.41822758	0.0000000
0.42041792	0.0000000
0.42260826	0.0000000
0.42479861	0.0000000
0.42698895	0.0000000
0.42917929	0.0000000
0.43136963	0.0000000
0.43355997	0.0000000
0.43575031	0.0000000
0.43794065	0.0000000
0.44013099	0.0000000
0.44232133	0.0000000
0.44451167	0.0000000
0.44670201	0.0000000
0.44889235	0.0000000
0.45108270	0.0000000
0.45327304	0.0000000
0.45546338	0.0000000
0.45765372	0.0000000
0.45984406	0.0000000
0.46203440	0.0000000
0.46422474	0.0000000
0.46641508	0.0000000
0.46860542	0.0000000
0.47079576	0.0000000
0.47298610	0.0000000
0.47517644	0.0000000
0.47736678	0.0000000
0.47955713	0.0000000
0.48174747	0.0000000
0.48393781	0.0000000
0.48612815	0.0000000
0.48831849	0.0000000
0.49050883	0.0000000
0.49269917	0.0000000
0.49488951	0.0000000
0.49707985	0.0000000
0.49927019	4658.0711
0.50146053	5006.2505
0.50365087	5014.8820
0.50584121	5025.2186
0.50803156	5060.7092
0.51022190	5088.1576
0.51241224	5115.4347
0.51460258	5153.8517
0.51679292	5195.5753
0.51898326	5236.9749
0.52117360	5267.2325
0.52336394	5298.4527
0.52555428	5327.1245
0.52774462	5358.3180
0.52993496	5395.2442
0.53212530	5433.0060
0.53431565	5477.3606
0.53650599	5508.5729
0.53869633	5535.9149
0.54088667	5570.8704
0.54307701	5610.0518
0.54526735	5656.5581
0.54745769	5684.4157
0.54964803	5719.8997
0.55183837	5754.1763
0.55402871	5770.4452
0.55621905	5783.5763
0.55840939	5814.1514
0.56059973	5842.0311
0.56279008	5869.2630
0.56498042	5895.1874
0.56717076	5933.7128
0.56936110	5976.1560
0.57155144	6039.7217
0.57374178	6118.1022
0.57593212	6195.7715
0.57812246	6283.9970
0.58031280	6362.2495
0.58250314	6460.7048
0.58469348	6579.7183
0.58688382	6720.2894
0.58907416	6893.8484
0.59126451	7098.8612
0.59345485	7352.9222
0.59564519	7619.1851
0.59783553	7885.1781
0.60002587	8164.0627
0.60221621	8402.2773
0.60440655	8632.8737
0.60659689	8830.4163
0.60878723	8996.1023
0.61097757	9136.0505
0.61316791	9229.7792
0.61535825	9292.7166
0.61754860	9300.6132
0.61973894	9250.6024
0.62192928	9170.8006
0.62411962	9054.0105
0.62630996	8914.0918
0.62850030	8742.6255
0.63069064	8563.9924
0.63288098	8391.1375
0.63507132	8255.8848
0.63726166	8126.5214
0.63945200	8008.3047
0.64164234	7908.1551
0.64383268	7825.4736
0.64602303	7777.7482
0.64821337	7748.7019
0.65040371	7733.2235
0.65259405	7723.3982
0.65478439	7724.5965
0.65697473	7720.8132
0.65916507	7730.0771
0.66135541	7739.4800
0.66354575	7761.2939
0.66573609	7778.2288
0.66792643	7802.9168
0.67011677	7831.8269
0.67230711	7870.6954
0.67449746	7906.9257
0.67668780	7937.0833
0.67887814	7965.0132
0.68106848	8017.2641
0.68325882	8060.6283
0.68544916	8103.7067
0.68763950	8134.3115
0.68982984	8176.1663
0.69202018	8230.9513
0.69421052	8285.6599
0.69640086	8348.0217
0.69859120	8407.2061
0.70078155	8472.1891
0.70297189	8518.3164
0.70516223	8575.1569
0.70735257	8622.2127
0.70954291	8671.9465
0.71173325	8720.6625
0.71392359	8772.4853
0.71611393	8819.7375
0.71830427	8874.8604
0.72049461	8924.2792
0.72268495	8984.1438
0.72487529	9040.7914
0.72706563	9089.1044
0.72925598	9133.1627
0.73144632	9168.4258
0.73363666	9204.5455
0.73582700	9243.3610
0.73801734	9285.8706
0.74020768	9324.7701
0.74239802	9360.4523
0.74458836	9393.4170
0.74677870	9424.6733
0.74896904	9456.9344
0.75115938	9500.2551
0.75334972	9522.6954
0.75554006	9551.9524
0.75773041	9561.5959
0.75992075	9574.1843
0.76211109	9577.7004
0.76430143	9592.8121
0.76649177	9591.1091
0.76868211	9586.9861
0.77087245	9580.9390
0.77306279	9586.7332
0.77525313	9585.2929
0.77744347	9580.8428
0.77963381	9568.2360
0.78182415	9552.4567
0.78401450	9540.0059
0.78620484	9524.1391
0.78839518	9511.3050
0.79058552	9490.2970
0.79277586	9475.1846
0.79496620	9458.3775
0.79715654	9441.5005
0.79934688	9417.2824
0.80153722	9394.2175
0.80372756	9375.0297
0.80591790	9363.1498
0.80810824	9336.2927
0.81029858	9310.3060
0.81248893	9275.3074
0.81467927	9258.7709
0.81686961	9227.5729
0.81905995	9200.6296
0.82125029	9165.2108
0.82344063	9129.9697
0.82563097	9091.2393
0.82782131	9059.0447
0.83001165	9029.4712
0.83220199	8998.0726
0.83439233	8966.0681
0.83658267	8935.4621
0.83877301	8894.6115
0.84096336	8865.3133
0.84315370	8832.8438
0.84534404	8805.8221
0.84753438	8779.8074
0.84972472	8764.3730
0.85191506	8749.0271
0.85410540	8723.7385
0.85629574	8696.8331
0.85848608	8664.4734
0.86067642	8637.6479
0.86286676	8609.7666
0.86505710	8583.8649
0.86724745	8569.5449
0.86943779	8560.1333
0.87162813	8554.3266
0.87381847	8539.1680
0.87600881	8531.0466
0.87819915	8525.5399
0.88038949	8510.5026
0.88257983	8492.7793
0.88477017	8472.5061
0.88696051	8454.9641
0.88915085	8442.7903
0.89134119	8426.4921
0.89353153	8414.5795
0.89572188	8406.7655
0.89791222	8400.5956
0.90010256	8402.8837
0.90229290	8404.2873
0.90448324	8402.5412
0.90667358	8398.7426
0.90886392	8394.8229
0.91105426	8391.2836
0.91324460	8390.4727
0.91543494	8390.8287
0.91762528	8391.4296
0.91981562	8395.8766
0.92200597	8394.5112
0.92419631	8394.1186
0.92638665	8385.5408
0.92857699	8381.1809
0.93076733	8380.4015
0.93295767	8381.7163
0.93514801	8390.1416
0.93733835	8399.4473
0.93952869	8420.4069
0.94171903	8424.0299
0.94390937	8428.8341
0.94609971	8429.0272
0.94829005	8431.8660
0.95048040	8445.0019
0.95267074	8455.5037
0.95486108	8467.8926
0.95705142	8478.6465
0.95924176	8486.8901
0.96143210	8491.1488
0.96362244	8493.5801
0.96581278	8497.1319
0.96800312	8508.9224
0.97019346	8522.1719
0.97238380	8536.6584
0.97457414	8547.5659
0.97676448	8554.1236
0.97895483	8563.6504
0.98114517	8566.2659
0.98333551	8581.6076
0.98552585	8590.5771
0.98771619	8616.7263
0.98990653	8633.5651
0.99209687	8653.4746
0.99428721	8669.1493
0.99647755	8683.9523
0.99866789	8698.5285
1.0008582	8714.0018
1.0030486	8728.4007
1.0052389	8746.3703
1.0074293	8769.0278
1.0096196	8794.4298
1.0118099	8823.9325
1.0140003	8842.6203
1.0161906	8866.7695
1.0183810	8889.1507
1.0205713	8906.1927
1.0227616	8925.8917
1.0249520	8941.6036
1.0271423	8962.4579
1.0293327	8980.6392
1.0315230	8993.2818
1.0337133	9012.4730
1.0359037	9026.8503
1.0380940	9051.2430
1.0402844	9067.4439
1.0424747	9092.8161
1.0446650	9117.3696
1.0468554	9142.1885
1.0490457	9174.0891
1.0512361	9201.3939
1.0534264	9226.6771
1.0556168	9244.9931
1.0578071	9265.4684
1.0599974	9283.0627
1.0621878	9302.1515
1.0643781	9330.3308
1.0665685	9354.5129
1.0687588	9378.5906
1.0709491	9404.0811
1.0731395	9424.5748
1.0753298	9446.1811
1.0775202	9464.0866
1.0797105	9484.9203
1.0819008	9509.8250
1.0840912	9529.2986
1.0862815	9561.0294
1.0884719	9585.1900
1.0906622	9608.8286
1.0928525	9643.1099
1.0950429	9673.2308
1.0972332	9708.0108
1.0994236	9733.8983
1.1016139	9754.9056
1.1038043	9769.0681
1.1059946	9783.4538
1.1081849	9814.0981
1.1103753	9837.6797
1.1125656	9858.2578
1.1147560	9881.5179
1.1169463	9907.9024
1.1191366	9945.7361
1.1213270	9978.5438
1.1235173	10007.801
1.1257077	10033.788
1.1278980	10058.964
1.1300883	10074.114
1.1322787	10096.435
1.1344690	10115.879
1.1366594	10150.453
1.1388497	10180.015
1.1410400	10206.677
1.1432304	10236.388
1.1454207	10266.112
1.1476111	10300.324
1.1498014	10335.492
1.1519917	10370.587
1.1541821	10402.305
1.1563724	10428.634
1.1585628	10448.921
1.1607531	10472.147
1.1629435	10497.828
1.1651338	10522.303
1.1673241	10554.817
1.1695145	10586.023
1.1717048	10613.995
1.1738952	10643.690
1.1760855	10670.569
1.1782758	10705.084
1.1804662	10737.593
1.1826565	10765.445
1.1848469	10797.879
1.1870372	10831.838
1.1892275	10871.059
1.1914179	10894.706
1.1936082	10931.142
1.1957986	10965.424
1.1979889	11007.804
1.2001792	11055.837
1.2023696	11099.833
1.2045599	11149.961
1.2067503	11199.307
1.2089406	11246.720
1.2111309	11287.947
1.2133213	11326.194
1.2155116	11374.386
1.2177020	11421.305
1.2198923	11462.342
1.2220827	11492.419
1.2242730	11519.345
1.2264633	11545.788
1.2286537	11571.599
1.2308440	11599.503
1.2330344	11624.201
1.2352247	11652.851
1.2374150	11674.215
1.2396054	11697.548
1.2417957	11717.909
1.2439861	11744.978
1.2461764	11765.952
1.2483667	11783.872
1.2505571	11801.921
1.2527474	11821.430
1.2549378	11848.044
1.2571281	11864.847
1.2593184	11898.283
1.2615088	11924.235
1.2636991	11951.957
1.2658895	11979.697
1.2680798	12008.404
1.2702702	12042.274
1.2724605	12075.670
1.2746508	12107.649
1.2768412	12131.014
1.2790315	12159.203
1.2812219	12195.571
1.2834122	12233.455
1.2856025	12269.535
1.2877929	12304.876
1.2899832	12344.843
1.2921736	12386.398
1.2943639	12430.415
1.2965542	12469.750
1.2987446	12506.176
1.3009349	12544.399
1.3031253	12579.032
1.3053156	12615.831
1.3075059	12655.658
1.3096963	12695.159
1.3118866	12734.131
1.3140770	12771.323
1.3162673	12808.540
1.3184576	12844.567
1.3206480	12885.274
1.3228383	12926.526
1.3250287	12966.961
1.3272190	13001.696
1.3294094	13038.873
1.3315997	13073.222
1.3337900	13109.743
1.3359804	13149.848
1.3381707	13198.771
1.3403611	13241.347
1.3425514	13287.269
1.3447417	13332.257
1.3469321	13389.134
1.3491224	13425.468
1.3513128	13467.025
1.3535031	13511.300
1.3556934	13564.995
1.3578838	13618.531
1.3600741	13661.241
1.3622645	13713.717
1.3644548	13757.813
1.3666451	13809.537
1.3688355	13848.088
1.3710258	13890.738
1.3732162	13933.831
1.3754065	13980.660
1.3775968	14027.683
1.3797872	14069.058
1.3819775	14116.162
1.3841679	14167.894
1.3863582	14220.725
1.3885486	14278.650
1.3907389	14336.212
1.3929292	14396.959
1.3951196	14461.978
1.3973099	14515.336
1.3995003	14567.662
1.4016906	14615.740
1.4038809	14667.872
1.4060713	14723.809
1.4082616	14774.184
1.4104520	14829.031
1.4126423	14889.507
1.4148326	14944.901
1.4170230	15003.064
1.4192133	15056.095
1.4214037	15114.751
1.4235940	15180.104
1.4257843	15239.909
1.4279747	15301.343
1.4301650	15372.893
1.4323554	15440.953
1.4345457	15501.314
1.4367361	15554.894
1.4389264	15605.716
1.4411167	15658.626
1.4433071	15720.291
1.4454974	15781.287
1.4476878	15840.856
1.4498781	15907.031
1.4520684	15964.984
1.4542588	16033.920
1.4564491	16098.876
1.4586395	16164.385
1.4608298	16232.601
1.4630201	16298.936
1.4652105	16370.369
1.4674008	16437.089
1.4695912	16499.638
1.4717815	16567.413
1.4739718	16630.539
1.4761622	16697.553
1.4783525	16759.032
1.4805429	16829.041
1.4827332	16903.117
1.4849235	16981.741
1.4871139	17057.205
1.4893042	17126.691
1.4914946	17204.353
1.4936849	17277.258
1.4958753	17352.336
1.4980656	17429.274
1.5002559	17497.067
1.5024463	17566.150
1.5046366	17641.738
1.5068270	17720.932
1.5090173	17799.997
1.5112076	17874.127
1.5133980	17946.838
1.5155883	18024.522
1.5177787	18101.582
1.5199690	18180.749
1.5221593	18255.361
1.5243497	18338.299
1.5265400	18409.758
1.5287304	18493.396
1.5309207	18572.621
1.5331110	18656.275
1.5353014	18744.016
1.5374917	18826.746
1.5396821	18915.621
1.5418724	18996.970
1.5440627	19074.553
1.5462531	19149.973
1.5484434	19227.690
1.5506338	19309.695
1.5528241	19402.425
1.5550145	19484.260
1.5572048	19568.838
1.5593951	19646.125
1.5615855	19728.131
1.5637758	19808.154
1.5659662	19890.044
1.5681565	19978.322
1.5703468	20063.040
1.5725372	20151.235
1.5747275	20238.335
1.5769179	20328.199
1.5791082	20425.526
1.5812985	20508.841
1.5834889	20586.598
1.5856792	20654.852
1.5878696	20721.135
1.5900599	20798.171
1.5922502	20880.062
1.5944406	20959.270
1.5966309	21043.492
1.5988213	21128.560
1.6010116	21220.828
1.6032020	21300.689
1.6053923	21399.056
1.6075826	21482.222
1.6097730	21561.837
1.6119633	21637.828
1.6141537	21703.091
1.6163440	21785.029
1.6185343	21856.113
1.6207247	21939.820
1.6229150	22020.164
1.6251054	22097.861
1.6272957	22182.347
1.6294860	22263.398
1.6316764	22350.803
1.6338667	22435.783
1.6360571	22526.297
1.6382474	22615.745
1.6404377	22681.261
1.6426281	22750.221
1.6448184	22813.607
1.6470088	22885.855
1.6491991	22962.013
1.6513894	23030.434
1.6535798	23110.728
1.6557701	23182.086
1.6579605	23260.863
1.6601508	23333.941
1.6623412	23407.331
1.6645315	23481.252
1.6667218	23551.512
1.6689122	23618.650
1.6711025	23695.084
1.6732929	23763.629
1.6754832	23830.354
1.6776735	23893.036
1.6798639	23963.911
1.6820542	24025.523
1.6842446	24094.688
1.6864349	24161.727
1.6886252	24224.850
1.6908156	24284.581
1.6930059	24334.673
1.6951963	24393.860
1.6973866	24452.330
1.6995769	24523.539
1.7017673	24586.918
1.7039576	24644.324
1.7061480	24703.907
1.7083383	24756.914
1.7105286	24805.931
1.7127190	24842.701
1.7149093	24886.698
1.7170997	24929.705
1.7192900	24980.003
1.7214804	25030.244
1.7236707	25079.663
1.7258610	25128.234
1.7280514	25176.321
1.7302417	25223.274
1.7324321	25265.096
1.7346224	25298.388
1.7368127	25337.395
1.7390031	25373.188
1.7411934	25425.472
1.7433838	25464.524
1.7455741	25503.811
1.7477644	25546.776
1.7499548	25592.958
1.7521451	25639.087
1.7543355	25668.583
1.7565258	25692.493
1.7587161	25721.923
1.7609065	25750.553
1.7630968	25779.785
1.7652872	25802.088
1.7674775	25825.792
1.7696679	25848.419
1.7718582	25868.160
1.7740485	25888.332
1.7762389	25904.733
1.7784292	25921.420
1.7806196	25938.439
1.7828099	25962.192
1.7850002	25982.218
1.7871906	26006.024
1.7893809	26020.556
1.7915713	26034.383
1.7937616	26047.675
1.7959519	26060.935
1.7981423	26073.586
1.8003326	26089.438
1.8025230	26105.101
1.8047133	26119.632
1.8069036	26133.348
1.8090940	26136.805
1.8112843	26154.099
1.8134747	26158.010
1.8156650	26164.253
1.8178553	26175.821
1.8200457	26189.575
1.8222360	26202.654
1.8244264	26206.475
1.8266167	26210.170
1.8288071	26210.828
1.8309974	26211.049
1.8331877	26214.953
1.8353781	26206.791
1.8375684	26197.941
1.8397588	26185.045
1.8419491	26168.557
1.8441394	26161.529
1.8463298	26150.593
1.8485201	26141.994
1.8507105	26120.000
1.8529008	26097.893
1.8550911	26078.413
1.8572815	26062.606
1.8594718	26045.382
1.8616622	26017.859
1.8638525	26007.624
1.8660428	25984.365
1.8682332	25955.159
1.8704235	25923.403
1.8726139	25890.646
1.8748042	25866.689
1.8769945	25840.558
1.8791849	25818.402
1.8813752	25788.894
1.8835656	25764.277
1.8857559	25745.623
1.8879463	25729.584
1.8901366	25712.354
1.8923269	25683.074
1.8945173	25653.065
1.8967076	25622.820
1.8988980	25592.035
1.9010883	25564.608
1.9032786	25531.994
1.9054690	25503.348
1.9076593	25467.907
1.9098497	25436.573
1.9120400	25413.503
1.9142303	25380.202
1.9164207	25353.392
1.9186110	25322.234
1.9208014	25294.353
1.9229917	25272.530
1.9251820	25243.125
1.9273724	25210.854
1.9295627	25165.838
1.9317531	25129.886
1.9339434	25103.691
1.9361338	25071.546
1.9383241	25041.220
1.9405144	25001.785
1.9427048	24970.948
1.9448951	24934.409
1.9470855	24898.322
1.9492758	24866.650
1.9514661	24831.142
1.9536565	24804.791
1.9558468	24776.352
1.9580372	24748.491
1.9602275	24714.085
1.9624178	24678.564
1.9646082	24647.419
1.9667985	24619.021
1.9689889	24585.215
1.9711792	24541.237
1.9733695	24499.560
1.9755599	24464.247
1.9777502	24426.376
1.9799406	24398.814
1.9821309	24366.771
1.9843212	24334.966
1.9865116	24295.453
1.9887019	24255.473
1.9908923	24225.297
1.9930826	24188.307
1.9952730	24151.812
1.9974633	24115.495
1.9996536	24085.306
2.0018440	24060.984
2.0040343	24028.340
2.0062247	24001.455
2.0084150	23972.963
2.0106053	23946.466
2.0127957	23912.159
2.0149860	23879.016
2.0171764	23841.486
2.0193667	23804.718
2.0215570	23758.981
2.0237474	23709.253
2.0259377	23659.677
2.0281281	23609.101
2.0303184	23555.224
2.0325087	23499.465
2.0346991	23440.314
2.0368894	23387.268
2.0390798	23350.160
2.0412701	23314.770
2.0434604	23274.922
2.0456508	23227.012
2.0478411	23175.127
2.0500315	23132.321
2.0522218	23088.639
2.0544122	23053.247
2.0566025	23011.513
2.0587928	22972.545
2.0609832	22931.133
2.0631735	22890.113
2.0653639	22846.668
2.0675542	22795.145
2.0697445	22749.975
2.0719349	22702.289
2.0741252	22663.480
2.0763156	22624.911
2.0785059	22579.719
2.0806962	22544.493
2.0828866	22494.360
2.0850769	22449.168
2.0872673	22394.295
2.0894576	22342.076
2.0916479	22295.602
2.0938383	22242.507
2.0960286	22193.890
2.0982190	22131.512
2.1004093	22079.040
2.1025997	22031.665
2.1047900	21979.341
2.1069803	21936.958
2.1091707	21882.491
2.1113610	21841.951
2.1135514	21790.642
2.1157417	21736.471
2.1179320	21690.790
2.1201224	21636.244
2.1223127	21592.072
2.1245031	21539.956
2.1266934	21498.161
2.1288837	21457.783
2.1310741	21409.723
2.1332644	21366.521
2.1354548	21320.302
2.1376451	21274.513
2.1398354	21233.137
2.1420258	21186.767
2.1442161	21147.316
2.1464065	21106.683
2.1485968	21074.889
2.1507871	21031.542
2.1529775	20984.646
2.1551678	20940.332
2.1573582	20895.183
2.1595485	20847.940
2.1617389	20801.200
2.1639292	20761.259
2.1661195	20726.567
2.1683099	20691.377
2.1705002	20660.670
2.1726906	20625.495
2.1748809	20587.900
2.1770712	20549.683
2.1792616	20509.538
2.1814519	20474.510
2.1836423	20437.569
2.1858326	20401.764
2.1880229	20360.710
2.1902133	20314.730
2.1924036	20274.223
2.1945940	20227.575
2.1967843	20186.589
2.1989746	20141.686
2.2011650	20100.541
2.2033553	20064.957
2.2055457	20029.464
2.2077360	19991.585
2.2099263	19945.546
2.2121167	19900.727
2.2143070	19851.419
2.2164974	19806.681
2.2186877	19757.366
2.2208781	19704.176
2.2230684	19649.776
2.2252587	19595.396
2.2274491	19538.155
2.2296394	19495.565
2.2318298	19448.782
2.2340201	19411.606
2.2362104	19362.698
2.2384008	19322.457
2.2405911	19280.303
2.2427815	19238.405
2.2449718	19192.460
2.2471621	19143.700
2.2493525	19100.408
2.2515428	19059.213
2.2537332	19016.811
2.2559235	18966.155
2.2581138	18916.686
2.2603042	18876.487
2.2624945	18836.060
2.2646849	18799.719
2.2668752	18766.765
2.2690656	18724.313
2.2712559	18680.280
2.2734462	18641.919
2.2756366	18606.045
2.2778269	18571.435
2.2800173	18537.241
2.2822076	18501.686
2.2843979	18451.507
2.2865883	18408.937
2.2887786	18362.344
2.2909690	18331.341
2.2931593	18296.197
2.2953496	18264.681
2.2975400	18227.521
2.2997303	18184.799
2.3019207	18137.614
2.3041110	18087.536
2.3063013	18045.996
2.3084917	18008.380
2.3106820	17962.503
2.3128724	17915.327
2.3150627	17868.433
2.3172530	17836.679
2.3194434	17801.891
2.3216337	17770.654
2.3238241	17741.974
2.3260144	17703.213
2.3282048	17656.086
2.3303951	17598.832
2.3325854	17549.782
2.3347758	17511.525
2.3369661	17472.173
2.3391565	17435.195
2.3413468	17390.868
2.3435371	17347.183
2.3457275	17305.267
2.3479178	17263.613
2.3501082	17224.888
2.3522985	17181.662
2.3544888	17140.205
2.3566792	17095.320
2.3588695	17049.388
2.3610599	17006.856
2.3632502	16964.151
2.3654405	16924.679
2.3676309	16884.448
2.3698212	16843.781
2.3720116	16806.006
2.3742019	16766.495
2.3763922	16730.041
2.3785826	16688.489
2.3807729	16648.241
2.3829633	16606.573
2.3851536	16569.803
2.3873440	16530.460
2.3895343	16488.908
2.3917246	16444.048
2.3939150	16407.864
2.3961053	16373.876
2.3982957	16345.624
2.4004860	16315.408
2.4026763	16280.548
2.4048667	16245.620
2.4070570	16201.865
2.4092474	16169.975
2.4114377	16132.781
2.4136280	16103.033
2.4158184	16065.076
2.4180087	16030.606
2.4201991	15994.588
2.4223894	15954.973
2.4245797	15918.824
2.4267701	15881.670
2.4289604	15846.932
2.4311508	15811.055
2.4333411	15773.586
2.4355315	15738.941
2.4377218	15703.122
2.4399121	15664.666
2.4421025	15623.533
2.4442928	15584.493
2.4464832	15546.019
2.4486735	15511.784
2.4508638	15474.098
2.4530542	15437.712
2.4552445	15400.360
2.4574349	15361.133
2.4596252	15323.548
2.4618155	15286.729
2.4640059	15254.872
2.4661962	15221.485
2.4683866	15188.749
2.4705769	15151.523
2.4727672	15115.340
2.4749576	15079.756
2.4771479	15043.035
2.4793383	15013.148
2.4815286	14979.593
2.4837189	14947.023
2.4859093	14911.271
2.4880996	14868.719
2.4902900	14826.431
2.4924803	14782.872
2.4946707	14743.569
2.4968610	14709.108
2.4990513	14670.310
2.5012417	14638.442
2.5034320	14603.815
2.5056224	14574.550
2.5078127	14544.395
2.5100030	14513.599
2.5121934	14478.638
2.5143837	14440.649
2.5165741	14404.502
2.5187644	14366.122
2.5209547	14330.384
2.5231451	14294.581
2.5253354	14255.792
2.5275258	14220.647
2.5297161	14184.265
2.5319064	14150.689
2.5340968	14116.510
2.5362871	14084.123
2.5384775	14054.696
2.5406678	14023.478
2.5428582	13993.539
2.5450485	13956.178
2.5472388	13921.592
2.5494292	13884.731
2.5516195	13856.060
2.5538099	13831.354
2.5560002	13799.839
2.5581905	13762.966
2.5603809	13725.252
2.5625712	13689.797
2.5647616	13659.450
2.5669519	13628.835
2.5691422	13593.491
2.5713326	13558.346
2.5735229	13520.354
2.5757133	13487.631
2.5779036	13450.186
2.5800939	13413.310
2.5822843	13384.983
2.5844746	13354.746
2.5866650	13332.482
2.5888553	13298.389
2.5910456	13267.195
2.5932360	13226.951
2.5954263	13190.166
2.5976167	13160.103
2.5998070	13135.260
2.6019974	13107.333
2.6041877	13075.818
2.6063780	13045.822
2.6085684	13012.366
2.6107587	12978.654
2.6129491	12945.912
2.6151394	12917.217
2.6173297	12892.215
2.6195201	12865.632
2.6217104	12836.960
2.6239008	12804.725
2.6260911	12776.802
2.6282814	12747.502
2.6304718	12718.039
2.6326621	12684.733
2.6348525	12651.854
2.6370428	12617.534
2.6392331	12589.540
2.6414235	12556.231
2.6436138	12522.581
2.6458042	12481.777
2.6479945	12454.373
2.6501848	12420.292
2.6523752	12388.641
2.6545655	12354.781
2.6567559	12321.652
2.6589462	12289.260
2.6611366	12257.338
2.6633269	12225.279
2.6655172	12194.467
2.6677076	12159.128
2.6698979	12131.153
2.6720883	12105.197
2.6742786	12082.986
2.6764689	12055.361
2.6786593	12022.719
2.6808496	11990.246
2.6830400	11963.661
2.6852303	11931.640
2.6874206	11899.729
2.6896110	11868.612
2.6918013	11839.244
2.6939917	11810.580
2.6961820	11783.134
2.6983723	11761.056
2.7005627	11735.161
2.7027530	11713.756
2.7049434	11689.542
2.7071337	11667.884
2.7093241	11637.605
2.7115144	11608.410
2.7137047	11579.393
2.7158951	11557.831
2.7180854	11537.213
2.7202758	11512.305
2.7224661	11486.805
2.7246564	11466.532
2.7268468	11457.814
2.7290371	11464.368
2.7312275	11478.884
2.7334178	11497.336
2.7356081	11523.473
2.7377985	11544.142
2.7399888	11553.883
2.7421792	11544.929
2.7443695	11525.307
2.7465598	11500.036
2.7487502	11474.572
2.7509405	11451.838
2.7531309	11422.429
2.7553212	11392.064
2.7575115	11358.135
2.7597019	11323.484
2.7618922	11283.055
2.7640826	11236.603
2.7662729	11180.584
2.7684633	11110.057
2.7706536	11035.854
2.7728439	10961.534
2.7750343	10898.811
2.7772246	10844.084
2.7794150	10799.840
2.7816053	10762.993
2.7837956	10732.986
2.7859860	10708.061
2.7881763	10681.712
2.7903667	10657.908
2.7925570	10631.163
2.7947473	10608.127
2.7969377	10587.779
2.7991280	10569.903
2.8013184	10551.203
2.8035087	10530.102
2.8056990	10509.952
2.8078894	10487.139
2.8100797	10471.375
2.8122701	10452.348
2.8144604	10432.511
2.8166507	10410.465
2.8188411	10387.595
2.8210314	10364.679
2.8232218	10342.661
2.8254121	10317.890
2.8276025	10294.074
2.8297928	10268.205
2.8319831	10244.076
2.8341735	10215.404
2.8363638	10192.087
2.8385542	10167.257
2.8407445	10139.935
2.8429348	10112.715
2.8451252	10084.808
2.8473155	10064.343
2.8495059	10038.031
2.8516962	10015.266
2.8538865	9990.7191
2.8560769	9971.0939
2.8582672	9948.5191
2.8604576	9915.6923
2.8626479	9889.2837
2.8648382	9869.2502
2.8670286	9848.9045
2.8692189	9829.4558
2.8714093	9804.2523
2.8735996	9782.1761
2.8757900	9759.0821
2.8779803	9735.9670
2.8801706	9714.5012
2.8823610	9688.3342
2.8845513	9671.1609
2.8867417	9650.6223
2.8889320	9631.7687
2.8911223	9611.9808
2.8933127	9593.8971
2.8955030	9582.4556
2.8976934	9563.9569
2.8998837	9548.3189
2.9020740	9526.2083
2.9042644	9508.3388
2.9064547	9492.4883
2.9086451	9480.6137
2.9108354	9468.4114
2.9130257	9451.4774
2.9152161	9438.4432
2.9174064	9420.2454
2.9195968	9403.4742
2.9217871	9384.3436
2.9239774	9362.8264
2.9261678	9345.9384
2.9283581	9334.4060
2.9305485	9320.1270
2.9327388	9309.1412
2.9349292	9289.9924
2.9371195	9272.6851
2.9393098	9256.5442
2.9415002	9237.6906
2.9436905	9219.7965
2.9458809	9199.2606
2.9480712	9180.7891
2.9502615	9166.1109
2.9524519	9150.2642
2.9546422	9142.5724
2.9568326	9133.7831
2.9590229	9121.1355
2.9612132	9102.2199
2.9634036	9081.8553
2.9655939	9063.9993
2.9677843	9045.0628
2.9699746	9030.9605
2.9721649	9014.8030
2.9743553	9000.7921
2.9765456	8986.1412
2.9787360	8968.6380
2.9809263	8954.1658
2.9831166	8939.5197
2.9853070	8922.0709
2.9874973	8907.3905
2.9896877	8892.7604
2.9918780	8881.7480
2.9940684	8866.3017
2.9962587	8853.7626
2.9984490	8836.9473
3.0006394	8824.7635
3.0028297	8817.7724
3.0050201	8808.6078
3.0072104	8806.0325
3.0094007	8808.1709
3.0115911	8814.2385
3.0137814	8824.6193
3.0159718	8826.2445
3.0181621	8819.8044
3.0203524	8807.4977
3.0225428	8795.3828
3.0247331	8779.4618
3.0269235	8755.1868
3.0291138	8741.4086
3.0313041	8730.2548
3.0334945	8724.3711
3.0356848	8719.5492
3.0378752	8716.0554
3.0400655	8715.9693
3.0422559	8710.1409
3.0444462	8700.8487
3.0466365	8681.5310
3.0488269	8668.6628
3.0510172	8652.8436
3.0532076	8641.3397
3.0553979	8629.3311
3.0575882	8618.9849
3.0597786	8614.0343
3.0619689	8611.7869
3.0641593	8613.0202
3.0663496	8611.6993
3.0685399	8607.3131
3.0707303	8597.8332
3.0729206	8586.9970
3.0751110	8571.5703
3.0773013	8556.5457
3.0794916	8539.0900
3.0816820	8523.0040
3.0838723	8510.9739
3.0860627	8497.2348
3.0882530	8484.9617
3.0904433	8475.8345
3.0926337	8465.3865
3.0948240	8454.7342
3.0970144	8439.6757
3.0992047	8420.8579
3.1013951	8395.6720
3.1035854	8374.6553
3.1057757	8358.3347
3.1079661	8346.9318
3.1101564	8335.3386
3.1123468	8321.0718
3.1145371	8309.7426
3.1167274	8302.6048
3.1189178	8294.1100
3.1211081	8284.3989
3.1232985	8273.4586
3.1254888	8263.6623
3.1276791	8253.2506
3.1298695	8246.2911
3.1320598	8242.8609
3.1342502	8238.0256
3.1364405	8229.8859
3.1386308	8224.1212
3.1408212	8219.1921
3.1430115	8219.9407
3.1452019	8220.2802
3.1473922	8220.3496
3.1495825	8218.0251
3.1517729	8216.0371
3.1539632	8210.3221
3.1561536	8198.7718
3.1583439	8188.0855
3.1605343	8182.4007
3.1627246	8180.4044
3.1649149	8177.0344
3.1671053	8176.0010
3.1692956	8174.3551
3.1714860	8175.6051
3.1736763	8176.1707
3.1758666	8173.1155
3.1780570	8172.1549
3.1802473	8164.3570
3.1824377	8155.3002
3.1846280	8144.6896
3.1868183	8138.0301
3.1890087	8139.9327
3.1911990	8144.7765
3.1933894	8149.6486
3.1955797	8145.9844
3.1977700	8136.7272
3.1999604	8128.8639
3.2021507	8124.5570
3.2043411	8118.5212
3.2065314	8115.7217
3.2087218	8110.4626
3.2109121	8111.4074
3.2131024	8104.2521
3.2152928	8103.7332
3.2174831	8102.1497
3.2196735	8100.7490
3.2218638	8098.6278
3.2240541	8094.2527
3.2262445	8092.7020
3.2284348	8094.6668
3.2306252	8094.0552
3.2328155	8094.2650
3.2350058	8088.1197
3.2371962	8086.2944
3.2393865	8083.4376
3.2415769	8082.2755
3.2437672	8081.1917
3.2459575	8077.5064
3.2481479	8078.6019
3.2503382	8074.7145
3.2525286	8072.6293
3.2547189	8066.2106
3.2569092	8063.0278
3.2590996	8066.0219
3.2612899	8071.7151
3.2634803	8074.7305
3.2656706	8073.4258
3.2678610	8071.1379
3.2700513	8072.1044
3.2722416	8073.5902
3.2744320	8076.2341
3.2766223	8077.8155
3.2788127	8076.4173
3.2810030	8074.6198
3.2831933	8072.4720
3.2853837	8074.2772
3.2875740	8074.5248
3.2897644	8075.4944
3.2919547	8072.0407
3.2941450	8073.5052
3.2963354	8075.5053
3.2985257	8081.5340
3.3007161	8083.4618
3.3029064	8084.6411
3.3050967	8084.6894
3.3072871	8090.2519
3.3094774	8090.7569
3.3116678	8093.5024
3.3138581	8088.6742
3.3160484	8092.2812
3.3182388	8101.3173
3.3204291	8109.2904
3.3226195	8112.2641
3.3248098	8114.3089
3.3270002	8115.5786
3.3291905	8120.9295
3.3313808	8119.8774
3.3335712	8119.6629
3.3357615	8125.8613
3.3379519	8130.1915
3.3401422	8134.2909
3.3423325	8135.6836
3.3445229	8140.0587
3.3467132	8143.2775
3.3489036	8147.3769
3.3510939	8149.2187
3.3532842	8147.1815
3.3554746	8148.0128
3.3576649	8147.8498
3.3598553	8154.3117
3.3620456	8157.8022
3.3642359	8160.9823
3.3664263	8164.6724
3.3686166	8167.7921
3.3708070	8177.3750
3.3729973	8182.8102
3.3751877	8188.4386
3.3773780	8187.6444
3.3795683	8189.9312
3.3817587	8195.2153
3.3839490	8202.1971
3.3861394	8207.5962
3.3883297	8211.1966
3.3905200	8215.3916
3.3927104	8221.7595
3.3949007	8229.6067
3.3970911	8239.6576
3.3992814	8250.5108
3.4014717	8257.5625
3.4036621	8263.2935
3.4058524	8266.1032
3.4080428	8272.6502
3.4102331	8278.8357
3.4124234	8288.2134
3.4146138	8294.5389
3.4168041	8301.4408
3.4189945	8306.9917
3.4211848	8311.9413
3.4233751	8318.4709
3.4255655	8321.9756
3.4277558	8326.3140
3.4299462	8332.6058
3.4321365	8338.0479
3.4343269	8345.7791
3.4365172	8353.7843
3.4387075	8359.9041
3.4408979	8371.0117
3.4430882	8377.5187
3.4452786	8383.9364
3.4474689	8388.9960
3.4496592	8399.1295
3.4518496	8412.9546
3.4540399	8424.8946
3.4562303	8432.1351
3.4584206	8441.0829
3.4606109	8446.4012
3.4628013	8455.5151
3.4649916	8463.2116
3.4671820	8475.5399
3.4693723	8486.7234
3.4715626	8498.4370
3.4737530	8507.0273
3.4759433	8515.2178
3.4781337	8523.1360
3.4803240	8531.0610
3.4825143	8541.7178
3.4847047	8550.3704
3.4868950	8556.4542
3.4890854	8566.4018
3.4912757	8575.2042
3.4934661	8586.7348
3.4956564	8593.9024
3.4978467	8604.9840
3.5000371	8615.1724
3.5022274	8628.7558
3.5044178	8641.2548
3.5066081	8655.4371
3.5087984	8667.6683
3.5109888	8677.7488
3.5131791	8686.7521
3.5153695	8694.1896
3.5175598	8699.3145
3.5197501	8710.6422
3.5219405	8720.0451
3.5241308	8732.7971
3.5263212	8739.0483
3.5285115	8751.1253
3.5307018	8761.3164
3.5328922	8776.7588
3.5350825	8788.6233
3.5372729	8800.2947
3.5394632	8807.2985
3.5416536	8814.2583
3.5438439	8824.0791
3.5460342	8833.8174
3.5482246	8846.1098
3.5504149	8855.5433
3.5526053	8867.1244
3.5547956	8875.3644
3.5569859	8886.1396
3.5591763	8901.8751
3.5613666	8913.5997
3.5635570	8927.8336
3.5657473	8938.5187
3.5679376	8949.0464
3.5701280	8965.3638
3.5723183	8980.0727
3.5745087	9000.0892
3.5766990	9024.9080
3.5788893	9054.7799
3.5810797	9085.0074
3.5832700	9118.4633
3.5854604	9147.8211
3.5876507	9169.7826
3.5898410	9187.3595
3.5920314	9200.3375
3.5942217	9208.1670
3.5964121	9218.4883
3.5986024	9227.6280
3.6007928	9242.6741
3.6029831	9256.9290
3.6051734	9268.8832
3.6073638	9280.7455
3.6095541	9289.4276
3.6117445	9297.2494
3.6139348	9296.8942
3.6161251	9291.9739
3.6183155	9284.4029
3.6205058	9277.7507
3.6226962	9274.9216
3.6248865	9275.4506
3.6270768	9280.8829
3.6292672	9286.6900
3.6314575	9296.1883
3.6336479	9307.3973
3.6358382	9319.2286
3.6380285	9336.0128
3.6402189	9348.8969
3.6424092	9357.5417
3.6445996	9367.8942
3.6467899	9380.4990
3.6489802	9394.3467
3.6511706	9406.1825
3.6533609	9419.1769
3.6555513	9431.9916
3.6577416	9447.4789
3.6599320	9464.0263
3.6621223	9482.6760
3.6643126	9500.8181
3.6665030	9516.6690
3.6686933	9532.1986
3.6708837	9545.9856
3.6730740	9560.8844
3.6752643	9574.5897
3.6774547	9588.5977
3.6796450	9600.9507
3.6818354	9611.3372
3.6840257	9619.2182
3.6862160	9629.5000
3.6884064	9640.7395
3.6905967	9648.8886
3.6927871	9658.8476
3.6949774	9668.6618
3.6971677	9680.7924
3.6993581	9692.9540
3.7015484	9704.6129
3.7037388	9716.1376
3.7059291	9730.9161
3.7081195	9743.1669
3.7103098	9754.9683
3.7125001	9764.4680
3.7146905	9770.6215
3.7168808	9780.2646
3.7190712	9788.2964
3.7212615	9799.0160
3.7234518	9807.5283
3.7256422	9812.9732
3.7278325	9819.9943
3.7300229	9828.0021
3.7322132	9839.2271
3.7344035	9851.0969
3.7365939	9863.1142
3.7387842	9871.8415
3.7409746	9882.9940
3.7431649	9894.4581
3.7453552	9902.4876
3.7475456	9911.5840
3.7497359	9922.2048
3.7519263	9932.7723
3.7541166	9943.0599
3.7563069	9951.0342
3.7584973	9960.5547
3.7606876	9976.4438
3.7628780	9985.7563
3.7650683	9995.2835
3.7672587	10005.804
3.7694490	10020.856
3.7716393	10035.253
3.7738297	10041.634
3.7760200	10049.818
3.7782104	10055.642
3.7804007	10061.575
3.7825910	10066.345
3.7847814	10077.063
3.7869717	10085.198
3.7891621	10094.353
3.7913524	10105.988
3.7935427	10117.610
3.7957331	10131.784
3.7979234	10145.690
3.8001138	10157.300
3.8023041	10165.672
3.8044944	10171.961
3.8066848	10177.345
3.8088751	10186.933
3.8110655	10194.665
3.8132558	10202.360
3.8154461	10210.546
3.8176365	10218.651
3.8198268	10229.408
3.8220172	10240.505
3.8242075	10254.008
3.8263979	10263.905
3.8285882	10274.289
3.8307785	10284.499
3.8329689	10291.145
3.8351592	10298.453
3.8373496	10304.494
3.8395399	10312.437
3.8417302	10325.743
3.8439206	10330.034
3.8461109	10340.534
3.8483013	10345.404
3.8504916	10349.139
3.8526819	10359.314
3.8548723	10368.074
3.8570626	10380.676
3.8592530	10386.721
3.8614433	10397.840
3.8636336	10414.000
3.8658240	10440.728
3.8680143	10471.794
3.8702047	10503.834
3.8723950	10540.723
3.8745854	10574.892
3.8767757	10606.375
3.8789660	10630.714
3.8811564	10649.228
3.8833467	10664.048
3.8855371	10674.933
3.8877274	10684.347
3.8899177	10686.059
3.8921081	10690.636
3.8942984	10692.312
3.8964888	10698.452
3.8986791	10703.382
3.9008694	10702.237
3.9030598	10691.255
3.9052501	10674.838
3.9074405	10658.802
3.9096308	10637.969
3.9118211	10622.755
3.9140115	10609.190
3.9162018	10602.083
3.9183922	10596.637
3.9205825	10595.313
3.9227728	10599.435
3.9249632	10604.866
3.9271535	10609.020
3.9293439	10611.167
3.9315342	10614.894
3.9337246	10620.840
3.9359149	10630.746
3.9381052	10635.708
3.9402956	10639.487
3.9424859	10640.955
3.9446763	10642.398
3.9468666	10642.865
3.9490569	10646.924
3.9512473	10653.548
3.9534376	10660.473
3.9556280	10668.570
3.9578183	10674.693
3.9600086	10682.588
3.9621990	10686.078
3.9643893	10688.092
3.9665797	10688.370
3.9687700	10689.521
3.9709603	10692.605
3.9731507	10698.564
3.9753410	10700.431
3.9775314	10702.285
3.9797217	10701.799
3.9819120	10704.611
3.9841024	10704.479
3.9862927	10709.082
3.9884831	10713.644
3.9906734	10715.113
3.9928638	10720.011
3.9950541	10723.667
3.9972444	10728.055
3.9994348	10732.603
4.0016251	10735.730
4.0038155	10736.352
4.0060058	10737.365
4.0081961	10740.364
4.0103865	10742.346
4.0125768	10744.772
4.0147672	10742.048
4.0169575	10742.414
4.0191478	10739.864
4.0213382	10741.797
4.0235285	10747.735
4.0257189	10754.487
4.0279092	10758.989
4.0300995	10761.582
4.0322899	10768.086
4.0344802	10773.495
4.0366706	10781.837
4.0388609	10786.594
4.0410513	10789.711
4.0432416	10791.866
4.0454319	10797.415
4.0476223	10805.746
4.0498126	10826.231
4.0520030	10846.411
4.0541933	10865.838
4.0563836	10884.986
4.0585740	10898.989
4.0607643	10903.876
4.0629547	10897.317
4.0651450	10885.827
4.0673353	10868.404
4.0695257	10852.132
4.0717160	10841.303
4.0739064	10833.540
4.0760967	10831.146
4.0782870	10821.579
4.0804774	10816.896
4.0826677	10804.005
4.0848581	10791.233
4.0870484	10773.583
4.0892387	10756.288
4.0914291	10737.474
4.0936194	10724.306
4.0958098	10709.670
4.0980001	10701.449
4.1001905	10698.383
4.1023808	10695.214
4.1045711	10686.867
4.1067615	10679.461
4.1089518	10673.612
4.1111422	10669.532
4.1133325	10660.655
4.1155228	10650.258
4.1177132	10637.871
4.1199035	10626.445
4.1220939	10614.996
4.1242842	10603.932
4.1264745	10596.071
4.1286649	10585.034
4.1308552	10572.278
4.1330456	10559.899
4.1352359	10548.531
4.1374262	10540.751
4.1396166	10530.976
4.1418069	10522.506
4.1439973	10509.503
4.1461876	10499.165
4.1483779	10489.986
4.1505683	10487.014
4.1527586	10484.054
4.1549490	10480.690
4.1571393	10477.715
4.1593297	10475.441
4.1615200	10467.048
4.1637103	10458.484
4.1659007	10447.981
4.1680910	10443.382
4.1702814	10439.414
4.1724717	10432.178
4.1746620	10422.141
4.1768524	10409.081
4.1790427	10399.716
4.1812331	10391.783
4.1834234	10380.703
4.1856137	10371.291
4.1878041	10356.324
4.1899944	10342.125
4.1921848	10328.285
4.1943751	10318.981
4.1965654	10314.724
4.1987558	10309.964
4.2009461	10302.509
4.2031365	10292.362
4.2053268	10279.861
4.2075172	10268.675
4.2097075	10262.303
4.2118978	10255.438
4.2140882	10247.770
4.2162785	10237.271
4.2184689	10229.830
4.2206592	10221.084
4.2228495	10213.368
4.2250399	10201.695
4.2272302	10192.187
4.2294206	10184.506
4.2316109	10176.765
4.2338012	10173.959
4.2359916	10172.247
4.2381819	10170.278
4.2403723	10164.923
4.2425626	10158.581
4.2447529	10155.037
4.2469433	10151.559
4.2491336	10146.954
4.2513240	10143.803
4.2535143	10136.195
4.2557046	10129.505
4.2578950	10120.895
4.2600853	10111.713
4.2622757	10101.327
4.2644660	10087.808
4.2666564	10074.375
4.2688467	10063.395
4.2710370	10056.140
4.2732274	10048.480
4.2754177	10037.733
4.2776081	10021.602
4.2797984	10007.720
4.2819887	9997.6880
4.2841791	9988.3627
4.2863694	9980.7940
4.2885598	9971.6739
4.2907501	9962.8481
4.2929404	9950.3609
4.2951308	9936.1395
4.2973211	9924.7516
4.2995115	9918.1122
4.3017018	9909.9418
4.3038921	9900.2482
4.3060825	9887.8681
4.3082728	9878.5685
4.3104632	9868.7645
4.3126535	9861.6217
4.3148438	9851.3248
4.3170342	9840.7514
4.3192245	9829.4624
4.3214149	9820.3012
4.3236052	9809.6699
4.3257956	9802.2240
4.3279859	9792.3568
4.3301762	9779.7910
4.3323666	9769.2752
4.3345569	9759.5390
4.3367473	9747.4720
4.3389376	9735.8321
4.3411279	9723.6214
4.3433183	9714.1419
4.3455086	9704.1624
4.3476990	9692.5612
4.3498893	9678.9780
4.3520796	9670.1641
4.3542700	9664.9044
4.3564603	9663.1187
4.3586507	9666.4874
4.3608410	9672.8913
4.3630313	9685.0654
4.3652217	9711.4965
4.3674120	9752.4270
4.3696024	9804.8598
4.3717927	9860.1425
4.3739831	9908.5608
4.3761734	9942.5574
4.3783637	9958.2983
4.3805541	9958.4747
4.3827444	9946.4255
[truncated: 3,000 more rows]
