# Supplementary material for: Mechanochemically-induced glass formation from two-dimensional hybrid organic–inorganic perovskites
Source: Chem Sci. 2024 Apr 19;15(19):7198–205. doi: 10.1039/d4sc00905c (PMC11095504; doi:10.1039/d4sc00905c)
Supplement: SC-015-D4SC00905C-s002 [file SC-015-D4SC00905C-s002.zip › XRD_data_and_TOPAS_input_file/012282.xy]

0.0042531738	0.0000000
0.0064435146	0.0000000
0.0086338554	0.0000000
0.010824196	0.0000000
0.013014537	0.0000000
0.015204878	0.0000000
0.017395219	0.0000000
0.019585559	0.0000000
0.021775900	0.0000000
0.023966241	0.0000000
0.026156582	0.0000000
0.028346922	0.0000000
0.030537263	0.0000000
0.032727604	0.0000000
0.034917945	0.0000000
0.037108286	0.0000000
0.039298626	0.0000000
0.041488967	0.0000000
0.043679308	0.0000000
0.045869649	0.0000000
0.048059990	0.0000000
0.050250330	0.0000000
0.052440671	0.0000000
0.054631012	0.0000000
0.056821353	0.0000000
0.059011694	0.0000000
0.061202034	0.0000000
0.063392375	0.0000000
0.065582716	0.0000000
0.067773057	0.0000000
0.069963398	0.0000000
0.072153738	0.0000000
0.074344079	0.0000000
0.076534420	0.0000000
0.078724761	0.0000000
0.080915101	0.0000000
0.083105442	0.0000000
0.085295783	0.0000000
0.087486124	0.0000000
0.089676465	0.0000000
0.091866805	0.0000000
0.094057146	0.0000000
0.096247487	0.0000000
0.098437828	0.0000000
0.10062817	0.0000000
0.10281851	0.0000000
0.10500885	0.0000000
0.10719919	0.0000000
0.10938953	0.0000000
0.11157987	0.0000000
0.11377021	0.0000000
0.11596055	0.0000000
0.11815089	0.0000000
0.12034124	0.0000000
0.12253158	0.0000000
0.12472192	0.0000000
0.12691226	0.0000000
0.12910260	0.0000000
0.13129294	0.0000000
0.13348328	0.0000000
0.13567362	0.0000000
0.13786396	0.0000000
0.14005430	0.0000000
0.14224464	0.0000000
0.14443498	0.0000000
0.14662533	0.0000000
0.14881567	0.0000000
0.15100601	0.0000000
0.15319635	0.0000000
0.15538669	0.0000000
0.15757703	0.0000000
0.15976737	0.0000000
0.16195771	0.0000000
0.16414805	0.0000000
0.16633839	0.0000000
0.16852873	0.0000000
0.17071907	0.0000000
0.17290941	0.0000000
0.17509976	0.0000000
0.17729010	0.0000000
0.17948044	0.0000000
0.18167078	0.0000000
0.18386112	0.0000000
0.18605146	0.0000000
0.18824180	0.0000000
0.19043214	0.0000000
0.19262248	0.0000000
0.19481282	0.0000000
0.19700316	0.0000000
0.19919350	0.0000000
0.20138384	0.0000000
0.20357419	0.0000000
0.20576453	0.0000000
0.20795487	0.0000000
0.21014521	0.0000000
0.21233555	0.0000000
0.21452589	0.0000000
0.21671623	0.0000000
0.21890657	0.0000000
0.22109691	0.0000000
0.22328725	0.0000000
0.22547759	0.0000000
0.22766793	0.0000000
0.22985828	0.0000000
0.23204862	0.0000000
0.23423896	0.0000000
0.23642930	0.0000000
0.23861964	0.0000000
0.24080998	0.0000000
0.24300032	0.0000000
0.24519066	0.0000000
0.24738100	0.0000000
0.24957134	0.0000000
0.25176168	0.0000000
0.25395202	0.0000000
0.25614236	0.0000000
0.25833271	0.0000000
0.26052305	0.0000000
0.26271339	0.0000000
0.26490373	0.0000000
0.26709407	0.0000000
0.26928441	0.0000000
0.27147475	0.0000000
0.27366509	0.0000000
0.27585543	0.0000000
0.27804577	0.0000000
0.28023611	0.0000000
0.28242645	0.0000000
0.28461679	0.0000000
0.28680714	0.0000000
0.28899748	0.0000000
0.29118782	0.0000000
0.29337816	0.0000000
0.29556850	0.0000000
0.29775884	0.0000000
0.29994918	0.0000000
0.30213952	0.0000000
0.30432986	0.0000000
0.30652020	0.0000000
0.30871054	0.0000000
0.31090088	0.0000000
0.31309123	0.0000000
0.31528157	0.0000000
0.31747191	0.0000000
0.31966225	0.0000000
0.32185259	0.0000000
0.32404293	0.0000000
0.32623327	0.0000000
0.32842361	0.0000000
0.33061395	0.0000000
0.33280429	0.0000000
0.33499463	0.0000000
0.33718497	0.0000000
0.33937531	0.0000000
0.34156566	0.0000000
0.34375600	0.0000000
0.34594634	0.0000000
0.34813668	0.0000000
0.35032702	0.0000000
0.35251736	0.0000000
0.35470770	0.0000000
0.35689804	0.0000000
0.35908838	0.0000000
0.36127872	0.0000000
0.36346906	0.0000000
0.36565940	0.0000000
0.36784975	0.0000000
0.37004009	0.0000000
0.37223043	0.0000000
0.37442077	0.0000000
0.37661111	0.0000000
0.37880145	0.0000000
0.38099179	0.0000000
0.38318213	0.0000000
0.38537247	0.0000000
0.38756281	0.0000000
0.38975315	0.0000000
0.39194349	0.0000000
0.39413383	0.0000000
0.39632418	0.0000000
0.39851452	0.0000000
0.40070486	0.0000000
0.40289520	0.0000000
0.40508554	0.0000000
0.40727588	0.0000000
0.40946622	0.0000000
0.41165656	0.0000000
0.41384690	0.0000000
0.41603724	0.0000000
0.41822758	0.0000000
0.42041792	0.0000000
0.42260826	0.0000000
0.42479861	0.0000000
0.42698895	0.0000000
0.42917929	0.0000000
0.43136963	0.0000000
0.43355997	0.0000000
0.43575031	0.0000000
0.43794065	0.0000000
0.44013099	0.0000000
0.44232133	0.0000000
0.44451167	0.0000000
0.44670201	0.0000000
0.44889235	0.0000000
0.45108270	0.0000000
0.45327304	0.0000000
0.45546338	0.0000000
0.45765372	0.0000000
0.45984406	0.0000000
0.46203440	0.0000000
0.46422474	0.0000000
0.46641508	0.0000000
0.46860542	0.0000000
0.47079576	0.0000000
0.47298610	0.0000000
0.47517644	0.0000000
0.47736678	0.0000000
0.47955713	0.0000000
0.48174747	0.0000000
0.48393781	0.0000000
0.48612815	0.0000000
0.48831849	0.0000000
0.49050883	0.0000000
0.49269917	0.0000000
0.49488951	0.0000000
0.49707985	0.0000000
0.49927019	4929.5999
0.50146053	5096.5553
0.50365087	5139.2526
0.50584121	5154.6187
0.50803156	5177.7300
0.51022190	5180.8751
0.51241224	5202.9738
0.51460258	5228.9512
0.51679292	5258.7538
0.51898326	5311.2782
0.52117360	5339.2512
0.52336394	5369.2243
0.52555428	5405.1353
0.52774462	5432.0344
0.52993496	5461.8820
0.53212530	5491.6491
0.53431565	5539.1035
0.53650599	5564.5067
0.53869633	5594.2594
0.54088667	5636.8486
0.54307701	5671.7179
0.54526735	5714.3838
0.54745769	5751.9108
0.54964803	5788.9855
0.55183837	5829.9206
0.55402871	5849.0330
0.55621905	5878.3228
0.55840939	5906.0087
0.56059973	5927.6646
0.56279008	5945.2091
0.56498042	5952.4666
0.56717076	5981.4038
0.56936110	6015.7973
0.57155144	6081.8224
0.57374178	6151.5712
0.57593212	6222.7129
0.57812246	6300.8941
0.58031280	6373.8132
0.58250314	6466.2133
0.58469348	6579.5207
0.58688382	6709.3474
0.58907416	6860.1250
0.59126451	7025.6140
0.59345485	7231.5667
0.59564519	7464.6880
0.59783553	7690.8514
0.60002587	7921.7356
0.60221621	8127.8117
0.60440655	8331.0111
0.60659689	8506.0930
0.60878723	8640.2167
0.61097757	8757.8326
0.61316791	8826.7388
0.61535825	8883.4591
0.61754860	8885.0558
0.61973894	8861.1734
0.62192928	8803.0191
0.62411962	8722.3439
0.62630996	8614.6552
0.62850030	8485.2550
0.63069064	8355.3383
0.63288098	8226.8216
0.63507132	8124.0430
0.63726166	8019.9023
0.63945200	7935.0845
0.64164234	7862.4814
0.64383268	7804.3351
0.64602303	7780.4267
0.64821337	7776.2513
0.65040371	7774.2512
0.65259405	7774.3718
0.65478439	7782.2002
0.65697473	7786.0315
0.65916507	7802.9074
0.66135541	7823.8544
0.66354575	7855.2880
0.66573609	7882.3222
0.66792643	7923.7564
0.67011677	7972.9326
0.67230711	8027.2154
0.67449746	8078.3847
0.67668780	8116.4588
0.67887814	8159.0632
0.68106848	8211.5854
0.68325882	8261.9342
0.68544916	8309.0909
0.68763950	8351.5639
0.68982984	8407.6511
0.69202018	8469.4348
0.69421052	8522.8705
0.69640086	8580.2385
0.69859120	8640.8131
0.70078155	8719.6875
0.70297189	8786.2897
0.70516223	8847.3231
0.70735257	8900.6393
0.70954291	8949.7277
0.71173325	8998.1817
0.71392359	9054.8074
0.71611393	9099.8704
0.71830427	9158.6664
0.72049461	9211.0954
0.72268495	9277.2531
0.72487529	9341.4013
0.72706563	9397.9070
0.72925598	9449.7896
0.73144632	9489.3357
0.73363666	9536.7862
0.73582700	9581.3213
0.73801734	9622.9037
0.74020768	9661.1175
0.74239802	9690.7682
0.74458836	9715.5721
0.74677870	9745.5122
0.74896904	9780.9610
0.75115938	9827.7199
0.75334972	9852.7611
0.75554006	9885.3651
0.75773041	9900.4452
0.75992075	9913.8739
0.76211109	9920.8309
0.76430143	9930.9219
0.76649177	9938.5849
0.76868211	9938.9786
0.77087245	9944.5999
0.77306279	9954.7564
0.77525313	9952.1328
0.77744347	9935.3524
0.77963381	9910.1633
0.78182415	9893.5979
0.78401450	9877.4612
0.78620484	9850.6189
0.78839518	9825.9745
0.79058552	9798.5778
0.79277586	9784.4079
0.79496620	9769.4071
0.79715654	9752.3658
0.79934688	9732.9049
0.80153722	9705.0323
0.80372756	9679.2579
0.80591790	9656.8720
0.80810824	9631.2958
0.81029858	9600.3000
0.81248893	9558.8990
0.81467927	9523.0726
0.81686961	9486.0892
0.81905995	9455.3347
0.82125029	9421.7419
0.82344063	9386.6675
0.82563097	9345.8766
0.82782131	9309.0071
0.83001165	9270.8122
0.83220199	9232.1996
0.83439233	9194.7344
0.83658267	9161.9620
0.83877301	9125.3995
0.84096336	9097.0073
0.84315370	9065.7224
0.84534404	9035.4289
0.84753438	9006.1722
0.84972472	8981.5922
0.85191506	8958.9826
0.85410540	8929.7615
0.85629574	8900.7184
0.85848608	8864.4106
0.86067642	8838.0474
0.86286676	8814.0428
0.86505710	8792.0142
0.86724745	8777.9115
0.86943779	8757.5029
0.87162813	8741.4727
0.87381847	8718.8333
0.87600881	8699.8886
0.87819915	8683.3108
0.88038949	8663.0339
0.88257983	8649.9226
0.88477017	8639.2050
0.88696051	8629.0362
0.88915085	8614.2584
0.89134119	8597.9151
0.89353153	8573.5553
0.89572188	8556.6826
0.89791222	8536.6293
0.90010256	8532.6063
0.90229290	8524.5426
0.90448324	8522.8643
0.90667358	8518.5321
0.90886392	8517.5813
0.91105426	8514.7501
0.91324460	8519.5234
0.91543494	8519.7490
0.91762528	8520.0602
0.91981562	8514.4872
0.92200597	8501.2966
0.92419631	8496.3630
0.92638665	8491.8197
0.92857699	8500.8648
0.93076733	8504.9108
0.93295767	8503.3853
0.93514801	8503.0375
0.93733835	8503.4255
0.93952869	8507.6682
0.94171903	8508.1100
0.94390937	8515.0104
0.94609971	8527.0317
0.94829005	8533.9623
0.95048040	8545.5444
0.95267074	8550.7831
0.95486108	8560.3580
0.95705142	8566.8683
0.95924176	8580.6449
0.96143210	8586.5904
0.96362244	8594.6053
0.96581278	8597.0309
0.96800312	8608.7138
0.97019346	8615.2572
0.97238380	8632.3085
0.97457414	8644.1630
0.97676448	8658.6021
0.97895483	8670.3286
0.98114517	8678.6606
0.98333551	8695.4225
0.98552585	8698.2785
0.98771619	8716.8547
0.98990653	8724.9167
0.99209687	8741.2033
0.99428721	8757.4109
0.99647755	8771.2973
0.99866789	8786.0548
1.0008582	8797.7112
1.0030486	8818.6533
1.0052389	8835.5401
1.0074293	8853.4362
1.0096196	8875.5972
1.0118099	8899.8813
1.0140003	8914.9344
1.0161906	8938.6796
1.0183810	8956.8916
1.0205713	8976.3823
1.0227616	8987.8021
1.0249520	8997.7557
1.0271423	9020.2169
1.0293327	9041.8040
1.0315230	9058.7622
1.0337133	9086.0461
1.0359037	9103.3012
1.0380940	9132.6160
1.0402844	9148.4891
1.0424747	9166.4683
1.0446650	9185.9685
1.0468554	9206.0343
1.0490457	9233.8774
1.0512361	9259.3564
1.0534264	9279.5809
1.0556168	9296.3735
1.0578071	9309.4027
1.0599974	9327.2922
1.0621878	9355.5498
1.0643781	9387.6707
1.0665685	9413.0920
1.0687588	9433.5739
1.0709491	9456.6130
1.0731395	9477.0715
1.0753298	9506.4756
1.0775202	9532.9720
1.0797105	9556.8947
1.0819008	9588.5386
1.0840912	9601.0620
1.0862815	9631.3472
1.0884719	9646.6437
1.0906622	9670.0196
1.0928525	9693.6295
1.0950429	9721.2974
1.0972332	9756.5222
1.0994236	9789.7705
1.1016139	9816.4361
1.1038043	9834.4644
1.1059946	9852.1909
1.1081849	9882.9297
1.1103753	9903.2772
1.1125656	9918.5286
1.1147560	9936.3802
1.1169463	9965.2725
1.1191366	9999.5977
1.1213270	10031.809
1.1235173	10056.290
1.1257077	10081.688
1.1278980	10107.331
1.1300883	10127.927
1.1322787	10154.956
1.1344690	10183.399
1.1366594	10214.343
1.1388497	10248.610
1.1410400	10263.323
1.1432304	10286.030
1.1454207	10307.941
1.1476111	10341.202
1.1498014	10369.010
1.1519917	10401.777
1.1541821	10424.287
1.1563724	10453.212
1.1585628	10485.265
1.1607531	10515.403
1.1629435	10545.204
1.1651338	10573.502
1.1673241	10614.048
1.1695145	10653.612
1.1717048	10684.381
1.1738952	10712.898
1.1760855	10739.834
1.1782758	10778.351
1.1804662	10807.944
1.1826565	10837.716
1.1848469	10864.160
1.1870372	10893.274
1.1892275	10923.192
1.1914179	10945.759
1.1936082	10974.020
1.1957986	11007.096
1.1979889	11050.225
1.2001792	11093.445
1.2023696	11133.143
1.2045599	11175.258
1.2067503	11224.131
1.2089406	11266.538
1.2111309	11309.485
1.2133213	11345.921
1.2155116	11391.333
1.2177020	11435.750
1.2198923	11480.088
1.2220827	11509.689
1.2242730	11537.097
1.2264633	11557.511
1.2286537	11589.105
1.2308440	11618.412
1.2330344	11648.264
1.2352247	11672.078
1.2374150	11689.878
1.2396054	11707.683
1.2417957	11726.211
1.2439861	11754.434
1.2461764	11778.854
1.2483667	11808.151
1.2505571	11835.341
1.2527474	11860.586
1.2549378	11886.438
1.2571281	11908.459
1.2593184	11937.709
1.2615088	11961.437
1.2636991	11989.366
1.2658895	12014.337
1.2680798	12046.211
1.2702702	12084.694
1.2724605	12120.405
1.2746508	12151.955
1.2768412	12177.927
1.2790315	12217.133
1.2812219	12251.324
1.2834122	12284.111
1.2856025	12314.389
1.2877929	12346.221
1.2899832	12381.638
1.2921736	12413.342
1.2943639	12449.534
1.2965542	12484.939
1.2987446	12526.152
1.3009349	12574.543
1.3031253	12615.585
1.3053156	12658.713
1.3075059	12695.187
1.3096963	12730.616
1.3118866	12762.120
1.3140770	12794.476
1.3162673	12828.810
1.3184576	12865.154
1.3206480	12902.942
1.3228383	12950.117
1.3250287	12995.143
1.3272190	13034.049
1.3294094	13073.284
1.3315997	13111.091
1.3337900	13151.281
1.3359804	13199.897
1.3381707	13247.161
1.3403611	13295.848
1.3425514	13345.581
1.3447417	13388.101
1.3469321	13432.712
1.3491224	13469.073
1.3513128	13511.671
1.3535031	13554.396
1.3556934	13599.088
1.3578838	13644.811
1.3600741	13684.578
1.3622645	13730.348
1.3644548	13778.426
1.3666451	13831.306
1.3688355	13880.914
1.3710258	13930.165
1.3732162	13978.771
1.3754065	14031.354
1.3775968	14085.887
1.3797872	14132.240
1.3819775	14181.530
1.3841679	14233.182
1.3863582	14281.957
1.3885486	14334.242
1.3907389	14382.394
1.3929292	14431.837
1.3951196	14476.879
1.3973099	14527.065
1.3995003	14583.357
1.4016906	14642.037
1.4038809	14695.594
1.4060713	14757.566
1.4082616	14816.041
1.4104520	14878.158
1.4126423	14939.522
1.4148326	14994.436
1.4170230	15052.675
1.4192133	15112.132
1.4214037	15173.040
1.4235940	15233.970
1.4257843	15291.665
1.4279747	15353.365
1.4301650	15413.307
1.4323554	15464.024
1.4345457	15513.574
1.4367361	15565.599
1.4389264	15627.392
1.4411167	15685.632
1.4433071	15749.053
1.4454974	15812.529
1.4476878	15869.940
1.4498781	15934.831
1.4520684	15990.786
1.4542588	16064.885
1.4564491	16131.685
1.4586395	16202.055
1.4608298	16273.855
1.4630201	16341.425
1.4652105	16413.174
1.4674008	16479.954
1.4695912	16549.560
1.4717815	16623.662
1.4739718	16695.183
1.4761622	16767.291
1.4783525	16836.839
1.4805429	16904.909
1.4827332	16973.862
1.4849235	17044.666
1.4871139	17113.203
1.4893042	17179.113
1.4914946	17250.226
1.4936849	17323.426
1.4958753	17402.681
1.4980656	17484.919
1.5002559	17550.542
1.5024463	17629.895
1.5046366	17705.367
1.5068270	17784.506
1.5090173	17861.979
1.5112076	17932.027
1.5133980	18009.718
1.5155883	18088.021
1.5177787	18161.087
1.5199690	18230.164
1.5221593	18298.632
1.5243497	18379.901
1.5265400	18458.559
1.5287304	18544.358
1.5309207	18624.941
1.5331110	18712.308
1.5353014	18799.053
1.5374917	18881.343
1.5396821	18962.456
1.5418724	19038.123
1.5440627	19119.310
1.5462531	19194.801
1.5484434	19276.254
1.5506338	19356.125
1.5528241	19432.460
1.5550145	19509.566
1.5572048	19595.421
1.5593951	19676.822
1.5615855	19757.969
1.5637758	19832.480
1.5659662	19909.169
1.5681565	19988.675
1.5703468	20077.050
1.5725372	20164.487
1.5747275	20256.356
1.5769179	20354.802
1.5791082	20454.571
1.5812985	20547.571
1.5834889	20622.251
1.5856792	20697.111
1.5878696	20763.497
1.5900599	20839.786
1.5922502	20921.959
1.5944406	20999.838
1.5966309	21083.713
1.5988213	21161.072
1.6010116	21254.658
1.6032020	21336.503
1.6053923	21431.871
1.6075826	21513.165
1.6097730	21596.790
1.6119633	21679.050
1.6141537	21751.375
1.6163440	21837.445
1.6185343	21910.040
1.6207247	21986.362
1.6229150	22060.569
1.6251054	22134.147
1.6272957	22214.689
1.6294860	22283.936
1.6316764	22357.971
1.6338667	22438.759
1.6360571	22525.970
1.6382474	22618.998
1.6404377	22694.081
1.6426281	22780.346
1.6448184	22863.907
1.6470088	22952.968
1.6491991	23034.335
1.6513894	23094.432
1.6535798	23166.877
1.6557701	23233.710
1.6579605	23305.153
1.6601508	23383.369
1.6623412	23454.905
1.6645315	23533.046
1.6667218	23591.182
1.6689122	23651.236
1.6711025	23714.913
1.6732929	23779.688
1.6754832	23846.963
1.6776735	23918.445
1.6798639	23995.144
1.6820542	24071.822
1.6842446	24138.239
1.6864349	24204.102
1.6886252	24266.523
1.6908156	24334.029
1.6930059	24388.977
1.6951963	24446.000
1.6973866	24498.326
1.6995769	24559.173
1.7017673	24620.257
1.7039576	24681.206
1.7061480	24734.425
1.7083383	24787.619
1.7105286	24839.880
1.7127190	24889.826
1.7149093	24940.597
1.7170997	24985.100
1.7192900	25029.333
1.7214804	25073.840
1.7236707	25116.550
1.7258610	25164.365
1.7280514	25208.219
1.7302417	25260.291
1.7324321	25306.389
1.7346224	25342.416
1.7368127	25387.004
1.7390031	25424.114
1.7411934	25476.317
1.7433838	25520.173
1.7455741	25568.312
1.7477644	25608.348
1.7499548	25646.216
1.7521451	25690.422
1.7543355	25718.243
1.7565258	25743.661
1.7587161	25766.665
1.7609065	25786.896
1.7630968	25815.394
1.7652872	25847.156
1.7674775	25872.897
1.7696679	25904.949
1.7718582	25930.853
1.7740485	25954.556
1.7762389	25962.373
1.7784292	25975.600
1.7806196	25995.128
1.7828099	26019.338
1.7850002	26047.258
1.7871906	26062.123
1.7893809	26079.822
1.7915713	26093.864
1.7937616	26107.899
1.7959519	26109.281
1.7981423	26109.640
1.8003326	26114.953
1.8025230	26124.344
1.8047133	26137.946
1.8069036	26156.620
1.8090940	26166.847
1.8112843	26177.768
1.8134747	26185.800
1.8156650	26193.041
1.8178553	26206.347
1.8200457	26220.626
1.8222360	26236.476
1.8244264	26239.756
1.8266167	26246.075
1.8288071	26252.046
1.8309974	26253.333
1.8331877	26250.923
1.8353781	26242.310
1.8375684	26230.282
1.8397588	26217.948
1.8419491	26207.220
1.8441394	26197.348
1.8463298	26177.762
1.8485201	26156.626
1.8507105	26135.931
1.8529008	26120.227
1.8550911	26106.072
1.8572815	26085.157
1.8594718	26063.183
1.8616622	26035.833
1.8638525	26022.254
1.8660428	26004.879
1.8682332	25978.103
1.8704235	25950.360
1.8726139	25920.973
1.8748042	25897.323
1.8769945	25880.114
1.8791849	25861.834
1.8813752	25832.611
1.8835656	25811.328
1.8857559	25790.283
1.8879463	25767.417
1.8901366	25746.393
1.8923269	25719.691
1.8945173	25693.875
1.8967076	25672.267
1.8988980	25642.117
1.9010883	25616.404
1.9032786	25578.842
1.9054690	25550.919
1.9076593	25518.692
1.9098497	25485.596
1.9120400	25454.447
1.9142303	25409.803
1.9164207	25379.181
1.9186110	25343.941
1.9208014	25324.705
1.9229917	25302.029
1.9251820	25274.768
1.9273724	25240.343
1.9295627	25203.479
1.9317531	25171.744
1.9339434	25135.993
1.9361338	25100.263
1.9383241	25060.634
1.9405144	25023.669
1.9427048	24990.711
1.9448951	24960.646
1.9470855	24934.955
1.9492758	24915.582
1.9514661	24889.200
1.9536565	24859.329
1.9558468	24826.278
1.9580372	24789.316
1.9602275	24757.540
1.9624178	24721.805
1.9646082	24685.991
1.9667985	24650.174
1.9689889	24611.174
1.9711792	24567.106
1.9733695	24530.159
1.9755599	24497.555
1.9777502	24464.995
1.9799406	24438.555
1.9821309	24404.719
1.9843212	24371.221
1.9865116	24335.019
1.9887019	24293.712
1.9908923	24263.876
1.9930826	24226.538
1.9952730	24185.184
1.9974633	24148.560
1.9996536	24111.491
2.0018440	24081.637
2.0040343	24044.148
2.0062247	24006.714
2.0084150	23966.323
2.0106053	23928.186
2.0127957	23892.229
2.0149860	23859.249
2.0171764	23824.357
2.0193667	23785.602
2.0215570	23743.494
2.0237474	23701.504
2.0259377	23661.851
2.0281281	23626.625
2.0303184	23583.646
2.0325087	23537.636
2.0346991	23481.709
2.0368894	23437.470
2.0390798	23392.378
2.0412701	23342.236
2.0434604	23291.579
2.0456508	23231.296
2.0478411	23173.280
2.0500315	23118.883
2.0522218	23074.441
2.0544122	23044.643
2.0566025	23017.414
2.0587928	22985.838
2.0609832	22946.520
2.0631735	22905.767
2.0653639	22861.543
2.0675542	22819.395
2.0697445	22774.420
2.0719349	22731.665
2.0741252	22688.247
2.0763156	22651.457
2.0785059	22602.559
2.0806962	22563.071
2.0828866	22512.699
2.0850769	22463.955
2.0872673	22408.620
2.0894576	22359.244
2.0916479	22320.590
2.0938383	22273.792
2.0960286	22223.818
2.0982190	22161.413
2.1004093	22106.550
2.1025997	22058.495
2.1047900	22004.899
2.1069803	21959.030
2.1091707	21905.627
2.1113610	21858.812
2.1135514	21809.541
2.1157417	21761.146
2.1179320	21715.430
2.1201224	21662.577
2.1223127	21620.712
2.1245031	21575.567
2.1266934	21537.224
2.1288837	21505.204
2.1310741	21459.551
2.1332644	21422.202
2.1354548	21379.330
2.1376451	21335.151
2.1398354	21294.938
2.1420258	21247.457
2.1442161	21202.142
2.1464065	21149.878
2.1485968	21109.852
2.1507871	21065.461
2.1529775	21023.170
2.1551678	20983.208
2.1573582	20932.570
2.1595485	20889.567
2.1617389	20838.941
2.1639292	20800.106
2.1661195	20765.497
2.1683099	20727.008
2.1705002	20695.189
2.1726906	20651.417
2.1748809	20613.878
2.1770712	20573.565
2.1792616	20528.876
2.1814519	20489.809
2.1836423	20442.142
2.1858326	20402.859
2.1880229	20354.144
2.1902133	20310.146
2.1924036	20267.849
2.1945940	20233.185
2.1967843	20195.371
2.1989746	20152.605
2.2011650	20108.346
2.2033553	20072.506
2.2055457	20039.832
2.2077360	20001.774
2.2099263	19954.604
2.2121167	19908.212
2.2143070	19862.567
2.2164974	19814.763
2.2186877	19772.528
2.2208781	19727.386
2.2230684	19677.592
2.2252587	19628.710
2.2274491	19572.480
2.2296394	19534.221
2.2318298	19489.912
2.2340201	19448.715
2.2362104	19399.661
2.2384008	19355.808
2.2405911	19310.573
2.2427815	19263.962
2.2449718	19217.922
2.2471621	19176.863
2.2493525	19133.450
2.2515428	19090.607
2.2537332	19044.218
2.2559235	19000.906
2.2581138	18956.991
2.2603042	18921.782
2.2624945	18876.543
2.2646849	18839.151
2.2668752	18796.379
2.2690656	18748.586
2.2712559	18702.514
2.2734462	18660.721
2.2756366	18619.339
2.2778269	18583.352
2.2800173	18546.345
2.2822076	18509.104
2.2843979	18465.918
2.2865883	18429.935
2.2887786	18399.134
2.2909690	18374.269
2.2931593	18340.101
2.2953496	18301.151
2.2975400	18261.435
2.2997303	18214.967
2.3019207	18168.559
2.3041110	18125.925
2.3063013	18090.105
2.3084917	18050.335
2.3106820	18000.732
2.3128724	17953.547
2.3150627	17907.261
2.3172530	17867.365
2.3194434	17833.070
2.3216337	17791.098
2.3238241	17753.554
2.3260144	17715.021
2.3282048	17672.498
2.3303951	17628.569
2.3325854	17582.096
2.3347758	17546.875
2.3369661	17511.272
2.3391565	17475.849
2.3413468	17433.701
2.3435371	17386.903
2.3457275	17344.772
2.3479178	17296.220
2.3501082	17252.918
2.3522985	17203.389
2.3544888	17161.221
2.3566792	17120.507
2.3588695	17078.766
2.3610599	17038.418
2.3632502	16995.592
2.3654405	16953.989
2.3676309	16912.448
2.3698212	16873.778
2.3720116	16834.023
2.3742019	16797.014
2.3763922	16760.054
2.3785826	16717.517
2.3807729	16672.145
2.3829633	16630.531
2.3851536	16592.424
2.3873440	16556.137
2.3895343	16512.000
2.3917246	16474.336
2.3939150	16441.149
2.3961053	16415.031
2.3982957	16383.820
2.4004860	16354.117
2.4026763	16314.306
2.4048667	16280.394
2.4070570	16241.204
2.4092474	16206.856
2.4114377	16169.322
2.4136280	16137.451
2.4158184	16104.684
2.4180087	16067.545
2.4201991	16026.700
2.4223894	15982.450
2.4245797	15947.043
2.4267701	15905.541
2.4289604	15870.017
2.4311508	15833.505
2.4333411	15798.880
2.4355315	15760.465
2.4377218	15722.225
2.4399121	15678.775
2.4421025	15637.610
2.4442928	15595.804
2.4464832	15562.127
2.4486735	15529.816
2.4508638	15497.595
2.4530542	15465.406
2.4552445	15429.253
2.4574349	15388.178
2.4596252	15344.375
2.4618155	15308.561
2.4640059	15280.027
2.4661962	15251.358
2.4683866	15223.238
2.4705769	15190.965
2.4727672	15160.402
2.4749576	15125.958
2.4771479	15087.776
2.4793383	15051.861
2.4815286	15014.394
2.4837189	14977.172
2.4859093	14935.827
2.4880996	14892.765
2.4902900	14857.547
2.4924803	14824.716
2.4946707	14789.116
2.4968610	14757.404
2.4990513	14718.700
2.5012417	14688.014
2.5034320	14651.882
2.5056224	14623.382
2.5078127	14588.872
2.5100030	14559.562
2.5121934	14523.391
2.5143837	14490.013
2.5165741	14452.223
2.5187644	14416.367
2.5209547	14376.496
2.5231451	14339.113
2.5253354	14299.357
2.5275258	14260.490
2.5297161	14226.077
2.5319064	14189.767
2.5340968	14154.677
2.5362871	14117.150
2.5384775	14081.211
2.5406678	14050.493
2.5428582	14017.160
2.5450485	13984.034
2.5472388	13949.412
2.5494292	13916.485
2.5516195	13886.962
2.5538099	13853.627
2.5560002	13820.153
2.5581905	13777.396
2.5603809	13746.864
2.5625712	13715.168
2.5647616	13687.013
2.5669519	13655.297
2.5691422	13622.192
2.5713326	13592.194
2.5735229	13557.027
2.5757133	13526.150
2.5779036	13488.472
2.5800939	13456.712
2.5822843	13427.982
2.5844746	13396.244
2.5866650	13368.941
2.5888553	13333.736
2.5910456	13301.339
2.5932360	13263.307
2.5954263	13229.222
2.5976167	13197.296
2.5998070	13170.433
2.6019974	13145.737
2.6041877	13114.589
2.6063780	13089.803
2.6085684	13059.762
2.6107587	13023.842
2.6129491	12985.492
2.6151394	12952.252
2.6173297	12924.255
2.6195201	12897.542
2.6217104	12869.300
2.6239008	12842.208
2.6260911	12816.935
2.6282814	12785.889
2.6304718	12757.046
2.6326621	12723.887
2.6348525	12693.678
2.6370428	12666.048
2.6392331	12641.798
2.6414235	12610.939
2.6436138	12574.077
2.6458042	12528.409
2.6479945	12490.783
2.6501848	12449.327
2.6523752	12414.824
2.6545655	12379.090
2.6567559	12349.314
2.6589462	12311.834
2.6611366	12281.629
2.6633269	12254.869
2.6655172	12227.427
2.6677076	12196.396
2.6698979	12160.211
2.6720883	12129.846
2.6742786	12103.580
2.6764689	12076.855
2.6786593	12049.468
2.6808496	12021.742
2.6830400	11996.547
2.6852303	11966.380
2.6874206	11933.907
2.6896110	11907.892
2.6918013	11880.592
2.6939917	11856.856
2.6961820	11828.290
2.6983723	11807.549
2.7005627	11782.244
2.7027530	11760.198
2.7049434	11729.927
2.7071337	11700.575
2.7093241	11669.033
2.7115144	11637.690
2.7137047	11607.423
2.7158951	11586.572
2.7180854	11565.669
2.7202758	11544.487
2.7224661	11518.784
2.7246564	11498.034
2.7268468	11485.835
2.7290371	11488.959
2.7312275	11498.856
2.7334178	11521.269
2.7356081	11549.432
2.7377985	11570.447
2.7399888	11582.596
2.7421792	11581.283
2.7443695	11568.637
2.7465598	11542.895
2.7487502	11513.775
2.7509405	11486.787
2.7531309	11460.161
2.7553212	11434.839
2.7575115	11398.090
2.7597019	11361.811
2.7618922	11322.677
2.7640826	11278.900
2.7662729	11224.278
2.7684633	11150.516
2.7706536	11075.066
2.7728439	11001.711
2.7750343	10942.358
2.7772246	10892.885
2.7794150	10848.240
2.7816053	10811.666
2.7837956	10780.885
2.7859860	10749.210
2.7881763	10724.460
2.7903667	10699.908
2.7925570	10673.958
2.7947473	10648.348
2.7969377	10623.553
2.7991280	10602.366
2.8013184	10581.730
2.8035087	10559.259
2.8056990	10542.645
2.8078894	10519.416
2.8100797	10499.119
2.8122701	10475.047
2.8144604	10449.237
2.8166507	10424.963
2.8188411	10400.220
2.8210314	10379.524
2.8232218	10354.715
2.8254121	10330.639
2.8276025	10301.989
2.8297928	10280.172
2.8319831	10254.969
2.8341735	10227.625
2.8363638	10205.834
2.8385542	10181.502
2.8407445	10158.198
2.8429348	10133.004
2.8451252	10112.861
2.8473155	10090.742
2.8495059	10064.680
2.8516962	10039.168
2.8538865	10014.234
2.8560769	9990.6500
2.8582672	9968.5388
2.8604576	9940.8548
2.8626479	9918.7071
2.8648382	9900.3204
2.8670286	9883.6276
2.8692189	9864.4568
2.8714093	9841.8859
2.8735996	9817.2455
2.8757900	9794.9823
2.8779803	9767.9207
2.8801706	9748.6854
2.8823610	9726.8694
2.8845513	9714.2029
2.8867417	9697.1389
2.8889320	9679.3028
2.8911223	9660.1094
2.8933127	9640.9797
2.8955030	9625.9170
2.8976934	9606.3033
2.8998837	9587.7632
2.9020740	9565.0128
2.9042644	9543.8007
2.9064547	9526.3643
2.9086451	9511.4968
2.9108354	9498.0161
2.9130257	9480.8659
2.9152161	9469.8210
2.9174064	9457.1967
2.9195968	9441.4388
2.9217871	9420.9068
2.9239774	9397.7840
2.9261678	9382.2209
2.9283581	9365.7803
2.9305485	9350.9049
2.9327388	9334.1915
2.9349292	9318.7013
2.9371195	9299.7195
2.9393098	9287.2129
2.9415002	9270.3760
2.9436905	9258.0670
2.9458809	9241.9227
2.9480712	9223.5668
2.9502615	9209.6704
2.9524519	9187.6250
2.9546422	9176.6014
2.9568326	9160.8189
2.9590229	9147.5520
2.9612132	9129.1199
2.9634036	9112.9199
2.9655939	9097.8033
2.9677843	9083.5050
2.9699746	9074.9916
2.9721649	9064.0037
2.9743553	9052.3850
2.9765456	9034.0016
2.9787360	9013.0466
2.9809263	8996.1059
2.9831166	8982.9433
2.9853070	8965.2870
2.9874973	8948.5812
2.9896877	8928.5150
2.9918780	8911.7913
2.9940684	8894.7792
2.9962587	8882.2730
2.9984490	8868.7310
3.0006394	8858.8028
3.0028297	8851.4998
3.0050201	8842.8583
3.0072104	8837.4899
3.0094007	8839.4814
3.0115911	8843.4893
3.0137814	8855.0174
3.0159718	8855.2026
3.0181621	8852.2059
3.0203524	8840.5156
3.0225428	8830.2864
3.0247331	8811.4121
3.0269235	8790.4088
3.0291138	8771.7001
3.0313041	8756.8967
3.0334945	8745.4251
3.0356848	8736.2598
3.0378752	8729.5581
3.0400655	8732.1927
3.0422559	8728.3236
3.0444462	8724.7309
3.0466365	8711.4741
3.0488269	8700.0832
3.0510172	8683.9942
3.0532076	8671.1518
3.0553979	8657.5938
3.0575882	8648.4055
3.0597786	8645.8749
3.0619689	8644.6019
3.0641593	8642.1642
3.0663496	8639.6077
3.0685399	8633.3122
3.0707303	8625.1012
3.0729206	8617.6284
3.0751110	8602.4006
3.0773013	8584.6994
3.0794916	8568.7260
3.0816820	8555.1651
3.0838723	8544.1023
3.0860627	8532.5642
3.0882530	8521.5982
3.0904433	8511.2305
3.0926337	8494.7161
3.0948240	8477.9361
3.0970144	8461.7327
3.0992047	8445.5561
3.1013951	8426.9495
3.1035854	8409.2046
3.1057757	8395.0816
3.1079661	8386.5657
3.1101564	8377.6248
3.1123468	8362.3965
3.1145371	8347.1150
3.1167274	8337.4399
3.1189178	8328.4601
3.1211081	8324.7919
3.1232985	8318.4718
3.1254888	8315.9777
3.1276791	8307.6096
3.1298695	8302.5074
3.1320598	8298.4891
3.1342502	8290.4761
3.1364405	8284.9171
3.1386308	8276.7239
3.1408212	8272.2454
3.1430115	8267.3739
3.1452019	8262.1615
3.1473922	8256.8208
3.1495825	8253.2643
3.1517729	8246.4053
3.1539632	8238.4998
3.1561536	8229.2267
3.1583439	8220.2195
3.1605343	8221.8361
3.1627246	8221.3187
3.1649149	8220.1699
3.1671053	8218.3779
3.1692956	8219.5667
3.1714860	8221.0851
3.1736763	8224.2931
3.1758666	8220.0757
3.1780570	8217.4052
3.1802473	8210.8970
3.1824377	8205.3938
3.1846280	8195.3694
3.1868183	8185.0651
3.1890087	8182.1963
3.1911990	8181.4937
3.1933894	8181.8546
3.1955797	8178.8959
3.1977700	8175.5424
3.1999604	8170.6179
3.2021507	8164.6952
3.2043411	8159.3098
3.2065314	8154.9580
3.2087218	8150.3240
3.2109121	8148.6600
3.2131024	8145.4916
3.2152928	8146.2510
3.2174831	8144.5855
3.2196735	8139.1868
3.2218638	8131.1925
3.2240541	8124.6153
3.2262445	8123.3937
3.2284348	8126.9761
3.2306252	8127.9904
3.2328155	8126.4568
3.2350058	8120.4600
3.2371962	8121.8944
3.2393865	8120.4507
3.2415769	8123.0978
3.2437672	8121.7051
3.2459575	8122.7235
3.2481479	8126.3201
3.2503382	8124.0257
3.2525286	8120.5773
3.2547189	8115.6479
3.2569092	8114.1950
3.2590996	8115.6987
3.2612899	8114.2845
3.2634803	8114.4470
3.2656706	8112.9007
3.2678610	8113.4026
3.2700513	8118.5395
3.2722416	8125.1033
3.2744320	8127.3035
3.2766223	8127.0227
3.2788127	8123.9024
3.2810030	8122.1642
3.2831933	8121.7692
3.2853837	8121.5608
3.2875740	8119.5264
3.2897644	8120.6563
3.2919547	8117.0723
3.2941450	8115.9154
3.2963354	8119.6554
3.2985257	8128.7602
3.3007161	8135.9647
3.3029064	8138.2338
3.3050967	8138.0814
3.3072871	8139.9941
3.3094774	8136.1129
3.3116678	8135.4306
3.3138581	8132.1352
3.3160484	8139.8518
3.3182388	8151.2575
3.3204291	8159.6598
3.3226195	8165.8211
3.3248098	8168.9364
3.3270002	8174.1968
3.3291905	8178.7541
3.3313808	8174.4068
3.3335712	8172.1288
3.3357615	8171.8990
3.3379519	8177.5053
3.3401422	8180.7522
3.3423325	8182.8826
3.3445229	8187.3228
3.3467132	8193.7104
3.3489036	8200.8840
3.3510939	8204.2543
3.3532842	8203.4592
3.3554746	8203.3299
3.3576649	8203.4636
3.3598553	8210.1115
3.3620456	8213.4464
3.3642359	8219.7640
3.3664263	8221.6901
3.3686166	8222.1915
3.3708070	8225.6303
3.3729973	8230.9449
3.3751877	8236.0816
3.3773780	8238.1956
3.3795683	8242.5461
3.3817587	8250.8347
3.3839490	8254.8923
3.3861394	8258.4942
3.3883297	8263.7527
3.3905200	8268.9211
3.3927104	8275.5453
3.3949007	8282.7899
3.3970911	8293.8995
3.3992814	8302.8029
3.4014717	8308.7681
3.4036621	8314.3176
3.4058524	8317.7595
3.4080428	8324.9503
3.4102331	8326.6535
3.4124234	8332.4888
3.4146138	8339.5997
3.4168041	8348.6403
3.4189945	8358.7509
3.4211848	8365.3593
3.4233751	8373.8326
3.4255655	8376.0694
3.4277558	8380.4821
3.4299462	8387.5740
3.4321365	8395.3050
3.4343269	8401.4802
3.4365172	8406.0880
3.4387075	8413.4436
3.4408979	8426.6427
3.4430882	8433.3224
3.4452786	8444.8127
3.4474689	8453.4041
3.4496592	8467.2296
3.4518496	8477.2076
3.4540399	8487.3026
3.4562303	8491.9299
3.4584206	8498.0495
3.4606109	8501.6213
3.4628013	8508.2321
3.4649916	8517.2259
3.4671820	8527.1182
3.4693723	8540.6520
3.4715626	8552.0173
3.4737530	8562.4337
3.4759433	8569.5565
3.4781337	8577.2674
3.4803240	8585.3983
3.4825143	8596.2933
3.4847047	8603.6251
3.4868950	8609.8391
3.4890854	8619.7517
3.4912757	8631.4343
3.4934661	8643.8057
3.4956564	8655.6249
3.4978467	8667.4334
3.5000371	8678.4588
3.5022274	8689.6360
3.5044178	8700.1910
3.5066081	8709.8741
3.5087984	8716.1840
3.5109888	8725.7204
3.5131791	8736.1651
3.5153695	8745.3353
3.5175598	8752.8227
3.5197501	8763.3037
3.5219405	8773.9118
3.5241308	8785.2458
3.5263212	8794.2865
3.5285115	8806.7751
3.5307018	8821.0246
3.5328922	8835.7053
3.5350825	8851.3631
3.5372729	8862.4281
3.5394632	8871.8014
3.5416536	8875.0572
3.5438439	8885.5994
3.5460342	8892.4135
3.5482246	8905.9810
3.5504149	8912.6239
3.5526053	8922.7660
3.5547956	8928.8461
3.5569859	8941.0944
3.5591763	8953.6831
3.5613666	8969.5362
3.5635570	8983.8656
3.5657473	8996.0838
3.5679376	9011.5060
3.5701280	9027.2073
3.5723183	9042.9953
3.5745087	9063.4357
3.5766990	9090.1305
3.5788893	9120.7995
3.5810797	9151.8744
3.5832700	9181.9856
3.5854604	9210.7683
3.5876507	9232.4515
3.5898410	9250.6963
3.5920314	9264.9556
3.5942217	9271.2865
3.5964121	9279.3220
3.5986024	9283.9077
3.6007928	9296.4165
3.6029831	9306.7328
3.6051734	9317.0823
3.6073638	9326.9017
3.6095541	9335.9448
3.6117445	9342.3576
3.6139348	9340.1563
3.6161251	9338.6128
3.6183155	9333.6784
3.6205058	9328.7200
3.6226962	9323.3680
3.6248865	9324.1830
3.6270768	9331.7923
3.6292672	9342.7598
3.6314575	9355.8372
3.6336479	9369.8344
3.6358382	9381.6324
3.6380285	9398.1753
3.6402189	9412.1420
3.6424092	9427.5605
3.6445996	9438.3778
3.6467899	9447.3806
3.6489802	9460.1465
3.6511706	9471.4959
3.6533609	9484.8304
3.6555513	9497.0266
3.6577416	9512.8995
3.6599320	9525.5068
3.6621223	9540.4898
3.6643126	9553.9095
3.6665030	9565.8316
3.6686933	9581.1362
3.6708837	9596.3031
3.6730740	9612.7816
3.6752643	9627.4675
3.6774547	9643.5274
3.6796450	9657.7090
3.6818354	9672.3693
3.6840257	9684.1569
3.6862160	9695.7201
3.6884064	9702.8753
3.6905967	9709.5823
3.6927871	9718.5702
3.6949774	9730.1962
3.6971677	9741.1714
3.6993581	9749.4779
3.7015484	9756.2991
3.7037388	9761.0114
3.7059291	9773.1569
3.7081195	9783.7525
3.7103098	9795.3722
3.7125001	9806.2904
3.7146905	9816.7592
3.7168808	9828.4881
3.7190712	9841.0322
3.7212615	9849.1074
3.7234518	9857.2072
3.7256422	9862.2703
3.7278325	9872.2094
3.7300229	9884.4816
3.7322132	9894.1376
3.7344035	9904.6060
3.7365939	9912.8387
3.7387842	9924.5497
3.7409746	9939.5326
3.7431649	9951.8894
3.7453552	9962.6662
3.7475456	9971.1826
3.7497359	9983.3443
3.7519263	9992.8767
3.7541166	10003.359
3.7563069	10014.738
3.7584973	10026.426
3.7606876	10040.655
3.7628780	10049.039
3.7650683	10057.208
3.7672587	10065.157
3.7694490	10077.977
3.7716393	10092.820
3.7738297	10100.945
3.7760200	10108.848
3.7782104	10118.426
3.7804007	10128.853
3.7825910	10141.137
3.7847814	10154.415
3.7869717	10163.534
3.7891621	10170.578
3.7913524	10178.864
3.7935427	10188.054
3.7957331	10199.120
3.7979234	10211.873
3.8001138	10223.505
3.8023041	10236.179
3.8044944	10247.087
3.8066848	10251.482
3.8088751	10260.704
3.8110655	10269.325
3.8132558	10280.083
3.8154461	10286.780
3.8176365	10296.565
3.8198268	10305.946
3.8220172	10316.243
3.8242075	10328.001
3.8263979	10336.663
3.8285882	10345.513
3.8307785	10354.515
3.8329689	10362.893
3.8351592	10369.123
3.8373496	10373.095
3.8395399	10378.683
3.8417302	10391.054
3.8439206	10395.324
3.8461109	10406.723
3.8483013	10412.849
3.8504916	10417.953
3.8526819	10429.030
3.8548723	10440.904
3.8570626	10455.444
3.8592530	10465.490
3.8614433	10478.593
3.8636336	10496.130
3.8658240	10522.284
3.8680143	10551.455
3.8702047	10579.940
3.8723950	10614.290
3.8745854	10651.706
3.8767757	10686.877
3.8789660	10712.277
3.8811564	10727.874
3.8833467	10740.291
3.8855371	10747.756
3.8877274	10756.273
3.8899177	10762.750
3.8921081	10772.254
3.8942984	10776.696
3.8964888	10780.183
3.8986791	10782.487
3.9008694	10782.609
3.9030598	10772.003
3.9052501	10755.787
3.9074405	10737.830
3.9096308	10714.973
3.9118211	10696.786
3.9140115	10678.344
3.9162018	10667.613
3.9183922	10658.193
3.9205825	10657.807
3.9227728	10662.454
3.9249632	10666.787
3.9271535	10671.412
3.9293439	10671.166
3.9315342	10676.069
3.9337246	10683.630
3.9359149	10695.260
3.9381052	10700.497
3.9402956	10701.054
3.9424859	10704.119
3.9446763	10707.262
3.9468666	10712.828
3.9490569	10714.664
3.9512473	10716.052
3.9534376	10718.637
3.9556280	10723.271
3.9578183	10729.729
3.9600086	10735.769
3.9621990	10736.026
3.9643893	10740.309
3.9665797	10744.061
3.9687700	10747.906
3.9709603	10749.644
3.9731507	10752.096
3.9753410	10754.570
3.9775314	10760.137
3.9797217	10762.838
3.9819120	10765.221
3.9841024	10765.799
3.9862927	10769.438
3.9884831	10771.605
3.9906734	10771.030
3.9928638	10775.522
3.9950541	10776.073
3.9972444	10781.929
3.9994348	10785.788
4.0016251	10793.122
4.0038155	10794.023
4.0060058	10793.907
4.0081961	10795.157
4.0103865	10798.493
4.0125768	10800.158
4.0147672	10798.326
4.0169575	10799.715
4.0191478	10800.234
4.0213382	10802.007
4.0235285	10804.514
4.0257189	10807.572
4.0279092	10811.099
4.0300995	10813.225
4.0322899	10820.987
4.0344802	10823.965
4.0366706	10831.948
4.0388609	10836.274
4.0410513	10842.736
4.0432416	10848.110
4.0454319	10855.643
4.0476223	10867.322
4.0498126	10883.281
4.0520030	10901.946
4.0541933	10919.934
4.0563836	10936.630
4.0585740	10945.366
4.0607643	10945.381
4.0629547	10939.232
4.0651450	10931.142
4.0673353	10920.685
4.0695257	10909.549
4.0717160	10899.283
4.0739064	10890.184
4.0760967	10885.556
4.0782870	10876.705
4.0804774	10871.893
4.0826677	10863.117
4.0848581	10851.911
4.0870484	10836.312
4.0892387	10820.142
4.0914291	10801.512
4.0936194	10787.514
4.0958098	10772.353
4.0980001	10768.883
4.1001905	10767.850
4.1023808	10768.784
4.1045711	10761.786
4.1067615	10752.734
4.1089518	10742.504
4.1111422	10731.319
4.1133325	10722.733
4.1155228	10709.849
4.1177132	10703.020
4.1199035	10690.291
4.1220939	10679.484
4.1242842	10666.641
4.1264745	10657.430
4.1286649	10645.317
4.1308552	10632.239
4.1330456	10618.921
4.1352359	10605.795
4.1374262	10595.213
4.1396166	10586.798
4.1418069	10580.769
4.1439973	10571.920
4.1461876	10560.820
4.1483779	10555.557
4.1505683	10552.528
4.1527586	10552.231
4.1549490	10546.488
4.1571393	10545.851
4.1593297	10542.756
4.1615200	10539.037
4.1637103	10530.595
4.1659007	10523.032
4.1680910	10513.626
4.1702814	10505.117
4.1724717	10495.018
4.1746620	10482.613
4.1768524	10468.724
4.1790427	10458.128
4.1812331	10452.717
4.1834234	10445.418
4.1856137	10436.769
4.1878041	10422.840
4.1899944	10408.661
4.1921848	10396.775
4.1943751	10385.500
4.1965654	10379.027
4.1987558	10370.058
4.2009461	10358.708
4.2031365	10350.085
4.2053268	10341.715
4.2075172	10336.202
4.2097075	10330.685
4.2118978	10323.279
4.2140882	10317.155
4.2162785	10309.446
4.2184689	10301.925
4.2206592	10296.920
4.2228495	10286.961
4.2250399	10278.508
4.2272302	10265.807
4.2294206	10256.510
4.2316109	10247.220
4.2338012	10245.130
4.2359916	10241.537
4.2381819	10236.029
4.2403723	10227.251
4.2425626	10220.767
4.2447529	10219.952
4.2469433	10216.724
4.2491336	10213.664
4.2513240	10205.132
4.2535143	10194.644
4.2557046	10184.932
4.2578950	10175.252
4.2600853	10161.157
4.2622757	10150.133
4.2644660	10138.701
4.2666564	10131.230
4.2688467	10121.934
4.2710370	10116.530
4.2732274	10107.187
4.2754177	10097.275
4.2776081	10081.831
4.2797984	10071.455
4.2819887	10061.536
4.2841791	10051.489
4.2863694	10041.047
4.2885598	10031.723
4.2907501	10024.492
4.2929404	10013.927
4.2951308	10000.478
4.2973211	9986.5271
4.2995115	9976.3020
4.3017018	9966.5199
4.3038921	9956.1961
4.3060825	9943.5810
4.3082728	9935.3324
4.3104632	9928.9064
4.3126535	9923.3909
4.3148438	9914.2445
4.3170342	9901.2373
4.3192245	9888.5300
4.3214149	9877.7932
4.3236052	9865.3580
4.3257956	9854.2682
4.3279859	9841.9152
4.3301762	9830.5644
4.3323666	9821.4768
4.3345569	9811.9873
4.3367473	9798.5976
4.3389376	9786.9434
4.3411279	9775.8324
4.3433183	9767.2007
4.3455086	9756.7476
4.3476990	9745.0584
4.3498893	9733.1461
4.3520796	9727.3405
4.3542700	9726.1394
4.3564603	9725.9628
4.3586507	9728.5086
4.3608410	9733.0268
4.3630313	9746.2820
4.3652217	9768.4689
4.3674120	9811.0769
4.3696024	9862.5382
4.3717927	9917.8118
4.3739831	9967.2281
4.3761734	10003.773
4.3783637	10023.014
4.3805541	10027.325
4.3827444	10018.052
[truncated: 3,000 more rows]
