# Supplementary material for: Mechanochemically-induced glass formation from two-dimensional hybrid organic–inorganic perovskites
Source: Chem Sci. 2024 Apr 19;15(19):7198–205. doi: 10.1039/d4sc00905c (PMC11095504; doi:10.1039/d4sc00905c)
Supplement: SC-015-D4SC00905C-s002 [file SC-015-D4SC00905C-s002.zip › XRD_data_and_TOPAS_input_file/012283.xy]

0.0042531738	0.0000000
0.0064435146	0.0000000
0.0086338554	0.0000000
0.010824196	0.0000000
0.013014537	0.0000000
0.015204878	0.0000000
0.017395219	0.0000000
0.019585559	0.0000000
0.021775900	0.0000000
0.023966241	0.0000000
0.026156582	0.0000000
0.028346922	0.0000000
0.030537263	0.0000000
0.032727604	0.0000000
0.034917945	0.0000000
0.037108286	0.0000000
0.039298626	0.0000000
0.041488967	0.0000000
0.043679308	0.0000000
0.045869649	0.0000000
0.048059990	0.0000000
0.050250330	0.0000000
0.052440671	0.0000000
0.054631012	0.0000000
0.056821353	0.0000000
0.059011694	0.0000000
0.061202034	0.0000000
0.063392375	0.0000000
0.065582716	0.0000000
0.067773057	0.0000000
0.069963398	0.0000000
0.072153738	0.0000000
0.074344079	0.0000000
0.076534420	0.0000000
0.078724761	0.0000000
0.080915101	0.0000000
0.083105442	0.0000000
0.085295783	0.0000000
0.087486124	0.0000000
0.089676465	0.0000000
0.091866805	0.0000000
0.094057146	0.0000000
0.096247487	0.0000000
0.098437828	0.0000000
0.10062817	0.0000000
0.10281851	0.0000000
0.10500885	0.0000000
0.10719919	0.0000000
0.10938953	0.0000000
0.11157987	0.0000000
0.11377021	0.0000000
0.11596055	0.0000000
0.11815089	0.0000000
0.12034124	0.0000000
0.12253158	0.0000000
0.12472192	0.0000000
0.12691226	0.0000000
0.12910260	0.0000000
0.13129294	0.0000000
0.13348328	0.0000000
0.13567362	0.0000000
0.13786396	0.0000000
0.14005430	0.0000000
0.14224464	0.0000000
0.14443498	0.0000000
0.14662533	0.0000000
0.14881567	0.0000000
0.15100601	0.0000000
0.15319635	0.0000000
0.15538669	0.0000000
0.15757703	0.0000000
0.15976737	0.0000000
0.16195771	0.0000000
0.16414805	0.0000000
0.16633839	0.0000000
0.16852873	0.0000000
0.17071907	0.0000000
0.17290941	0.0000000
0.17509976	0.0000000
0.17729010	0.0000000
0.17948044	0.0000000
0.18167078	0.0000000
0.18386112	0.0000000
0.18605146	0.0000000
0.18824180	0.0000000
0.19043214	0.0000000
0.19262248	0.0000000
0.19481282	0.0000000
0.19700316	0.0000000
0.19919350	0.0000000
0.20138384	0.0000000
0.20357419	0.0000000
0.20576453	0.0000000
0.20795487	0.0000000
0.21014521	0.0000000
0.21233555	0.0000000
0.21452589	0.0000000
0.21671623	0.0000000
0.21890657	0.0000000
0.22109691	0.0000000
0.22328725	0.0000000
0.22547759	0.0000000
0.22766793	0.0000000
0.22985828	0.0000000
0.23204862	0.0000000
0.23423896	0.0000000
0.23642930	0.0000000
0.23861964	0.0000000
0.24080998	0.0000000
0.24300032	0.0000000
0.24519066	0.0000000
0.24738100	0.0000000
0.24957134	0.0000000
0.25176168	0.0000000
0.25395202	0.0000000
0.25614236	0.0000000
0.25833271	0.0000000
0.26052305	0.0000000
0.26271339	0.0000000
0.26490373	0.0000000
0.26709407	0.0000000
0.26928441	0.0000000
0.27147475	0.0000000
0.27366509	0.0000000
0.27585543	0.0000000
0.27804577	0.0000000
0.28023611	0.0000000
0.28242645	0.0000000
0.28461679	0.0000000
0.28680714	0.0000000
0.28899748	0.0000000
0.29118782	0.0000000
0.29337816	0.0000000
0.29556850	0.0000000
0.29775884	0.0000000
0.29994918	0.0000000
0.30213952	0.0000000
0.30432986	0.0000000
0.30652020	0.0000000
0.30871054	0.0000000
0.31090088	0.0000000
0.31309123	0.0000000
0.31528157	0.0000000
0.31747191	0.0000000
0.31966225	0.0000000
0.32185259	0.0000000
0.32404293	0.0000000
0.32623327	0.0000000
0.32842361	0.0000000
0.33061395	0.0000000
0.33280429	0.0000000
0.33499463	0.0000000
0.33718497	0.0000000
0.33937531	0.0000000
0.34156566	0.0000000
0.34375600	0.0000000
0.34594634	0.0000000
0.34813668	0.0000000
0.35032702	0.0000000
0.35251736	0.0000000
0.35470770	0.0000000
0.35689804	0.0000000
0.35908838	0.0000000
0.36127872	0.0000000
0.36346906	0.0000000
0.36565940	0.0000000
0.36784975	0.0000000
0.37004009	0.0000000
0.37223043	0.0000000
0.37442077	0.0000000
0.37661111	0.0000000
0.37880145	0.0000000
0.38099179	0.0000000
0.38318213	0.0000000
0.38537247	0.0000000
0.38756281	0.0000000
0.38975315	0.0000000
0.39194349	0.0000000
0.39413383	0.0000000
0.39632418	0.0000000
0.39851452	0.0000000
0.40070486	0.0000000
0.40289520	0.0000000
0.40508554	0.0000000
0.40727588	0.0000000
0.40946622	0.0000000
0.41165656	0.0000000
0.41384690	0.0000000
0.41603724	0.0000000
0.41822758	0.0000000
0.42041792	0.0000000
0.42260826	0.0000000
0.42479861	0.0000000
0.42698895	0.0000000
0.42917929	0.0000000
0.43136963	0.0000000
0.43355997	0.0000000
0.43575031	0.0000000
0.43794065	0.0000000
0.44013099	0.0000000
0.44232133	0.0000000
0.44451167	0.0000000
0.44670201	0.0000000
0.44889235	0.0000000
0.45108270	0.0000000
0.45327304	0.0000000
0.45546338	0.0000000
0.45765372	0.0000000
0.45984406	0.0000000
0.46203440	0.0000000
0.46422474	0.0000000
0.46641508	0.0000000
0.46860542	0.0000000
0.47079576	0.0000000
0.47298610	0.0000000
0.47517644	0.0000000
0.47736678	0.0000000
0.47955713	0.0000000
0.48174747	0.0000000
0.48393781	0.0000000
0.48612815	0.0000000
0.48831849	0.0000000
0.49050883	0.0000000
0.49269917	0.0000000
0.49488951	0.0000000
0.49707985	0.0000000
0.49927019	5245.7042
0.50146053	5122.1359
0.50365087	5126.5134
0.50584121	5126.4318
0.50803156	5135.5767
0.51022190	5159.7752
0.51241224	5192.0929
0.51460258	5248.1279
0.51679292	5280.1224
0.51898326	5313.8109
0.52117360	5334.9703
0.52336394	5359.9225
0.52555428	5384.5215
0.52774462	5404.9366
0.52993496	5444.5697
0.53212530	5471.7045
0.53431565	5514.7565
0.53650599	5535.0266
0.53869633	5563.1358
0.54088667	5616.9898
0.54307701	5650.8058
0.54526735	5686.9392
0.54745769	5712.1034
0.54964803	5739.8509
0.55183837	5767.2746
0.55402871	5775.9696
0.55621905	5787.9026
0.55840939	5803.2583
0.56059973	5815.2036
0.56279008	5833.6414
0.56498042	5853.3523
0.56717076	5893.0077
0.56936110	5929.3677
0.57155144	5988.4502
0.57374178	6048.4130
0.57593212	6108.3976
0.57812246	6178.0103
0.58031280	6238.4086
0.58250314	6316.6496
0.58469348	6407.7850
0.58688382	6519.1063
0.58907416	6651.6985
0.59126451	6798.4617
0.59345485	6978.5996
0.59564519	7173.3529
0.59783553	7364.6237
0.60002587	7567.2216
0.60221621	7737.8104
0.60440655	7898.0413
0.60659689	8023.8979
0.60878723	8131.0123
0.61097757	8208.1229
0.61316791	8264.6269
0.61535825	8294.8340
0.61754860	8302.5000
0.61973894	8279.4699
0.62192928	8241.1575
0.62411962	8179.4086
0.62630996	8110.5918
0.62850030	8017.1358
0.63069064	7917.3008
0.63288098	7818.9953
0.63507132	7742.6115
0.63726166	7673.7829
0.63945200	7616.6319
0.64164234	7577.1754
0.64383268	7551.9851
0.64602303	7545.0455
0.64821337	7546.1360
0.65040371	7559.8962
0.65259405	7578.6078
0.65478439	7601.9609
0.65697473	7617.8533
0.65916507	7649.6785
0.66135541	7673.0998
0.66354575	7702.3616
0.66573609	7726.3457
0.66792643	7762.0667
0.67011677	7803.7851
0.67230711	7849.2699
0.67449746	7900.1859
0.67668780	7941.3963
0.67887814	7988.7433
0.68106848	8035.6922
0.68325882	8081.2855
0.68544916	8130.0344
0.68763950	8175.1947
0.68982984	8227.1630
0.69202018	8286.1283
0.69421052	8349.3409
0.69640086	8405.9569
0.69859120	8455.9238
0.70078155	8514.8772
0.70297189	8574.0350
0.70516223	8629.1009
0.70735257	8686.3383
0.70954291	8746.6897
0.71173325	8803.8579
0.71392359	8853.6764
0.71611393	8902.9835
0.71830427	8961.4818
0.72049461	9013.8464
0.72268495	9072.0815
0.72487529	9124.3269
0.72706563	9181.2337
0.72925598	9232.7484
0.73144632	9283.3642
0.73363666	9329.4342
0.73582700	9375.5230
0.73801734	9413.0868
0.74020768	9451.5203
0.74239802	9474.8401
0.74458836	9503.8587
0.74677870	9538.9402
0.74896904	9569.0438
0.75115938	9609.6627
0.75334972	9628.3002
0.75554006	9657.0348
0.75773041	9672.2893
0.75992075	9682.7580
0.76211109	9695.5187
0.76430143	9707.9767
0.76649177	9714.3024
0.76868211	9723.2546
0.77087245	9725.2838
0.77306279	9738.1367
0.77525313	9731.3959
0.77744347	9722.5675
0.77963381	9698.6727
0.78182415	9680.7958
0.78401450	9663.4179
0.78620484	9636.6425
0.78839518	9611.3313
0.79058552	9594.5191
0.79277586	9585.6012
0.79496620	9582.9026
0.79715654	9577.4825
0.79934688	9555.9811
0.80153722	9531.3506
0.80372756	9504.3160
0.80591790	9492.9152
0.80810824	9464.9509
0.81029858	9432.9020
0.81248893	9396.4215
0.81467927	9368.9036
0.81686961	9334.1204
0.81905995	9308.6144
0.82125029	9284.0003
0.82344063	9260.4223
0.82563097	9233.5209
0.82782131	9200.2137
0.83001165	9166.0331
0.83220199	9124.0926
0.83439233	9083.2114
0.83658267	9048.3777
0.83877301	9013.5363
0.84096336	8986.3438
0.84315370	8957.6774
0.84534404	8929.2585
0.84753438	8906.9732
0.84972472	8883.4280
0.85191506	8854.8327
0.85410540	8818.8527
0.85629574	8783.6686
0.85848608	8756.6463
0.86067642	8743.1145
0.86286676	8736.6454
0.86505710	8719.5677
0.86724745	8708.6447
0.86943779	8690.5037
0.87162813	8675.0325
0.87381847	8648.8393
0.87600881	8626.0303
0.87819915	8608.0884
0.88038949	8592.8319
0.88257983	8575.7742
0.88477017	8561.4099
0.88696051	8555.1087
0.88915085	8546.4766
0.89134119	8536.2493
0.89353153	8517.9304
0.89572188	8515.7508
0.89791222	8503.7892
0.90010256	8508.4577
0.90229290	8503.8966
0.90448324	8499.1914
0.90667358	8496.9450
0.90886392	8493.1484
0.91105426	8489.3281
0.91324460	8481.7413
0.91543494	8473.0869
0.91762528	8478.9930
0.91981562	8477.7378
0.92200597	8479.7149
0.92419631	8482.4873
0.92638665	8491.5717
0.92857699	8500.6485
0.93076733	8505.2774
0.93295767	8502.4257
0.93514801	8503.4355
0.93733835	8502.2915
0.93952869	8503.2271
0.94171903	8501.3513
0.94390937	8503.8672
0.94609971	8516.3421
0.94829005	8521.6045
0.95048040	8539.8847
0.95267074	8550.2923
0.95486108	8570.2660
0.95705142	8580.4188
0.95924176	8593.0518
0.96143210	8596.6485
0.96362244	8598.4633
0.96581278	8602.5293
0.96800312	8606.7140
0.97019346	8622.4212
0.97238380	8641.3626
0.97457414	8652.8144
0.97676448	8665.1868
0.97895483	8683.1338
0.98114517	8698.3915
0.98333551	8718.8992
0.98552585	8731.2722
0.98771619	8750.3137
0.98990653	8762.3741
0.99209687	8773.0216
0.99428721	8784.8052
0.99647755	8797.0505
0.99866789	8814.8111
1.0008582	8832.9746
1.0030486	8851.9260
1.0052389	8868.2442
1.0074293	8886.3510
1.0096196	8905.2076
1.0118099	8927.5184
1.0140003	8936.8609
1.0161906	8955.2645
1.0183810	8971.0797
1.0205713	8986.8371
1.0227616	9008.6772
1.0249520	9028.2082
1.0271423	9054.6085
1.0293327	9076.2555
1.0315230	9087.6381
1.0337133	9107.3855
1.0359037	9127.9240
1.0380940	9163.1318
1.0402844	9192.8914
1.0424747	9219.9218
1.0446650	9246.8847
1.0468554	9267.3712
1.0490457	9295.0459
1.0512361	9320.8281
1.0534264	9350.7463
1.0556168	9374.1000
1.0578071	9392.3256
1.0599974	9406.6464
1.0621878	9420.8892
1.0643781	9447.3188
1.0665685	9466.2078
1.0687588	9486.8266
1.0709491	9497.6385
1.0731395	9519.2856
1.0753298	9548.2485
1.0775202	9574.3031
1.0797105	9605.5057
1.0819008	9631.5491
1.0840912	9654.2265
1.0862815	9677.9121
1.0884719	9699.2100
1.0906622	9724.1092
1.0928525	9751.6767
1.0950429	9785.0876
1.0972332	9820.1722
1.0994236	9850.6334
1.1016139	9870.0251
1.1038043	9886.9607
1.1059946	9906.2034
1.1081849	9934.9103
1.1103753	9959.1079
1.1125656	9983.4542
1.1147560	10011.326
1.1169463	10040.941
1.1191366	10076.056
1.1213270	10108.309
1.1235173	10141.697
1.1257077	10168.937
1.1278980	10195.462
1.1300883	10216.447
1.1322787	10236.223
1.1344690	10264.098
1.1366594	10293.645
1.1388497	10324.898
1.1410400	10347.015
1.1432304	10376.538
1.1454207	10399.793
1.1476111	10432.804
1.1498014	10461.144
1.1519917	10492.646
1.1541821	10515.705
1.1563724	10540.875
1.1585628	10566.963
1.1607531	10595.112
1.1629435	10628.390
1.1651338	10658.388
1.1673241	10700.597
1.1695145	10727.629
1.1717048	10754.898
1.1738952	10777.740
1.1760855	10808.438
1.1782758	10846.930
1.1804662	10878.695
1.1826565	10910.294
1.1848469	10945.510
1.1870372	10982.335
1.1892275	11022.512
1.1914179	11053.674
1.1936082	11082.142
1.1957986	11113.447
1.1979889	11145.906
1.2001792	11185.558
1.2023696	11214.681
1.2045599	11252.780
1.2067503	11293.648
1.2089406	11334.158
1.2111309	11368.398
1.2133213	11404.297
1.2155116	11450.862
1.2177020	11493.157
1.2198923	11531.328
1.2220827	11564.017
1.2242730	11595.056
1.2264633	11629.702
1.2286537	11665.015
1.2308440	11699.706
1.2330344	11725.237
1.2352247	11746.539
1.2374150	11764.856
1.2396054	11779.448
1.2417957	11803.153
1.2439861	11827.354
1.2461764	11858.776
1.2483667	11882.153
1.2505571	11903.268
1.2527474	11927.801
1.2549378	11954.752
1.2571281	11981.458
1.2593184	12016.259
1.2615088	12049.591
1.2636991	12087.745
1.2658895	12117.881
1.2680798	12149.453
1.2702702	12188.091
1.2724605	12220.588
1.2746508	12258.475
1.2768412	12288.069
1.2790315	12321.345
1.2812219	12359.506
1.2834122	12391.026
1.2856025	12421.303
1.2877929	12459.810
1.2899832	12499.954
1.2921736	12537.263
1.2943639	12576.178
1.2965542	12615.000
1.2987446	12648.225
1.3009349	12686.910
1.3031253	12715.788
1.3053156	12750.133
1.3075059	12785.563
1.3096963	12826.260
1.3118866	12866.306
1.3140770	12911.284
1.3162673	12955.682
1.3184576	12998.041
1.3206480	13044.375
1.3228383	13079.660
1.3250287	13122.437
1.3272190	13154.905
1.3294094	13196.963
1.3315997	13242.280
1.3337900	13281.470
1.3359804	13330.514
1.3381707	13376.610
1.3403611	13426.527
1.3425514	13472.315
1.3447417	13506.598
1.3469321	13555.059
1.3491224	13591.531
1.3513128	13641.893
1.3535031	13679.967
1.3556934	13725.247
1.3578838	13775.165
1.3600741	13822.545
1.3622645	13881.578
1.3644548	13925.082
1.3666451	13977.405
1.3688355	14015.476
1.3710258	14063.317
1.3732162	14108.891
1.3754065	14163.776
1.3775968	14210.460
1.3797872	14247.395
1.3819775	14284.824
1.3841679	14336.545
1.3863582	14391.914
1.3885486	14458.679
1.3907389	14519.065
1.3929292	14579.943
1.3951196	14637.246
1.3973099	14689.522
1.3995003	14742.416
1.4016906	14797.302
1.4038809	14848.868
1.4060713	14905.132
1.4082616	14950.503
1.4104520	15005.302
1.4126423	15063.287
1.4148326	15121.707
1.4170230	15184.302
1.4192133	15247.811
1.4214037	15309.822
1.4235940	15369.854
1.4257843	15425.884
1.4279747	15492.948
1.4301650	15550.865
1.4323554	15606.857
1.4345457	15660.169
1.4367361	15713.799
1.4389264	15766.867
1.4411167	15822.305
1.4433071	15890.201
1.4454974	15957.734
1.4476878	16024.347
1.4498781	16095.793
1.4520684	16159.751
1.4542588	16231.264
1.4564491	16295.728
1.4586395	16361.638
1.4608298	16428.760
1.4630201	16495.357
1.4652105	16562.533
1.4674008	16628.188
1.4695912	16695.003
1.4717815	16764.219
1.4739718	16831.255
1.4761622	16898.263
1.4783525	16960.650
1.4805429	17027.335
1.4827332	17105.184
1.4849235	17184.583
1.4871139	17266.694
1.4893042	17337.472
1.4914946	17417.108
1.4936849	17493.006
1.4958753	17571.172
1.4980656	17656.274
1.5002559	17720.058
1.5024463	17791.326
1.5046366	17857.651
1.5068270	17930.040
1.5090173	18008.942
1.5112076	18078.916
1.5133980	18162.655
1.5155883	18245.935
1.5177787	18327.485
1.5199690	18407.539
1.5221593	18481.280
1.5243497	18566.082
1.5265400	18642.975
1.5287304	18727.948
1.5309207	18807.595
1.5331110	18889.893
1.5353014	18974.549
1.5374917	19051.233
1.5396821	19136.274
1.5418724	19204.871
1.5440627	19281.317
1.5462531	19358.764
1.5484434	19441.964
1.5506338	19529.705
1.5528241	19609.070
1.5550145	19695.391
1.5572048	19780.427
1.5593951	19871.118
1.5615855	19956.401
1.5637758	20041.799
1.5659662	20128.244
1.5681565	20217.105
1.5703468	20303.745
1.5725372	20390.971
1.5747275	20485.711
1.5769179	20577.563
1.5791082	20673.512
1.5812985	20761.809
1.5834889	20829.948
1.5856792	20908.476
1.5878696	20972.347
1.5900599	21047.825
1.5922502	21120.799
1.5944406	21202.701
1.5966309	21287.750
1.5988213	21371.155
1.6010116	21461.487
1.6032020	21540.666
1.6053923	21629.526
1.6075826	21706.602
1.6097730	21788.273
1.6119633	21880.141
1.6141537	21956.627
1.6163440	22042.217
1.6185343	22116.831
1.6207247	22191.112
1.6229150	22272.648
1.6251054	22344.335
1.6272957	22429.284
1.6294860	22498.236
1.6316764	22582.659
1.6338667	22667.238
1.6360571	22752.818
1.6382474	22844.824
1.6404377	22915.382
1.6426281	22987.508
1.6448184	23062.082
1.6470088	23128.026
1.6491991	23207.375
1.6513894	23274.396
1.6535798	23368.146
1.6557701	23447.413
1.6579605	23525.756
1.6601508	23595.330
1.6623412	23663.969
1.6645315	23740.888
1.6667218	23805.207
1.6689122	23882.266
1.6711025	23961.617
1.6732929	24035.847
1.6754832	24101.307
1.6776735	24172.622
1.6798639	24247.959
1.6820542	24322.699
1.6842446	24395.833
1.6864349	24462.153
1.6886252	24525.173
1.6908156	24583.796
1.6930059	24639.257
1.6951963	24693.306
1.6973866	24751.726
1.6995769	24818.173
1.7017673	24879.179
1.7039576	24935.472
1.7061480	24989.626
1.7083383	25045.118
1.7105286	25099.681
1.7127190	25154.575
1.7149093	25205.778
1.7170997	25252.362
1.7192900	25302.503
1.7214804	25349.278
1.7236707	25395.222
1.7258610	25446.053
1.7280514	25488.266
1.7302417	25534.266
1.7324321	25570.801
1.7346224	25600.080
1.7368127	25638.806
1.7390031	25680.156
1.7411934	25727.822
1.7433838	25768.601
1.7455741	25808.795
1.7477644	25839.384
1.7499548	25867.259
1.7521451	25906.304
1.7543355	25934.535
1.7565258	25966.954
1.7587161	26002.943
1.7609065	26041.331
1.7630968	26080.495
1.7652872	26107.708
1.7674775	26142.376
1.7696679	26181.552
1.7718582	26210.050
1.7740485	26231.895
1.7762389	26243.524
1.7784292	26263.643
1.7806196	26279.184
1.7828099	26301.316
1.7850002	26315.891
1.7871906	26328.796
1.7893809	26336.925
1.7915713	26349.853
1.7937616	26368.191
1.7959519	26384.989
1.7981423	26388.066
1.8003326	26391.905
1.8025230	26391.680
1.8047133	26403.178
1.8069036	26422.566
1.8090940	26437.413
1.8112843	26454.500
1.8134747	26468.218
1.8156650	26473.050
1.8178553	26473.887
1.8200457	26476.043
1.8222360	26483.620
1.8244264	26481.524
1.8266167	26479.855
1.8288071	26471.746
1.8309974	26464.620
1.8331877	26459.540
1.8353781	26452.900
1.8375684	26443.369
1.8397588	26432.694
1.8419491	26428.240
1.8441394	26420.788
1.8463298	26409.136
1.8485201	26397.847
1.8507105	26382.675
1.8529008	26366.768
1.8550911	26351.861
1.8572815	26333.640
1.8594718	26314.992
1.8616622	26290.833
1.8638525	26277.427
1.8660428	26263.158
1.8682332	26238.231
1.8704235	26216.367
1.8726139	26186.167
1.8748042	26159.646
1.8769945	26132.492
1.8791849	26108.976
1.8813752	26078.901
1.8835656	26055.390
1.8857559	26033.858
1.8879463	26011.883
1.8901366	25994.278
1.8923269	25969.223
1.8945173	25938.396
1.8967076	25906.073
1.8988980	25874.767
1.9010883	25845.906
1.9032786	25810.703
1.9054690	25779.710
1.9076593	25752.606
1.9098497	25728.914
1.9120400	25705.569
1.9142303	25672.387
1.9164207	25633.841
1.9186110	25601.769
1.9208014	25570.226
1.9229917	25544.552
1.9251820	25515.266
1.9273724	25485.399
1.9295627	25446.874
1.9317531	25410.733
1.9339434	25380.970
1.9361338	25345.156
1.9383241	25313.437
1.9405144	25271.897
1.9427048	25237.580
1.9448951	25204.897
1.9470855	25171.370
1.9492758	25135.425
1.9514661	25102.471
1.9536565	25072.736
1.9558468	25040.240
1.9580372	25001.094
1.9602275	24960.308
1.9624178	24929.552
1.9646082	24901.060
1.9667985	24870.649
1.9689889	24844.343
1.9711792	24811.013
1.9733695	24771.058
1.9755599	24733.640
1.9777502	24696.178
1.9799406	24662.732
1.9821309	24625.694
1.9843212	24583.179
1.9865116	24540.193
1.9887019	24486.361
1.9908923	24443.756
1.9930826	24405.103
1.9952730	24365.706
1.9974633	24336.843
1.9996536	24304.802
2.0018440	24278.556
2.0040343	24238.852
2.0062247	24203.573
2.0084150	24165.640
2.0106053	24135.154
2.0127957	24104.309
2.0149860	24075.847
2.0171764	24037.171
2.0193667	23988.848
2.0215570	23940.075
2.0237474	23889.841
2.0259377	23843.377
2.0281281	23794.286
2.0303184	23749.268
2.0325087	23706.417
2.0346991	23662.077
2.0368894	23615.129
2.0390798	23567.582
2.0412701	23520.513
2.0434604	23478.203
2.0456508	23424.162
2.0478411	23379.194
2.0500315	23333.668
2.0522218	23296.689
2.0544122	23256.058
2.0566025	23213.563
2.0587928	23170.697
2.0609832	23124.169
2.0631735	23077.581
2.0653639	23040.501
2.0675542	22994.562
2.0697445	22957.596
2.0719349	22910.804
2.0741252	22865.284
2.0763156	22820.544
2.0785059	22775.387
2.0806962	22730.886
2.0828866	22679.083
2.0850769	22632.205
2.0872673	22578.024
2.0894576	22525.851
2.0916479	22484.309
2.0938383	22433.125
2.0960286	22385.839
2.0982190	22325.578
2.1004093	22276.992
2.1025997	22231.370
2.1047900	22184.795
2.1069803	22142.208
2.1091707	22098.301
2.1113610	22057.477
2.1135514	22009.629
2.1157417	21959.593
2.1179320	21913.978
2.1201224	21859.344
2.1223127	21821.308
2.1245031	21774.227
2.1266934	21730.170
2.1288837	21689.606
2.1310741	21641.515
2.1332644	21598.558
2.1354548	21547.668
2.1376451	21505.816
2.1398354	21464.191
2.1420258	21413.335
2.1442161	21375.632
2.1464065	21334.217
2.1485968	21298.167
2.1507871	21248.077
2.1529775	21197.517
2.1551678	21152.042
2.1573582	21102.889
2.1595485	21058.708
2.1617389	21013.594
2.1639292	20969.856
2.1661195	20933.970
2.1683099	20892.497
2.1705002	20855.854
2.1726906	20814.986
2.1748809	20782.082
2.1770712	20748.211
2.1792616	20707.642
2.1814519	20670.504
2.1836423	20626.152
2.1858326	20585.255
2.1880229	20536.581
2.1902133	20494.437
2.1924036	20456.481
2.1945940	20416.701
2.1967843	20373.749
2.1989746	20325.422
2.2011650	20275.352
2.2033553	20237.880
2.2055457	20198.027
2.2077360	20158.302
2.2099263	20110.469
2.2121167	20066.206
2.2143070	20021.579
2.2164974	19976.496
2.2186877	19928.685
2.2208781	19880.511
2.2230684	19829.246
2.2252587	19779.693
2.2274491	19730.614
2.2296394	19691.091
2.2318298	19642.360
2.2340201	19593.467
2.2362104	19539.683
2.2384008	19496.206
2.2405911	19457.522
2.2427815	19417.001
2.2449718	19374.992
2.2471621	19332.350
2.2493525	19296.047
2.2515428	19253.319
2.2537332	19210.607
2.2559235	19164.408
2.2581138	19115.904
2.2603042	19074.626
2.2624945	19032.821
2.2646849	18994.010
2.2668752	18956.583
2.2690656	18915.476
2.2712559	18865.018
2.2734462	18819.891
2.2756366	18781.454
2.2778269	18747.624
2.2800173	18709.558
2.2822076	18666.304
2.2843979	18621.902
2.2865883	18592.797
2.2887786	18560.438
2.2909690	18528.195
2.2931593	18490.624
2.2953496	18452.128
2.2975400	18419.624
2.2997303	18377.805
2.3019207	18329.852
2.3041110	18282.066
2.3063013	18242.023
2.3084917	18207.845
2.3106820	18165.154
2.3128724	18123.910
2.3150627	18075.172
2.3172530	18035.759
2.3194434	17996.556
2.3216337	17955.228
2.3238241	17915.392
2.3260144	17872.579
2.3282048	17828.292
2.3303951	17781.979
2.3325854	17734.207
2.3347758	17693.417
2.3369661	17652.849
2.3391565	17617.551
2.3413468	17578.267
2.3435371	17536.250
2.3457275	17491.167
2.3479178	17444.321
2.3501082	17401.021
2.3522985	17356.078
2.3544888	17313.000
2.3566792	17274.551
2.3588695	17229.736
2.3610599	17188.854
2.3632502	17145.748
2.3654405	17107.800
2.3676309	17068.126
2.3698212	17027.053
2.3720116	16986.831
2.3742019	16941.515
2.3763922	16903.158
2.3785826	16860.081
2.3807729	16822.243
2.3829633	16787.621
2.3851536	16751.149
2.3873440	16718.588
2.3895343	16672.728
2.3917246	16629.110
2.3939150	16589.457
2.3961053	16554.152
2.3982957	16521.027
2.4004860	16491.899
2.4026763	16457.949
2.4048667	16423.565
2.4070570	16381.312
2.4092474	16346.015
2.4114377	16306.756
2.4136280	16269.043
2.4158184	16229.939
2.4180087	16193.828
2.4201991	16157.189
2.4223894	16119.139
2.4245797	16086.764
2.4267701	16046.808
2.4289604	16011.946
2.4311508	15977.699
2.4333411	15943.504
2.4355315	15908.387
2.4377218	15875.556
2.4399121	15839.689
2.4421025	15800.537
2.4442928	15754.879
2.4464832	15710.987
2.4486735	15673.840
2.4508638	15643.189
2.4530542	15613.902
2.4552445	15577.723
2.4574349	15539.535
2.4596252	15500.886
2.4618155	15460.707
2.4640059	15419.201
2.4661962	15378.144
2.4683866	15339.243
2.4705769	15308.041
2.4727672	15272.234
2.4749576	15237.105
2.4771479	15192.547
2.4793383	15157.634
2.4815286	15116.604
2.4837189	15083.643
2.4859093	15051.124
2.4880996	15013.436
2.4902900	14976.216
2.4924803	14936.619
2.4946707	14901.564
2.4968610	14872.601
2.4990513	14841.125
2.5012417	14810.180
2.5034320	14775.194
2.5056224	14743.219
2.5078127	14709.206
2.5100030	14675.797
2.5121934	14642.553
2.5143837	14606.775
2.5165741	14571.021
2.5187644	14534.870
2.5209547	14500.774
2.5231451	14463.941
2.5253354	14431.012
2.5275258	14398.463
2.5297161	14362.405
2.5319064	14325.632
2.5340968	14286.386
2.5362871	14245.104
2.5384775	14210.514
2.5406678	14180.337
2.5428582	14146.515
2.5450485	14108.888
2.5472388	14067.136
2.5494292	14029.480
2.5516195	13994.159
2.5538099	13962.704
2.5560002	13928.110
2.5581905	13890.805
2.5603809	13857.369
2.5625712	13824.893
2.5647616	13794.596
2.5669519	13765.146
2.5691422	13734.910
2.5713326	13704.895
2.5735229	13678.317
2.5757133	13651.837
2.5779036	13620.364
2.5800939	13584.607
2.5822843	13550.240
2.5844746	13515.372
2.5866650	13483.210
2.5888553	13443.799
2.5910456	13411.037
2.5932360	13372.230
2.5954263	13342.232
2.5976167	13312.130
2.5998070	13281.754
2.6019974	13251.219
2.6041877	13218.261
2.6063780	13189.028
2.6085684	13157.646
2.6107587	13123.968
2.6129491	13091.468
2.6151394	13063.054
2.6173297	13034.612
2.6195201	13002.655
2.6217104	12971.819
2.6239008	12941.427
2.6260911	12914.696
2.6282814	12885.383
2.6304718	12856.613
2.6326621	12828.839
2.6348525	12798.650
2.6370428	12767.888
2.6392331	12736.015
2.6414235	12701.528
2.6436138	12664.380
2.6458042	12622.169
2.6479945	12589.867
2.6501848	12555.269
2.6523752	12525.076
2.6545655	12494.242
2.6567559	12461.689
2.6589462	12424.863
2.6611366	12387.685
2.6633269	12358.796
2.6655172	12327.258
2.6677076	12298.373
2.6698979	12268.115
2.6720883	12237.884
2.6742786	12208.669
2.6764689	12176.578
2.6786593	12147.899
2.6808496	12120.296
2.6830400	12092.725
2.6852303	12062.615
2.6874206	12028.200
2.6896110	11998.344
2.6918013	11970.302
2.6939917	11946.385
2.6961820	11918.165
2.6983723	11899.814
2.7005627	11876.363
2.7027530	11852.636
2.7049434	11824.201
2.7071337	11795.243
2.7093241	11769.650
2.7115144	11738.013
2.7137047	11705.783
2.7158951	11681.533
2.7180854	11654.463
2.7202758	11632.034
2.7224661	11609.488
2.7246564	11587.031
2.7268468	11576.764
2.7290371	11572.623
2.7312275	11583.981
2.7334178	11599.689
2.7356081	11627.943
2.7377985	11646.581
2.7399888	11657.293
2.7421792	11651.734
2.7443695	11637.371
2.7465598	11615.023
2.7487502	11591.243
2.7509405	11561.345
2.7531309	11531.540
2.7553212	11499.393
2.7575115	11469.620
2.7597019	11431.573
2.7618922	11388.605
2.7640826	11339.237
2.7662729	11283.726
2.7684633	11216.535
2.7706536	11141.931
2.7728439	11071.745
2.7750343	11006.985
2.7772246	10955.891
2.7794150	10913.781
2.7816053	10875.293
2.7837956	10843.430
2.7859860	10813.180
2.7881763	10788.055
2.7903667	10761.477
2.7925570	10730.835
2.7947473	10703.969
2.7969377	10679.794
2.7991280	10662.593
2.8013184	10642.275
2.8035087	10626.481
2.8056990	10608.189
2.8078894	10586.265
2.8100797	10563.711
2.8122701	10542.508
2.8144604	10521.316
2.8166507	10498.493
2.8188411	10473.828
2.8210314	10451.941
2.8232218	10429.598
2.8254121	10408.845
2.8276025	10380.930
2.8297928	10353.969
2.8319831	10328.926
2.8341735	10305.135
2.8363638	10286.579
2.8385542	10263.938
2.8407445	10239.512
2.8429348	10212.504
2.8451252	10187.968
2.8473155	10168.019
2.8495059	10143.779
2.8516962	10115.054
2.8538865	10087.013
2.8560769	10059.657
2.8582672	10036.451
2.8604576	10009.865
2.8626479	9985.6965
2.8648382	9964.2606
2.8670286	9944.6053
2.8692189	9928.3895
2.8714093	9906.3283
2.8735996	9887.7048
2.8757900	9864.1400
2.8779803	9843.9388
2.8801706	9822.9036
2.8823610	9799.6425
2.8845513	9777.7515
2.8867417	9755.0456
2.8889320	9732.8692
2.8911223	9709.6962
2.8933127	9688.3794
2.8955030	9671.3779
2.8976934	9651.4570
2.8998837	9635.1291
2.9020740	9617.5211
2.9042644	9598.1281
2.9064547	9577.9957
2.9086451	9561.5386
2.9108354	9546.2105
2.9130257	9530.5473
2.9152161	9520.4232
2.9174064	9504.6528
2.9195968	9490.8536
2.9217871	9469.9315
2.9239774	9449.4647
2.9261678	9429.3719
2.9283581	9413.1237
2.9305485	9399.7710
2.9327388	9388.5643
2.9349292	9372.8023
2.9371195	9357.7667
2.9393098	9340.3851
2.9415002	9322.1778
2.9436905	9304.0637
2.9458809	9285.6738
2.9480712	9265.5738
2.9502615	9252.1383
2.9524519	9235.1334
2.9546422	9224.2237
2.9568326	9213.0160
2.9590229	9201.5005
2.9612132	9183.7682
2.9634036	9165.5920
2.9655939	9148.4090
2.9677843	9131.2224
2.9699746	9115.9113
2.9721649	9099.9799
2.9743553	9083.6038
2.9765456	9067.5718
2.9787360	9048.4634
2.9809263	9038.1232
2.9831166	9028.1034
2.9853070	9013.5646
2.9874973	9000.1495
2.9896877	8984.4074
2.9918780	8972.3704
2.9940684	8952.5836
2.9962587	8940.8129
2.9984490	8921.0254
3.0006394	8905.7228
3.0028297	8893.0726
3.0050201	8882.2921
3.0072104	8878.3001
3.0094007	8882.5052
3.0115911	8894.0323
3.0137814	8906.4151
3.0159718	8909.6942
3.0181621	8903.8440
3.0203524	8890.3877
3.0225428	8878.0042
3.0247331	8858.0474
3.0269235	8832.4902
3.0291138	8812.2457
3.0313041	8795.8400
3.0334945	8782.3347
3.0356848	8776.3671
3.0378752	8775.3344
3.0400655	8781.0885
3.0422559	8779.2065
3.0444462	8771.1275
3.0466365	8752.6604
3.0488269	8734.3795
3.0510172	8714.7041
3.0532076	8697.6792
3.0553979	8684.9752
3.0575882	8676.0044
3.0597786	8668.8474
3.0619689	8665.2363
3.0641593	8663.7272
3.0663496	8663.4767
3.0685399	8659.0694
3.0707303	8654.1901
3.0729206	8648.2522
3.0751110	8635.7980
3.0773013	8617.9423
3.0794916	8599.9396
3.0816820	8587.6747
3.0838723	8577.3644
3.0860627	8565.5485
3.0882530	8554.9496
3.0904433	8545.1057
3.0926337	8534.2820
3.0948240	8519.9312
3.0970144	8500.8901
3.0992047	8481.1753
3.1013951	8460.5981
3.1035854	8445.2569
3.1057757	8430.4466
3.1079661	8423.0283
3.1101564	8413.3384
3.1123468	8397.7648
3.1145371	8386.7249
3.1167274	8378.9767
3.1189178	8371.8422
3.1211081	8363.8565
3.1232985	8358.3775
3.1254888	8355.0355
3.1276791	8348.1938
3.1298695	8340.4249
3.1320598	8331.3955
3.1342502	8325.6042
3.1364405	8318.7240
3.1386308	8315.4532
3.1408212	8308.9581
3.1430115	8302.4948
3.1452019	8295.1397
3.1473922	8293.4271
3.1495825	8292.5732
3.1517729	8291.0889
3.1539632	8285.6625
3.1561536	8277.2268
3.1583439	8265.7682
3.1605343	8259.8768
3.1627246	8252.2389
3.1649149	8245.3705
3.1671053	8241.0460
3.1692956	8238.1029
3.1714860	8237.9751
3.1736763	8238.7589
3.1758666	8242.8835
3.1780570	8246.9866
3.1802473	8249.8073
3.1824377	8241.6566
3.1846280	8233.5167
3.1868183	8222.2190
3.1890087	8215.3368
3.1911990	8207.7922
3.1933894	8202.5377
3.1955797	8197.9748
3.1977700	8195.8619
3.1999604	8197.7443
3.2021507	8192.4753
3.2043411	8191.5931
3.2065314	8186.8004
3.2087218	8180.1263
3.2109121	8175.8069
3.2131024	8171.8531
3.2152928	8170.3974
3.2174831	8165.9832
3.2196735	8165.6076
3.2218638	8164.6914
3.2240541	8163.0223
3.2262445	8164.8398
3.2284348	8161.5695
3.2306252	8161.5005
3.2328155	8161.5969
3.2350058	8159.5776
3.2371962	8158.5862
3.2393865	8153.0632
3.2415769	8148.7165
3.2437672	8147.8079
3.2459575	8148.9998
3.2481479	8156.5863
3.2503382	8156.2893
3.2525286	8155.3735
3.2547189	8149.1366
3.2569092	8143.9034
3.2590996	8143.7870
3.2612899	8143.1129
3.2634803	8142.7996
3.2656706	8143.7317
3.2678610	8145.7092
3.2700513	8144.8481
3.2722416	8149.3585
3.2744320	8147.9011
3.2766223	8149.0445
3.2788127	8146.0537
3.2810030	8147.0037
3.2831933	8147.5415
3.2853837	8150.0408
3.2875740	8152.2987
3.2897644	8151.4764
3.2919547	8149.5170
3.2941450	8147.6360
3.2963354	8154.8810
3.2985257	8162.5020
3.3007161	8170.1443
3.3029064	8167.3335
3.3050967	8167.2944
3.3072871	8169.0192
3.3094774	8169.4953
3.3116678	8172.2041
3.3138581	8169.9490
3.3160484	8174.6645
3.3182388	8183.4086
3.3204291	8191.6545
3.3226195	8197.5043
3.3248098	8197.3822
3.3270002	8198.6392
3.3291905	8200.8682
3.3313808	8196.4269
3.3335712	8194.3971
3.3357615	8194.2501
3.3379519	8201.5428
3.3401422	8205.8817
3.3423325	8211.1980
3.3445229	8217.2221
3.3467132	8220.1786
3.3489036	8226.3410
3.3510939	8228.1900
3.3532842	8225.8782
3.3554746	8223.4225
3.3576649	8222.8340
3.3598553	8230.2074
3.3620456	8236.5659
3.3642359	8242.5164
3.3664263	8249.0051
3.3686166	8254.3699
3.3708070	8262.6425
3.3729973	8269.9139
3.3751877	8275.6989
3.3773780	8275.3134
3.3795683	8278.1548
3.3817587	8283.7999
3.3839490	8286.6130
3.3861394	8291.4059
3.3883297	8297.3445
3.3905200	8303.6479
3.3927104	8310.3600
3.3949007	8318.3121
3.3970911	8326.7185
3.3992814	8334.6531
3.4014717	8342.2299
3.4036621	8352.6752
3.4058524	8356.5142
3.4080428	8361.7656
3.4102331	8358.7250
3.4124234	8358.9285
3.4146138	8363.7321
3.4168041	8374.2864
3.4189945	8383.7872
3.4211848	8391.6733
3.4233751	8399.2100
3.4255655	8407.3377
3.4277558	8412.9538
3.4299462	8423.7879
3.4321365	8428.6956
3.4343269	8435.9738
3.4365172	8442.8049
3.4387075	8452.4463
3.4408979	8465.6962
3.4430882	8473.8829
3.4452786	8482.0204
3.4474689	8482.8358
3.4496592	8486.4613
3.4518496	8489.7575
3.4540399	8497.5287
3.4562303	8505.4820
3.4584206	8520.1506
3.4606109	8528.3610
3.4628013	8536.8507
3.4649916	8543.2057
3.4671820	8553.7520
3.4693723	8565.1608
3.4715626	8575.3556
3.4737530	8583.9697
3.4759433	8592.7352
3.4781337	8600.7363
3.4803240	8613.2489
3.4825143	8624.5982
3.4847047	8631.8908
3.4868950	8637.9326
3.4890854	8646.2923
3.4912757	8658.0556
3.4934661	8671.1457
3.4956564	8678.4080
3.4978467	8685.7505
3.5000371	8692.1221
3.5022274	8704.3476
3.5044178	8717.9854
3.5066081	8729.7142
3.5087984	8741.8961
3.5109888	8755.1402
3.5131791	8765.0081
3.5153695	8774.2565
3.5175598	8783.9593
3.5197501	8796.7889
3.5219405	8807.5994
3.5241308	8816.6645
3.5263212	8826.1996
3.5285115	8834.1561
3.5307018	8846.5581
3.5328922	8859.2430
3.5350825	8872.0653
3.5372729	8883.0535
3.5394632	8892.1458
3.5416536	8899.7613
3.5438439	8907.2265
3.5460342	8914.7066
3.5482246	8922.9526
3.5504149	8932.8592
3.5526053	8944.6633
3.5547956	8957.8928
3.5569859	8971.4272
3.5591763	8987.2696
3.5613666	9001.9013
3.5635570	9014.5513
3.5657473	9021.9567
3.5679376	9037.3397
3.5701280	9052.1161
3.5723183	9066.6778
3.5745087	9085.0315
3.5766990	9108.0180
3.5788893	9134.5552
3.5810797	9163.4005
3.5832700	9193.1810
3.5854604	9223.4150
3.5876507	9244.7641
3.5898410	9262.0688
3.5920314	9277.3280
3.5942217	9290.6079
3.5964121	9304.6043
3.5986024	9312.9910
3.6007928	9323.2008
3.6029831	9334.0134
3.6051734	9346.3078
3.6073638	9357.0947
3.6095541	9366.7166
3.6117445	9374.7621
3.6139348	9375.1477
3.6161251	9377.7550
3.6183155	9374.1247
3.6205058	9369.5327
3.6226962	9362.4483
3.6248865	9364.2980
3.6270768	9373.3354
3.6292672	9381.4131
3.6314575	9388.0511
3.6336479	9396.8496
3.6358382	9405.4760
3.6380285	9420.9177
3.6402189	9435.9346
3.6424092	9450.1124
3.6445996	9460.5890
3.6467899	9472.0599
3.6489802	9485.0732
3.6511706	9497.3231
3.6533609	9510.7716
3.6555513	9525.5192
3.6577416	9542.4986
3.6599320	9556.7385
3.6621223	9571.7141
3.6643126	9585.6717
3.6665030	9597.7695
3.6686933	9605.8006
3.6708837	9617.2800
3.6730740	9631.3553
3.6752643	9646.8854
3.6774547	9660.5480
3.6796450	9671.9327
3.6818354	9683.7454
3.6840257	9697.6740
3.6862160	9709.8784
3.6884064	9722.5511
3.6905967	9731.7195
3.6927871	9742.3185
3.6949774	9753.9806
3.6971677	9765.7640
3.6993581	9776.2482
3.7015484	9783.2581
3.7037388	9792.9067
3.7059291	9805.3779
3.7081195	9814.5903
3.7103098	9824.5144
3.7125001	9834.1647
3.7146905	9844.0000
3.7168808	9860.5022
3.7190712	9874.5052
3.7212615	9882.4771
3.7234518	9889.7130
3.7256422	9896.6673
3.7278325	9909.1475
3.7300229	9919.2427
3.7322132	9933.8415
3.7344035	9946.1531
3.7365939	9957.5989
3.7387842	9966.1208
3.7409746	9975.3138
3.7431649	9987.5691
3.7453552	9998.0620
3.7475456	10007.232
3.7497359	10017.792
3.7519263	10026.848
3.7541166	10038.260
3.7563069	10048.036
3.7584973	10064.309
3.7606876	10080.334
3.7628780	10091.715
3.7650683	10096.867
3.7672587	10103.573
3.7694490	10113.937
3.7716393	10129.785
3.7738297	10139.731
3.7760200	10147.537
3.7782104	10158.441
3.7804007	10164.148
3.7825910	10175.181
3.7847814	10185.189
3.7869717	10196.484
3.7891621	10209.141
3.7913524	10221.648
3.7935427	10234.904
3.7957331	10240.620
3.7979234	10251.232
3.8001138	10259.526
3.8023041	10272.919
3.8044944	10283.615
3.8066848	10291.399
3.8088751	10300.029
3.8110655	10309.947
3.8132558	10317.867
3.8154461	10325.694
3.8176365	10333.495
3.8198268	10341.455
3.8220172	10351.438
3.8242075	10361.181
3.8263979	10372.863
3.8285882	10381.104
3.8307785	10390.121
3.8329689	10397.793
3.8351592	10405.329
3.8373496	10409.395
3.8395399	10413.946
3.8417302	10422.275
3.8439206	10427.385
3.8461109	10440.888
3.8483013	10448.922
3.8504916	10456.940
3.8526819	10466.190
3.8548723	10477.666
3.8570626	10491.633
3.8592530	10497.537
3.8614433	10507.886
3.8636336	10522.330
3.8658240	10549.253
3.8680143	10578.349
3.8702047	10608.794
3.8723950	10645.048
3.8745854	10679.271
3.8767757	10711.314
3.8789660	10733.349
3.8811564	10749.944
3.8833467	10763.332
3.8855371	10777.114
3.8877274	10785.248
3.8899177	10788.775
3.8921081	10795.143
3.8942984	10800.996
3.8964888	10804.958
3.8986791	10806.616
3.9008694	10806.169
3.9030598	10792.512
3.9052501	10777.306
3.9074405	10760.043
3.9096308	10744.529
3.9118211	10732.429
3.9140115	10715.219
3.9162018	10706.381
3.9183922	10697.137
3.9205825	10694.096
3.9227728	10696.469
3.9249632	10697.098
3.9271535	10701.130
3.9293439	10701.451
3.9315342	10708.064
3.9337246	10715.596
3.9359149	10727.778
3.9381052	10735.513
3.9402956	10738.222
3.9424859	10735.679
3.9446763	10731.835
3.9468666	10732.756
3.9490569	10734.355
3.9512473	10739.025
3.9534376	10744.109
3.9556280	10750.531
3.9578183	10754.948
3.9600086	10757.801
3.9621990	10758.061
3.9643893	10760.378
3.9665797	10766.201
3.9687700	10770.957
3.9709603	10773.977
3.9731507	10777.469
3.9753410	10779.739
3.9775314	10783.429
3.9797217	10788.491
3.9819120	10793.549
3.9841024	10793.127
3.9862927	10794.251
3.9884831	10792.912
3.9906734	10793.934
3.9928638	10791.936
3.9950541	10794.307
3.9972444	10794.313
3.9994348	10796.909
4.0016251	10801.931
4.0038155	10803.381
4.0060058	10800.561
4.0081961	10801.490
4.0103865	10804.858
4.0125768	10806.266
4.0147672	10805.904
4.0169575	10808.081
4.0191478	10809.367
4.0213382	10813.065
4.0235285	10816.076
4.0257189	10819.302
4.0279092	10824.711
4.0300995	10830.898
4.0322899	10838.223
4.0344802	10847.488
4.0366706	10856.412
4.0388609	10859.785
4.0410513	10862.942
4.0432416	10863.051
4.0454319	10869.181
4.0476223	10878.898
4.0498126	10893.340
4.0520030	10911.743
4.0541933	10930.629
4.0563836	10949.199
4.0585740	10959.402
4.0607643	10960.743
4.0629547	10952.653
4.0651450	10941.507
4.0673353	10931.453
4.0695257	10922.696
4.0717160	10916.118
4.0739064	10908.204
4.0760967	10904.798
4.0782870	10894.202
4.0804774	10886.742
4.0826677	10876.829
4.0848581	10867.054
4.0870484	10851.951
4.0892387	10836.267
4.0914291	10816.497
4.0936194	10801.050
4.0958098	10787.320
4.0980001	10783.345
4.1001905	10781.562
4.1023808	10781.501
4.1045711	10776.313
4.1067615	10768.171
4.1089518	10759.551
4.1111422	10752.915
4.1133325	10742.018
4.1155228	10726.923
4.1177132	10714.852
4.1199035	10704.525
4.1220939	10693.190
4.1242842	10684.353
4.1264745	10674.102
4.1286649	10665.088
4.1308552	10651.915
4.1330456	10641.772
4.1352359	10630.443
4.1374262	10620.787
4.1396166	10610.517
4.1418069	10604.765
4.1439973	10594.526
4.1461876	10585.556
4.1483779	10579.789
4.1505683	10575.203
4.1527586	10571.915
4.1549490	10564.171
4.1571393	10559.373
4.1593297	10554.745
4.1615200	10548.494
4.1637103	10538.344
4.1659007	10529.510
4.1680910	10523.159
4.1702814	10523.448
4.1724717	10518.364
4.1746620	10510.319
4.1768524	10498.240
4.1790427	10488.875
4.1812331	10478.997
4.1834234	10465.138
4.1856137	10453.707
4.1878041	10436.714
4.1899944	10424.465
4.1921848	10417.648
4.1943751	10409.739
4.1965654	10404.472
4.1987558	10394.813
4.2009461	10384.917
4.2031365	10373.325
4.2053268	10364.198
4.2075172	10357.118
4.2097075	10349.319
4.2118978	10340.768
4.2140882	10329.657
4.2162785	10319.579
4.2184689	10310.270
4.2206592	10304.047
4.2228495	10305.260
4.2250399	10301.972
4.2272302	10297.125
4.2294206	10288.779
4.2316109	10281.083
4.2338012	10273.680
4.2359916	10268.628
4.2381819	10262.900
4.2403723	10258.356
4.2425626	10255.172
4.2447529	10256.094
4.2469433	10251.424
4.2491336	10245.722
4.2513240	10234.266
4.2535143	10220.898
4.2557046	10207.051
4.2578950	10194.132
4.2600853	10183.903
4.2622757	10174.920
4.2644660	10164.480
4.2666564	10152.778
4.2688467	10144.300
4.2710370	10136.480
4.2732274	10129.232
4.2754177	10118.476
4.2776081	10104.240
4.2797984	10094.604
4.2819887	10084.664
4.2841791	10075.372
4.2863694	10063.367
4.2885598	10052.107
4.2907501	10042.118
4.2929404	10034.046
4.2951308	10021.899
4.2973211	10012.946
4.2995115	9999.7887
4.3017018	9987.3220
4.3038921	9975.3942
4.3060825	9965.5484
4.3082728	9958.3023
4.3104632	9951.9063
4.3126535	9942.8647
4.3148438	9935.1920
4.3170342	9920.2119
4.3192245	9908.2419
4.3214149	9900.0070
4.3236052	9889.3068
4.3257956	9880.7822
4.3279859	9865.4654
4.3301762	9853.0834
4.3323666	9842.8942
4.3345569	9833.3897
4.3367473	9820.0574
4.3389376	9803.8447
4.3411279	9794.7126
4.3433183	9785.4776
4.3455086	9775.0861
4.3476990	9763.8810
4.3498893	9755.2791
4.3520796	9748.2881
4.3542700	9740.9099
4.3564603	9735.1675
4.3586507	9733.2749
4.3608410	9734.3665
4.3630313	9750.0038
4.3652217	9776.5929
4.3674120	9819.2681
4.3696024	9870.3970
4.3717927	9925.1761
4.3739831	9975.6333
4.3761734	10012.465
4.3783637	10026.546
4.3805541	10023.273
4.3827444	10009.212
[truncated: 3,000 more rows]
