# Supplementary material for: Mechanochemically-induced glass formation from two-dimensional hybrid organic–inorganic perovskites
Source: Chem Sci. 2024 Apr 19;15(19):7198–205. doi: 10.1039/d4sc00905c (PMC11095504; doi:10.1039/d4sc00905c)
Supplement: SC-015-D4SC00905C-s002 [file SC-015-D4SC00905C-s002.zip › XRD_data_and_TOPAS_input_file/012284.xy]

0.0042531738	0.0000000
0.0064435146	0.0000000
0.0086338554	0.0000000
0.010824196	0.0000000
0.013014537	0.0000000
0.015204878	0.0000000
0.017395219	0.0000000
0.019585559	0.0000000
0.021775900	0.0000000
0.023966241	0.0000000
0.026156582	0.0000000
0.028346922	0.0000000
0.030537263	0.0000000
0.032727604	0.0000000
0.034917945	0.0000000
0.037108286	0.0000000
0.039298626	0.0000000
0.041488967	0.0000000
0.043679308	0.0000000
0.045869649	0.0000000
0.048059990	0.0000000
0.050250330	0.0000000
0.052440671	0.0000000
0.054631012	0.0000000
0.056821353	0.0000000
0.059011694	0.0000000
0.061202034	0.0000000
0.063392375	0.0000000
0.065582716	0.0000000
0.067773057	0.0000000
0.069963398	0.0000000
0.072153738	0.0000000
0.074344079	0.0000000
0.076534420	0.0000000
0.078724761	0.0000000
0.080915101	0.0000000
0.083105442	0.0000000
0.085295783	0.0000000
0.087486124	0.0000000
0.089676465	0.0000000
0.091866805	0.0000000
0.094057146	0.0000000
0.096247487	0.0000000
0.098437828	0.0000000
0.10062817	0.0000000
0.10281851	0.0000000
0.10500885	0.0000000
0.10719919	0.0000000
0.10938953	0.0000000
0.11157987	0.0000000
0.11377021	0.0000000
0.11596055	0.0000000
0.11815089	0.0000000
0.12034124	0.0000000
0.12253158	0.0000000
0.12472192	0.0000000
0.12691226	0.0000000
0.12910260	0.0000000
0.13129294	0.0000000
0.13348328	0.0000000
0.13567362	0.0000000
0.13786396	0.0000000
0.14005430	0.0000000
0.14224464	0.0000000
0.14443498	0.0000000
0.14662533	0.0000000
0.14881567	0.0000000
0.15100601	0.0000000
0.15319635	0.0000000
0.15538669	0.0000000
0.15757703	0.0000000
0.15976737	0.0000000
0.16195771	0.0000000
0.16414805	0.0000000
0.16633839	0.0000000
0.16852873	0.0000000
0.17071907	0.0000000
0.17290941	0.0000000
0.17509976	0.0000000
0.17729010	0.0000000
0.17948044	0.0000000
0.18167078	0.0000000
0.18386112	0.0000000
0.18605146	0.0000000
0.18824180	0.0000000
0.19043214	0.0000000
0.19262248	0.0000000
0.19481282	0.0000000
0.19700316	0.0000000
0.19919350	0.0000000
0.20138384	0.0000000
0.20357419	0.0000000
0.20576453	0.0000000
0.20795487	0.0000000
0.21014521	0.0000000
0.21233555	0.0000000
0.21452589	0.0000000
0.21671623	0.0000000
0.21890657	0.0000000
0.22109691	0.0000000
0.22328725	0.0000000
0.22547759	0.0000000
0.22766793	0.0000000
0.22985828	0.0000000
0.23204862	0.0000000
0.23423896	0.0000000
0.23642930	0.0000000
0.23861964	0.0000000
0.24080998	0.0000000
0.24300032	0.0000000
0.24519066	0.0000000
0.24738100	0.0000000
0.24957134	0.0000000
0.25176168	0.0000000
0.25395202	0.0000000
0.25614236	0.0000000
0.25833271	0.0000000
0.26052305	0.0000000
0.26271339	0.0000000
0.26490373	0.0000000
0.26709407	0.0000000
0.26928441	0.0000000
0.27147475	0.0000000
0.27366509	0.0000000
0.27585543	0.0000000
0.27804577	0.0000000
0.28023611	0.0000000
0.28242645	0.0000000
0.28461679	0.0000000
0.28680714	0.0000000
0.28899748	0.0000000
0.29118782	0.0000000
0.29337816	0.0000000
0.29556850	0.0000000
0.29775884	0.0000000
0.29994918	0.0000000
0.30213952	0.0000000
0.30432986	0.0000000
0.30652020	0.0000000
0.30871054	0.0000000
0.31090088	0.0000000
0.31309123	0.0000000
0.31528157	0.0000000
0.31747191	0.0000000
0.31966225	0.0000000
0.32185259	0.0000000
0.32404293	0.0000000
0.32623327	0.0000000
0.32842361	0.0000000
0.33061395	0.0000000
0.33280429	0.0000000
0.33499463	0.0000000
0.33718497	0.0000000
0.33937531	0.0000000
0.34156566	0.0000000
0.34375600	0.0000000
0.34594634	0.0000000
0.34813668	0.0000000
0.35032702	0.0000000
0.35251736	0.0000000
0.35470770	0.0000000
0.35689804	0.0000000
0.35908838	0.0000000
0.36127872	0.0000000
0.36346906	0.0000000
0.36565940	0.0000000
0.36784975	0.0000000
0.37004009	0.0000000
0.37223043	0.0000000
0.37442077	0.0000000
0.37661111	0.0000000
0.37880145	0.0000000
0.38099179	0.0000000
0.38318213	0.0000000
0.38537247	0.0000000
0.38756281	0.0000000
0.38975315	0.0000000
0.39194349	0.0000000
0.39413383	0.0000000
0.39632418	0.0000000
0.39851452	0.0000000
0.40070486	0.0000000
0.40289520	0.0000000
0.40508554	0.0000000
0.40727588	0.0000000
0.40946622	0.0000000
0.41165656	0.0000000
0.41384690	0.0000000
0.41603724	0.0000000
0.41822758	0.0000000
0.42041792	0.0000000
0.42260826	0.0000000
0.42479861	0.0000000
0.42698895	0.0000000
0.42917929	0.0000000
0.43136963	0.0000000
0.43355997	0.0000000
0.43575031	0.0000000
0.43794065	0.0000000
0.44013099	0.0000000
0.44232133	0.0000000
0.44451167	0.0000000
0.44670201	0.0000000
0.44889235	0.0000000
0.45108270	0.0000000
0.45327304	0.0000000
0.45546338	0.0000000
0.45765372	0.0000000
0.45984406	0.0000000
0.46203440	0.0000000
0.46422474	0.0000000
0.46641508	0.0000000
0.46860542	0.0000000
0.47079576	0.0000000
0.47298610	0.0000000
0.47517644	0.0000000
0.47736678	0.0000000
0.47955713	0.0000000
0.48174747	0.0000000
0.48393781	0.0000000
0.48612815	0.0000000
0.48831849	0.0000000
0.49050883	0.0000000
0.49269917	0.0000000
0.49488951	0.0000000
0.49707985	0.0000000
0.49927019	4566.1437
0.50146053	4989.4523
0.50365087	4995.1056
0.50584121	5028.1888
0.50803156	5065.7797
0.51022190	5086.0602
0.51241224	5104.2904
0.51460258	5137.2595
0.51679292	5170.2358
0.51898326	5223.1248
0.52117360	5245.4688
0.52336394	5280.0971
0.52555428	5297.3332
0.52774462	5334.7470
0.52993496	5375.2643
0.53212530	5417.1980
0.53431565	5457.7163
0.53650599	5463.6495
0.53869633	5489.8301
0.54088667	5531.1577
0.54307701	5560.3982
0.54526735	5583.5273
0.54745769	5601.8266
0.54964803	5629.7300
0.55183837	5662.5589
0.55402871	5682.4123
0.55621905	5705.8957
0.55840939	5740.8470
0.56059973	5763.4044
0.56279008	5783.5670
0.56498042	5793.4354
0.56717076	5819.3104
0.56936110	5846.6769
0.57155144	5887.7057
0.57374178	5934.0797
0.57593212	5988.0674
0.57812246	6053.4379
0.58031280	6116.1296
0.58250314	6187.3631
0.58469348	6270.2715
0.58688382	6366.7633
0.58907416	6476.0396
0.59126451	6595.2579
0.59345485	6744.0974
0.59564519	6899.1770
0.59783553	7052.4416
0.60002587	7221.9723
0.60221621	7371.9354
0.60440655	7512.7839
0.60659689	7629.3473
0.60878723	7715.6387
0.61097757	7788.7609
0.61316791	7836.1750
0.61535825	7874.6580
0.61754860	7886.8315
0.61973894	7877.4110
0.62192928	7843.1974
0.62411962	7800.8892
0.62630996	7753.5395
0.62850030	7682.1723
0.63069064	7605.3079
0.63288098	7532.4180
0.63507132	7482.3357
0.63726166	7436.7422
0.63945200	7390.0976
0.64164234	7359.8905
0.64383268	7349.8039
0.64602303	7353.5756
0.64821337	7373.0533
0.65040371	7386.8369
0.65259405	7411.7439
0.65478439	7445.9217
0.65697473	7476.2534
0.65916507	7508.0762
0.66135541	7538.8643
0.66354575	7579.6385
0.66573609	7611.6249
0.66792643	7646.5873
0.67011677	7689.5855
0.67230711	7736.3221
0.67449746	7784.9947
0.67668780	7822.4607
0.67887814	7863.1200
0.68106848	7915.3867
0.68325882	7955.7856
0.68544916	7999.7615
0.68763950	8042.9586
0.68982984	8097.9410
0.69202018	8166.5432
0.69421052	8226.6769
0.69640086	8295.2772
0.69859120	8350.9420
0.70078155	8417.6680
0.70297189	8478.4739
0.70516223	8540.8198
0.70735257	8606.5180
0.70954291	8662.1050
0.71173325	8719.6490
0.71392359	8777.7341
0.71611393	8830.2753
0.71830427	8875.4863
0.72049461	8921.1554
0.72268495	8961.7849
0.72487529	9009.5112
0.72706563	9057.2257
0.72925598	9096.0233
0.73144632	9143.2250
0.73363666	9188.7717
0.73582700	9230.8693
0.73801734	9266.0104
0.74020768	9304.3704
0.74239802	9331.5267
0.74458836	9372.2117
0.74677870	9415.0244
0.74896904	9448.2138
0.75115938	9476.6848
0.75334972	9497.6106
0.75554006	9536.1950
0.75773041	9549.9786
0.75992075	9561.0722
0.76211109	9559.5237
0.76430143	9575.2141
0.76649177	9586.0795
0.76868211	9603.4266
0.77087245	9604.9109
0.77306279	9614.4705
0.77525313	9603.3816
0.77744347	9594.2699
0.77963381	9578.0516
0.78182415	9565.8479
0.78401450	9548.2355
0.78620484	9530.6041
0.78839518	9516.1560
0.79058552	9506.8857
0.79277586	9494.4174
0.79496620	9487.3489
0.79715654	9472.7014
0.79934688	9452.9849
0.80153722	9434.5818
0.80372756	9412.1022
0.80591790	9389.1896
0.80810824	9349.5057
0.81029858	9315.2729
0.81248893	9280.6474
0.81467927	9260.2365
0.81686961	9227.4159
0.81905995	9201.0195
0.82125029	9163.8325
0.82344063	9133.0573
0.82563097	9099.7234
0.82782131	9066.6957
0.83001165	9034.5947
0.83220199	8995.7231
0.83439233	8960.8305
0.83658267	8925.1075
0.83877301	8891.5752
0.84096336	8862.7208
0.84315370	8833.5646
0.84534404	8806.7271
0.84753438	8787.4258
0.84972472	8770.5966
0.85191506	8756.8927
0.85410540	8735.9349
0.85629574	8716.5953
0.85848608	8695.2257
0.86067642	8672.4718
0.86286676	8643.2416
0.86505710	8618.7102
0.86724745	8608.0433
0.86943779	8596.1146
0.87162813	8577.2932
0.87381847	8556.7849
0.87600881	8532.6219
0.87819915	8514.0742
0.88038949	8499.6582
0.88257983	8488.3857
0.88477017	8471.7761
0.88696051	8458.8401
0.88915085	8449.4645
0.89134119	8441.1640
0.89353153	8430.1547
0.89572188	8421.8114
0.89791222	8415.3631
0.90010256	8416.8797
0.90229290	8414.1476
0.90448324	8409.9082
0.90667358	8409.4511
0.90886392	8414.9317
0.91105426	8411.9453
0.91324460	8406.7866
0.91543494	8398.9333
0.91762528	8399.6002
0.91981562	8397.4418
0.92200597	8387.2681
0.92419631	8384.2181
0.92638665	8376.5341
0.92857699	8385.4342
0.93076733	8388.5900
0.93295767	8388.7067
0.93514801	8393.5344
0.93733835	8398.5595
0.93952869	8411.1196
0.94171903	8413.3637
0.94390937	8419.5041
0.94609971	8427.9013
0.94829005	8435.4594
0.95048040	8448.2602
0.95267074	8455.8870
0.95486108	8469.4061
0.95705142	8482.9882
0.95924176	8497.5577
0.96143210	8502.8456
0.96362244	8502.5218
0.96581278	8506.5982
0.96800312	8515.0061
0.97019346	8525.6940
0.97238380	8543.4049
0.97457414	8559.1051
0.97676448	8576.9387
0.97895483	8593.9914
0.98114517	8600.7974
0.98333551	8620.0252
0.98552585	8633.5491
0.98771619	8654.0075
0.98990653	8664.7265
0.99209687	8677.5084
0.99428721	8692.8377
0.99647755	8705.6426
0.99866789	8726.8247
1.0008582	8742.5093
1.0030486	8760.8121
1.0052389	8771.7967
1.0074293	8790.2420
1.0096196	8806.0622
1.0118099	8832.3506
1.0140003	8847.9574
1.0161906	8874.3935
1.0183810	8892.3534
1.0205713	8907.5548
1.0227616	8917.9439
1.0249520	8933.2408
1.0271423	8960.9351
1.0293327	8985.7511
1.0315230	9004.0144
1.0337133	9023.9580
1.0359037	9047.2093
1.0380940	9077.3322
1.0402844	9099.1718
1.0424747	9114.7884
1.0446650	9130.6774
1.0468554	9143.3979
1.0490457	9170.2607
1.0512361	9193.4104
1.0534264	9223.3560
1.0556168	9246.6157
1.0578071	9270.0578
1.0599974	9292.3996
1.0621878	9311.1449
1.0643781	9339.0207
1.0665685	9368.1963
1.0687588	9395.7854
1.0709491	9419.7268
1.0731395	9443.4274
1.0753298	9465.3245
1.0775202	9489.3561
1.0797105	9503.6683
1.0819008	9528.0098
1.0840912	9552.6702
1.0862815	9585.9839
1.0884719	9616.3889
1.0906622	9637.3213
1.0928525	9667.3574
1.0950429	9693.5131
1.0972332	9720.7627
1.0994236	9746.0230
1.1016139	9760.8779
1.1038043	9778.5829
1.1059946	9802.3197
1.1081849	9841.1602
1.1103753	9871.6641
1.1125656	9896.2785
1.1147560	9920.7603
1.1169463	9949.1822
1.1191366	9978.9721
1.1213270	10006.827
1.1235173	10032.925
1.1257077	10051.169
1.1278980	10069.740
1.1300883	10086.095
1.1322787	10107.096
1.1344690	10137.627
1.1366594	10172.431
1.1388497	10215.758
1.1410400	10246.809
1.1432304	10282.193
1.1454207	10301.040
1.1476111	10334.049
1.1498014	10356.796
1.1519917	10392.513
1.1541821	10418.962
1.1563724	10448.165
1.1585628	10474.502
1.1607531	10495.893
1.1629435	10522.578
1.1651338	10551.300
1.1673241	10589.007
1.1695145	10619.552
1.1717048	10646.197
1.1738952	10671.404
1.1760855	10700.213
1.1782758	10735.955
1.1804662	10767.982
1.1826565	10793.967
1.1848469	10817.170
1.1870372	10848.097
1.1892275	10883.715
1.1914179	10911.413
1.1936082	10939.815
1.1957986	10970.174
1.1979889	11009.591
1.2001792	11046.097
1.2023696	11078.626
1.2045599	11114.932
1.2067503	11158.479
1.2089406	11202.549
1.2111309	11244.262
1.2133213	11286.900
1.2155116	11323.976
1.2177020	11366.907
1.2198923	11401.995
1.2220827	11434.112
1.2242730	11464.976
1.2264633	11498.833
1.2286537	11529.623
1.2308440	11561.270
1.2330344	11585.835
1.2352247	11612.520
1.2374150	11635.857
1.2396054	11660.215
1.2417957	11685.173
1.2439861	11714.540
1.2461764	11741.175
1.2483667	11762.919
1.2505571	11783.513
1.2527474	11808.552
1.2549378	11834.736
1.2571281	11858.303
1.2593184	11889.833
1.2615088	11913.785
1.2636991	11947.721
1.2658895	11984.887
1.2680798	12017.366
1.2702702	12059.856
1.2724605	12091.900
1.2746508	12135.113
1.2768412	12163.138
1.2790315	12199.586
1.2812219	12232.581
1.2834122	12261.224
1.2856025	12291.179
1.2877929	12327.281
1.2899832	12362.117
1.2921736	12394.071
1.2943639	12431.978
1.2965542	12474.667
1.2987446	12517.492
1.3009349	12563.703
1.3031253	12602.563
1.3053156	12644.708
1.3075059	12681.903
1.3096963	12712.884
1.3118866	12745.854
1.3140770	12783.658
1.3162673	12820.929
1.3184576	12854.359
1.3206480	12893.053
1.3228383	12936.591
1.3250287	12986.391
1.3272190	13028.026
1.3294094	13076.075
1.3315997	13123.288
1.3337900	13164.310
1.3359804	13205.996
1.3381707	13250.949
1.3403611	13297.069
1.3425514	13344.982
1.3447417	13383.896
1.3469321	13430.118
1.3491224	13462.840
1.3513128	13503.162
1.3535031	13538.900
1.3556934	13585.681
1.3578838	13633.066
1.3600741	13674.912
1.3622645	13728.332
1.3644548	13778.162
1.3666451	13836.326
1.3688355	13881.795
1.3710258	13936.095
1.3732162	13986.359
1.3754065	14040.428
1.3775968	14092.197
1.3797872	14139.322
1.3819775	14181.167
1.3841679	14230.337
1.3863582	14277.499
1.3885486	14329.372
1.3907389	14378.512
1.3929292	14434.094
1.3951196	14492.131
1.3973099	14546.149
1.3995003	14596.715
1.4016906	14644.529
1.4038809	14692.204
1.4060713	14747.342
1.4082616	14803.351
1.4104520	14867.052
1.4126423	14930.604
1.4148326	14988.151
1.4170230	15049.217
1.4192133	15103.163
1.4214037	15155.051
1.4235940	15214.294
1.4257843	15273.815
1.4279747	15339.940
1.4301650	15401.831
1.4323554	15454.730
1.4345457	15507.592
1.4367361	15573.085
1.4389264	15635.721
1.4411167	15695.875
1.4433071	15751.880
1.4454974	15812.304
1.4476878	15868.141
1.4498781	15931.794
1.4520684	15993.900
1.4542588	16063.602
1.4564491	16132.763
1.4586395	16200.150
1.4608298	16273.399
1.4630201	16336.477
1.4652105	16406.834
1.4674008	16469.511
1.4695912	16535.335
1.4717815	16602.674
1.4739718	16672.937
1.4761622	16748.476
1.4783525	16819.724
1.4805429	16888.622
1.4827332	16960.344
1.4849235	17036.629
1.4871139	17112.112
1.4893042	17178.485
1.4914946	17255.404
1.4936849	17326.832
1.4958753	17404.066
1.4980656	17482.042
1.5002559	17547.925
1.5024463	17622.701
1.5046366	17698.190
1.5068270	17780.971
1.5090173	17855.581
1.5112076	17921.657
1.5133980	17995.940
1.5155883	18071.477
1.5177787	18150.486
1.5199690	18224.735
1.5221593	18295.530
1.5243497	18380.057
1.5265400	18455.411
1.5287304	18537.713
1.5309207	18619.311
1.5331110	18705.887
1.5353014	18792.036
1.5374917	18871.539
1.5396821	18960.095
1.5418724	19039.291
1.5440627	19123.363
1.5462531	19202.097
1.5484434	19277.721
1.5506338	19355.960
1.5528241	19429.585
1.5550145	19507.285
1.5572048	19591.355
1.5593951	19682.054
1.5615855	19767.048
1.5637758	19847.814
1.5659662	19932.475
1.5681565	20016.603
1.5703468	20103.235
1.5725372	20182.953
1.5747275	20276.323
1.5769179	20363.917
1.5791082	20455.812
1.5812985	20546.628
1.5834889	20629.046
1.5856792	20703.529
1.5878696	20773.563
1.5900599	20848.700
1.5922502	20925.275
1.5944406	21006.161
1.5966309	21091.386
1.5988213	21173.465
1.6010116	21263.654
1.6032020	21342.846
1.6053923	21435.214
1.6075826	21514.881
1.6097730	21594.492
1.6119633	21685.663
1.6141537	21766.732
1.6163440	21860.963
1.6185343	21937.872
1.6207247	22017.519
1.6229150	22094.449
1.6251054	22162.494
1.6272957	22238.391
1.6294860	22305.799
1.6316764	22382.667
1.6338667	22464.372
1.6360571	22546.420
1.6382474	22635.256
1.6404377	22704.667
1.6426281	22786.465
1.6448184	22862.521
1.6470088	22942.826
1.6491991	23023.927
1.6513894	23093.912
1.6535798	23177.245
1.6557701	23251.114
1.6579605	23326.518
1.6601508	23397.543
1.6623412	23468.335
1.6645315	23553.879
1.6667218	23623.890
1.6689122	23692.995
1.6711025	23762.592
1.6732929	23827.459
1.6754832	23887.363
1.6776735	23954.113
1.6798639	24020.756
1.6820542	24086.601
1.6842446	24157.651
1.6864349	24222.708
1.6886252	24288.234
1.6908156	24347.917
1.6930059	24398.980
1.6951963	24450.207
1.6973866	24503.378
1.6995769	24572.752
1.7017673	24631.646
1.7039576	24688.245
1.7061480	24736.234
1.7083383	24783.087
1.7105286	24837.959
1.7127190	24887.194
1.7149093	24938.814
1.7170997	24986.628
1.7192900	25031.905
1.7214804	25078.300
1.7236707	25119.910
1.7258610	25171.674
1.7280514	25229.437
1.7302417	25291.473
1.7324321	25342.857
1.7346224	25381.654
1.7368127	25422.979
1.7390031	25461.673
1.7411934	25511.794
1.7433838	25549.862
1.7455741	25584.472
1.7477644	25616.672
1.7499548	25650.429
1.7521451	25692.034
1.7543355	25721.573
1.7565258	25750.643
1.7587161	25778.912
1.7609065	25805.219
1.7630968	25831.891
1.7652872	25858.417
1.7674775	25895.415
1.7696679	25927.247
1.7718582	25953.356
1.7740485	25968.452
1.7762389	25980.433
1.7784292	25997.218
1.7806196	26010.804
1.7828099	26028.576
1.7850002	26051.000
1.7871906	26069.477
1.7893809	26078.002
1.7915713	26089.246
1.7937616	26101.782
1.7959519	26116.688
1.7981423	26127.539
1.8003326	26146.314
1.8025230	26150.816
1.8047133	26167.375
1.8069036	26183.686
1.8090940	26194.810
1.8112843	26204.557
1.8134747	26210.426
1.8156650	26212.437
1.8178553	26211.684
1.8200457	26206.913
1.8222360	26206.542
1.8244264	26208.904
1.8266167	26204.189
1.8288071	26200.812
1.8309974	26193.540
1.8331877	26190.425
1.8353781	26185.535
1.8375684	26178.123
1.8397588	26169.935
1.8419491	26168.164
1.8441394	26172.875
1.8463298	26167.450
1.8485201	26153.782
1.8507105	26133.658
1.8529008	26107.208
1.8550911	26087.872
1.8572815	26062.424
1.8594718	26046.813
1.8616622	26027.062
1.8638525	26012.298
1.8660428	25998.338
1.8682332	25971.414
1.8704235	25950.126
1.8726139	25920.026
1.8748042	25897.393
1.8769945	25872.748
1.8791849	25853.740
1.8813752	25833.857
1.8835656	25814.079
1.8857559	25793.908
1.8879463	25767.129
1.8901366	25745.770
1.8923269	25720.552
1.8945173	25693.142
1.8967076	25667.355
1.8988980	25639.753
1.9010883	25613.514
1.9032786	25582.922
1.9054690	25554.898
1.9076593	25530.158
1.9098497	25502.409
1.9120400	25478.782
1.9142303	25445.586
1.9164207	25419.641
1.9186110	25385.747
1.9208014	25352.542
1.9229917	25323.937
1.9251820	25286.641
1.9273724	25255.832
1.9295627	25216.784
1.9317531	25187.645
1.9339434	25152.892
1.9361338	25113.793
1.9383241	25076.782
1.9405144	25032.299
1.9427048	24993.805
1.9448951	24957.781
1.9470855	24924.530
1.9492758	24897.720
1.9514661	24862.248
1.9536565	24837.675
1.9558468	24802.946
1.9580372	24772.522
1.9602275	24733.219
1.9624178	24696.850
1.9646082	24664.208
1.9667985	24630.221
1.9689889	24606.996
1.9711792	24575.227
1.9733695	24539.140
1.9755599	24499.212
1.9777502	24455.058
1.9799406	24414.738
1.9821309	24369.652
1.9843212	24323.943
1.9865116	24276.697
1.9887019	24232.720
1.9908923	24202.413
1.9930826	24169.438
1.9952730	24132.801
1.9974633	24097.087
1.9996536	24057.062
2.0018440	24026.350
2.0040343	23990.168
2.0062247	23961.211
2.0084150	23928.055
2.0106053	23893.885
2.0127957	23858.535
2.0149860	23818.808
2.0171764	23777.781
2.0193667	23729.281
2.0215570	23683.133
2.0237474	23639.173
2.0259377	23597.869
2.0281281	23557.520
2.0303184	23513.643
2.0325087	23465.072
2.0346991	23419.241
2.0368894	23374.623
2.0390798	23339.164
2.0412701	23299.033
2.0434604	23257.568
2.0456508	23205.622
2.0478411	23149.253
2.0500315	23098.905
2.0522218	23049.568
2.0544122	23009.185
2.0566025	22963.811
2.0587928	22920.495
2.0609832	22871.887
2.0631735	22828.520
2.0653639	22788.167
2.0675542	22742.707
2.0697445	22700.909
2.0719349	22658.179
2.0741252	22618.400
2.0763156	22576.903
2.0785059	22534.465
2.0806962	22498.137
2.0828866	22453.178
2.0850769	22407.985
2.0872673	22356.479
2.0894576	22308.583
2.0916479	22262.640
2.0938383	22208.180
2.0960286	22163.853
2.0982190	22105.044
2.1004093	22055.210
2.1025997	22009.416
2.1047900	21959.152
2.1069803	21914.470
2.1091707	21861.303
2.1113610	21814.728
2.1135514	21768.482
2.1157417	21723.681
2.1179320	21690.330
2.1201224	21646.283
2.1223127	21608.745
2.1245031	21562.770
2.1266934	21520.835
2.1288837	21483.776
2.1310741	21440.196
2.1332644	21400.202
2.1354548	21352.117
2.1376451	21305.425
2.1398354	21260.549
2.1420258	21207.167
2.1442161	21166.168
2.1464065	21124.478
2.1485968	21084.168
2.1507871	21032.753
2.1529775	20988.824
2.1551678	20946.889
2.1573582	20900.193
2.1595485	20857.238
2.1617389	20813.592
2.1639292	20772.229
2.1661195	20735.627
2.1683099	20698.689
2.1705002	20662.592
2.1726906	20616.884
2.1748809	20579.880
2.1770712	20536.350
2.1792616	20492.973
2.1814519	20454.714
2.1836423	20415.027
2.1858326	20378.589
2.1880229	20335.810
2.1902133	20292.104
2.1924036	20253.660
2.1945940	20214.757
2.1967843	20176.541
2.1989746	20129.917
2.2011650	20081.074
2.2033553	20040.670
2.2055457	19998.878
2.2077360	19954.795
2.2099263	19908.312
2.2121167	19859.938
2.2143070	19812.871
2.2164974	19761.132
2.2186877	19719.015
2.2208781	19676.500
2.2230684	19635.690
2.2252587	19588.078
2.2274491	19538.759
2.2296394	19495.797
2.2318298	19450.356
2.2340201	19407.623
2.2362104	19361.694
2.2384008	19316.887
2.2405911	19270.685
2.2427815	19219.666
2.2449718	19170.069
2.2471621	19127.595
2.2493525	19095.064
2.2515428	19063.211
2.2537332	19026.991
2.2559235	18992.221
2.2581138	18945.338
2.2603042	18901.357
2.2624945	18854.903
2.2646849	18817.826
2.2668752	18776.000
2.2690656	18731.066
2.2712559	18687.706
2.2734462	18649.895
2.2756366	18622.927
2.2778269	18591.560
2.2800173	18556.982
2.2822076	18516.698
2.2843979	18468.922
2.2865883	18430.180
2.2887786	18389.033
2.2909690	18353.052
2.2931593	18305.154
2.2953496	18265.801
2.2975400	18233.271
2.2997303	18191.814
2.3019207	18145.410
2.3041110	18095.461
2.3063013	18054.944
2.3084917	18020.050
2.3106820	17978.883
2.3128724	17932.265
2.3150627	17884.585
2.3172530	17849.452
2.3194434	17812.236
2.3216337	17772.710
2.3238241	17735.633
2.3260144	17692.466
2.3282048	17649.707
2.3303951	17604.999
2.3325854	17559.339
2.3347758	17523.200
2.3369661	17479.987
2.3391565	17442.710
2.3413468	17398.203
2.3435371	17358.791
2.3457275	17317.647
2.3479178	17277.303
2.3501082	17235.844
2.3522985	17188.997
2.3544888	17153.230
2.3566792	17110.208
2.3588695	17066.291
2.3610599	17024.174
2.3632502	16977.430
2.3654405	16936.127
2.3676309	16897.151
2.3698212	16851.666
2.3720116	16814.111
2.3742019	16773.473
2.3763922	16738.245
2.3785826	16695.627
2.3807729	16659.408
2.3829633	16627.684
2.3851536	16594.502
2.3873440	16558.203
2.3895343	16516.857
2.3917246	16473.869
2.3939150	16439.397
2.3961053	16410.847
2.3982957	16380.614
2.4004860	16350.455
2.4026763	16312.146
2.4048667	16276.653
2.4070570	16232.223
2.4092474	16193.692
2.4114377	16150.133
2.4136280	16114.410
2.4158184	16077.712
2.4180087	16040.030
2.4201991	16007.863
2.4223894	15969.599
2.4245797	15940.888
2.4267701	15905.031
2.4289604	15866.027
2.4311508	15830.386
2.4333411	15783.656
2.4355315	15746.409
2.4377218	15701.864
2.4399121	15666.495
2.4421025	15626.174
2.4442928	15583.852
2.4464832	15547.113
2.4486735	15511.686
2.4508638	15479.156
2.4530542	15445.136
2.4552445	15403.823
2.4574349	15363.796
2.4596252	15324.982
2.4618155	15289.788
2.4640059	15258.431
2.4661962	15223.355
2.4683866	15187.532
2.4705769	15151.891
2.4727672	15120.241
2.4749576	15090.594
2.4771479	15051.179
2.4793383	15016.470
2.4815286	14978.193
2.4837189	14948.977
2.4859093	14914.697
2.4880996	14876.483
2.4902900	14837.830
2.4924803	14799.842
2.4946707	14768.750
2.4968610	14737.483
2.4990513	14697.127
2.5012417	14659.155
2.5034320	14625.511
2.5056224	14595.373
2.5078127	14562.315
2.5100030	14525.067
2.5121934	14485.383
2.5143837	14447.923
2.5165741	14418.053
2.5187644	14390.251
2.5209547	14357.769
2.5231451	14323.279
2.5253354	14284.996
2.5275258	14250.455
2.5297161	14213.021
2.5319064	14176.079
2.5340968	14141.411
2.5362871	14104.194
2.5384775	14074.602
2.5406678	14044.934
2.5428582	14013.535
2.5450485	13976.032
2.5472388	13941.724
2.5494292	13904.185
2.5516195	13873.054
2.5538099	13839.576
2.5560002	13806.192
2.5581905	13769.040
2.5603809	13734.593
2.5625712	13702.011
2.5647616	13667.471
2.5669519	13631.839
2.5691422	13598.069
2.5713326	13568.918
2.5735229	13541.283
2.5757133	13510.514
2.5779036	13478.269
2.5800939	13444.853
2.5822843	13415.637
2.5844746	13386.871
2.5866650	13356.677
2.5888553	13322.170
2.5910456	13288.331
2.5932360	13249.977
2.5954263	13217.019
2.5976167	13186.558
2.5998070	13157.356
2.6019974	13127.216
2.6041877	13094.418
2.6063780	13064.517
2.6085684	13034.541
2.6107587	13001.635
2.6129491	12969.590
2.6151394	12940.618
2.6173297	12913.580
2.6195201	12885.727
2.6217104	12852.522
2.6239008	12821.068
2.6260911	12788.740
2.6282814	12753.667
2.6304718	12720.029
2.6326621	12689.692
2.6348525	12659.139
2.6370428	12630.063
2.6392331	12601.997
2.6414235	12571.010
2.6436138	12536.656
2.6458042	12493.721
2.6479945	12464.150
2.6501848	12430.939
2.6523752	12397.340
2.6545655	12363.633
2.6567559	12332.681
2.6589462	12296.166
2.6611366	12267.882
2.6633269	12242.815
2.6655172	12214.731
2.6677076	12183.600
2.6698979	12152.857
2.6720883	12123.815
2.6742786	12093.527
2.6764689	12061.969
2.6786593	12031.552
2.6808496	12003.668
2.6830400	11975.758
2.6852303	11942.764
2.6874206	11907.924
2.6896110	11880.319
2.6918013	11850.729
2.6939917	11820.989
2.6961820	11793.780
2.6983723	11770.565
2.7005627	11745.790
2.7027530	11722.417
2.7049434	11694.190
2.7071337	11667.558
2.7093241	11640.624
2.7115144	11611.055
2.7137047	11586.313
2.7158951	11564.303
2.7180854	11545.938
2.7202758	11522.129
2.7224661	11498.421
2.7246564	11476.659
2.7268468	11465.722
2.7290371	11467.668
2.7312275	11480.241
2.7334178	11499.092
2.7356081	11524.367
2.7377985	11541.684
2.7399888	11550.722
2.7421792	11545.301
2.7443695	11525.290
2.7465598	11503.942
2.7487502	11478.448
2.7509405	11454.089
2.7531309	11424.462
2.7553212	11394.198
2.7575115	11359.372
2.7597019	11319.604
2.7618922	11274.964
2.7640826	11224.300
2.7662729	11171.032
2.7684633	11106.297
2.7706536	11040.740
2.7728439	10968.092
2.7750343	10906.270
2.7772246	10854.598
2.7794150	10814.994
2.7816053	10780.150
2.7837956	10748.470
2.7859860	10715.505
2.7881763	10685.994
2.7903667	10658.637
2.7925570	10633.428
2.7947473	10606.609
2.7969377	10581.575
2.7991280	10562.432
2.8013184	10541.179
2.8035087	10522.140
2.8056990	10500.715
2.8078894	10473.839
2.8100797	10445.979
2.8122701	10418.361
2.8144604	10391.840
2.8166507	10371.104
2.8188411	10350.229
2.8210314	10335.799
2.8232218	10317.686
2.8254121	10295.298
2.8276025	10268.607
2.8297928	10242.104
2.8319831	10217.431
2.8341735	10191.541
2.8363638	10172.582
2.8385542	10150.944
2.8407445	10126.128
2.8429348	10098.934
2.8451252	10077.393
2.8473155	10055.299
2.8495059	10028.325
2.8516962	10005.826
2.8538865	9983.7040
2.8560769	9961.8323
2.8582672	9938.5792
2.8604576	9911.5219
2.8626479	9887.2316
2.8648382	9864.7710
2.8670286	9842.9842
2.8692189	9826.1729
2.8714093	9809.0571
2.8735996	9789.8681
2.8757900	9767.6324
2.8779803	9741.9364
2.8801706	9719.7630
2.8823610	9694.0691
2.8845513	9672.7952
2.8867417	9650.8811
2.8889320	9635.7082
2.8911223	9617.7775
2.8933127	9597.9936
2.8955030	9578.7438
2.8976934	9557.0031
2.8998837	9534.6901
2.9020740	9512.6756
2.9042644	9491.5271
2.9064547	9475.2805
2.9086451	9464.3503
2.9108354	9453.4679
2.9130257	9442.4669
2.9152161	9430.3888
2.9174064	9419.3622
2.9195968	9407.3893
2.9217871	9383.1846
2.9239774	9363.1843
2.9261678	9342.6653
2.9283581	9326.3743
2.9305485	9310.1967
2.9327388	9298.9369
2.9349292	9285.1039
2.9371195	9268.8730
2.9393098	9252.2599
2.9415002	9234.2339
2.9436905	9218.4296
2.9458809	9203.4026
2.9480712	9183.6387
2.9502615	9171.5410
2.9524519	9154.4095
2.9546422	9144.3020
2.9568326	9129.0642
2.9590229	9113.2928
2.9612132	9089.3375
2.9634036	9071.0191
2.9655939	9055.4992
2.9677843	9043.1713
2.9699746	9031.9657
2.9721649	9020.5819
2.9743553	9009.6211
2.9765456	8992.9859
2.9787360	8974.2675
2.9809263	8958.3592
2.9831166	8946.6837
2.9853070	8927.0211
2.9874973	8914.4979
2.9896877	8893.5154
2.9918780	8881.8365
2.9940684	8864.4307
2.9962587	8854.7807
2.9984490	8842.2630
3.0006394	8828.2053
3.0028297	8818.0080
3.0050201	8806.0267
3.0072104	8800.8489
3.0094007	8800.3344
3.0115911	8808.0522
3.0137814	8818.8032
3.0159718	8822.6010
3.0181621	8815.0107
3.0203524	8801.3799
3.0225428	8787.7341
3.0247331	8765.8496
3.0269235	8744.1072
3.0291138	8726.1204
3.0313041	8712.1119
3.0334945	8696.9120
3.0356848	8685.3103
3.0378752	8676.8840
3.0400655	8675.9284
3.0422559	8667.8425
3.0444462	8662.4588
3.0466365	8645.1568
3.0488269	8629.8289
3.0510172	8613.8038
3.0532076	8600.4156
3.0553979	8591.8331
3.0575882	8585.2217
3.0597786	8582.0838
3.0619689	8578.3362
3.0641593	8577.6570
3.0663496	8574.0672
3.0685399	8566.2513
3.0707303	8555.7428
3.0729206	8546.3879
3.0751110	8532.8425
3.0773013	8519.9842
3.0794916	8506.1947
3.0816820	8497.3672
3.0838723	8488.1622
3.0860627	8475.6833
3.0882530	8461.7525
3.0904433	8450.5801
3.0926337	8437.7188
3.0948240	8425.2117
3.0970144	8411.5360
3.0992047	8394.8417
3.1013951	8377.0818
3.1035854	8359.7089
3.1057757	8346.9756
3.1079661	8337.7616
3.1101564	8327.2100
3.1123468	8309.2573
3.1145371	8296.9882
3.1167274	8290.1519
3.1189178	8283.1617
3.1211081	8277.6423
3.1232985	8265.0368
3.1254888	8260.5475
3.1276791	8252.5258
3.1298695	8247.4311
3.1320598	8241.2848
3.1342502	8236.8523
3.1364405	8234.5592
3.1386308	8233.3127
3.1408212	8224.4360
3.1430115	8215.3412
3.1452019	8203.5471
3.1473922	8196.2411
3.1495825	8195.7275
3.1517729	8194.1273
3.1539632	8189.9321
3.1561536	8181.9077
3.1583439	8173.4959
3.1605343	8173.1572
3.1627246	8168.3777
3.1649149	8166.0522
3.1671053	8161.5113
3.1692956	8161.9421
3.1714860	8161.2812
3.1736763	8158.3646
3.1758666	8149.9592
3.1780570	8148.9697
3.1802473	8145.9464
3.1824377	8141.4112
3.1846280	8131.1860
3.1868183	8125.5940
3.1890087	8123.6907
3.1911990	8124.0228
3.1933894	8121.4228
3.1955797	8118.7332
3.1977700	8113.3424
3.1999604	8112.2446
3.2021507	8106.7320
3.2043411	8102.1659
3.2065314	8100.5302
3.2087218	8093.4895
3.2109121	8092.5296
3.2131024	8089.0986
3.2152928	8090.5474
3.2174831	8090.9058
3.2196735	8087.6684
3.2218638	8086.9301
3.2240541	8080.0807
3.2262445	8079.8941
3.2284348	8074.4703
3.2306252	8070.4815
3.2328155	8065.2826
3.2350058	8061.6299
3.2371962	8064.2795
3.2393865	8063.3233
3.2415769	8062.8030
3.2437672	8064.6540
3.2459575	8070.1192
3.2481479	8077.2828
3.2503382	8076.5751
3.2525286	8074.2977
3.2547189	8066.8011
3.2569092	8062.2104
3.2590996	8062.1560
3.2612899	8060.2089
3.2634803	8059.0155
3.2656706	8055.1455
3.2678610	8058.0498
3.2700513	8060.7549
3.2722416	8064.5854
3.2744320	8065.4252
3.2766223	8062.2036
3.2788127	8062.8784
3.2810030	8066.5461
3.2831933	8067.0853
3.2853837	8068.2646
3.2875740	8065.2911
3.2897644	8066.6598
3.2919547	8064.6152
3.2941450	8065.7571
3.2963354	8074.9849
3.2985257	8083.0603
3.3007161	8087.9528
3.3029064	8084.4438
3.3050967	8082.4784
3.3072871	8086.6220
3.3094774	8085.1348
3.3116678	8088.8834
3.3138581	8090.3406
3.3160484	8098.3783
3.3182388	8107.8023
3.3204291	8115.1609
3.3226195	8118.6062
3.3248098	8119.4895
3.3270002	8122.2101
3.3291905	8123.1200
3.3313808	8120.8748
3.3335712	8122.8174
3.3357615	8127.3035
3.3379519	8133.0458
3.3401422	8136.6076
3.3423325	8137.4310
3.3445229	8140.7679
3.3467132	8142.3225
3.3489036	8148.8001
3.3510939	8154.0706
3.3532842	8154.7141
3.3554746	8157.3797
3.3576649	8156.1198
3.3598553	8162.2318
3.3620456	8166.1831
3.3642359	8170.5081
3.3664263	8175.4974
3.3686166	8177.4131
3.3708070	8186.2884
3.3729973	8191.5561
3.3751877	8197.7219
3.3773780	8195.5867
3.3795683	8201.0687
3.3817587	8209.1548
3.3839490	8214.0558
3.3861394	8215.2800
3.3883297	8218.1802
3.3905200	8223.8246
3.3927104	8229.3389
3.3949007	8236.1877
3.3970911	8242.0777
3.3992814	8249.6102
3.4014717	8255.9540
3.4036621	8263.1483
3.4058524	8264.8845
3.4080428	8269.7210
3.4102331	8270.3522
3.4124234	8278.4682
3.4146138	8286.5753
3.4168041	8298.0204
3.4189945	8304.2606
3.4211848	8313.4057
3.4233751	8317.7772
3.4255655	8322.0432
3.4277558	8328.1262
3.4299462	8336.5648
3.4321365	8344.8413
3.4343269	8352.0550
3.4365172	8359.0651
3.4387075	8365.9695
3.4408979	8374.6330
3.4430882	8379.2590
3.4452786	8385.3521
3.4474689	8391.3947
3.4496592	8404.3993
3.4518496	8414.3302
3.4540399	8425.4732
3.4562303	8433.7964
3.4584206	8442.9698
3.4606109	8448.2254
3.4628013	8455.5543
3.4649916	8463.1972
3.4671820	8474.0667
3.4693723	8481.5792
3.4715626	8493.5931
3.4737530	8502.5859
3.4759433	8512.0187
3.4781337	8523.3845
3.4803240	8538.6203
3.4825143	8549.3339
3.4847047	8553.1217
3.4868950	8555.4258
3.4890854	8561.0495
3.4912757	8570.7828
3.4934661	8583.6795
3.4956564	8595.8008
3.4978467	8606.8763
3.5000371	8618.2384
3.5022274	8628.5010
3.5044178	8639.2006
3.5066081	8646.5524
3.5087984	8654.3440
3.5109888	8661.1246
3.5131791	8672.9670
3.5153695	8684.2481
3.5175598	8695.7279
3.5197501	8709.9664
3.5219405	8720.0455
3.5241308	8734.5561
3.5263212	8739.6256
3.5285115	8747.8718
3.5307018	8754.7532
3.5328922	8763.6645
3.5350825	8773.3378
3.5372729	8785.1195
3.5394632	8795.6662
3.5416536	8806.6882
3.5438439	8818.1963
3.5460342	8825.1611
3.5482246	8836.2197
3.5504149	8847.6480
3.5526053	8863.3745
3.5547956	8877.8757
3.5569859	8888.9830
3.5591763	8899.9148
3.5613666	8913.4324
3.5635570	8926.5742
3.5657473	8939.1660
3.5679376	8951.3556
3.5701280	8963.8404
3.5723183	8976.1777
3.5745087	8992.8586
3.5766990	9016.6168
3.5788893	9039.9765
3.5810797	9074.7003
3.5832700	9107.5637
3.5854604	9140.3368
3.5876507	9165.0393
3.5898410	9183.0982
3.5920314	9198.7780
3.5942217	9207.1869
3.5964121	9217.3427
3.5986024	9223.1813
3.6007928	9234.6476
3.6029831	9245.7417
3.6051734	9258.3527
3.6073638	9271.0059
3.6095541	9283.5074
3.6117445	9292.3612
3.6139348	9292.1920
3.6161251	9289.3661
3.6183155	9283.0111
3.6205058	9275.3779
3.6226962	9269.6787
3.6248865	9265.9084
3.6270768	9272.6095
3.6292672	9279.2900
3.6314575	9287.7483
3.6336479	9295.5726
3.6358382	9304.8028
3.6380285	9317.8075
3.6402189	9329.8734
3.6424092	9343.1205
3.6445996	9355.5881
3.6467899	9368.7367
3.6489802	9382.9816
3.6511706	9395.5274
3.6533609	9407.9358
3.6555513	9420.1602
3.6577416	9437.5096
3.6599320	9452.7031
3.6621223	9469.5506
3.6643126	9487.2071
3.6665030	9502.4658
3.6686933	9519.7664
3.6708837	9531.9584
3.6730740	9546.3032
3.6752643	9553.4780
3.6774547	9562.3932
3.6796450	9571.5582
3.6818354	9584.2048
3.6840257	9596.3104
3.6862160	9609.9329
3.6884064	9621.9737
3.6905967	9630.9481
3.6927871	9640.6102
3.6949774	9650.4754
3.6971677	9660.7972
3.6993581	9668.1479
3.7015484	9676.9145
3.7037388	9689.4288
3.7059291	9699.2228
3.7081195	9711.7557
3.7103098	9723.7997
3.7125001	9735.3857
3.7146905	9746.0157
3.7168808	9757.6446
3.7190712	9769.9038
3.7212615	9780.5862
3.7234518	9791.5338
3.7256422	9799.7236
3.7278325	9811.1863
3.7300229	9824.5208
3.7322132	9835.2386
3.7344035	9845.4214
3.7365939	9858.1133
3.7387842	9870.4501
3.7409746	9884.4059
3.7431649	9892.8377
3.7453552	9899.9087
3.7475456	9906.3072
3.7497359	9915.8924
3.7519263	9927.9124
3.7541166	9940.8620
3.7563069	9955.2172
3.7584973	9969.3797
3.7606876	9981.7608
3.7628780	9985.5594
3.7650683	9992.4835
3.7672587	9996.4029
3.7694490	10008.188
3.7716393	10019.470
3.7738297	10031.542
3.7760200	10045.501
3.7782104	10058.368
3.7804007	10064.338
3.7825910	10071.474
3.7847814	10081.491
3.7869717	10091.051
3.7891621	10102.318
3.7913524	10114.876
3.7935427	10128.498
3.7957331	10137.195
3.7979234	10148.044
3.8001138	10156.713
3.8023041	10167.076
3.8044944	10178.221
3.8066848	10186.093
3.8088751	10196.846
3.8110655	10205.951
3.8132558	10213.730
3.8154461	10222.804
3.8176365	10231.534
3.8198268	10241.369
3.8220172	10248.628
3.8242075	10258.091
3.8263979	10265.575
3.8285882	10273.733
3.8307785	10282.389
3.8329689	10290.649
3.8351592	10298.236
3.8373496	10306.512
3.8395399	10314.558
3.8417302	10326.778
3.8439206	10334.921
3.8461109	10347.181
3.8483013	10354.342
3.8504916	10357.485
3.8526819	10363.516
3.8548723	10373.763
3.8570626	10387.830
3.8592530	10402.339
3.8614433	10412.365
3.8636336	10426.656
3.8658240	10447.539
3.8680143	10473.269
3.8702047	10501.637
3.8723950	10537.199
3.8745854	10574.028
3.8767757	10609.908
3.8789660	10636.412
3.8811564	10656.576
3.8833467	10670.617
3.8855371	10678.385
3.8877274	10685.537
3.8899177	10688.530
3.8921081	10693.262
3.8942984	10698.735
3.8964888	10701.973
3.8986791	10703.474
3.9008694	10703.526
3.9030598	10692.243
3.9052501	10677.980
3.9074405	10660.663
3.9096308	10642.067
3.9118211	10626.362
3.9140115	10607.879
3.9162018	10597.173
3.9183922	10586.576
3.9205825	10583.769
3.9227728	10589.369
3.9249632	10596.152
3.9271535	10603.972
3.9293439	10603.834
3.9315342	10604.801
3.9337246	10609.455
3.9359149	10618.592
3.9381052	10622.728
3.9402956	10623.747
3.9424859	10620.131
3.9446763	10616.078
3.9468666	10615.452
3.9490569	10617.343
3.9512473	10623.483
3.9534376	10626.882
3.9556280	10631.816
3.9578183	10636.936
3.9600086	10642.843
3.9621990	10644.697
3.9643893	10646.491
3.9665797	10649.748
3.9687700	10654.149
3.9709603	10657.844
3.9731507	10664.914
3.9753410	10668.478
3.9775314	10668.729
3.9797217	10670.554
3.9819120	10668.286
3.9841024	10666.837
3.9862927	10668.752
3.9884831	10675.067
3.9906734	10678.563
3.9928638	10680.405
3.9950541	10681.075
3.9972444	10685.744
3.9994348	10689.230
4.0016251	10692.388
4.0038155	10693.422
4.0060058	10691.686
4.0081961	10691.549
4.0103865	10693.358
4.0125768	10693.900
4.0147672	10692.462
4.0169575	10692.350
4.0191478	10694.497
4.0213382	10696.116
4.0235285	10698.074
4.0257189	10701.919
4.0279092	10706.160
4.0300995	10710.561
4.0322899	10717.807
4.0344802	10725.316
4.0366706	10735.595
4.0388609	10737.193
4.0410513	10742.305
4.0432416	10745.971
4.0454319	10754.996
4.0476223	10766.595
4.0498126	10785.288
4.0520030	10803.934
4.0541933	10819.430
4.0563836	10834.520
4.0585740	10843.371
4.0607643	10846.060
4.0629547	10836.586
4.0651450	10828.322
4.0673353	10814.959
4.0695257	10804.427
4.0717160	10795.864
4.0739064	10789.734
4.0760967	10785.829
4.0782870	10779.880
4.0804774	10774.751
4.0826677	10767.907
4.0848581	10756.343
4.0870484	10739.112
4.0892387	10719.165
4.0914291	10701.074
4.0936194	10688.703
4.0958098	10677.346
4.0980001	10673.384
4.1001905	10669.463
4.1023808	10670.842
4.1045711	10662.609
4.1067615	10656.038
4.1089518	10649.105
4.1111422	10642.662
4.1133325	10632.224
4.1155228	10622.524
4.1177132	10613.361
4.1199035	10601.558
4.1220939	10587.667
4.1242842	10576.358
4.1264745	10562.753
4.1286649	10551.040
4.1308552	10537.848
4.1330456	10525.796
4.1352359	10514.691
4.1374262	10506.448
4.1396166	10499.165
4.1418069	10489.820
4.1439973	10480.201
4.1461876	10473.528
4.1483779	10470.613
4.1505683	10466.137
4.1527586	10464.446
4.1549490	10461.619
4.1571393	10458.995
4.1593297	10455.458
4.1615200	10446.807
4.1637103	10440.758
4.1659007	10430.489
4.1680910	10424.491
4.1702814	10418.383
4.1724717	10410.872
4.1746620	10396.650
4.1768524	10386.789
4.1790427	10379.311
4.1812331	10372.680
4.1834234	10356.391
4.1856137	10343.457
4.1878041	10327.249
4.1899944	10318.647
4.1921848	10312.675
4.1943751	10307.777
4.1965654	10306.742
4.1987558	10295.898
4.2009461	10283.011
4.2031365	10271.911
4.2053268	10267.078
4.2075172	10258.278
4.2097075	10251.370
4.2118978	10244.988
4.2140882	10239.511
4.2162785	10233.711
4.2184689	10225.818
4.2206592	10217.554
4.2228495	10207.742
4.2250399	10196.530
4.2272302	10186.399
4.2294206	10174.917
4.2316109	10163.408
4.2338012	10156.666
4.2359916	10153.561
4.2381819	10151.125
4.2403723	10146.383
4.2425626	10143.495
4.2447529	10138.510
4.2469433	10129.224
4.2491336	10120.272
4.2513240	10108.647
4.2535143	10097.747
4.2557046	10088.815
4.2578950	10079.271
4.2600853	10070.528
4.2622757	10062.863
4.2644660	10055.421
4.2666564	10047.030
4.2688467	10038.346
4.2710370	10027.810
4.2732274	10015.730
4.2754177	10005.087
4.2776081	9993.8457
4.2797984	9987.6939
4.2819887	9978.5052
4.2841791	9969.2322
4.2863694	9956.4289
4.2885598	9943.5771
4.2907501	9933.4974
4.2929404	9919.7168
4.2951308	9906.7642
4.2973211	9896.7901
4.2995115	9888.8998
4.3017018	9882.0682
4.3038921	9871.0115
4.3060825	9857.9447
4.3082728	9846.8543
4.3104632	9835.3967
4.3126535	9828.1907
4.3148438	9819.0803
4.3170342	9810.1090
4.3192245	9795.2918
4.3214149	9786.9570
4.3236052	9774.9455
4.3257956	9764.8221
4.3279859	9751.4348
4.3301762	9736.5089
4.3323666	9727.5248
4.3345569	9719.2373
4.3367473	9711.8040
4.3389376	9704.5887
4.3411279	9696.1316
4.3433183	9684.4830
4.3455086	9672.9603
4.3476990	9659.6325
4.3498893	9650.1821
4.3520796	9641.8384
4.3542700	9637.2302
4.3564603	9635.1868
4.3586507	9636.0520
4.3608410	9641.7753
4.3630313	9655.6335
4.3652217	9680.7297
4.3674120	9723.1217
4.3696024	9772.0266
4.3717927	9827.7832
4.3739831	9878.9778
4.3761734	9916.5705
4.3783637	9933.8653
4.3805541	9935.3215
4.3827444	9923.5213
[truncated: 3,000 more rows]
