# Supplementary material for: Mechanochemically-induced glass formation from two-dimensional hybrid organic–inorganic perovskites
Source: Chem Sci. 2024 Apr 19;15(19):7198–205. doi: 10.1039/d4sc00905c (PMC11095504; doi:10.1039/d4sc00905c)
Supplement: SC-015-D4SC00905C-s002 [file SC-015-D4SC00905C-s002.zip › XRD_data_and_TOPAS_input_file/012285.xy]

0.0042531738	0.0000000
0.0064435146	0.0000000
0.0086338554	0.0000000
0.010824196	0.0000000
0.013014537	0.0000000
0.015204878	0.0000000
0.017395219	0.0000000
0.019585559	0.0000000
0.021775900	0.0000000
0.023966241	0.0000000
0.026156582	0.0000000
0.028346922	0.0000000
0.030537263	0.0000000
0.032727604	0.0000000
0.034917945	0.0000000
0.037108286	0.0000000
0.039298626	0.0000000
0.041488967	0.0000000
0.043679308	0.0000000
0.045869649	0.0000000
0.048059990	0.0000000
0.050250330	0.0000000
0.052440671	0.0000000
0.054631012	0.0000000
0.056821353	0.0000000
0.059011694	0.0000000
0.061202034	0.0000000
0.063392375	0.0000000
0.065582716	0.0000000
0.067773057	0.0000000
0.069963398	0.0000000
0.072153738	0.0000000
0.074344079	0.0000000
0.076534420	0.0000000
0.078724761	0.0000000
0.080915101	0.0000000
0.083105442	0.0000000
0.085295783	0.0000000
0.087486124	0.0000000
0.089676465	0.0000000
0.091866805	0.0000000
0.094057146	0.0000000
0.096247487	0.0000000
0.098437828	0.0000000
0.10062817	0.0000000
0.10281851	0.0000000
0.10500885	0.0000000
0.10719919	0.0000000
0.10938953	0.0000000
0.11157987	0.0000000
0.11377021	0.0000000
0.11596055	0.0000000
0.11815089	0.0000000
0.12034124	0.0000000
0.12253158	0.0000000
0.12472192	0.0000000
0.12691226	0.0000000
0.12910260	0.0000000
0.13129294	0.0000000
0.13348328	0.0000000
0.13567362	0.0000000
0.13786396	0.0000000
0.14005430	0.0000000
0.14224464	0.0000000
0.14443498	0.0000000
0.14662533	0.0000000
0.14881567	0.0000000
0.15100601	0.0000000
0.15319635	0.0000000
0.15538669	0.0000000
0.15757703	0.0000000
0.15976737	0.0000000
0.16195771	0.0000000
0.16414805	0.0000000
0.16633839	0.0000000
0.16852873	0.0000000
0.17071907	0.0000000
0.17290941	0.0000000
0.17509976	0.0000000
0.17729010	0.0000000
0.17948044	0.0000000
0.18167078	0.0000000
0.18386112	0.0000000
0.18605146	0.0000000
0.18824180	0.0000000
0.19043214	0.0000000
0.19262248	0.0000000
0.19481282	0.0000000
0.19700316	0.0000000
0.19919350	0.0000000
0.20138384	0.0000000
0.20357419	0.0000000
0.20576453	0.0000000
0.20795487	0.0000000
0.21014521	0.0000000
0.21233555	0.0000000
0.21452589	0.0000000
0.21671623	0.0000000
0.21890657	0.0000000
0.22109691	0.0000000
0.22328725	0.0000000
0.22547759	0.0000000
0.22766793	0.0000000
0.22985828	0.0000000
0.23204862	0.0000000
0.23423896	0.0000000
0.23642930	0.0000000
0.23861964	0.0000000
0.24080998	0.0000000
0.24300032	0.0000000
0.24519066	0.0000000
0.24738100	0.0000000
0.24957134	0.0000000
0.25176168	0.0000000
0.25395202	0.0000000
0.25614236	0.0000000
0.25833271	0.0000000
0.26052305	0.0000000
0.26271339	0.0000000
0.26490373	0.0000000
0.26709407	0.0000000
0.26928441	0.0000000
0.27147475	0.0000000
0.27366509	0.0000000
0.27585543	0.0000000
0.27804577	0.0000000
0.28023611	0.0000000
0.28242645	0.0000000
0.28461679	0.0000000
0.28680714	0.0000000
0.28899748	0.0000000
0.29118782	0.0000000
0.29337816	0.0000000
0.29556850	0.0000000
0.29775884	0.0000000
0.29994918	0.0000000
0.30213952	0.0000000
0.30432986	0.0000000
0.30652020	0.0000000
0.30871054	0.0000000
0.31090088	0.0000000
0.31309123	0.0000000
0.31528157	0.0000000
0.31747191	0.0000000
0.31966225	0.0000000
0.32185259	0.0000000
0.32404293	0.0000000
0.32623327	0.0000000
0.32842361	0.0000000
0.33061395	0.0000000
0.33280429	0.0000000
0.33499463	0.0000000
0.33718497	0.0000000
0.33937531	0.0000000
0.34156566	0.0000000
0.34375600	0.0000000
0.34594634	0.0000000
0.34813668	0.0000000
0.35032702	0.0000000
0.35251736	0.0000000
0.35470770	0.0000000
0.35689804	0.0000000
0.35908838	0.0000000
0.36127872	0.0000000
0.36346906	0.0000000
0.36565940	0.0000000
0.36784975	0.0000000
0.37004009	0.0000000
0.37223043	0.0000000
0.37442077	0.0000000
0.37661111	0.0000000
0.37880145	0.0000000
0.38099179	0.0000000
0.38318213	0.0000000
0.38537247	0.0000000
0.38756281	0.0000000
0.38975315	0.0000000
0.39194349	0.0000000
0.39413383	0.0000000
0.39632418	0.0000000
0.39851452	0.0000000
0.40070486	0.0000000
0.40289520	0.0000000
0.40508554	0.0000000
0.40727588	0.0000000
0.40946622	0.0000000
0.41165656	0.0000000
0.41384690	0.0000000
0.41603724	0.0000000
0.41822758	0.0000000
0.42041792	0.0000000
0.42260826	0.0000000
0.42479861	0.0000000
0.42698895	0.0000000
0.42917929	0.0000000
0.43136963	0.0000000
0.43355997	0.0000000
0.43575031	0.0000000
0.43794065	0.0000000
0.44013099	0.0000000
0.44232133	0.0000000
0.44451167	0.0000000
0.44670201	0.0000000
0.44889235	0.0000000
0.45108270	0.0000000
0.45327304	0.0000000
0.45546338	0.0000000
0.45765372	0.0000000
0.45984406	0.0000000
0.46203440	0.0000000
0.46422474	0.0000000
0.46641508	0.0000000
0.46860542	0.0000000
0.47079576	0.0000000
0.47298610	0.0000000
0.47517644	0.0000000
0.47736678	0.0000000
0.47955713	0.0000000
0.48174747	0.0000000
0.48393781	0.0000000
0.48612815	0.0000000
0.48831849	0.0000000
0.49050883	0.0000000
0.49269917	0.0000000
0.49488951	0.0000000
0.49707985	0.0000000
0.49927019	4649.3971
0.50146053	5021.2265
0.50365087	4997.7320
0.50584121	5016.8902
0.50803156	5058.2612
0.51022190	5085.2838
0.51241224	5104.3009
0.51460258	5128.8591
0.51679292	5156.5443
0.51898326	5192.3142
0.52117360	5209.4227
0.52336394	5245.7537
0.52555428	5281.2005
0.52774462	5321.9910
0.52993496	5350.8388
0.53212530	5393.6208
0.53431565	5438.0623
0.53650599	5465.9550
0.53869633	5493.9626
0.54088667	5528.3923
0.54307701	5552.4913
0.54526735	5560.7234
0.54745769	5580.7451
0.54964803	5605.5052
0.55183837	5639.5888
0.55402871	5653.6658
0.55621905	5677.1794
0.55840939	5698.5208
0.56059973	5713.6160
0.56279008	5729.2463
0.56498042	5734.7637
0.56717076	5763.5988
0.56936110	5787.0007
0.57155144	5829.9441
0.57374178	5867.5414
0.57593212	5906.8117
0.57812246	5965.5129
0.58031280	6016.3694
0.58250314	6097.7981
0.58469348	6181.2651
0.58688382	6269.7524
0.58907416	6361.3059
0.59126451	6464.2314
0.59345485	6606.5904
0.59564519	6754.8450
0.59783553	6911.6633
0.60002587	7063.3245
0.60221621	7191.1181
0.60440655	7302.0732
0.60659689	7388.9008
0.60878723	7474.5478
0.61097757	7554.6207
0.61316791	7616.5068
0.61535825	7667.9862
0.61754860	7685.0501
0.61973894	7679.0639
0.62192928	7655.5423
0.62411962	7612.8369
0.62630996	7566.7981
0.62850030	7502.6336
0.63069064	7448.9947
0.63288098	7400.8359
0.63507132	7374.8317
0.63726166	7343.4156
0.63945200	7311.8447
0.64164234	7286.2236
0.64383268	7273.1338
0.64602303	7277.4150
0.64821337	7305.2557
0.65040371	7327.5738
0.65259405	7362.7701
0.65478439	7394.9074
0.65697473	7422.8660
0.65916507	7449.3652
0.66135541	7477.0574
0.66354575	7510.8913
0.66573609	7546.8891
0.66792643	7585.3225
0.67011677	7628.9679
0.67230711	7674.1963
0.67449746	7731.4379
0.67668780	7780.1978
0.67887814	7826.5646
0.68106848	7883.5558
0.68325882	7930.8808
0.68544916	7985.6270
0.68763950	8037.9561
0.68982984	8100.3701
0.69202018	8178.3442
0.69421052	8238.6390
0.69640086	8305.2494
0.69859120	8349.8301
0.70078155	8413.4588
0.70297189	8457.6440
0.70516223	8519.0670
0.70735257	8580.2745
0.70954291	8640.2115
0.71173325	8694.1783
0.71392359	8746.0780
0.71611393	8791.8909
0.71830427	8847.0122
0.72049461	8894.2788
0.72268495	8949.3023
0.72487529	9000.8824
0.72706563	9061.6320
0.72925598	9118.8464
0.73144632	9172.4748
0.73363666	9222.8525
0.73582700	9268.7499
0.73801734	9304.7842
0.74020768	9337.4333
0.74239802	9364.3818
0.74458836	9397.5451
0.74677870	9428.0019
0.74896904	9460.7273
0.75115938	9496.7968
0.75334972	9519.7505
0.75554006	9553.4456
0.75773041	9568.7755
0.75992075	9584.3846
0.76211109	9591.5897
0.76430143	9604.7433
0.76649177	9608.2636
0.76868211	9618.6289
0.77087245	9624.9369
0.77306279	9637.6789
0.77525313	9638.4953
0.77744347	9626.4967
0.77963381	9611.8372
0.78182415	9590.4957
0.78401450	9572.1598
0.78620484	9545.8726
0.78839518	9522.3173
0.79058552	9497.8252
0.79277586	9475.1565
0.79496620	9461.0540
0.79715654	9447.0220
0.79934688	9425.2202
0.80153722	9407.4621
0.80372756	9390.4288
0.80591790	9371.2721
0.80810824	9345.8662
0.81029858	9314.4576
0.81248893	9289.1779
0.81467927	9264.6213
0.81686961	9238.1712
0.81905995	9211.6530
0.82125029	9185.5581
0.82344063	9160.3352
0.82563097	9117.5032
0.82782131	9069.9419
0.83001165	9026.4305
0.83220199	8992.5273
0.83439233	8966.1105
0.83658267	8932.7870
0.83877301	8894.1608
0.84096336	8861.5679
0.84315370	8830.8352
0.84534404	8805.2627
0.84753438	8783.8413
0.84972472	8765.0635
0.85191506	8743.1753
0.85410540	8712.7098
0.85629574	8685.9007
0.85848608	8656.0802
0.86067642	8628.8519
0.86286676	8603.5800
0.86505710	8577.6188
0.86724745	8564.6947
0.86943779	8554.2552
0.87162813	8546.1170
0.87381847	8530.1384
0.87600881	8517.0147
0.87819915	8504.4017
0.88038949	8490.9494
0.88257983	8467.2762
0.88477017	8454.4119
0.88696051	8443.1243
0.88915085	8427.5316
0.89134119	8414.7109
0.89353153	8401.5248
0.89572188	8395.0133
0.89791222	8386.4922
0.90010256	8389.2605
0.90229290	8386.6488
0.90448324	8382.7077
0.90667358	8378.6785
0.90886392	8370.7491
0.91105426	8368.7990
0.91324460	8371.4088
0.91543494	8375.7782
0.91762528	8380.4343
0.91981562	8383.7270
0.92200597	8374.1921
0.92419631	8377.4164
0.92638665	8378.3530
0.92857699	8389.2295
0.93076733	8394.6076
0.93295767	8388.9802
0.93514801	8385.8394
0.93733835	8382.1560
0.93952869	8390.1031
0.94171903	8384.8297
0.94390937	8393.2824
0.94609971	8402.5819
0.94829005	8412.1646
0.95048040	8425.8545
0.95267074	8434.7488
0.95486108	8452.7192
0.95705142	8465.0213
0.95924176	8477.7035
0.96143210	8480.4150
0.96362244	8476.9939
0.96581278	8482.9053
0.96800312	8490.9816
0.97019346	8506.2812
0.97238380	8529.4599
0.97457414	8536.7441
0.97676448	8548.4499
0.97895483	8555.7243
0.98114517	8560.1232
0.98333551	8586.3860
0.98552585	8605.3855
0.98771619	8630.3554
0.98990653	8640.0211
0.99209687	8657.0580
0.99428721	8675.2289
0.99647755	8686.4773
0.99866789	8703.6449
1.0008582	8721.6343
1.0030486	8737.0802
1.0052389	8754.6261
1.0074293	8770.7301
1.0096196	8792.9858
1.0118099	8811.6883
1.0140003	8822.5250
1.0161906	8839.9966
1.0183810	8855.9255
1.0205713	8878.8453
1.0227616	8900.0993
1.0249520	8924.4570
1.0271423	8951.7507
1.0293327	8970.6381
1.0315230	8986.0673
1.0337133	9006.9771
1.0359037	9026.3417
1.0380940	9051.8732
1.0402844	9069.3541
1.0424747	9089.0288
1.0446650	9109.3316
1.0468554	9126.8116
1.0490457	9158.6889
1.0512361	9186.5363
1.0534264	9208.5142
1.0556168	9223.8797
1.0578071	9240.3540
1.0599974	9260.4430
1.0621878	9281.3381
1.0643781	9301.7308
1.0665685	9320.6676
1.0687588	9344.8471
1.0709491	9369.9537
1.0731395	9399.3527
1.0753298	9428.0089
1.0775202	9455.8697
1.0797105	9474.9623
1.0819008	9503.2091
1.0840912	9522.0120
1.0862815	9550.9717
1.0884719	9573.2097
1.0906622	9601.6530
1.0928525	9627.8324
1.0950429	9654.6450
1.0972332	9681.1637
1.0994236	9707.0714
1.1016139	9731.4286
1.1038043	9756.2054
1.1059946	9779.3601
1.1081849	9809.2867
1.1103753	9827.9744
1.1125656	9848.8021
1.1147560	9876.4971
1.1169463	9907.2556
1.1191366	9944.7452
1.1213270	9974.1389
1.1235173	10004.855
1.1257077	10028.513
1.1278980	10050.549
1.1300883	10063.453
1.1322787	10089.101
1.1344690	10124.274
1.1366594	10164.907
1.1388497	10196.081
1.1410400	10222.150
1.1432304	10251.448
1.1454207	10277.809
1.1476111	10307.836
1.1498014	10326.082
1.1519917	10352.856
1.1541821	10372.105
1.1563724	10395.890
1.1585628	10417.687
1.1607531	10440.120
1.1629435	10471.319
1.1651338	10502.182
1.1673241	10536.432
1.1695145	10562.102
1.1717048	10589.479
1.1738952	10621.384
1.1760855	10658.893
1.1782758	10702.142
1.1804662	10735.413
1.1826565	10769.800
1.1848469	10802.884
1.1870372	10834.132
1.1892275	10866.489
1.1914179	10880.126
1.1936082	10908.514
1.1957986	10940.330
1.1979889	10975.599
1.2001792	11007.393
1.2023696	11036.453
1.2045599	11072.863
1.2067503	11117.482
1.2089406	11165.719
1.2111309	11214.981
1.2133213	11248.671
1.2155116	11284.324
1.2177020	11320.407
1.2198923	11354.045
1.2220827	11384.571
1.2242730	11408.375
1.2264633	11436.014
1.2286537	11467.819
1.2308440	11498.504
1.2330344	11521.111
1.2352247	11544.259
1.2374150	11566.952
1.2396054	11588.340
1.2417957	11615.351
1.2439861	11649.615
1.2461764	11675.225
1.2483667	11699.871
1.2505571	11723.483
1.2527474	11748.511
1.2549378	11783.486
1.2571281	11815.898
1.2593184	11861.838
1.2615088	11888.104
1.2636991	11923.010
1.2658895	11952.376
1.2680798	11985.673
1.2702702	12021.232
1.2724605	12052.523
1.2746508	12083.564
1.2768412	12107.882
1.2790315	12142.152
1.2812219	12177.113
1.2834122	12209.546
1.2856025	12241.828
1.2877929	12270.931
1.2899832	12309.580
1.2921736	12352.429
1.2943639	12397.510
1.2965542	12438.740
1.2987446	12477.701
1.3009349	12520.599
1.3031253	12550.200
1.3053156	12585.707
1.3075059	12623.501
1.3096963	12661.212
1.3118866	12695.791
1.3140770	12737.097
1.3162673	12776.628
1.3184576	12818.518
1.3206480	12854.471
1.3228383	12895.780
1.3250287	12947.590
1.3272190	12991.907
1.3294094	13042.536
1.3315997	13083.398
1.3337900	13117.151
1.3359804	13154.385
1.3381707	13196.005
1.3403611	13242.722
1.3425514	13286.040
1.3447417	13324.823
1.3469321	13366.085
1.3491224	13405.951
1.3513128	13454.090
1.3535031	13498.159
1.3556934	13545.467
1.3578838	13596.639
1.3600741	13642.981
1.3622645	13692.160
1.3644548	13740.411
1.3666451	13796.037
1.3688355	13843.210
1.3710258	13892.649
1.3732162	13939.397
1.3754065	13986.958
1.3775968	14033.149
1.3797872	14073.652
1.3819775	14121.339
1.3841679	14171.046
1.3863582	14226.516
1.3885486	14283.315
1.3907389	14334.317
1.3929292	14389.160
1.3951196	14442.090
1.3973099	14499.415
1.3995003	14548.822
1.4016906	14599.974
1.4038809	14655.390
1.4060713	14718.840
1.4082616	14777.890
1.4104520	14830.946
1.4126423	14889.044
1.4148326	14945.919
1.4170230	15002.467
1.4192133	15055.991
1.4214037	15111.088
1.4235940	15174.306
1.4257843	15234.445
1.4279747	15296.485
1.4301650	15352.585
1.4323554	15407.776
1.4345457	15464.938
1.4367361	15521.948
1.4389264	15582.279
1.4411167	15639.489
1.4433071	15706.162
1.4454974	15763.945
1.4476878	15814.925
1.4498781	15880.774
1.4520684	15934.539
1.4542588	16006.606
1.4564491	16070.192
1.4586395	16142.458
1.4608298	16213.175
1.4630201	16279.813
1.4652105	16351.838
1.4674008	16415.796
1.4695912	16481.025
1.4717815	16551.141
1.4739718	16622.319
1.4761622	16699.564
1.4783525	16762.577
1.4805429	16825.535
1.4827332	16893.086
1.4849235	16960.472
1.4871139	17028.677
1.4893042	17090.871
1.4914946	17159.355
1.4936849	17238.505
1.4958753	17318.532
1.4980656	17403.750
1.5002559	17473.161
1.5024463	17551.406
1.5046366	17627.714
1.5068270	17711.106
1.5090173	17782.439
1.5112076	17854.389
1.5133980	17931.504
1.5155883	18013.466
1.5177787	18091.762
1.5199690	18162.363
1.5221593	18229.689
1.5243497	18311.211
1.5265400	18385.986
1.5287304	18467.297
1.5309207	18548.746
1.5331110	18635.699
1.5353014	18727.713
1.5374917	18809.176
1.5396821	18893.019
1.5418724	18970.028
1.5440627	19055.558
1.5462531	19130.959
1.5484434	19207.313
1.5506338	19286.313
1.5528241	19365.229
1.5550145	19450.282
1.5572048	19536.929
1.5593951	19624.617
1.5615855	19711.570
1.5637758	19787.466
1.5659662	19864.303
1.5681565	19940.180
1.5703468	20016.566
1.5725372	20103.767
1.5747275	20193.898
1.5769179	20283.191
1.5791082	20376.405
1.5812985	20463.114
1.5834889	20549.263
1.5856792	20631.627
1.5878696	20709.248
1.5900599	20783.633
1.5922502	20860.859
1.5944406	20934.486
1.5966309	21014.363
1.5988213	21094.566
1.6010116	21181.520
1.6032020	21250.270
1.6053923	21338.338
1.6075826	21417.184
1.6097730	21499.117
1.6119633	21588.772
1.6141537	21669.466
1.6163440	21759.809
1.6185343	21839.672
1.6207247	21924.039
1.6229150	22013.352
1.6251054	22086.477
1.6272957	22161.310
1.6294860	22226.353
1.6316764	22299.167
1.6338667	22377.904
1.6360571	22453.148
1.6382474	22543.613
1.6404377	22612.516
1.6426281	22692.444
1.6448184	22775.888
1.6470088	22864.258
1.6491991	22948.995
1.6513894	23021.120
1.6535798	23098.898
1.6557701	23166.336
1.6579605	23232.697
1.6601508	23302.089
1.6623412	23375.492
1.6645315	23457.882
1.6667218	23526.937
1.6689122	23596.241
1.6711025	23662.759
1.6732929	23730.217
1.6754832	23790.660
1.6776735	23853.012
1.6798639	23918.354
1.6820542	23991.484
1.6842446	24062.803
1.6864349	24137.499
1.6886252	24210.777
1.6908156	24277.471
1.6930059	24329.518
1.6951963	24376.050
1.6973866	24427.202
1.6995769	24493.500
1.7017673	24552.545
1.7039576	24606.265
1.7061480	24654.796
1.7083383	24710.889
1.7105286	24760.200
1.7127190	24807.004
1.7149093	24856.278
1.7170997	24908.622
1.7192900	24957.172
1.7214804	25012.293
1.7236707	25058.028
1.7258610	25109.778
1.7280514	25156.911
1.7302417	25205.529
1.7324321	25240.078
1.7346224	25267.993
1.7368127	25307.859
1.7390031	25356.858
1.7411934	25412.250
1.7433838	25459.826
1.7455741	25499.977
1.7477644	25536.452
1.7499548	25566.319
1.7521451	25602.172
1.7543355	25629.999
1.7565258	25663.448
1.7587161	25694.732
1.7609065	25716.910
1.7630968	25742.747
1.7652872	25764.739
1.7674775	25792.340
1.7696679	25822.321
1.7718582	25855.188
1.7740485	25877.270
1.7762389	25893.212
1.7784292	25908.443
1.7806196	25920.561
1.7828099	25934.933
1.7850002	25952.852
1.7871906	25968.825
1.7893809	25983.786
1.7915713	25996.559
1.7937616	26016.341
1.7959519	26040.434
1.7981423	26057.599
1.8003326	26062.749
1.8025230	26070.368
1.8047133	26071.718
1.8069036	26078.399
1.8090940	26084.410
1.8112843	26091.652
1.8134747	26099.182
1.8156650	26106.999
1.8178553	26113.291
1.8200457	26116.190
1.8222360	26120.997
1.8244264	26120.249
1.8266167	26114.900
1.8288071	26103.730
1.8309974	26093.597
1.8331877	26087.775
1.8353781	26082.354
1.8375684	26087.622
1.8397588	26087.815
1.8419491	26084.577
1.8441394	26075.189
1.8463298	26056.991
1.8485201	26043.766
1.8507105	26021.148
1.8529008	26003.015
1.8550911	25982.746
1.8572815	25963.723
1.8594718	25951.296
1.8616622	25931.425
1.8638525	25918.496
1.8660428	25900.241
1.8682332	25880.105
1.8704235	25856.954
1.8726139	25830.488
1.8748042	25817.110
1.8769945	25795.958
1.8791849	25775.795
1.8813752	25745.899
1.8835656	25720.205
1.8857559	25693.844
1.8879463	25665.683
1.8901366	25641.852
1.8923269	25615.367
1.8945173	25586.133
1.8967076	25570.665
1.8988980	25546.019
1.9010883	25517.890
1.9032786	25475.510
1.9054690	25437.124
1.9076593	25403.292
1.9098497	25371.465
1.9120400	25346.788
1.9142303	25312.669
1.9164207	25290.808
1.9186110	25268.149
1.9208014	25247.058
1.9229917	25222.794
1.9251820	25193.064
1.9273724	25158.983
1.9295627	25117.640
1.9317531	25082.145
1.9339434	25054.753
1.9361338	25026.142
1.9383241	24995.476
1.9405144	24951.458
1.9427048	24914.598
1.9448951	24875.378
1.9470855	24836.734
1.9492758	24802.533
1.9514661	24772.309
1.9536565	24747.518
1.9558468	24709.473
1.9580372	24677.162
1.9602275	24631.862
1.9624178	24590.050
1.9646082	24543.984
1.9667985	24508.310
1.9689889	24486.705
1.9711792	24449.347
1.9733695	24415.332
1.9755599	24383.617
1.9777502	24346.317
1.9799406	24314.383
1.9821309	24279.316
1.9843212	24242.187
1.9865116	24197.387
1.9887019	24147.010
1.9908923	24115.883
1.9930826	24073.896
1.9952730	24037.168
1.9974633	23998.489
1.9996536	23965.043
2.0018440	23935.520
2.0040343	23901.168
2.0062247	23862.939
2.0084150	23823.800
2.0106053	23787.435
2.0127957	23746.914
2.0149860	23707.521
2.0171764	23666.225
2.0193667	23622.817
2.0215570	23577.952
2.0237474	23535.838
2.0259377	23492.617
2.0281281	23447.672
2.0303184	23400.667
2.0325087	23348.924
2.0346991	23296.736
2.0368894	23249.699
2.0390798	23213.009
2.0412701	23168.982
2.0434604	23133.928
2.0456508	23079.145
2.0478411	23031.330
2.0500315	22981.386
2.0522218	22941.039
2.0544122	22903.810
2.0566025	22863.888
2.0587928	22822.691
2.0609832	22781.155
2.0631735	22741.849
2.0653639	22702.000
2.0675542	22658.444
2.0697445	22616.982
2.0719349	22564.543
2.0741252	22521.702
2.0763156	22479.723
2.0785059	22436.910
2.0806962	22396.656
2.0828866	22349.422
2.0850769	22301.165
2.0872673	22252.890
2.0894576	22205.887
2.0916479	22167.381
2.0938383	22113.794
2.0960286	22070.782
2.0982190	22011.202
2.1004093	21965.029
2.1025997	21920.257
2.1047900	21871.550
2.1069803	21828.626
2.1091707	21771.953
2.1113610	21728.923
2.1135514	21673.770
2.1157417	21625.042
2.1179320	21579.110
2.1201224	21531.477
2.1223127	21493.309
2.1245031	21445.541
2.1266934	21406.395
2.1288837	21370.918
2.1310741	21331.882
2.1332644	21291.585
2.1354548	21251.437
2.1376451	21209.686
2.1398354	21167.348
2.1420258	21125.375
2.1442161	21084.862
2.1464065	21040.978
2.1485968	20997.114
2.1507871	20949.744
2.1529775	20900.614
2.1551678	20861.287
2.1573582	20816.001
2.1595485	20782.922
2.1617389	20748.063
2.1639292	20710.233
2.1661195	20673.672
2.1683099	20629.983
2.1705002	20590.326
2.1726906	20544.395
2.1748809	20501.050
2.1770712	20458.006
2.1792616	20415.151
2.1814519	20376.621
2.1836423	20335.277
2.1858326	20296.306
2.1880229	20249.796
2.1902133	20197.910
2.1924036	20156.962
2.1945940	20116.324
2.1967843	20078.246
2.1989746	20037.607
2.2011650	19994.708
2.2033553	19950.844
2.2055457	19905.138
2.2077360	19862.183
2.2099263	19809.474
2.2121167	19761.226
2.2143070	19716.151
2.2164974	19676.901
2.2186877	19640.968
2.2208781	19601.928
2.2230684	19561.573
2.2252587	19516.575
2.2274491	19467.834
2.2296394	19425.381
2.2318298	19382.206
2.2340201	19342.452
2.2362104	19295.561
2.2384008	19249.371
2.2405911	19204.777
2.2427815	19156.878
2.2449718	19111.929
2.2471621	19068.163
2.2493525	19032.458
2.2515428	18995.714
2.2537332	18957.298
2.2559235	18918.040
2.2581138	18874.452
2.2603042	18833.666
2.2624945	18794.241
2.2646849	18763.310
2.2668752	18726.611
2.2690656	18679.211
2.2712559	18628.226
2.2734462	18577.406
2.2756366	18533.397
2.2778269	18497.184
2.2800173	18458.771
2.2822076	18425.443
2.2843979	18379.935
2.2865883	18343.094
2.2887786	18304.049
2.2909690	18268.223
2.2931593	18226.634
2.2953496	18187.820
2.2975400	18153.757
2.2997303	18114.290
2.3019207	18070.669
2.3041110	18023.987
2.3063013	17981.962
2.3084917	17942.580
2.3106820	17895.640
2.3128724	17850.332
2.3150627	17803.612
2.3172530	17767.298
2.3194434	17725.940
2.3216337	17687.376
2.3238241	17650.864
2.3260144	17607.480
2.3282048	17560.833
2.3303951	17517.908
2.3325854	17473.513
2.3347758	17439.491
2.3369661	17400.288
2.3391565	17362.519
2.3413468	17320.907
2.3435371	17273.362
2.3457275	17232.631
2.3479178	17187.463
2.3501082	17151.623
2.3522985	17108.673
2.3544888	17069.108
2.3566792	17028.575
2.3588695	16987.312
2.3610599	16943.434
2.3632502	16904.361
2.3654405	16869.215
2.3676309	16838.699
2.3698212	16796.746
2.3720116	16754.028
2.3742019	16709.150
2.3763922	16670.688
2.3785826	16633.288
2.3807729	16593.595
2.3829633	16558.356
2.3851536	16520.575
2.3873440	16484.983
2.3895343	16446.547
2.3917246	16407.752
2.3939150	16370.592
2.3961053	16333.332
2.3982957	16298.265
2.4004860	16263.584
2.4026763	16231.147
2.4048667	16199.224
2.4070570	16162.077
2.4092474	16123.910
2.4114377	16083.818
2.4136280	16048.750
2.4158184	16007.592
2.4180087	15967.735
2.4201991	15924.887
2.4223894	15882.765
2.4245797	15846.659
2.4267701	15811.042
2.4289604	15777.401
2.4311508	15745.382
2.4333411	15706.762
2.4355315	15671.468
2.4377218	15635.760
2.4399121	15600.316
2.4421025	15560.826
2.4442928	15518.415
2.4464832	15480.062
2.4486735	15446.033
2.4508638	15410.087
2.4530542	15379.764
2.4552445	15343.334
2.4574349	15308.151
2.4596252	15269.321
2.4618155	15239.500
2.4640059	15204.528
2.4661962	15170.917
2.4683866	15133.699
2.4705769	15097.349
2.4727672	15063.484
2.4749576	15029.690
2.4771479	14995.698
2.4793383	14960.019
2.4815286	14923.960
2.4837189	14887.498
2.4859093	14848.688
2.4880996	14807.528
2.4902900	14769.813
2.4924803	14732.223
2.4946707	14697.424
2.4968610	14665.821
2.4990513	14630.515
2.5012417	14601.872
2.5034320	14573.031
2.5056224	14544.580
2.5078127	14510.442
2.5100030	14471.248
2.5121934	14428.270
2.5143837	14391.801
2.5165741	14356.351
2.5187644	14322.335
2.5209547	14284.549
2.5231451	14249.108
2.5253354	14212.458
2.5275258	14179.326
2.5297161	14146.290
2.5319064	14110.793
2.5340968	14075.392
2.5362871	14037.669
2.5384775	14004.649
2.5406678	13976.119
2.5428582	13947.280
2.5450485	13917.398
2.5472388	13884.901
2.5494292	13854.297
2.5516195	13825.567
2.5538099	13796.892
2.5560002	13763.254
2.5581905	13725.344
2.5603809	13686.707
2.5625712	13647.860
2.5647616	13612.596
2.5669519	13579.821
2.5691422	13550.282
2.5713326	13517.121
2.5735229	13489.492
2.5757133	13457.230
2.5779036	13426.957
2.5800939	13390.753
2.5822843	13359.350
2.5844746	13326.316
2.5866650	13296.800
2.5888553	13264.717
2.5910456	13234.789
2.5932360	13195.313
2.5954263	13161.434
2.5976167	13128.678
2.5998070	13100.084
2.6019974	13070.530
2.6041877	13038.141
2.6063780	13010.234
2.6085684	12977.129
2.6107587	12942.156
2.6129491	12908.597
2.6151394	12874.467
2.6173297	12846.056
2.6195201	12815.821
2.6217104	12788.792
2.6239008	12761.051
2.6260911	12733.918
2.6282814	12701.284
2.6304718	12663.878
2.6326621	12632.125
2.6348525	12602.324
2.6370428	12577.806
2.6392331	12553.873
2.6414235	12526.906
2.6436138	12496.360
2.6458042	12455.094
2.6479945	12423.091
2.6501848	12386.181
2.6523752	12357.982
2.6545655	12322.671
2.6567559	12291.716
2.6589462	12253.559
2.6611366	12220.078
2.6633269	12191.136
2.6655172	12162.832
2.6677076	12131.098
2.6698979	12096.361
2.6720883	12063.715
2.6742786	12036.092
2.6764689	12010.341
2.6786593	11980.712
2.6808496	11955.965
2.6830400	11927.913
2.6852303	11894.530
2.6874206	11860.691
2.6896110	11834.248
2.6918013	11807.333
2.6939917	11778.737
2.6961820	11752.087
2.6983723	11727.146
2.7005627	11697.455
2.7027530	11669.358
2.7049434	11641.383
2.7071337	11612.234
2.7093241	11587.911
2.7115144	11558.814
2.7137047	11530.816
2.7158951	11508.511
2.7180854	11491.325
2.7202758	11470.910
2.7224661	11452.172
2.7246564	11431.592
2.7268468	11419.508
2.7290371	11414.315
2.7312275	11423.133
2.7334178	11437.493
2.7356081	11465.968
2.7377985	11483.725
2.7399888	11494.230
2.7421792	11495.723
2.7443695	11485.041
2.7465598	11466.598
2.7487502	11439.175
2.7509405	11411.783
2.7531309	11386.184
2.7553212	11356.039
2.7575115	11324.964
2.7597019	11287.222
2.7618922	11248.044
2.7640826	11199.477
2.7662729	11140.072
2.7684633	11075.098
2.7706536	11003.250
2.7728439	10931.945
2.7750343	10864.568
2.7772246	10810.534
2.7794150	10764.003
2.7816053	10727.732
2.7837956	10695.977
2.7859860	10665.280
2.7881763	10636.899
2.7903667	10608.436
2.7925570	10579.773
2.7947473	10550.831
2.7969377	10526.344
2.7991280	10505.985
2.8013184	10483.734
2.8035087	10464.896
2.8056990	10440.389
2.8078894	10415.541
2.8100797	10393.626
2.8122701	10371.356
2.8144604	10346.383
2.8166507	10323.648
2.8188411	10302.023
2.8210314	10286.094
2.8232218	10266.255
2.8254121	10241.505
2.8276025	10212.375
2.8297928	10185.317
2.8319831	10159.995
2.8341735	10132.478
2.8363638	10113.427
2.8385542	10088.130
2.8407445	10061.545
2.8429348	10037.550
2.8451252	10015.226
2.8473155	9996.5312
2.8495059	9970.6144
2.8516962	9948.3150
2.8538865	9925.5507
2.8560769	9903.9967
2.8582672	9884.6069
2.8604576	9862.5463
2.8626479	9842.9441
2.8648382	9821.1095
2.8670286	9800.7847
2.8692189	9781.0105
2.8714093	9759.4110
2.8735996	9741.3646
2.8757900	9720.0907
2.8779803	9696.3368
2.8801706	9675.4615
2.8823610	9650.7955
2.8845513	9630.1503
2.8867417	9609.4572
2.8889320	9591.6172
2.8911223	9574.9840
2.8933127	9555.1988
2.8955030	9539.8219
2.8976934	9517.9955
2.8998837	9498.2685
2.9020740	9475.1528
2.9042644	9458.0337
2.9064547	9440.4094
2.9086451	9425.7066
2.9108354	9412.3399
2.9130257	9397.2127
2.9152161	9383.1159
2.9174064	9364.8835
2.9195968	9346.4524
2.9217871	9327.4993
2.9239774	9306.7996
2.9261678	9290.8473
2.9283581	9274.1640
2.9305485	9264.4174
2.9327388	9252.1026
2.9349292	9236.0188
2.9371195	9220.2396
2.9393098	9203.1568
2.9415002	9183.6272
2.9436905	9167.9984
2.9458809	9146.1018
2.9480712	9126.3546
2.9502615	9111.3436
2.9524519	9096.4062
2.9546422	9085.4634
2.9568326	9073.1222
2.9590229	9062.8154
2.9612132	9040.5470
2.9634036	9022.6721
2.9655939	9003.5731
2.9677843	8987.3054
2.9699746	8974.1601
2.9721649	8962.8320
2.9743553	8948.2613
2.9765456	8934.3740
2.9787360	8916.1888
2.9809263	8903.6313
2.9831166	8892.9783
2.9853070	8874.2261
2.9874973	8856.5352
2.9896877	8837.9630
2.9918780	8823.4259
2.9940684	8809.3039
2.9962587	8800.4037
2.9984490	8790.6004
3.0006394	8782.5446
3.0028297	8776.6064
3.0050201	8769.1816
3.0072104	8762.7273
3.0094007	8762.5018
3.0115911	8766.5533
3.0137814	8777.9306
3.0159718	8780.9185
3.0181621	8774.2002
3.0203524	8757.7430
3.0225428	8741.7415
3.0247331	8718.2472
3.0269235	8694.9857
3.0291138	8679.0482
3.0313041	8664.0003
3.0334945	8649.7121
3.0356848	8642.9914
3.0378752	8637.7241
3.0400655	8637.3842
3.0422559	8631.0104
3.0444462	8625.0591
3.0466365	8608.1311
3.0488269	8595.8915
3.0510172	8580.2922
3.0532076	8569.9870
3.0553979	8557.6295
3.0575882	8547.7621
3.0597786	8542.9235
3.0619689	8541.1963
3.0641593	8541.2378
3.0663496	8536.2411
3.0685399	8526.8658
3.0707303	8516.5963
3.0729206	8506.8189
3.0751110	8491.2864
3.0773013	8476.7271
3.0794916	8459.3131
3.0816820	8448.1219
3.0838723	8438.8110
3.0860627	8431.9019
3.0882530	8420.7590
3.0904433	8410.6949
3.0926337	8397.3649
3.0948240	8383.6264
3.0970144	8369.0235
3.0992047	8354.5049
3.1013951	8338.2345
3.1035854	8324.1641
3.1057757	8312.2552
3.1079661	8302.2188
3.1101564	8294.2897
3.1123468	8280.1444
3.1145371	8270.9501
3.1167274	8259.9660
3.1189178	8251.6528
3.1211081	8242.7391
3.1232985	8233.5013
3.1254888	8225.1704
3.1276791	8217.2931
3.1298695	8212.5320
3.1320598	8208.5379
3.1342502	8202.5379
3.1364405	8196.0939
3.1386308	8186.9175
3.1408212	8179.9892
3.1430115	8176.2014
3.1452019	8173.0226
3.1473922	8170.0450
3.1495825	8162.5653
3.1517729	8156.8206
3.1539632	8148.4141
3.1561536	8144.3026
3.1583439	8136.9013
3.1605343	8138.0545
3.1627246	8133.6524
3.1649149	8130.3626
3.1671053	8125.7332
3.1692956	8127.6573
3.1714860	8128.4709
3.1736763	8126.5451
3.1758666	8120.6998
3.1780570	8121.2862
3.1802473	8116.9717
3.1824377	8112.4626
3.1846280	8105.0338
3.1868183	8098.3047
3.1890087	8098.3891
3.1911990	8094.3555
3.1933894	8088.8854
3.1955797	8080.2499
3.1977700	8077.6220
3.1999604	8076.6621
3.2021507	8073.7172
3.2043411	8070.4704
3.2065314	8068.5098
3.2087218	8063.4430
3.2109121	8059.0363
3.2131024	8054.8349
3.2152928	8051.3398
3.2174831	8047.2838
3.2196735	8045.4817
3.2218638	8047.9333
3.2240541	8045.5699
3.2262445	8046.5737
3.2284348	8046.8157
3.2306252	8046.4834
3.2328155	8047.1657
3.2350058	8041.1946
3.2371962	8039.4382
3.2393865	8033.8319
3.2415769	8035.0393
3.2437672	8035.2057
3.2459575	8039.0059
3.2481479	8043.7063
3.2503382	8041.6954
3.2525286	8036.5401
3.2547189	8028.1405
3.2569092	8021.2368
3.2590996	8021.5220
3.2612899	8020.2689
3.2634803	8024.3414
3.2656706	8027.4535
3.2678610	8032.4354
3.2700513	8033.3156
3.2722416	8029.5596
3.2744320	8024.3702
3.2766223	8018.5554
3.2788127	8018.3044
3.2810030	8022.6015
3.2831933	8027.8308
3.2853837	8033.0668
3.2875740	8033.5870
3.2897644	8034.6997
3.2919547	8031.3769
3.2941450	8030.0592
3.2963354	8035.1948
3.2985257	8040.4058
3.3007161	8045.6461
3.3029064	8043.5795
3.3050967	8045.3734
3.3072871	8048.8992
3.3094774	8048.6460
3.3116678	8050.1104
3.3138581	8046.6213
3.3160484	8051.5584
3.3182388	8062.2004
3.3204291	8071.4852
3.3226195	8078.2796
3.3248098	8085.2929
3.3270002	8088.6651
3.3291905	8092.2626
3.3313808	8090.5871
3.3335712	8090.8000
3.3357615	8091.6763
3.3379519	8095.5791
3.3401422	8093.6034
3.3423325	8092.1953
3.3445229	8095.6761
3.3467132	8096.2129
3.3489036	8103.5219
3.3510939	8106.5497
3.3532842	8109.5389
3.3554746	8108.6136
3.3576649	8107.7282
3.3598553	8114.7899
3.3620456	8121.0377
3.3642359	8124.8321
3.3664263	8130.4751
3.3686166	8132.8462
3.3708070	8141.2028
3.3729973	8144.8777
3.3751877	8149.3026
3.3773780	8145.8956
3.3795683	8150.7776
3.3817587	8161.0236
3.3839490	8168.6223
3.3861394	8176.6426
3.3883297	8182.4242
3.3905200	8186.9396
3.3927104	8194.0766
3.3949007	8200.7613
3.3970911	8207.8298
3.3992814	8213.7957
3.4014717	8218.8212
3.4036621	8227.9160
3.4058524	8229.5947
3.4080428	8236.0029
3.4102331	8237.0231
3.4124234	8244.7572
3.4146138	8246.2917
3.4168041	8252.0116
3.4189945	8258.2114
3.4211848	8268.8418
3.4233751	8278.3887
3.4255655	8289.3928
3.4277558	8302.8307
3.4299462	8314.9546
3.4321365	8318.7640
3.4343269	8320.3038
3.4365172	8325.3136
3.4387075	8331.5511
3.4408979	8343.4864
3.4430882	8349.7179
3.4452786	8358.2612
3.4474689	8361.3038
3.4496592	8367.1613
3.4518496	8374.4267
3.4540399	8387.9005
3.4562303	8400.2423
3.4584206	8415.2554
3.4606109	8420.9779
3.4628013	8425.7131
3.4649916	8428.9416
3.4671820	8436.8551
3.4693723	8448.7784
3.4715626	8462.2500
3.4737530	8470.1822
3.4759433	8475.6254
3.4781337	8481.6384
3.4803240	8491.0738
3.4825143	8505.8050
3.4847047	8517.7172
3.4868950	8526.0259
3.4890854	8533.7369
3.4912757	8542.3657
3.4934661	8553.2980
3.4956564	8564.6031
3.4978467	8574.0151
3.5000371	8582.5939
3.5022274	8592.9853
3.5044178	8600.7406
3.5066081	8610.2091
3.5087984	8617.0763
3.5109888	8624.5106
3.5131791	8631.3648
3.5153695	8641.6633
3.5175598	8653.7934
3.5197501	8666.8079
3.5219405	8679.4101
3.5241308	8689.8581
3.5263212	8697.6589
3.5285115	8705.1218
3.5307018	8715.3840
3.5328922	8728.5639
3.5350825	8741.9534
3.5372729	8754.2627
3.5394632	8766.5372
3.5416536	8776.6495
3.5438439	8788.7515
3.5460342	8795.6751
3.5482246	8808.6399
3.5504149	8816.6850
3.5526053	8822.4337
3.5547956	8826.0764
3.5569859	8835.7711
3.5591763	8850.6552
3.5613666	8866.9925
3.5635570	8879.3650
3.5657473	8890.2559
3.5679376	8904.8057
3.5701280	8922.8600
3.5723183	8939.1593
3.5745087	8957.1057
3.5766990	8981.1966
3.5788893	9003.4104
3.5810797	9034.7588
3.5832700	9067.9692
3.5854604	9102.6099
3.5876507	9127.3861
3.5898410	9143.1385
3.5920314	9159.0580
3.5942217	9169.3779
3.5964121	9179.7089
3.5986024	9182.6504
3.6007928	9192.1826
3.6029831	9203.4513
3.6051734	9218.9983
3.6073638	9233.8574
3.6095541	9244.7227
3.6117445	9248.1195
3.6139348	9242.4831
3.6161251	9236.8713
3.6183155	9230.4923
3.6205058	9222.5897
3.6226962	9215.8443
3.6248865	9214.3276
3.6270768	9220.5931
3.6292672	9229.9914
3.6314575	9240.0161
3.6336479	9250.0020
3.6358382	9259.3754
3.6380285	9275.7883
3.6402189	9290.0937
3.6424092	9304.9100
3.6445996	9316.8172
3.6467899	9329.2918
3.6489802	9343.8715
3.6511706	9357.8151
3.6533609	9372.0736
3.6555513	9385.3849
3.6577416	9397.4169
3.6599320	9409.1385
3.6621223	9423.1545
3.6643126	9438.0321
3.6665030	9450.3168
3.6686933	9464.9739
3.6708837	9479.9632
3.6730740	9495.2367
3.6752643	9506.9639
3.6774547	9518.6721
3.6796450	9528.5003
3.6818354	9539.1126
3.6840257	9550.1208
3.6862160	9562.7495
3.6884064	9573.1068
3.6905967	9582.9930
3.6927871	9593.6854
3.6949774	9608.1517
3.6971677	9621.1230
3.6993581	9631.8674
3.7015484	9639.3938
3.7037388	9646.7891
3.7059291	9659.7423
3.7081195	9672.3026
3.7103098	9686.2248
3.7125001	9699.0139
3.7146905	9705.9883
3.7168808	9716.9571
3.7190712	9728.0519
3.7212615	9735.9616
3.7234518	9743.9792
3.7256422	9749.2428
3.7278325	9760.9775
3.7300229	9772.4575
3.7322132	9782.5416
3.7344035	9795.2579
3.7365939	9806.2206
3.7387842	9818.7473
3.7409746	9834.0415
3.7431649	9844.4576
3.7453552	9856.1010
3.7475456	9865.1092
3.7497359	9874.7216
3.7519263	9883.5290
3.7541166	9892.0636
3.7563069	9898.6661
3.7584973	9908.7418
3.7606876	9925.8238
3.7628780	9939.3821
3.7650683	9949.4246
3.7672587	9958.0637
3.7694490	9966.9849
3.7716393	9980.5524
3.7738297	9991.5049
3.7760200	10005.949
3.7782104	10016.235
3.7804007	10023.755
3.7825910	10035.028
3.7847814	10045.370
3.7869717	10057.048
3.7891621	10065.627
3.7913524	10074.910
3.7935427	10081.891
3.7957331	10089.694
3.7979234	10099.642
3.8001138	10109.466
3.8023041	10121.935
3.8044944	10133.265
3.8066848	10140.654
3.8088751	10151.615
3.8110655	10162.161
3.8132558	10172.216
3.8154461	10179.855
3.8176365	10186.017
3.8198268	10195.988
3.8220172	10204.323
3.8242075	10213.627
3.8263979	10220.395
3.8285882	10229.706
3.8307785	10237.505
3.8329689	10242.741
3.8351592	10251.035
3.8373496	10262.824
3.8395399	10276.231
3.8417302	10290.475
3.8439206	10296.426
3.8461109	10304.940
3.8483013	10308.020
3.8504916	10311.559
3.8526819	10318.136
3.8548723	10329.284
3.8570626	10345.061
3.8592530	10356.443
3.8614433	10367.393
3.8636336	10381.718
3.8658240	10402.236
3.8680143	10432.334
3.8702047	10463.965
3.8723950	10503.474
3.8745854	10539.968
3.8767757	10573.569
3.8789660	10600.476
3.8811564	10619.710
3.8833467	10632.728
3.8855371	10642.436
3.8877274	10647.185
3.8899177	10647.923
3.8921081	10649.056
3.8942984	10651.911
3.8964888	10654.621
3.8986791	10660.021
3.9008694	10661.960
3.9030598	10654.861
3.9052501	10639.887
3.9074405	10625.410
3.9096308	10604.331
3.9118211	10583.154
3.9140115	10559.380
3.9162018	10545.239
3.9183922	10536.329
3.9205825	10535.646
3.9227728	10541.689
3.9249632	10549.159
3.9271535	10551.681
3.9293439	10552.637
3.9315342	10554.913
3.9337246	10562.189
3.9359149	10569.347
3.9381052	10569.985
3.9402956	10567.369
3.9424859	10565.889
3.9446763	10564.804
3.9468666	10565.955
3.9490569	10569.608
3.9512473	10573.963
3.9534376	10577.787
3.9556280	10583.568
3.9578183	10588.008
3.9600086	10592.662
3.9621990	10593.250
3.9643893	10595.990
3.9665797	10598.982
3.9687700	10602.547
3.9709603	10607.524
3.9731507	10609.403
3.9753410	10612.514
3.9775314	10614.365
3.9797217	10619.656
3.9819120	10623.969
3.9841024	10622.082
3.9862927	10625.732
3.9884831	10625.687
3.9906734	10628.846
3.9928638	10626.453
3.9950541	10628.653
3.9972444	10630.722
3.9994348	10635.717
4.0016251	10638.030
4.0038155	10637.692
4.0060058	10637.567
4.0081961	10638.848
4.0103865	10641.092
4.0125768	10641.419
4.0147672	10642.107
4.0169575	10642.079
4.0191478	10643.101
4.0213382	10645.106
4.0235285	10648.571
4.0257189	10653.974
4.0279092	10658.406
4.0300995	10664.436
4.0322899	10671.088
4.0344802	10677.556
4.0366706	10683.571
4.0388609	10685.933
4.0410513	10688.180
4.0432416	10692.149
4.0454319	10697.672
4.0476223	10708.169
4.0498126	10727.228
4.0520030	10751.254
4.0541933	10773.143
4.0563836	10792.735
4.0585740	10803.330
4.0607643	10803.555
4.0629547	10796.411
4.0651450	10788.348
4.0673353	10774.796
4.0695257	10762.835
4.0717160	10750.720
4.0739064	10741.320
4.0760967	10737.910
4.0782870	10730.017
4.0804774	10726.346
4.0826677	10720.613
4.0848581	10712.397
4.0870484	10699.523
4.0892387	10681.658
4.0914291	10661.373
4.0936194	10644.537
4.0958098	10629.215
4.0980001	10626.752
4.1001905	10624.307
4.1023808	10624.915
4.1045711	10619.997
4.1067615	10613.816
4.1089518	10606.912
4.1111422	10595.247
4.1133325	10582.134
4.1155228	10570.011
4.1177132	10559.813
4.1199035	10549.910
4.1220939	10540.860
4.1242842	10530.989
4.1264745	10516.555
4.1286649	10504.145
4.1308552	10488.110
4.1330456	10476.550
4.1352359	10466.653
4.1374262	10457.447
4.1396166	10450.281
4.1418069	10441.441
4.1439973	10431.371
4.1461876	10423.601
4.1483779	10418.791
4.1505683	10414.621
4.1527586	10409.367
4.1549490	10404.029
4.1571393	10399.463
4.1593297	10394.053
4.1615200	10392.224
4.1637103	10389.728
4.1659007	10383.638
4.1680910	10379.320
4.1702814	10373.545
4.1724717	10367.142
4.1746620	10355.362
4.1768524	10341.907
4.1790427	10331.560
4.1812331	10323.830
4.1834234	10310.466
4.1856137	10299.003
4.1878041	10285.005
4.1899944	10275.230
4.1921848	10265.559
4.1943751	10256.825
4.1965654	10251.387
4.1987558	10241.777
4.2009461	10232.780
4.2031365	10225.525
4.2053268	10217.558
4.2075172	10210.053
4.2097075	10201.446
4.2118978	10195.887
4.2140882	10189.009
4.2162785	10181.632
4.2184689	10174.381
4.2206592	10165.522
4.2228495	10156.826
4.2250399	10144.956
4.2272302	10136.523
4.2294206	10129.766
4.2316109	10120.250
4.2338012	10115.575
4.2359916	10109.760
4.2381819	10105.264
4.2403723	10097.212
4.2425626	10092.918
4.2447529	10087.065
4.2469433	10081.519
4.2491336	10074.684
4.2513240	10069.324
4.2535143	10059.706
4.2557046	10048.958
4.2578950	10036.568
4.2600853	10025.469
4.2622757	10012.964
4.2644660	10000.303
4.2666564	9989.1360
4.2688467	9980.7131
4.2710370	9973.4355
4.2732274	9964.5456
4.2754177	9955.6229
4.2776081	9943.5943
4.2797984	9932.5672
4.2819887	9919.9127
4.2841791	9908.9576
4.2863694	9896.3162
4.2885598	9884.8075
4.2907501	9872.9710
4.2929404	9863.0548
4.2951308	9853.0843
4.2973211	9845.4299
4.2995115	9839.2267
4.3017018	9829.3200
4.3038921	9818.0172
4.3060825	9804.8830
4.3082728	9793.4763
4.3104632	9784.2121
4.3126535	9779.1152
4.3148438	9773.7267
4.3170342	9763.0664
4.3192245	9755.5000
4.3214149	9746.7790
4.3236052	9738.3834
4.3257956	9726.2508
4.3279859	9712.1234
4.3301762	9698.6575
4.3323666	9687.7571
4.3345569	9682.2287
4.3367473	9674.5058
4.3389376	9665.6182
4.3411279	9656.3627
4.3433183	9646.8722
4.3455086	9633.2339
4.3476990	9616.1031
4.3498893	9603.4601
4.3520796	9596.7061
4.3542700	9593.0287
4.3564603	9589.3694
4.3586507	9588.8971
4.3608410	9594.1644
4.3630313	9609.4011
4.3652217	9633.8013
4.3674120	9674.5047
4.3696024	9724.6324
4.3717927	9781.0144
4.3739831	9830.8012
4.3761734	9868.0692
4.3783637	9885.7060
4.3805541	9887.2657
4.3827444	9875.8081
[truncated: 3,000 more rows]
