# Supplementary material for: Mechanochemically-induced glass formation from two-dimensional hybrid organic–inorganic perovskites
Source: Chem Sci. 2024 Apr 19;15(19):7198–205. doi: 10.1039/d4sc00905c (PMC11095504; doi:10.1039/d4sc00905c)
Supplement: SC-015-D4SC00905C-s002 [file SC-015-D4SC00905C-s002.zip › XRD_data_and_TOPAS_input_file/012286.xy]

0.0042531738	0.0000000
0.0064435146	0.0000000
0.0086338554	0.0000000
0.010824196	0.0000000
0.013014537	0.0000000
0.015204878	0.0000000
0.017395219	0.0000000
0.019585559	0.0000000
0.021775900	0.0000000
0.023966241	0.0000000
0.026156582	0.0000000
0.028346922	0.0000000
0.030537263	0.0000000
0.032727604	0.0000000
0.034917945	0.0000000
0.037108286	0.0000000
0.039298626	0.0000000
0.041488967	0.0000000
0.043679308	0.0000000
0.045869649	0.0000000
0.048059990	0.0000000
0.050250330	0.0000000
0.052440671	0.0000000
0.054631012	0.0000000
0.056821353	0.0000000
0.059011694	0.0000000
0.061202034	0.0000000
0.063392375	0.0000000
0.065582716	0.0000000
0.067773057	0.0000000
0.069963398	0.0000000
0.072153738	0.0000000
0.074344079	0.0000000
0.076534420	0.0000000
0.078724761	0.0000000
0.080915101	0.0000000
0.083105442	0.0000000
0.085295783	0.0000000
0.087486124	0.0000000
0.089676465	0.0000000
0.091866805	0.0000000
0.094057146	0.0000000
0.096247487	0.0000000
0.098437828	0.0000000
0.10062817	0.0000000
0.10281851	0.0000000
0.10500885	0.0000000
0.10719919	0.0000000
0.10938953	0.0000000
0.11157987	0.0000000
0.11377021	0.0000000
0.11596055	0.0000000
0.11815089	0.0000000
0.12034124	0.0000000
0.12253158	0.0000000
0.12472192	0.0000000
0.12691226	0.0000000
0.12910260	0.0000000
0.13129294	0.0000000
0.13348328	0.0000000
0.13567362	0.0000000
0.13786396	0.0000000
0.14005430	0.0000000
0.14224464	0.0000000
0.14443498	0.0000000
0.14662533	0.0000000
0.14881567	0.0000000
0.15100601	0.0000000
0.15319635	0.0000000
0.15538669	0.0000000
0.15757703	0.0000000
0.15976737	0.0000000
0.16195771	0.0000000
0.16414805	0.0000000
0.16633839	0.0000000
0.16852873	0.0000000
0.17071907	0.0000000
0.17290941	0.0000000
0.17509976	0.0000000
0.17729010	0.0000000
0.17948044	0.0000000
0.18167078	0.0000000
0.18386112	0.0000000
0.18605146	0.0000000
0.18824180	0.0000000
0.19043214	0.0000000
0.19262248	0.0000000
0.19481282	0.0000000
0.19700316	0.0000000
0.19919350	0.0000000
0.20138384	0.0000000
0.20357419	0.0000000
0.20576453	0.0000000
0.20795487	0.0000000
0.21014521	0.0000000
0.21233555	0.0000000
0.21452589	0.0000000
0.21671623	0.0000000
0.21890657	0.0000000
0.22109691	0.0000000
0.22328725	0.0000000
0.22547759	0.0000000
0.22766793	0.0000000
0.22985828	0.0000000
0.23204862	0.0000000
0.23423896	0.0000000
0.23642930	0.0000000
0.23861964	0.0000000
0.24080998	0.0000000
0.24300032	0.0000000
0.24519066	0.0000000
0.24738100	0.0000000
0.24957134	0.0000000
0.25176168	0.0000000
0.25395202	0.0000000
0.25614236	0.0000000
0.25833271	0.0000000
0.26052305	0.0000000
0.26271339	0.0000000
0.26490373	0.0000000
0.26709407	0.0000000
0.26928441	0.0000000
0.27147475	0.0000000
0.27366509	0.0000000
0.27585543	0.0000000
0.27804577	0.0000000
0.28023611	0.0000000
0.28242645	0.0000000
0.28461679	0.0000000
0.28680714	0.0000000
0.28899748	0.0000000
0.29118782	0.0000000
0.29337816	0.0000000
0.29556850	0.0000000
0.29775884	0.0000000
0.29994918	0.0000000
0.30213952	0.0000000
0.30432986	0.0000000
0.30652020	0.0000000
0.30871054	0.0000000
0.31090088	0.0000000
0.31309123	0.0000000
0.31528157	0.0000000
0.31747191	0.0000000
0.31966225	0.0000000
0.32185259	0.0000000
0.32404293	0.0000000
0.32623327	0.0000000
0.32842361	0.0000000
0.33061395	0.0000000
0.33280429	0.0000000
0.33499463	0.0000000
0.33718497	0.0000000
0.33937531	0.0000000
0.34156566	0.0000000
0.34375600	0.0000000
0.34594634	0.0000000
0.34813668	0.0000000
0.35032702	0.0000000
0.35251736	0.0000000
0.35470770	0.0000000
0.35689804	0.0000000
0.35908838	0.0000000
0.36127872	0.0000000
0.36346906	0.0000000
0.36565940	0.0000000
0.36784975	0.0000000
0.37004009	0.0000000
0.37223043	0.0000000
0.37442077	0.0000000
0.37661111	0.0000000
0.37880145	0.0000000
0.38099179	0.0000000
0.38318213	0.0000000
0.38537247	0.0000000
0.38756281	0.0000000
0.38975315	0.0000000
0.39194349	0.0000000
0.39413383	0.0000000
0.39632418	0.0000000
0.39851452	0.0000000
0.40070486	0.0000000
0.40289520	0.0000000
0.40508554	0.0000000
0.40727588	0.0000000
0.40946622	0.0000000
0.41165656	0.0000000
0.41384690	0.0000000
0.41603724	0.0000000
0.41822758	0.0000000
0.42041792	0.0000000
0.42260826	0.0000000
0.42479861	0.0000000
0.42698895	0.0000000
0.42917929	0.0000000
0.43136963	0.0000000
0.43355997	0.0000000
0.43575031	0.0000000
0.43794065	0.0000000
0.44013099	0.0000000
0.44232133	0.0000000
0.44451167	0.0000000
0.44670201	0.0000000
0.44889235	0.0000000
0.45108270	0.0000000
0.45327304	0.0000000
0.45546338	0.0000000
0.45765372	0.0000000
0.45984406	0.0000000
0.46203440	0.0000000
0.46422474	0.0000000
0.46641508	0.0000000
0.46860542	0.0000000
0.47079576	0.0000000
0.47298610	0.0000000
0.47517644	0.0000000
0.47736678	0.0000000
0.47955713	0.0000000
0.48174747	0.0000000
0.48393781	0.0000000
0.48612815	0.0000000
0.48831849	0.0000000
0.49050883	0.0000000
0.49269917	0.0000000
0.49488951	0.0000000
0.49707985	0.0000000
0.49927019	4576.8367
0.50146053	4972.5902
0.50365087	4957.1096
0.50584121	4951.3713
0.50803156	4989.1661
0.51022190	5013.3574
0.51241224	5036.6038
0.51460258	5069.3512
0.51679292	5108.3547
0.51898326	5160.5065
0.52117360	5184.9041
0.52336394	5208.5205
0.52555428	5228.4996
0.52774462	5264.2572
0.52993496	5296.8120
0.53212530	5343.1266
0.53431565	5393.2368
0.53650599	5413.7092
0.53869633	5430.9387
0.54088667	5461.4681
0.54307701	5492.1383
0.54526735	5523.2103
0.54745769	5553.4017
0.54964803	5569.4947
0.55183837	5595.6493
0.55402871	5605.8633
0.55621905	5623.3855
0.55840939	5641.6197
0.56059973	5647.3483
0.56279008	5661.9754
0.56498042	5672.6501
0.56717076	5700.5991
0.56936110	5728.1578
0.57155144	5775.2312
0.57374178	5809.5536
0.57593212	5848.4872
0.57812246	5899.4603
0.58031280	5945.4230
0.58250314	6001.2851
0.58469348	6074.2453
0.58688382	6155.6338
0.58907416	6245.3781
0.59126451	6341.9452
0.59345485	6458.7811
0.59564519	6591.0937
0.59783553	6719.0692
0.60002587	6847.1169
0.60221621	6956.9098
0.60440655	7064.8001
0.60659689	7154.8468
0.60878723	7238.2999
0.61097757	7310.3085
0.61316791	7362.1230
0.61535825	7402.7578
0.61754860	7412.0417
0.61973894	7408.3590
0.62192928	7388.1179
0.62411962	7358.9504
0.62630996	7329.6545
0.62850030	7284.3759
0.63069064	7240.0276
0.63288098	7192.9416
0.63507132	7165.6171
0.63726166	7151.5447
0.63945200	7135.4851
0.64164234	7119.2662
0.64383268	7115.1859
0.64602303	7122.2353
0.64821337	7151.6064
0.65040371	7180.9525
0.65259405	7218.4590
0.65478439	7258.6662
0.65697473	7290.5302
0.65916507	7326.0911
0.66135541	7365.4627
0.66354575	7401.9987
0.66573609	7435.5385
0.66792643	7480.0872
0.67011677	7525.8279
0.67230711	7573.2341
0.67449746	7621.6295
0.67668780	7662.4207
0.67887814	7705.1569
0.68106848	7759.6727
0.68325882	7807.8493
0.68544916	7858.1760
0.68763950	7900.5151
0.68982984	7957.9894
0.69202018	8017.4567
0.69421052	8087.5227
0.69640086	8162.6872
0.69859120	8224.5800
0.70078155	8292.7189
0.70297189	8356.5398
0.70516223	8412.3583
0.70735257	8471.4373
0.70954291	8522.5105
0.71173325	8574.9245
0.71392359	8631.4326
0.71611393	8671.4211
0.71830427	8723.0346
0.72049461	8768.2863
0.72268495	8811.6855
0.72487529	8860.7648
0.72706563	8908.1746
0.72925598	8951.4978
0.73144632	8997.9965
0.73363666	9040.1706
0.73582700	9086.3695
0.73801734	9124.4817
0.74020768	9163.5545
0.74239802	9205.0827
0.74458836	9241.5853
0.74677870	9288.4129
0.74896904	9319.8637
0.75115938	9357.5751
0.75334972	9377.3393
0.75554006	9404.6073
0.75773041	9411.5116
0.75992075	9421.6704
0.76211109	9427.5083
0.76430143	9443.0456
0.76649177	9438.4599
0.76868211	9444.8300
0.77087245	9443.1114
0.77306279	9456.0641
0.77525313	9453.4415
0.77744347	9453.8022
0.77963381	9452.0238
0.78182415	9451.6261
0.78401450	9449.9305
0.78620484	9435.3602
0.78839518	9411.4623
0.79058552	9382.1809
0.79277586	9364.4561
0.79496620	9345.5631
0.79715654	9334.0289
0.79934688	9313.2414
0.80153722	9289.3220
0.80372756	9262.3004
0.80591790	9244.6756
0.80810824	9217.8376
0.81029858	9192.3656
0.81248893	9158.2116
0.81467927	9132.5327
0.81686961	9098.9740
0.81905995	9069.7678
0.82125029	9041.4074
0.82344063	9020.0353
0.82563097	8991.4433
0.82782131	8954.8669
0.83001165	8916.8743
0.83220199	8886.8071
0.83439233	8857.3213
0.83658267	8825.6586
0.83877301	8782.6905
0.84096336	8747.3431
0.84315370	8716.1027
0.84534404	8689.3874
0.84753438	8669.1695
0.84972472	8653.7322
0.85191506	8633.7398
0.85410540	8612.2188
0.85629574	8590.4378
0.85848608	8569.8173
0.86067642	8552.9478
0.86286676	8535.6926
0.86505710	8516.0892
0.86724745	8496.7087
0.86943779	8471.2943
0.87162813	8455.8054
0.87381847	8439.6013
0.87600881	8433.1055
0.87819915	8425.7689
0.88038949	8415.6699
0.88257983	8401.3629
0.88477017	8390.4618
0.88696051	8385.5278
0.88915085	8373.6722
0.89134119	8360.2458
0.89353153	8337.5662
0.89572188	8329.9008
0.89791222	8321.4847
0.90010256	8326.0807
0.90229290	8328.0462
0.90448324	8328.6806
0.90667358	8331.8329
0.90886392	8328.2679
0.91105426	8323.0762
0.91324460	8315.0962
0.91543494	8315.1417
0.91762528	8320.4812
0.91981562	8322.3033
0.92200597	8319.4995
0.92419631	8323.7540
0.92638665	8328.3741
0.92857699	8332.4243
0.93076733	8331.3218
0.93295767	8331.8721
0.93514801	8331.1384
0.93733835	8338.0193
0.93952869	8351.5287
0.94171903	8353.4082
0.94390937	8365.3564
0.94609971	8373.5385
0.94829005	8385.2680
0.95048040	8397.8548
0.95267074	8406.0393
0.95486108	8419.9088
0.95705142	8439.6722
0.95924176	8451.5233
0.96143210	8449.9166
0.96362244	8447.8219
0.96581278	8444.4945
0.96800312	8449.0213
0.97019346	8462.3809
0.97238380	8481.9906
0.97457414	8500.9650
0.97676448	8513.8887
0.97895483	8531.9103
0.98114517	8541.7767
0.98333551	8562.0390
0.98552585	8572.0988
0.98771619	8591.2891
0.98990653	8601.0762
0.99209687	8617.1152
0.99428721	8634.1133
0.99647755	8649.3152
0.99866789	8668.7676
1.0008582	8686.1443
1.0030486	8702.7138
1.0052389	8720.2020
1.0074293	8744.0884
1.0096196	8760.2869
1.0118099	8777.4441
1.0140003	8789.7365
1.0161906	8813.4035
1.0183810	8832.5337
1.0205713	8849.8100
1.0227616	8861.5205
1.0249520	8870.9793
1.0271423	8888.2873
1.0293327	8908.3550
1.0315230	8928.4089
1.0337133	8955.4073
1.0359037	8986.7622
1.0380940	9020.1776
1.0402844	9043.0033
1.0424747	9065.1162
1.0446650	9080.9617
1.0468554	9102.6921
1.0490457	9126.9379
1.0512361	9151.5995
1.0534264	9172.0536
1.0556168	9192.8351
1.0578071	9205.4323
1.0599974	9224.7813
1.0621878	9240.1768
1.0643781	9267.5129
1.0665685	9290.3061
1.0687588	9325.5011
1.0709491	9353.1142
1.0731395	9385.9049
1.0753298	9407.6016
1.0775202	9431.9125
1.0797105	9445.0481
1.0819008	9471.1411
1.0840912	9486.8887
1.0862815	9514.1298
1.0884719	9535.3324
1.0906622	9555.0081
1.0928525	9583.8907
1.0950429	9609.6645
1.0972332	9651.1938
1.0994236	9676.6432
1.1016139	9696.2845
1.1038043	9714.4020
1.1059946	9736.7178
1.1081849	9771.8205
1.1103753	9798.4642
1.1125656	9821.2599
1.1147560	9839.5002
1.1169463	9867.5839
1.1191366	9903.7831
1.1213270	9942.7695
1.1235173	9971.8935
1.1257077	10003.115
1.1278980	10029.145
1.1300883	10052.039
1.1322787	10076.676
1.1344690	10101.844
1.1366594	10132.607
1.1388497	10164.838
1.1410400	10193.577
1.1432304	10220.709
1.1454207	10239.459
1.1476111	10266.315
1.1498014	10290.397
1.1519917	10323.693
1.1541821	10348.438
1.1563724	10368.188
1.1585628	10393.617
1.1607531	10420.053
1.1629435	10451.912
1.1651338	10482.849
1.1673241	10525.612
1.1695145	10553.623
1.1717048	10578.851
1.1738952	10608.647
1.1760855	10632.974
1.1782758	10671.026
1.1804662	10697.342
1.1826565	10723.057
1.1848469	10749.388
1.1870372	10775.057
1.1892275	10810.710
1.1914179	10831.730
1.1936082	10870.301
1.1957986	10900.556
1.1979889	10940.245
1.2001792	10979.776
1.2023696	11013.029
1.2045599	11054.514
1.2067503	11100.633
1.2089406	11148.153
1.2111309	11184.634
1.2133213	11212.247
1.2155116	11244.905
1.2177020	11275.958
1.2198923	11308.007
1.2220827	11337.885
1.2242730	11358.993
1.2264633	11391.314
1.2286537	11426.988
1.2308440	11466.466
1.2330344	11491.304
1.2352247	11521.926
1.2374150	11543.549
1.2396054	11572.160
1.2417957	11595.987
1.2439861	11630.203
1.2461764	11660.090
1.2483667	11691.814
1.2505571	11719.944
1.2527474	11749.071
1.2549378	11775.372
1.2571281	11799.698
1.2593184	11832.888
1.2615088	11855.733
1.2636991	11892.778
1.2658895	11922.600
1.2680798	11963.942
1.2702702	12004.940
1.2724605	12047.461
1.2746508	12081.143
1.2768412	12102.885
1.2790315	12129.259
1.2812219	12165.604
1.2834122	12205.519
1.2856025	12240.554
1.2877929	12278.370
1.2899832	12320.225
1.2921736	12355.123
1.2943639	12389.131
1.2965542	12422.151
1.2987446	12461.093
1.3009349	12503.726
1.3031253	12538.103
1.3053156	12578.947
1.3075059	12616.230
1.3096963	12653.407
1.3118866	12691.106
1.3140770	12736.091
1.3162673	12774.210
1.3184576	12809.672
1.3206480	12852.942
1.3228383	12896.490
1.3250287	12940.345
1.3272190	12974.129
1.3294094	13016.094
1.3315997	13059.297
1.3337900	13091.875
1.3359804	13127.175
1.3381707	13164.686
1.3403611	13212.108
1.3425514	13260.557
1.3447417	13302.258
1.3469321	13353.218
1.3491224	13391.514
1.3513128	13442.751
1.3535031	13482.580
1.3556934	13524.159
1.3578838	13569.540
1.3600741	13615.314
1.3622645	13666.787
1.3644548	13708.171
1.3666451	13759.361
1.3688355	13800.574
1.3710258	13849.402
1.3732162	13897.494
1.3754065	13952.477
1.3775968	14001.670
1.3797872	14045.668
1.3819775	14095.538
1.3841679	14149.448
1.3863582	14204.433
1.3885486	14260.337
1.3907389	14309.845
1.3929292	14367.109
1.3951196	14425.202
1.3973099	14478.914
1.3995003	14536.281
1.4016906	14591.494
1.4038809	14648.807
1.4060713	14706.260
1.4082616	14757.898
1.4104520	14808.418
1.4126423	14862.734
1.4148326	14917.580
1.4170230	14975.266
1.4192133	15030.826
1.4214037	15085.887
1.4235940	15147.421
1.4257843	15204.804
1.4279747	15266.160
1.4301650	15329.848
1.4323554	15383.793
1.4345457	15442.195
1.4367361	15502.386
1.4389264	15570.231
1.4411167	15630.804
1.4433071	15687.789
1.4454974	15746.311
1.4476878	15798.031
1.4498781	15860.588
1.4520684	15920.364
1.4542588	15993.736
1.4564491	16065.426
1.4586395	16122.570
1.4608298	16189.566
1.4630201	16247.427
1.4652105	16312.330
1.4674008	16374.385
1.4695912	16440.515
1.4717815	16517.733
1.4739718	16597.240
1.4761622	16678.588
1.4783525	16744.699
1.4805429	16813.212
1.4827332	16885.675
1.4849235	16962.749
1.4871139	17035.256
1.4893042	17096.405
1.4914946	17168.109
1.4936849	17237.364
1.4958753	17313.205
1.4980656	17398.179
1.5002559	17469.581
1.5024463	17552.654
1.5046366	17625.210
1.5068270	17702.740
1.5090173	17777.516
1.5112076	17847.521
1.5133980	17930.451
1.5155883	18010.968
1.5177787	18091.561
1.5199690	18167.499
1.5221593	18242.524
1.5243497	18329.379
1.5265400	18403.260
1.5287304	18484.048
1.5309207	18557.948
1.5331110	18638.753
1.5353014	18716.666
1.5374917	18793.547
1.5396821	18872.120
1.5418724	18941.777
1.5440627	19019.080
1.5462531	19097.821
1.5484434	19182.139
1.5506338	19262.905
1.5528241	19336.446
1.5550145	19414.653
1.5572048	19500.213
1.5593951	19585.044
1.5615855	19671.495
1.5637758	19752.757
1.5659662	19827.841
1.5681565	19906.566
1.5703468	19989.316
1.5725372	20081.105
1.5747275	20176.916
1.5769179	20273.614
1.5791082	20377.267
1.5812985	20466.748
1.5834889	20548.564
1.5856792	20627.445
1.5878696	20697.361
1.5900599	20768.371
1.5922502	20842.279
1.5944406	20921.808
1.5966309	21005.726
1.5988213	21083.927
1.6010116	21172.333
1.6032020	21253.662
1.6053923	21345.322
1.6075826	21426.944
1.6097730	21500.160
1.6119633	21577.925
1.6141537	21649.878
1.6163440	21731.469
1.6185343	21804.105
1.6207247	21889.100
1.6229150	21969.775
1.6251054	22051.786
1.6272957	22131.915
1.6294860	22204.911
1.6316764	22284.385
1.6338667	22368.950
1.6360571	22450.726
1.6382474	22541.570
1.6404377	22617.667
1.6426281	22700.050
1.6448184	22774.352
1.6470088	22851.782
1.6491991	22929.387
1.6513894	22991.852
1.6535798	23074.931
1.6557701	23147.366
1.6579605	23215.330
1.6601508	23278.038
1.6623412	23338.058
1.6645315	23412.522
1.6667218	23480.197
1.6689122	23552.455
1.6711025	23629.460
1.6732929	23696.203
1.6754832	23766.117
1.6776735	23825.564
1.6798639	23898.671
1.6820542	23967.416
1.6842446	24039.520
1.6864349	24108.718
1.6886252	24178.255
1.6908156	24249.299
1.6930059	24310.270
1.6951963	24367.684
1.6973866	24416.307
1.6995769	24478.233
1.7017673	24531.269
1.7039576	24585.591
1.7061480	24636.603
1.7083383	24693.124
1.7105286	24750.209
1.7127190	24799.031
1.7149093	24847.200
1.7170997	24886.483
1.7192900	24930.578
1.7214804	24970.218
1.7236707	25010.079
1.7258610	25059.651
1.7280514	25107.173
1.7302417	25159.903
1.7324321	25206.300
1.7346224	25246.954
1.7368127	25292.108
1.7390031	25338.632
1.7411934	25387.164
1.7433838	25421.914
1.7455741	25456.167
1.7477644	25491.483
1.7499548	25529.035
1.7521451	25569.693
1.7543355	25603.899
1.7565258	25633.225
1.7587161	25666.625
1.7609065	25695.513
1.7630968	25731.532
1.7652872	25756.733
1.7674775	25785.766
1.7696679	25809.109
1.7718582	25833.859
1.7740485	25846.724
1.7762389	25862.337
1.7784292	25875.315
1.7806196	25890.040
1.7828099	25910.621
1.7850002	25925.451
1.7871906	25942.273
1.7893809	25956.535
1.7915713	25979.909
1.7937616	25996.999
1.7959519	26019.026
1.7981423	26026.424
1.8003326	26032.233
1.8025230	26037.185
1.8047133	26040.574
1.8069036	26051.485
1.8090940	26060.381
1.8112843	26075.625
1.8134747	26080.820
1.8156650	26086.228
1.8178553	26089.516
1.8200457	26093.014
1.8222360	26096.755
1.8244264	26097.193
1.8266167	26096.743
1.8288071	26093.441
1.8309974	26087.229
1.8331877	26071.132
1.8353781	26058.516
1.8375684	26046.736
1.8397588	26040.300
1.8419491	26034.560
1.8441394	26026.698
1.8463298	26014.024
1.8485201	26000.303
1.8507105	25984.253
1.8529008	25968.484
1.8550911	25957.385
1.8572815	25946.244
1.8594718	25931.828
1.8616622	25905.799
1.8638525	25886.999
1.8660428	25863.128
1.8682332	25838.392
1.8704235	25816.557
1.8726139	25787.022
1.8748042	25764.016
1.8769945	25741.818
1.8791849	25726.728
1.8813752	25709.027
1.8835656	25691.678
1.8857559	25672.009
1.8879463	25648.390
1.8901366	25623.571
1.8923269	25592.297
1.8945173	25570.197
1.8967076	25550.366
1.8988980	25519.241
1.9010883	25489.089
1.9032786	25445.907
1.9054690	25411.552
1.9076593	25381.070
1.9098497	25355.659
1.9120400	25330.651
1.9142303	25296.331
1.9164207	25263.664
1.9186110	25228.344
1.9208014	25196.992
1.9229917	25168.152
1.9251820	25139.468
1.9273724	25105.060
1.9295627	25068.042
1.9317531	25032.556
1.9339434	25005.469
1.9361338	24971.127
1.9383241	24938.744
1.9405144	24900.954
1.9427048	24873.273
1.9448951	24845.703
1.9470855	24823.870
1.9492758	24797.536
1.9514661	24763.355
1.9536565	24732.467
1.9558468	24695.407
1.9580372	24657.280
1.9602275	24615.585
1.9624178	24576.102
1.9646082	24536.814
1.9667985	24503.086
1.9689889	24476.072
1.9711792	24436.866
1.9733695	24392.060
1.9755599	24356.055
1.9777502	24316.583
1.9799406	24282.092
1.9821309	24239.820
1.9843212	24200.832
1.9865116	24159.382
1.9887019	24112.722
1.9908923	24078.393
1.9930826	24042.418
1.9952730	23997.463
1.9974633	23956.867
1.9996536	23914.293
2.0018440	23880.063
2.0040343	23834.906
2.0062247	23801.059
2.0084150	23772.356
2.0106053	23744.353
2.0127957	23714.364
2.0149860	23680.554
2.0171764	23647.594
2.0193667	23604.673
2.0215570	23558.413
2.0237474	23512.641
2.0259377	23468.276
2.0281281	23423.137
2.0303184	23371.458
2.0325087	23326.022
2.0346991	23275.875
2.0368894	23230.927
2.0390798	23185.716
2.0412701	23144.879
2.0434604	23102.432
2.0456508	23051.518
2.0478411	23009.556
2.0500315	22962.899
2.0522218	22921.014
2.0544122	22879.472
2.0566025	22833.957
2.0587928	22784.777
2.0609832	22738.001
2.0631735	22691.798
2.0653639	22652.836
2.0675542	22610.398
2.0697445	22572.355
2.0719349	22522.917
2.0741252	22481.434
2.0763156	22439.132
2.0785059	22399.771
2.0806962	22363.615
2.0828866	22319.443
2.0850769	22273.478
2.0872673	22220.104
2.0894576	22169.484
2.0916479	22122.923
2.0938383	22064.450
2.0960286	22013.908
2.0982190	21959.515
2.1004093	21918.469
2.1025997	21884.077
2.1047900	21847.454
2.1069803	21810.129
2.1091707	21759.606
2.1113610	21717.106
2.1135514	21668.716
2.1157417	21618.953
2.1179320	21580.777
2.1201224	21535.192
2.1223127	21496.931
2.1245031	21445.237
2.1266934	21397.250
2.1288837	21358.074
2.1310741	21311.641
2.1332644	21266.624
2.1354548	21217.889
2.1376451	21168.492
2.1398354	21128.839
2.1420258	21082.326
2.1442161	21042.895
2.1464065	20995.904
2.1485968	20953.949
2.1507871	20901.719
2.1529775	20857.442
2.1551678	20820.924
2.1573582	20777.964
2.1595485	20737.146
2.1617389	20689.210
2.1639292	20645.838
2.1661195	20605.018
2.1683099	20564.380
2.1705002	20532.378
2.1726906	20490.688
2.1748809	20452.172
2.1770712	20407.113
2.1792616	20359.636
2.1814519	20310.851
2.1836423	20264.921
2.1858326	20227.819
2.1880229	20187.018
2.1902133	20144.450
2.1924036	20111.706
2.1945940	20082.242
2.1967843	20047.146
2.1989746	20011.177
2.2011650	19968.887
2.2033553	19933.326
2.2055457	19893.316
2.2077360	19846.414
2.2099263	19792.026
2.2121167	19747.389
2.2143070	19700.985
2.2164974	19656.541
2.2186877	19610.512
2.2208781	19563.945
2.2230684	19519.866
2.2252587	19474.803
2.2274491	19425.525
2.2296394	19387.385
2.2318298	19342.212
2.2340201	19308.343
2.2362104	19262.173
2.2384008	19215.269
2.2405911	19167.374
2.2427815	19120.083
2.2449718	19080.063
2.2471621	19036.486
2.2493525	19004.499
2.2515428	18965.639
2.2537332	18922.037
2.2559235	18876.841
2.2581138	18829.208
2.2603042	18780.778
2.2624945	18734.798
2.2646849	18698.371
2.2668752	18660.807
2.2690656	18619.341
2.2712559	18571.835
2.2734462	18532.239
2.2756366	18499.839
2.2778269	18470.665
2.2800173	18434.050
2.2822076	18397.563
2.2843979	18349.065
2.2865883	18309.834
2.2887786	18267.103
2.2909690	18235.851
2.2931593	18200.206
2.2953496	18163.343
2.2975400	18125.525
2.2997303	18084.400
2.3019207	18039.301
2.3041110	17994.001
2.3063013	17956.753
2.3084917	17920.731
2.3106820	17877.292
2.3128724	17832.934
2.3150627	17787.939
2.3172530	17745.614
2.3194434	17702.405
2.3216337	17658.226
2.3238241	17620.762
2.3260144	17580.656
2.3282048	17541.542
2.3303951	17494.414
2.3325854	17450.111
2.3347758	17411.889
2.3369661	17374.259
2.3391565	17340.988
2.3413468	17299.848
2.3435371	17261.903
2.3457275	17221.020
2.3479178	17175.140
2.3501082	17132.744
2.3522985	17092.840
2.3544888	17052.329
2.3566792	17014.527
2.3588695	16970.039
2.3610599	16928.001
2.3632502	16879.515
2.3654405	16837.980
2.3676309	16800.298
2.3698212	16757.311
2.3720116	16716.118
2.3742019	16673.860
2.3763922	16639.180
2.3785826	16600.295
2.3807729	16563.411
2.3829633	16523.690
2.3851536	16486.937
2.3873440	16448.127
2.3895343	16409.006
2.3917246	16372.189
2.3939150	16337.466
2.3961053	16299.716
2.3982957	16262.613
2.4004860	16224.627
2.4026763	16189.020
2.4048667	16155.149
2.4070570	16124.400
2.4092474	16092.578
2.4114377	16059.788
2.4136280	16023.152
2.4158184	15985.293
2.4180087	15951.993
2.4201991	15916.667
2.4223894	15874.967
2.4245797	15836.196
2.4267701	15795.004
2.4289604	15760.558
2.4311508	15727.956
2.4333411	15694.425
2.4355315	15660.748
2.4377218	15624.753
2.4399121	15586.398
2.4421025	15540.005
2.4442928	15498.074
2.4464832	15457.997
2.4486735	15429.260
2.4508638	15401.566
2.4530542	15373.206
2.4552445	15337.846
2.4574349	15297.965
2.4596252	15254.186
2.4618155	15217.836
2.4640059	15177.825
2.4661962	15139.040
2.4683866	15100.617
2.4705769	15067.380
2.4727672	15037.417
2.4749576	15008.580
2.4771479	14974.274
2.4793383	14944.076
2.4815286	14908.601
2.4837189	14870.947
2.4859093	14831.190
2.4880996	14786.179
2.4902900	14746.845
2.4924803	14709.999
2.4946707	14678.903
2.4968610	14645.502
2.4990513	14607.185
2.5012417	14572.639
2.5034320	14541.553
2.5056224	14515.419
2.5078127	14483.151
2.5100030	14448.906
2.5121934	14411.867
2.5143837	14376.205
2.5165741	14340.659
2.5187644	14305.049
2.5209547	14267.279
2.5231451	14237.183
2.5253354	14202.072
2.5275258	14169.848
2.5297161	14136.481
2.5319064	14103.269
2.5340968	14069.398
2.5362871	14033.636
2.5384775	13995.628
2.5406678	13959.901
2.5428582	13924.688
2.5450485	13886.606
2.5472388	13854.184
2.5494292	13821.593
2.5516195	13795.191
2.5538099	13768.045
2.5560002	13735.520
2.5581905	13693.044
2.5603809	13657.191
2.5625712	13617.954
2.5647616	13583.693
2.5669519	13544.748
2.5691422	13510.973
2.5713326	13481.014
2.5735229	13456.408
2.5757133	13429.883
2.5779036	13403.037
2.5800939	13372.401
2.5822843	13343.761
2.5844746	13313.311
2.5866650	13282.646
2.5888553	13250.850
2.5910456	13221.042
2.5932360	13183.322
2.5954263	13150.936
2.5976167	13121.330
2.5998070	13091.226
2.6019974	13061.228
2.6041877	13030.162
2.6063780	12997.171
2.6085684	12963.086
2.6107587	12924.083
2.6129491	12891.741
2.6151394	12858.126
2.6173297	12832.844
2.6195201	12802.409
2.6217104	12774.751
2.6239008	12747.178
2.6260911	12720.479
2.6282814	12690.350
2.6304718	12655.933
2.6326621	12624.037
2.6348525	12593.121
2.6370428	12561.647
2.6392331	12532.926
2.6414235	12501.418
2.6436138	12469.394
2.6458042	12431.401
2.6479945	12400.695
2.6501848	12365.070
2.6523752	12332.871
2.6545655	12299.421
2.6567559	12262.016
2.6589462	12228.134
2.6611366	12197.378
2.6633269	12173.523
2.6655172	12146.995
2.6677076	12121.574
2.6698979	12087.039
2.6720883	12052.687
2.6742786	12020.578
2.6764689	11988.016
2.6786593	11959.621
2.6808496	11931.735
2.6830400	11904.694
2.6852303	11868.857
2.6874206	11835.081
2.6896110	11806.078
2.6918013	11778.530
2.6939917	11753.280
2.6961820	11729.180
2.6983723	11712.449
2.7005627	11685.597
2.7027530	11661.877
2.7049434	11630.407
2.7071337	11599.265
2.7093241	11570.229
2.7115144	11538.057
2.7137047	11505.417
2.7158951	11478.893
2.7180854	11456.325
2.7202758	11434.163
2.7224661	11412.113
2.7246564	11396.546
2.7268468	11390.711
2.7290371	11392.855
2.7312275	11397.984
2.7334178	11413.287
2.7356081	11437.802
2.7377985	11454.801
2.7399888	11466.198
2.7421792	11463.255
2.7443695	11451.011
2.7465598	11429.110
2.7487502	11404.835
2.7509405	11374.678
2.7531309	11351.137
2.7553212	11324.883
2.7575115	11295.092
2.7597019	11258.100
2.7618922	11218.274
2.7640826	11172.106
2.7662729	11117.284
2.7684633	11048.028
2.7706536	10980.161
2.7728439	10907.660
2.7750343	10842.881
2.7772246	10786.921
2.7794150	10739.433
2.7816053	10701.996
2.7837956	10670.431
2.7859860	10645.780
2.7881763	10619.475
2.7903667	10594.173
2.7925570	10564.437
2.7947473	10540.911
2.7969377	10517.079
2.7991280	10495.992
2.8013184	10469.874
2.8035087	10449.196
2.8056990	10427.403
2.8078894	10401.563
2.8100797	10376.808
2.8122701	10350.870
2.8144604	10323.104
2.8166507	10296.224
2.8188411	10275.799
2.8210314	10257.236
2.8232218	10237.174
2.8254121	10216.044
2.8276025	10186.978
2.8297928	10162.696
2.8319831	10140.391
2.8341735	10116.153
2.8363638	10096.591
2.8385542	10071.237
2.8407445	10051.780
2.8429348	10026.251
2.8451252	10003.150
2.8473155	9981.0023
2.8495059	9956.3725
2.8516962	9933.0096
2.8538865	9909.6599
2.8560769	9887.3063
2.8582672	9863.9760
2.8604576	9836.5108
2.8626479	9812.0627
2.8648382	9792.0134
2.8670286	9769.0138
2.8692189	9752.7254
2.8714093	9732.1355
2.8735996	9716.3848
2.8757900	9697.5480
2.8779803	9674.1197
2.8801706	9651.9608
2.8823610	9631.4573
2.8845513	9612.0860
2.8867417	9594.1844
2.8889320	9573.9631
2.8911223	9557.0355
2.8933127	9536.4321
2.8955030	9518.6349
2.8976934	9493.7654
2.8998837	9475.2481
2.9020740	9455.1391
2.9042644	9436.1746
2.9064547	9414.7619
2.9086451	9399.8309
2.9108354	9386.9447
2.9130257	9369.2761
2.9152161	9355.7705
2.9174064	9342.4186
2.9195968	9328.6185
2.9217871	9309.6834
2.9239774	9291.0195
2.9261678	9269.5216
2.9283581	9255.9006
2.9305485	9242.9084
2.9327388	9231.7893
2.9349292	9212.1154
2.9371195	9196.1750
2.9393098	9181.4905
2.9415002	9165.7768
2.9436905	9153.3490
2.9458809	9137.4354
2.9480712	9120.2961
2.9502615	9101.6109
2.9524519	9080.7110
2.9546422	9066.8643
2.9568326	9050.9100
2.9590229	9034.1183
2.9612132	9014.0611
2.9634036	8998.1302
2.9655939	8983.1510
2.9677843	8968.2221
2.9699746	8955.9921
2.9721649	8943.5405
2.9743553	8928.7083
2.9765456	8911.7580
2.9787360	8894.9683
2.9809263	8886.2789
2.9831166	8878.5056
2.9853070	8862.4586
2.9874973	8849.4858
2.9896877	8835.9898
2.9918780	8823.3735
2.9940684	8805.1939
2.9962587	8791.7988
2.9984490	8779.5678
3.0006394	8766.8646
3.0028297	8755.0978
3.0050201	8738.9708
3.0072104	8730.1981
3.0094007	8729.1534
3.0115911	8733.6753
3.0137814	8746.4286
3.0159718	8748.8783
3.0181621	8741.1494
3.0203524	8726.6581
3.0225428	8709.7693
3.0247331	8687.6795
3.0269235	8665.6622
3.0291138	8649.6158
3.0313041	8635.9998
3.0334945	8622.4690
3.0356848	8613.8098
3.0378752	8608.7218
3.0400655	8604.8716
3.0422559	8599.2175
3.0444462	8594.1999
3.0466365	8582.4540
3.0488269	8571.7411
3.0510172	8552.9568
3.0532076	8536.1130
3.0553979	8526.7945
3.0575882	8518.1368
3.0597786	8518.1830
3.0619689	8511.7567
3.0641593	8503.7582
3.0663496	8496.7513
3.0685399	8489.3948
3.0707303	8481.5564
3.0729206	8472.7587
3.0751110	8461.4629
3.0773013	8448.2901
3.0794916	8435.3664
3.0816820	8424.2535
3.0838723	8414.3766
3.0860627	8405.2001
3.0882530	8395.8514
3.0904433	8385.3573
3.0926337	8373.9888
3.0948240	8362.4458
3.0970144	8347.5988
3.0992047	8328.5234
3.1013951	8307.2358
3.1035854	8290.0424
3.1057757	8277.2026
3.1079661	8270.8082
3.1101564	8265.1681
3.1123468	8251.6500
3.1145371	8237.8831
3.1167274	8225.3833
3.1189178	8216.1725
3.1211081	8211.0024
3.1232985	8204.3303
3.1254888	8198.6951
3.1276791	8191.9898
3.1298695	8183.8404
3.1320598	8178.9746
3.1342502	8168.5751
3.1364405	8161.7795
3.1386308	8154.7373
3.1408212	8149.8037
3.1430115	8141.4820
3.1452019	8134.2471
3.1473922	8130.8744
3.1495825	8131.0566
3.1517729	8127.9021
3.1539632	8121.7583
3.1561536	8114.5971
3.1583439	8107.6805
3.1605343	8105.0146
3.1627246	8100.2308
3.1649149	8098.9762
3.1671053	8095.9204
3.1692956	8099.0692
3.1714860	8096.6490
3.1736763	8096.9523
3.1758666	8093.8037
3.1780570	8096.0512
3.1802473	8093.9174
3.1824377	8082.4740
3.1846280	8069.3417
3.1868183	8057.2296
3.1890087	8056.2723
3.1911990	8051.2302
3.1933894	8048.6277
3.1955797	8044.3864
3.1977700	8041.1296
3.1999604	8044.1900
3.2021507	8043.7427
3.2043411	8040.7078
3.2065314	8037.0572
3.2087218	8033.3054
3.2109121	8029.1271
3.2131024	8023.7992
3.2152928	8019.2102
3.2174831	8018.9164
3.2196735	8019.9031
3.2218638	8019.3288
3.2240541	8017.1857
3.2262445	8017.6735
3.2284348	8018.1864
3.2306252	8010.9946
3.2328155	8004.0217
3.2350058	7996.5275
3.2371962	7995.5684
3.2393865	7989.5743
3.2415769	7989.1364
3.2437672	7988.3310
3.2459575	7991.6242
3.2481479	7997.7188
3.2503382	7998.8633
3.2525286	7999.7901
3.2547189	7997.2785
3.2569092	7994.4018
3.2590996	7996.1365
3.2612899	7997.0391
3.2634803	7996.3678
3.2656706	7994.2420
3.2678610	7994.9368
3.2700513	7996.4259
3.2722416	7997.0474
3.2744320	7994.7128
3.2766223	7993.6889
3.2788127	7989.9313
3.2810030	7990.5257
3.2831933	7987.5359
3.2853837	7990.0449
3.2875740	7987.0895
3.2897644	7989.5053
3.2919547	7990.8032
3.2941450	7995.3524
3.2963354	8001.4406
3.2985257	8007.2959
3.3007161	8013.1148
3.3029064	8014.0509
3.3050967	8017.5664
3.3072871	8027.1606
3.3094774	8028.9627
3.3116678	8031.9502
3.3138581	8029.5876
3.3160484	8031.8780
3.3182388	8038.2855
3.3204291	8045.1783
3.3226195	8045.2190
3.3248098	8043.8490
3.3270002	8042.6443
3.3291905	8044.6267
3.3313808	8043.2583
3.3335712	8045.9199
3.3357615	8055.5511
3.3379519	8068.0593
3.3401422	8074.1904
3.3423325	8075.4942
3.3445229	8076.3961
3.3467132	8076.6131
3.3489036	8076.6209
3.3510939	8077.6447
3.3532842	8076.8200
3.3554746	8079.6828
3.3576649	8079.1611
3.3598553	8086.8064
3.3620456	8091.4792
3.3642359	8098.7061
3.3664263	8103.7886
3.3686166	8102.9333
3.3708070	8108.1703
3.3729973	8110.9418
3.3751877	8118.3246
3.3773780	8119.2535
3.3795683	8123.1466
3.3817587	8128.4703
3.3839490	8133.1332
3.3861394	8139.7237
3.3883297	8145.9299
3.3905200	8149.2035
3.3927104	8158.3580
3.3949007	8166.7987
3.3970911	8177.3534
3.3992814	8183.9276
3.4014717	8189.0003
3.4036621	8191.3840
3.4058524	8191.8503
3.4080428	8199.1777
3.4102331	8202.1095
3.4124234	8210.2195
3.4146138	8218.1467
3.4168041	8229.2631
3.4189945	8237.5907
3.4211848	8247.0139
3.4233751	8253.2934
3.4255655	8262.6384
3.4277558	8270.4685
3.4299462	8278.7043
3.4321365	8282.9301
3.4343269	8287.9337
3.4365172	8294.9803
3.4387075	8301.2244
3.4408979	8312.6930
3.4430882	8318.7968
3.4452786	8326.8786
3.4474689	8329.6488
3.4496592	8338.8685
3.4518496	8349.6145
3.4540399	8359.8374
3.4562303	8369.0754
3.4584206	8380.0334
3.4606109	8386.4719
3.4628013	8394.4654
3.4649916	8397.3479
3.4671820	8403.7974
3.4693723	8412.1392
3.4715626	8422.4224
3.4737530	8434.1633
3.4759433	8441.4470
3.4781337	8449.9580
3.4803240	8459.2478
3.4825143	8469.2265
3.4847047	8478.8026
3.4868950	8481.8052
3.4890854	8489.7793
3.4912757	8495.9540
3.4934661	8509.1265
3.4956564	8523.9711
3.4978467	8537.4872
3.5000371	8549.3796
3.5022274	8560.3071
3.5044178	8572.9099
3.5066081	8585.8959
3.5087984	8595.6336
3.5109888	8605.7040
3.5131791	8615.7986
3.5153695	8624.5120
3.5175598	8633.7044
3.5197501	8645.6445
3.5219405	8654.9981
3.5241308	8666.1683
3.5263212	8672.3737
3.5285115	8679.3889
3.5307018	8684.5924
3.5328922	8694.5814
3.5350825	8705.8788
3.5372729	8715.4668
3.5394632	8727.5780
3.5416536	8735.3481
3.5438439	8748.3394
3.5460342	8757.0995
3.5482246	8769.5237
3.5504149	8780.4887
3.5526053	8793.7512
3.5547956	8805.8312
3.5569859	8817.9254
3.5591763	8832.8684
3.5613666	8844.5234
3.5635570	8857.7638
3.5657473	8866.8131
3.5679376	8878.9920
3.5701280	8892.5196
3.5723183	8906.0657
3.5745087	8922.7391
3.5766990	8941.6093
3.5788893	8967.3974
3.5810797	8996.7747
3.5832700	9030.8419
3.5854604	9059.5134
3.5876507	9082.3699
3.5898410	9098.8111
3.5920314	9117.7826
3.5942217	9127.4342
3.5964121	9139.7406
3.5986024	9145.3247
3.6007928	9157.3657
3.6029831	9170.1040
3.6051734	9183.3970
3.6073638	9196.9876
3.6095541	9208.2112
3.6117445	9213.0964
3.6139348	9207.4754
3.6161251	9201.8925
3.6183155	9194.6307
3.6205058	9192.9003
3.6226962	9189.6114
3.6248865	9194.4549
3.6270768	9199.3956
3.6292672	9206.5368
3.6314575	9212.8838
3.6336479	9223.0857
3.6358382	9232.8633
3.6380285	9245.8261
3.6402189	9257.4755
3.6424092	9264.8458
3.6445996	9275.6001
3.6467899	9286.8441
3.6489802	9301.5885
3.6511706	9315.7121
3.6533609	9326.3219
3.6555513	9338.5168
3.6577416	9351.7613
3.6599320	9369.2272
3.6621223	9385.3174
3.6643126	9401.2198
3.6665030	9411.8313
3.6686933	9427.0101
3.6708837	9438.3703
3.6730740	9450.5978
3.6752643	9463.7465
3.6774547	9479.2250
3.6796450	9492.5709
3.6818354	9504.7815
3.6840257	9517.1853
3.6862160	9528.9883
3.6884064	9535.6271
3.6905967	9541.6776
3.6927871	9549.5301
3.6949774	9560.4497
3.6971677	9571.3678
3.6993581	9583.3327
3.7015484	9593.9613
3.7037388	9605.5507
3.7059291	9617.6037
3.7081195	9628.1387
3.7103098	9641.8076
3.7125001	9654.5748
3.7146905	9664.1376
3.7168808	9675.0967
3.7190712	9685.3057
3.7212615	9692.7757
3.7234518	9702.0886
3.7256422	9709.0041
3.7278325	9718.7996
3.7300229	9729.0512
3.7322132	9741.0612
3.7344035	9752.5157
3.7365939	9763.9691
3.7387842	9775.8633
3.7409746	9791.4061
3.7431649	9804.1061
3.7453552	9817.4664
3.7475456	9825.2780
3.7497359	9838.8222
3.7519263	9849.0448
3.7541166	9863.6703
3.7563069	9871.8021
3.7584973	9884.3225
3.7606876	9899.9596
3.7628780	9910.9257
3.7650683	9920.5818
3.7672587	9929.1582
3.7694490	9940.9103
3.7716393	9954.0800
3.7738297	9965.1936
3.7760200	9975.8868
3.7782104	9985.8456
3.7804007	9993.9905
3.7825910	10000.762
3.7847814	10009.114
3.7869717	10015.050
3.7891621	10021.129
3.7913524	10029.460
3.7935427	10040.545
3.7957331	10051.283
3.7979234	10062.102
3.8001138	10072.245
3.8023041	10084.081
3.8044944	10095.672
3.8066848	10103.347
3.8088751	10114.228
3.8110655	10122.563
3.8132558	10130.067
3.8154461	10140.285
3.8176365	10148.943
3.8198268	10158.060
3.8220172	10166.439
3.8242075	10176.261
3.8263979	10186.329
3.8285882	10196.133
3.8307785	10205.753
3.8329689	10214.997
3.8351592	10224.979
3.8373496	10235.129
3.8395399	10245.356
3.8417302	10253.767
3.8439206	10259.969
3.8461109	10271.945
3.8483013	10277.185
3.8504916	10282.868
3.8526819	10289.340
3.8548723	10298.875
3.8570626	10309.292
3.8592530	10316.774
3.8614433	10329.208
3.8636336	10344.036
3.8658240	10364.247
3.8680143	10390.930
3.8702047	10417.808
3.8723950	10449.038
3.8745854	10480.620
3.8767757	10511.744
3.8789660	10538.363
3.8811564	10558.232
3.8833467	10576.675
3.8855371	10586.319
3.8877274	10593.755
3.8899177	10596.735
3.8921081	10601.984
3.8942984	10604.084
3.8964888	10602.496
3.8986791	10602.265
3.9008694	10599.505
3.9030598	10593.368
3.9052501	10578.031
3.9074405	10567.889
3.9096308	10550.086
3.9118211	10534.601
3.9140115	10514.493
3.9162018	10502.101
3.9183922	10491.848
3.9205825	10488.913
3.9227728	10489.773
3.9249632	10495.526
3.9271535	10499.584
3.9293439	10500.011
3.9315342	10502.368
3.9337246	10508.023
3.9359149	10517.112
3.9381052	10524.805
3.9402956	10530.417
3.9424859	10534.576
3.9446763	10535.532
3.9468666	10534.666
3.9490569	10534.622
3.9512473	10536.343
3.9534376	10540.639
3.9556280	10546.982
3.9578183	10551.589
3.9600086	10558.409
3.9621990	10556.687
3.9643893	10554.422
3.9665797	10553.548
3.9687700	10553.017
3.9709603	10557.528
3.9731507	10564.262
3.9753410	10568.485
3.9775314	10566.687
3.9797217	10568.570
3.9819120	10573.082
3.9841024	10575.524
3.9862927	10580.825
3.9884831	10582.789
3.9906734	10582.112
3.9928638	10581.197
3.9950541	10577.611
3.9972444	10577.294
3.9994348	10577.500
4.0016251	10580.239
4.0038155	10579.062
4.0060058	10580.170
4.0081961	10582.322
4.0103865	10585.521
4.0125768	10587.553
4.0147672	10588.304
4.0169575	10588.450
4.0191478	10590.017
4.0213382	10591.336
4.0235285	10594.295
4.0257189	10596.954
4.0279092	10597.501
4.0300995	10602.809
4.0322899	10611.362
4.0344802	10623.464
4.0366706	10628.897
4.0388609	10630.886
4.0410513	10630.458
4.0432416	10629.952
4.0454319	10634.025
4.0476223	10642.739
4.0498126	10662.029
4.0520030	10683.773
4.0541933	10702.368
4.0563836	10719.690
4.0585740	10727.698
4.0607643	10729.309
4.0629547	10722.420
4.0651450	10716.526
4.0673353	10705.607
4.0695257	10700.665
4.0717160	10691.765
4.0739064	10684.639
4.0760967	10681.956
4.0782870	10676.036
4.0804774	10673.353
4.0826677	10668.362
4.0848581	10659.477
4.0870484	10642.399
4.0892387	10623.019
4.0914291	10604.024
4.0936194	10586.303
4.0958098	10570.199
4.0980001	10566.569
4.1001905	10564.528
4.1023808	10563.297
4.1045711	10555.891
4.1067615	10547.062
4.1089518	10543.687
4.1111422	10538.501
4.1133325	10532.563
4.1155228	10519.996
4.1177132	10508.792
4.1199035	10495.263
4.1220939	10486.824
4.1242842	10479.188
4.1264745	10469.237
4.1286649	10458.110
4.1308552	10447.372
4.1330456	10433.553
4.1352359	10424.103
4.1374262	10415.763
4.1396166	10408.978
4.1418069	10403.433
4.1439973	10393.556
4.1461876	10386.979
4.1483779	10383.132
4.1505683	10381.846
4.1527586	10378.450
4.1549490	10371.085
4.1571393	10366.473
4.1593297	10359.925
4.1615200	10355.254
4.1637103	10347.813
4.1659007	10339.302
4.1680910	10331.375
4.1702814	10324.573
4.1724717	10318.189
4.1746620	10309.943
4.1768524	10300.680
4.1790427	10293.435
4.1812331	10282.802
4.1834234	10269.297
4.1856137	10257.234
4.1878041	10240.474
4.1899944	10228.487
4.1921848	10218.226
4.1943751	10211.037
4.1965654	10204.506
4.1987558	10197.096
4.2009461	10185.337
4.2031365	10180.216
4.2053268	10170.463
4.2075172	10161.232
4.2097075	10153.596
4.2118978	10147.621
4.2140882	10138.552
4.2162785	10130.806
4.2184689	10122.872
4.2206592	10118.638
4.2228495	10112.591
4.2250399	10107.715
4.2272302	10099.859
4.2294206	10093.413
4.2316109	10083.319
4.2338012	10080.127
4.2359916	10072.700
4.2381819	10067.302
4.2403723	10060.040
4.2425626	10056.541
4.2447529	10051.366
4.2469433	10042.447
4.2491336	10036.638
4.2513240	10028.676
4.2535143	10020.287
4.2557046	10011.926
4.2578950	10004.256
4.2600853	9991.0533
4.2622757	9979.7355
4.2644660	9967.9314
4.2666564	9955.6617
4.2688467	9944.7024
4.2710370	9932.8752
4.2732274	9920.6469
4.2754177	9909.0929
4.2776081	9891.9332
4.2797984	9881.9293
4.2819887	9875.1691
4.2841791	9866.4024
4.2863694	9857.4439
4.2885598	9846.3509
4.2907501	9836.4472
4.2929404	9825.8195
4.2951308	9812.5955
4.2973211	9800.7098
4.2995115	9790.9455
4.3017018	9781.9304
4.3038921	9773.5466
4.3060825	9761.0978
4.3082728	9751.7024
4.3104632	9742.4487
4.3126535	9734.2619
4.3148438	9724.5600
4.3170342	9711.5838
4.3192245	9700.7542
4.3214149	9691.5688
4.3236052	9685.2081
4.3257956	9677.5304
4.3279859	9666.7085
4.3301762	9652.1850
4.3323666	9641.6366
4.3345569	9631.4859
4.3367473	9623.9794
4.3389376	9612.3422
4.3411279	9600.9384
4.3433183	9591.7549
4.3455086	9582.3700
4.3476990	9570.2089
4.3498893	9554.4168
4.3520796	9545.7997
4.3542700	9540.3256
4.3564603	9540.3713
4.3586507	9539.7543
4.3608410	9546.3358
4.3630313	9558.8537
4.3652217	9585.2231
4.3674120	9624.2953
4.3696024	9670.2466
4.3717927	9720.8730
4.3739831	9770.5894
4.3761734	9805.0974
4.3783637	9821.4756
4.3805541	9822.7866
4.3827444	9815.1845
[truncated: 3,000 more rows]
