# Supplementary material for: Mechanochemically-induced glass formation from two-dimensional hybrid organic–inorganic perovskites
Source: Chem Sci. 2024 Apr 19;15(19):7198–205. doi: 10.1039/d4sc00905c (PMC11095504; doi:10.1039/d4sc00905c)
Supplement: SC-015-D4SC00905C-s002 [file SC-015-D4SC00905C-s002.zip › XRD_data_and_TOPAS_input_file/012287.xy]

0.0042531738	0.0000000
0.0064435146	0.0000000
0.0086338554	0.0000000
0.010824196	0.0000000
0.013014537	0.0000000
0.015204878	0.0000000
0.017395219	0.0000000
0.019585559	0.0000000
0.021775900	0.0000000
0.023966241	0.0000000
0.026156582	0.0000000
0.028346922	0.0000000
0.030537263	0.0000000
0.032727604	0.0000000
0.034917945	0.0000000
0.037108286	0.0000000
0.039298626	0.0000000
0.041488967	0.0000000
0.043679308	0.0000000
0.045869649	0.0000000
0.048059990	0.0000000
0.050250330	0.0000000
0.052440671	0.0000000
0.054631012	0.0000000
0.056821353	0.0000000
0.059011694	0.0000000
0.061202034	0.0000000
0.063392375	0.0000000
0.065582716	0.0000000
0.067773057	0.0000000
0.069963398	0.0000000
0.072153738	0.0000000
0.074344079	0.0000000
0.076534420	0.0000000
0.078724761	0.0000000
0.080915101	0.0000000
0.083105442	0.0000000
0.085295783	0.0000000
0.087486124	0.0000000
0.089676465	0.0000000
0.091866805	0.0000000
0.094057146	0.0000000
0.096247487	0.0000000
0.098437828	0.0000000
0.10062817	0.0000000
0.10281851	0.0000000
0.10500885	0.0000000
0.10719919	0.0000000
0.10938953	0.0000000
0.11157987	0.0000000
0.11377021	0.0000000
0.11596055	0.0000000
0.11815089	0.0000000
0.12034124	0.0000000
0.12253158	0.0000000
0.12472192	0.0000000
0.12691226	0.0000000
0.12910260	0.0000000
0.13129294	0.0000000
0.13348328	0.0000000
0.13567362	0.0000000
0.13786396	0.0000000
0.14005430	0.0000000
0.14224464	0.0000000
0.14443498	0.0000000
0.14662533	0.0000000
0.14881567	0.0000000
0.15100601	0.0000000
0.15319635	0.0000000
0.15538669	0.0000000
0.15757703	0.0000000
0.15976737	0.0000000
0.16195771	0.0000000
0.16414805	0.0000000
0.16633839	0.0000000
0.16852873	0.0000000
0.17071907	0.0000000
0.17290941	0.0000000
0.17509976	0.0000000
0.17729010	0.0000000
0.17948044	0.0000000
0.18167078	0.0000000
0.18386112	0.0000000
0.18605146	0.0000000
0.18824180	0.0000000
0.19043214	0.0000000
0.19262248	0.0000000
0.19481282	0.0000000
0.19700316	0.0000000
0.19919350	0.0000000
0.20138384	0.0000000
0.20357419	0.0000000
0.20576453	0.0000000
0.20795487	0.0000000
0.21014521	0.0000000
0.21233555	0.0000000
0.21452589	0.0000000
0.21671623	0.0000000
0.21890657	0.0000000
0.22109691	0.0000000
0.22328725	0.0000000
0.22547759	0.0000000
0.22766793	0.0000000
0.22985828	0.0000000
0.23204862	0.0000000
0.23423896	0.0000000
0.23642930	0.0000000
0.23861964	0.0000000
0.24080998	0.0000000
0.24300032	0.0000000
0.24519066	0.0000000
0.24738100	0.0000000
0.24957134	0.0000000
0.25176168	0.0000000
0.25395202	0.0000000
0.25614236	0.0000000
0.25833271	0.0000000
0.26052305	0.0000000
0.26271339	0.0000000
0.26490373	0.0000000
0.26709407	0.0000000
0.26928441	0.0000000
0.27147475	0.0000000
0.27366509	0.0000000
0.27585543	0.0000000
0.27804577	0.0000000
0.28023611	0.0000000
0.28242645	0.0000000
0.28461679	0.0000000
0.28680714	0.0000000
0.28899748	0.0000000
0.29118782	0.0000000
0.29337816	0.0000000
0.29556850	0.0000000
0.29775884	0.0000000
0.29994918	0.0000000
0.30213952	0.0000000
0.30432986	0.0000000
0.30652020	0.0000000
0.30871054	0.0000000
0.31090088	0.0000000
0.31309123	0.0000000
0.31528157	0.0000000
0.31747191	0.0000000
0.31966225	0.0000000
0.32185259	0.0000000
0.32404293	0.0000000
0.32623327	0.0000000
0.32842361	0.0000000
0.33061395	0.0000000
0.33280429	0.0000000
0.33499463	0.0000000
0.33718497	0.0000000
0.33937531	0.0000000
0.34156566	0.0000000
0.34375600	0.0000000
0.34594634	0.0000000
0.34813668	0.0000000
0.35032702	0.0000000
0.35251736	0.0000000
0.35470770	0.0000000
0.35689804	0.0000000
0.35908838	0.0000000
0.36127872	0.0000000
0.36346906	0.0000000
0.36565940	0.0000000
0.36784975	0.0000000
0.37004009	0.0000000
0.37223043	0.0000000
0.37442077	0.0000000
0.37661111	0.0000000
0.37880145	0.0000000
0.38099179	0.0000000
0.38318213	0.0000000
0.38537247	0.0000000
0.38756281	0.0000000
0.38975315	0.0000000
0.39194349	0.0000000
0.39413383	0.0000000
0.39632418	0.0000000
0.39851452	0.0000000
0.40070486	0.0000000
0.40289520	0.0000000
0.40508554	0.0000000
0.40727588	0.0000000
0.40946622	0.0000000
0.41165656	0.0000000
0.41384690	0.0000000
0.41603724	0.0000000
0.41822758	0.0000000
0.42041792	0.0000000
0.42260826	0.0000000
0.42479861	0.0000000
0.42698895	0.0000000
0.42917929	0.0000000
0.43136963	0.0000000
0.43355997	0.0000000
0.43575031	0.0000000
0.43794065	0.0000000
0.44013099	0.0000000
0.44232133	0.0000000
0.44451167	0.0000000
0.44670201	0.0000000
0.44889235	0.0000000
0.45108270	0.0000000
0.45327304	0.0000000
0.45546338	0.0000000
0.45765372	0.0000000
0.45984406	0.0000000
0.46203440	0.0000000
0.46422474	0.0000000
0.46641508	0.0000000
0.46860542	0.0000000
0.47079576	0.0000000
0.47298610	0.0000000
0.47517644	0.0000000
0.47736678	0.0000000
0.47955713	0.0000000
0.48174747	0.0000000
0.48393781	0.0000000
0.48612815	0.0000000
0.48831849	0.0000000
0.49050883	0.0000000
0.49269917	0.0000000
0.49488951	0.0000000
0.49707985	0.0000000
0.49927019	4684.3173
0.50146053	4934.9376
0.50365087	4947.4156
0.50584121	4983.7171
0.50803156	5004.8315
0.51022190	5027.6310
0.51241224	5068.5458
0.51460258	5110.3036
0.51679292	5142.5241
0.51898326	5169.5673
0.52117360	5186.0218
0.52336394	5215.4389
0.52555428	5256.0100
0.52774462	5294.5414
0.52993496	5336.0397
0.53212530	5373.2447
0.53431565	5411.7678
0.53650599	5425.6757
0.53869633	5447.3549
0.54088667	5491.6045
0.54307701	5532.6477
0.54526735	5567.8749
0.54745769	5601.3913
0.54964803	5619.1914
0.55183837	5641.5437
0.55402871	5652.5128
0.55621905	5660.8655
0.55840939	5674.5218
0.56059973	5683.0975
0.56279008	5694.5915
0.56498042	5707.4055
0.56717076	5736.8088
0.56936110	5763.4865
0.57155144	5806.3626
0.57374178	5847.2272
0.57593212	5890.6760
0.57812246	5946.8825
0.58031280	5994.8923
0.58250314	6056.2695
0.58469348	6121.9833
0.58688382	6193.2654
0.58907416	6259.9537
0.59126451	6340.1978
0.59345485	6438.7025
0.59564519	6561.1387
0.59783553	6680.5506
0.60002587	6802.2840
0.60221621	6902.3531
0.60440655	7013.4326
0.60659689	7095.0877
0.60878723	7178.7858
0.61097757	7244.3645
0.61316791	7293.8361
0.61535825	7340.9768
0.61754860	7361.5415
0.61973894	7358.8010
0.62192928	7340.6023
0.62411962	7311.7078
0.62630996	7281.1880
0.62850030	7235.3058
0.63069064	7199.7286
0.63288098	7170.1120
0.63507132	7160.2793
0.63726166	7161.5965
0.63945200	7155.7672
0.64164234	7162.0442
0.64383268	7167.8823
0.64602303	7170.2341
0.64821337	7193.9311
0.65040371	7220.0517
0.65259405	7252.9771
0.65478439	7290.8880
0.65697473	7322.5351
0.65916507	7362.8454
0.66135541	7404.4403
0.66354575	7446.0399
0.66573609	7484.4880
0.66792643	7530.8096
0.67011677	7574.6677
0.67230711	7631.3130
0.67449746	7692.0805
0.67668780	7743.8090
0.67887814	7790.1547
0.68106848	7844.6172
0.68325882	7893.4941
0.68544916	7949.1750
0.68763950	7997.6951
0.68982984	8044.7120
0.69202018	8100.8806
0.69421052	8157.5191
0.69640086	8225.1407
0.69859120	8278.9945
0.70078155	8344.6622
0.70297189	8407.3389
0.70516223	8473.3089
0.70735257	8534.1759
0.70954291	8585.0070
0.71173325	8650.0226
0.71392359	8717.0472
0.71611393	8769.8722
0.71830427	8827.2587
0.72049461	8874.9290
0.72268495	8915.8441
0.72487529	8962.8645
0.72706563	9015.5923
0.72925598	9064.6436
0.73144632	9112.4635
0.73363666	9156.0813
0.73582700	9200.7238
0.73801734	9237.7120
0.74020768	9282.6915
0.74239802	9324.3573
0.74458836	9356.8658
0.74677870	9401.8725
0.74896904	9433.8283
0.75115938	9474.7615
0.75334972	9498.1952
0.75554006	9529.1827
0.75773041	9550.5357
0.75992075	9566.9502
0.76211109	9567.0751
0.76430143	9579.7083
0.76649177	9584.1117
0.76868211	9597.9501
0.77087245	9594.1705
0.77306279	9606.2209
0.77525313	9598.8543
0.77744347	9588.4280
0.77963381	9578.8598
0.78182415	9573.8922
0.78401450	9558.8467
0.78620484	9535.9915
0.78839518	9511.8324
0.79058552	9484.7351
0.79277586	9464.3360
0.79496620	9448.9873
0.79715654	9435.0503
0.79934688	9415.7223
0.80153722	9392.6266
0.80372756	9367.4864
0.80591790	9346.3152
0.80810824	9316.2120
0.81029858	9288.7554
0.81248893	9262.2392
0.81467927	9238.9502
0.81686961	9208.2505
0.81905995	9187.0412
0.82125029	9157.5423
0.82344063	9131.4153
0.82563097	9102.6335
0.82782131	9071.4337
0.83001165	9042.4474
0.83220199	9007.8155
0.83439233	8965.7962
0.83658267	8924.9689
0.83877301	8877.8554
0.84096336	8855.3438
0.84315370	8823.4838
0.84534404	8800.7097
0.84753438	8773.7828
0.84972472	8753.1368
0.85191506	8736.2812
0.85410540	8711.4637
0.85629574	8689.0268
0.85848608	8662.8435
0.86067642	8644.8299
0.86286676	8631.4348
0.86505710	8613.0788
0.86724745	8603.8272
0.86943779	8582.6064
0.87162813	8561.9532
0.87381847	8533.4016
0.87600881	8516.0247
0.87819915	8500.2211
0.88038949	8481.8402
0.88257983	8465.7665
0.88477017	8454.8027
0.88696051	8438.2703
0.88915085	8427.6932
0.89134119	8415.2603
0.89353153	8406.6917
0.89572188	8405.4776
0.89791222	8393.4238
0.90010256	8388.0498
0.90229290	8391.5087
0.90448324	8393.0527
0.90667358	8394.7543
0.90886392	8390.1925
0.91105426	8386.1412
0.91324460	8384.7600
0.91543494	8374.5704
0.91762528	8376.9487
0.91981562	8379.4386
0.92200597	8380.3454
0.92419631	8376.8202
0.92638665	8374.0954
0.92857699	8377.3134
0.93076733	8381.1373
0.93295767	8381.7025
0.93514801	8383.0887
0.93733835	8386.6634
0.93952869	8400.3719
0.94171903	8403.0577
0.94390937	8412.1423
0.94609971	8419.3318
0.94829005	8431.9874
0.95048040	8442.0681
0.95267074	8448.4001
0.95486108	8462.5226
0.95705142	8478.6639
0.95924176	8497.6611
0.96143210	8505.7838
0.96362244	8511.7145
0.96581278	8517.7532
0.96800312	8529.0428
0.97019346	8542.2835
0.97238380	8557.3620
0.97457414	8565.2417
0.97676448	8569.4391
0.97895483	8582.2193
0.98114517	8592.1157
0.98333551	8617.8323
0.98552585	8637.1289
0.98771619	8659.0527
0.98990653	8669.8885
0.99209687	8677.9396
0.99428721	8687.0101
0.99647755	8701.6339
0.99866789	8713.3090
1.0008582	8732.4900
1.0030486	8746.8829
1.0052389	8766.4207
1.0074293	8791.1417
1.0096196	8813.5864
1.0118099	8847.7510
1.0140003	8862.8815
1.0161906	8883.0214
1.0183810	8896.1583
1.0205713	8911.9818
1.0227616	8928.2679
1.0249520	8944.9493
1.0271423	8969.2224
1.0293327	8990.7455
1.0315230	9006.9785
1.0337133	9028.0403
1.0359037	9050.7469
1.0380940	9076.3591
1.0402844	9095.2995
1.0424747	9114.1261
1.0446650	9133.2413
1.0468554	9153.8223
1.0490457	9178.6309
1.0512361	9212.0971
1.0534264	9242.2820
1.0556168	9269.5477
1.0578071	9286.2373
1.0599974	9303.4053
1.0621878	9320.3608
1.0643781	9348.3682
1.0665685	9370.2948
1.0687588	9395.3777
1.0709491	9410.9801
1.0731395	9429.9958
1.0753298	9448.1073
1.0775202	9474.2222
1.0797105	9496.4196
1.0819008	9521.2976
1.0840912	9545.4483
1.0862815	9576.7084
1.0884719	9603.9819
1.0906622	9625.1539
1.0928525	9656.5988
1.0950429	9685.8965
1.0972332	9724.8648
1.0994236	9753.9475
1.1016139	9776.0269
1.1038043	9794.4984
1.1059946	9821.6869
1.1081849	9854.5537
1.1103753	9880.1125
1.1125656	9908.3303
1.1147560	9934.1755
1.1169463	9963.8017
1.1191366	9990.7824
1.1213270	10017.309
1.1235173	10047.067
1.1257077	10076.800
1.1278980	10105.681
1.1300883	10129.178
1.1322787	10157.613
1.1344690	10178.492
1.1366594	10211.037
1.1388497	10241.510
1.1410400	10264.204
1.1432304	10292.765
1.1454207	10308.963
1.1476111	10342.294
1.1498014	10366.141
1.1519917	10402.805
1.1541821	10422.142
1.1563724	10447.487
1.1585628	10475.371
1.1607531	10504.567
1.1629435	10529.592
1.1651338	10559.247
1.1673241	10593.458
1.1695145	10616.694
1.1717048	10638.952
1.1738952	10667.630
1.1760855	10698.766
1.1782758	10734.578
1.1804662	10766.242
1.1826565	10803.695
1.1848469	10838.336
1.1870372	10867.808
1.1892275	10898.600
1.1914179	10922.357
1.1936082	10962.291
1.1957986	10999.017
1.1979889	11030.808
1.2001792	11052.748
1.2023696	11074.735
1.2045599	11101.482
1.2067503	11141.770
1.2089406	11187.180
1.2111309	11230.621
1.2133213	11269.555
1.2155116	11302.499
1.2177020	11339.227
1.2198923	11378.393
1.2220827	11410.928
1.2242730	11443.119
1.2264633	11471.896
1.2286537	11502.309
1.2308440	11533.250
1.2330344	11558.146
1.2352247	11586.574
1.2374150	11612.969
1.2396054	11638.932
1.2417957	11667.139
1.2439861	11701.655
1.2461764	11729.181
1.2483667	11757.866
1.2505571	11784.939
1.2527474	11819.893
1.2549378	11852.690
1.2571281	11876.904
1.2593184	11902.969
1.2615088	11920.212
1.2636991	11950.402
1.2658895	11981.998
1.2680798	12018.267
1.2702702	12057.417
1.2724605	12097.472
1.2746508	12139.032
1.2768412	12167.648
1.2790315	12202.722
1.2812219	12238.203
1.2834122	12272.512
1.2856025	12308.754
1.2877929	12346.846
1.2899832	12387.459
1.2921736	12420.797
1.2943639	12457.636
1.2965542	12496.487
1.2987446	12532.648
1.3009349	12570.364
1.3031253	12604.852
1.3053156	12640.629
1.3075059	12679.392
1.3096963	12715.576
1.3118866	12758.452
1.3140770	12807.389
1.3162673	12854.227
1.3184576	12903.186
1.3206480	12950.277
1.3228383	12997.565
1.3250287	13036.884
1.3272190	13068.394
1.3294094	13099.373
1.3315997	13133.762
1.3337900	13162.392
1.3359804	13204.513
1.3381707	13249.266
1.3403611	13301.407
1.3425514	13350.307
1.3447417	13393.224
1.3469321	13440.762
1.3491224	13475.512
1.3513128	13520.136
1.3535031	13558.386
1.3556934	13605.629
1.3578838	13655.316
1.3600741	13701.205
1.3622645	13756.124
1.3644548	13801.258
1.3666451	13846.977
1.3688355	13891.341
1.3710258	13938.836
1.3732162	13988.431
1.3754065	14037.092
1.3775968	14092.148
1.3797872	14140.205
1.3819775	14191.860
1.3841679	14241.761
1.3863582	14293.823
1.3885486	14346.730
1.3907389	14399.769
1.3929292	14456.225
1.3951196	14512.322
1.3973099	14565.022
1.3995003	14618.156
1.4016906	14674.313
1.4038809	14726.221
1.4060713	14778.961
1.4082616	14830.900
1.4104520	14887.162
1.4126423	14952.343
1.4148326	15015.334
1.4170230	15080.361
1.4192133	15137.705
1.4214037	15196.394
1.4235940	15260.736
1.4257843	15316.230
1.4279747	15373.363
1.4301650	15441.147
1.4323554	15497.989
1.4345457	15551.819
1.4367361	15605.005
1.4389264	15666.935
1.4411167	15733.352
1.4433071	15798.830
1.4454974	15862.723
1.4476878	15921.214
1.4498781	15981.909
1.4520684	16037.923
1.4542588	16105.760
1.4564491	16171.996
1.4586395	16232.691
1.4608298	16299.583
1.4630201	16358.645
1.4652105	16430.340
1.4674008	16494.357
1.4695912	16565.005
1.4717815	16638.325
1.4739718	16710.893
1.4761622	16787.057
1.4783525	16860.323
1.4805429	16937.915
1.4827332	17012.809
1.4849235	17088.916
1.4871139	17161.916
1.4893042	17226.359
1.4914946	17302.368
1.4936849	17373.757
1.4958753	17445.896
1.4980656	17518.605
1.5002559	17580.747
1.5024463	17655.795
1.5046366	17727.297
1.5068270	17800.936
1.5090173	17885.174
1.5112076	17955.002
1.5133980	18040.899
1.5155883	18118.566
1.5177787	18203.121
1.5199690	18276.648
1.5221593	18353.338
1.5243497	18432.726
1.5265400	18508.075
1.5287304	18586.836
1.5309207	18666.591
1.5331110	18749.456
1.5353014	18829.806
1.5374917	18904.454
1.5396821	18980.979
1.5418724	19051.905
1.5440627	19133.372
1.5462531	19212.034
1.5484434	19295.454
1.5506338	19376.594
1.5528241	19455.957
1.5550145	19542.274
1.5572048	19622.757
1.5593951	19709.143
1.5615855	19783.812
1.5637758	19860.976
1.5659662	19943.803
1.5681565	20028.423
1.5703468	20116.265
1.5725372	20207.453
1.5747275	20314.622
1.5769179	20413.788
1.5791082	20512.164
1.5812985	20603.427
1.5834889	20680.316
1.5856792	20759.244
1.5878696	20827.262
1.5900599	20903.616
1.5922502	20982.222
1.5944406	21059.773
1.5966309	21144.291
1.5988213	21228.899
1.6010116	21318.162
1.6032020	21392.442
1.6053923	21469.031
1.6075826	21550.001
1.6097730	21626.170
1.6119633	21710.189
1.6141537	21783.060
1.6163440	21865.486
1.6185343	21941.555
1.6207247	22025.527
1.6229150	22105.622
1.6251054	22184.301
1.6272957	22260.923
1.6294860	22328.201
1.6316764	22400.488
1.6338667	22472.095
1.6360571	22554.934
1.6382474	22648.389
1.6404377	22720.942
1.6426281	22805.979
1.6448184	22887.649
1.6470088	22969.730
1.6491991	23060.228
1.6513894	23129.148
1.6535798	23205.098
1.6557701	23270.234
1.6579605	23342.128
1.6601508	23412.390
1.6623412	23483.566
1.6645315	23563.484
1.6667218	23635.894
1.6689122	23716.096
1.6711025	23786.085
1.6732929	23849.811
1.6754832	23916.224
1.6776735	23982.457
1.6798639	24048.143
1.6820542	24114.135
1.6842446	24184.305
1.6864349	24247.412
1.6886252	24313.448
1.6908156	24373.912
1.6930059	24428.989
1.6951963	24479.347
1.6973866	24537.430
1.6995769	24602.952
1.7017673	24662.986
1.7039576	24727.969
1.7061480	24786.961
1.7083383	24847.396
1.7105286	24897.851
1.7127190	24940.122
1.7149093	24987.074
1.7170997	25032.469
1.7192900	25084.423
1.7214804	25129.374
1.7236707	25178.449
1.7258610	25224.665
1.7280514	25278.578
1.7302417	25335.005
1.7324321	25376.360
1.7346224	25410.117
1.7368127	25451.280
1.7390031	25491.712
1.7411934	25543.378
1.7433838	25581.266
1.7455741	25618.632
1.7477644	25644.794
1.7499548	25671.232
1.7521451	25706.196
1.7543355	25743.515
1.7565258	25775.635
1.7587161	25805.852
1.7609065	25829.009
1.7630968	25860.123
1.7652872	25886.144
1.7674775	25919.469
1.7696679	25955.752
1.7718582	25986.603
1.7740485	26008.862
1.7762389	26023.335
1.7784292	26035.730
1.7806196	26047.617
1.7828099	26067.492
1.7850002	26088.528
1.7871906	26107.999
1.7893809	26123.883
1.7915713	26145.618
1.7937616	26162.351
1.7959519	26172.873
1.7981423	26177.354
1.8003326	26180.881
1.8025230	26180.776
1.8047133	26184.632
1.8069036	26200.125
1.8090940	26211.268
1.8112843	26228.340
1.8134747	26236.128
1.8156650	26240.639
1.8178553	26240.752
1.8200457	26239.188
1.8222360	26236.968
1.8244264	26234.841
1.8266167	26235.533
1.8288071	26235.209
1.8309974	26228.997
1.8331877	26218.722
1.8353781	26208.703
1.8375684	26192.742
1.8397588	26180.757
1.8419491	26174.400
1.8441394	26176.740
1.8463298	26170.153
1.8485201	26160.835
1.8507105	26137.505
1.8529008	26120.491
1.8550911	26106.830
1.8572815	26087.606
1.8594718	26071.634
1.8616622	26050.544
1.8638525	26035.145
1.8660428	26017.023
1.8682332	25994.005
1.8704235	25968.739
1.8726139	25937.315
1.8748042	25916.985
1.8769945	25895.646
1.8791849	25885.141
1.8813752	25861.335
1.8835656	25838.850
1.8857559	25817.473
1.8879463	25792.549
1.8901366	25766.951
1.8923269	25734.824
1.8945173	25698.836
1.8967076	25670.919
1.8988980	25644.924
1.9010883	25624.083
1.9032786	25598.214
1.9054690	25575.138
1.9076593	25546.598
1.9098497	25523.796
1.9120400	25499.560
1.9142303	25458.520
1.9164207	25424.072
1.9186110	25386.714
1.9208014	25350.012
1.9229917	25312.897
1.9251820	25280.449
1.9273724	25249.526
1.9295627	25218.248
1.9317531	25191.662
1.9339434	25168.570
1.9361338	25135.574
1.9383241	25100.210
1.9405144	25053.805
1.9427048	25014.264
1.9448951	24978.787
1.9470855	24946.792
1.9492758	24916.368
1.9514661	24879.827
1.9536565	24849.287
1.9558468	24812.524
1.9580372	24776.119
1.9602275	24728.542
1.9624178	24693.167
1.9646082	24656.438
1.9667985	24621.922
1.9689889	24593.594
1.9711792	24558.790
1.9733695	24514.701
1.9755599	24474.479
1.9777502	24431.104
1.9799406	24396.233
1.9821309	24352.943
1.9843212	24312.250
1.9865116	24271.980
1.9887019	24232.195
1.9908923	24206.551
1.9930826	24172.365
1.9952730	24131.990
1.9974633	24087.633
1.9996536	24043.514
2.0018440	24009.013
2.0040343	23970.214
2.0062247	23933.590
2.0084150	23897.404
2.0106053	23862.855
2.0127957	23829.027
2.0149860	23786.805
2.0171764	23746.348
2.0193667	23704.648
2.0215570	23664.215
2.0237474	23620.442
2.0259377	23574.664
2.0281281	23531.147
2.0303184	23482.662
2.0325087	23442.218
2.0346991	23397.665
2.0368894	23357.186
2.0390798	23317.006
2.0412701	23270.634
2.0434604	23227.682
2.0456508	23173.937
2.0478411	23123.166
2.0500315	23077.654
2.0522218	23032.000
2.0544122	22996.227
2.0566025	22950.079
2.0587928	22914.388
2.0609832	22874.200
2.0631735	22836.755
2.0653639	22797.593
2.0675542	22746.343
2.0697445	22704.839
2.0719349	22656.247
2.0741252	22614.678
2.0763156	22566.390
2.0785059	22518.161
2.0806962	22477.850
2.0828866	22430.205
2.0850769	22388.817
2.0872673	22340.286
2.0894576	22292.323
2.0916479	22246.918
2.0938383	22198.705
2.0960286	22152.686
2.0982190	22095.911
2.1004093	22051.371
2.1025997	22004.506
2.1047900	21960.515
2.1069803	21917.239
2.1091707	21861.519
2.1113610	21814.509
2.1135514	21770.137
2.1157417	21724.481
2.1179320	21689.740
2.1201224	21649.321
2.1223127	21615.038
2.1245031	21567.206
2.1266934	21524.573
2.1288837	21487.646
2.1310741	21436.182
2.1332644	21392.866
2.1354548	21346.420
2.1376451	21307.109
2.1398354	21263.674
2.1420258	21219.066
2.1442161	21170.142
2.1464065	21121.628
2.1485968	21081.598
2.1507871	21033.254
2.1529775	20992.449
2.1551678	20951.427
2.1573582	20905.314
2.1595485	20862.757
2.1617389	20820.543
2.1639292	20777.327
2.1661195	20732.652
2.1683099	20684.179
2.1705002	20645.208
2.1726906	20600.629
2.1748809	20564.593
2.1770712	20527.427
2.1792616	20483.684
2.1814519	20447.009
2.1836423	20407.214
2.1858326	20370.889
2.1880229	20330.293
2.1902133	20283.552
2.1924036	20245.366
2.1945940	20201.687
2.1967843	20164.854
2.1989746	20117.282
2.2011650	20079.634
2.2033553	20040.197
2.2055457	20000.228
2.2077360	19956.125
2.2099263	19908.761
2.2121167	19868.178
2.2143070	19825.791
2.2164974	19783.921
2.2186877	19738.299
2.2208781	19689.720
2.2230684	19647.043
2.2252587	19601.197
2.2274491	19554.069
2.2296394	19509.383
2.2318298	19461.774
2.2340201	19422.011
2.2362104	19381.624
2.2384008	19343.255
2.2405911	19304.374
2.2427815	19256.640
2.2449718	19210.809
2.2471621	19161.208
2.2493525	19119.127
2.2515428	19073.541
2.2537332	19030.853
2.2559235	18992.410
2.2581138	18951.625
2.2603042	18913.120
2.2624945	18868.151
2.2646849	18825.731
2.2668752	18781.243
2.2690656	18735.627
2.2712559	18691.197
2.2734462	18653.203
2.2756366	18615.831
2.2778269	18577.203
2.2800173	18542.533
2.2822076	18504.633
2.2843979	18462.885
2.2865883	18428.621
2.2887786	18388.498
2.2909690	18348.746
2.2931593	18302.135
2.2953496	18263.003
2.2975400	18223.296
2.2997303	18185.294
2.3019207	18140.706
2.3041110	18095.848
2.3063013	18054.521
2.3084917	18020.816
2.3106820	17976.365
2.3128724	17938.544
2.3150627	17894.707
2.3172530	17853.671
2.3194434	17811.506
2.3216337	17770.409
2.3238241	17730.659
2.3260144	17687.868
2.3282048	17643.578
2.3303951	17597.534
2.3325854	17554.135
2.3347758	17517.804
2.3369661	17479.799
2.3391565	17440.410
2.3413468	17399.871
2.3435371	17355.731
2.3457275	17313.353
2.3479178	17266.053
2.3501082	17224.907
2.3522985	17175.171
2.3544888	17136.347
2.3566792	17092.824
2.3588695	17055.397
2.3610599	17012.053
2.3632502	16970.995
2.3654405	16935.505
2.3676309	16899.599
2.3698212	16859.999
2.3720116	16822.610
2.3742019	16783.836
2.3763922	16749.970
2.3785826	16706.355
2.3807729	16664.459
2.3829633	16625.892
2.3851536	16595.158
2.3873440	16554.998
2.3895343	16513.732
2.3917246	16465.127
2.3939150	16421.056
2.3961053	16382.602
2.3982957	16350.146
2.4004860	16320.275
2.4026763	16291.705
2.4048667	16261.673
2.4070570	16223.106
2.4092474	16188.040
2.4114377	16153.214
2.4136280	16120.477
2.4158184	16084.693
2.4180087	16050.738
2.4201991	16014.245
2.4223894	15971.512
2.4245797	15935.303
2.4267701	15895.937
2.4289604	15857.563
2.4311508	15819.330
2.4333411	15777.490
2.4355315	15740.537
2.4377218	15708.344
2.4399121	15675.684
2.4421025	15632.878
2.4442928	15584.168
2.4464832	15541.152
2.4486735	15509.765
2.4508638	15482.926
2.4530542	15450.401
2.4552445	15414.210
2.4574349	15369.050
2.4596252	15329.795
2.4618155	15291.414
2.4640059	15258.169
2.4661962	15224.042
2.4683866	15192.611
2.4705769	15158.239
2.4727672	15121.735
2.4749576	15083.370
2.4771479	15041.770
2.4793383	15006.484
2.4815286	14970.112
2.4837189	14939.856
2.4859093	14910.054
2.4880996	14868.741
2.4902900	14833.903
2.4924803	14796.921
2.4946707	14760.181
2.4968610	14723.569
2.4990513	14687.371
2.5012417	14656.551
2.5034320	14621.281
2.5056224	14589.830
2.5078127	14558.206
2.5100030	14525.883
2.5121934	14495.632
2.5143837	14468.066
2.5165741	14437.691
2.5187644	14403.177
2.5209547	14363.180
2.5231451	14327.474
2.5253354	14289.164
2.5275258	14256.510
2.5297161	14219.591
2.5319064	14183.155
2.5340968	14142.595
2.5362871	14106.174
2.5384775	14073.408
2.5406678	14045.563
2.5428582	14015.152
2.5450485	13978.830
2.5472388	13945.619
2.5494292	13911.288
2.5516195	13881.416
2.5538099	13853.691
2.5560002	13819.806
2.5581905	13779.260
2.5603809	13739.563
2.5625712	13699.590
2.5647616	13667.633
2.5669519	13635.950
2.5691422	13602.889
2.5713326	13572.069
2.5735229	13540.603
2.5757133	13507.810
2.5779036	13476.768
2.5800939	13443.474
2.5822843	13415.288
2.5844746	13382.844
2.5866650	13356.581
2.5888553	13328.761
2.5910456	13301.422
2.5932360	13265.384
2.5954263	13234.829
2.5976167	13207.879
2.5998070	13180.145
2.6019974	13145.442
2.6041877	13107.558
2.6063780	13075.150
2.6085684	13042.496
2.6107587	13007.815
2.6129491	12971.366
2.6151394	12939.467
2.6173297	12909.720
2.6195201	12880.172
2.6217104	12847.775
2.6239008	12824.759
2.6260911	12804.017
2.6282814	12774.321
2.6304718	12742.274
2.6326621	12713.297
2.6348525	12685.988
2.6370428	12658.518
2.6392331	12627.251
2.6414235	12591.227
2.6436138	12551.693
2.6458042	12509.973
2.6479945	12477.167
2.6501848	12443.944
2.6523752	12411.828
2.6545655	12377.255
2.6567559	12342.445
2.6589462	12304.151
2.6611366	12270.772
2.6633269	12247.471
2.6655172	12224.412
2.6677076	12196.542
2.6698979	12163.508
2.6720883	12131.547
2.6742786	12100.319
2.6764689	12069.471
2.6786593	12037.854
2.6808496	12010.321
2.6830400	11983.926
2.6852303	11952.029
2.6874206	11918.855
2.6896110	11889.571
2.6918013	11860.807
2.6939917	11834.287
2.6961820	11807.499
2.6983723	11784.286
2.7005627	11755.606
2.7027530	11731.421
2.7049434	11699.388
2.7071337	11671.136
2.7093241	11644.109
2.7115144	11613.028
2.7137047	11585.688
2.7158951	11556.236
2.7180854	11531.406
2.7202758	11508.375
2.7224661	11490.585
2.7246564	11474.747
2.7268468	11464.414
2.7290371	11462.815
2.7312275	11469.815
2.7334178	11484.262
2.7356081	11508.583
2.7377985	11529.238
2.7399888	11544.348
2.7421792	11542.587
2.7443695	11527.987
2.7465598	11506.541
2.7487502	11480.423
2.7509405	11449.533
2.7531309	11425.286
2.7553212	11394.480
2.7575115	11363.023
2.7597019	11324.661
2.7618922	11286.633
2.7640826	11237.570
2.7662729	11181.284
2.7684633	11112.443
2.7706536	11041.187
2.7728439	10969.269
2.7750343	10903.654
2.7772246	10848.599
2.7794150	10802.270
2.7816053	10763.940
2.7837956	10733.475
2.7859860	10708.636
2.7881763	10681.619
2.7903667	10656.193
2.7925570	10625.672
2.7947473	10600.299
2.7969377	10571.910
2.7991280	10548.811
2.8013184	10519.300
2.8035087	10495.042
2.8056990	10471.408
2.8078894	10446.881
2.8100797	10422.588
2.8122701	10402.094
2.8144604	10379.162
2.8166507	10355.894
2.8188411	10329.643
2.8210314	10311.153
2.8232218	10290.532
2.8254121	10272.718
2.8276025	10249.268
2.8297928	10227.417
2.8319831	10202.623
2.8341735	10177.167
2.8363638	10155.356
2.8385542	10130.812
2.8407445	10108.164
2.8429348	10084.584
2.8451252	10062.460
2.8473155	10043.332
2.8495059	10022.308
2.8516962	10003.217
2.8538865	9979.0162
2.8560769	9956.1840
2.8582672	9936.1779
2.8604576	9910.3290
2.8626479	9888.3549
2.8648382	9865.5218
2.8670286	9844.3492
2.8692189	9823.4338
2.8714093	9796.7177
2.8735996	9775.3414
2.8757900	9749.0958
2.8779803	9729.5997
2.8801706	9712.4068
2.8823610	9694.5103
2.8845513	9676.1897
2.8867417	9658.0708
2.8889320	9637.4303
2.8911223	9621.3557
2.8933127	9601.0282
2.8955030	9585.3121
2.8976934	9561.9573
2.8998837	9542.0083
2.9020740	9519.2533
2.9042644	9497.2431
2.9064547	9475.5454
2.9086451	9458.0839
2.9108354	9440.4291
2.9130257	9422.1927
2.9152161	9406.2705
2.9174064	9391.7030
2.9195968	9377.3052
2.9217871	9359.5083
2.9239774	9341.6970
2.9261678	9326.9491
2.9283581	9314.1239
2.9305485	9300.5082
2.9327388	9282.9117
2.9349292	9266.1092
2.9371195	9246.4294
2.9393098	9228.9363
2.9415002	9207.8123
2.9436905	9192.3454
2.9458809	9173.0144
2.9480712	9154.6328
2.9502615	9138.4664
2.9524519	9122.5983
2.9546422	9112.5783
2.9568326	9098.7125
2.9590229	9084.6904
2.9612132	9066.0447
2.9634036	9050.7587
2.9655939	9038.0288
2.9677843	9025.5802
2.9699746	9015.2377
2.9721649	9002.2508
2.9743553	8988.6110
2.9765456	8970.2261
2.9787360	8954.1960
2.9809263	8941.5273
2.9831166	8932.5279
2.9853070	8913.0702
2.9874973	8899.0632
2.9896877	8882.6190
2.9918780	8869.0552
2.9940684	8850.1815
2.9962587	8836.6633
2.9984490	8822.6105
3.0006394	8808.7329
3.0028297	8796.4562
3.0050201	8784.0292
3.0072104	8779.9770
3.0094007	8782.6825
3.0115911	8789.4234
3.0137814	8801.1287
3.0159718	8801.4326
3.0181621	8795.8391
3.0203524	8782.8995
3.0225428	8769.1798
3.0247331	8749.8252
3.0269235	8730.6005
3.0291138	8717.6076
3.0313041	8704.0764
3.0334945	8690.9113
3.0356848	8680.6278
3.0378752	8674.9426
3.0400655	8672.0446
3.0422559	8661.1537
3.0444462	8650.9154
3.0466365	8633.5043
3.0488269	8616.2846
3.0510172	8598.5305
3.0532076	8581.2847
3.0553979	8570.9575
3.0575882	8562.4448
3.0597786	8558.4902
3.0619689	8558.8548
3.0641593	8558.5697
3.0663496	8553.6002
3.0685399	8544.5059
3.0707303	8538.1023
3.0729206	8526.3055
3.0751110	8516.9201
3.0773013	8501.4586
3.0794916	8488.3886
3.0816820	8477.0421
3.0838723	8465.5609
3.0860627	8458.7604
3.0882530	8446.8900
3.0904433	8436.5691
3.0926337	8419.9323
3.0948240	8404.7820
3.0970144	8391.3506
3.0992047	8376.0548
3.1013951	8361.4411
3.1035854	8349.1262
3.1057757	8334.6257
3.1079661	8324.5415
3.1101564	8314.9844
3.1123468	8304.2765
3.1145371	8290.7019
3.1167274	8279.5217
3.1189178	8267.7059
3.1211081	8258.6109
3.1232985	8250.5440
3.1254888	8244.8439
3.1276791	8236.8972
3.1298695	8229.5942
3.1320598	8227.7687
3.1342502	8226.1059
3.1364405	8226.5315
3.1386308	8225.2037
3.1408212	8219.1402
3.1430115	8209.2509
3.1452019	8201.4523
3.1473922	8192.9473
3.1495825	8187.1484
3.1517729	8182.4892
3.1539632	8180.1638
3.1561536	8174.3797
3.1583439	8167.5816
3.1605343	8165.9388
3.1627246	8161.1815
3.1649149	8161.6286
3.1671053	8164.7027
3.1692956	8167.3026
3.1714860	8166.8810
3.1736763	8163.1731
3.1758666	8158.2441
3.1780570	8154.3338
3.1802473	8149.3592
3.1824377	8140.7617
3.1846280	8130.5039
3.1868183	8121.4127
3.1890087	8118.5973
3.1911990	8113.9660
3.1933894	8110.2179
3.1955797	8104.5584
3.1977700	8101.6618
3.1999604	8098.6026
3.2021507	8093.9026
3.2043411	8084.7504
3.2065314	8081.3281
3.2087218	8074.1599
3.2109121	8070.1645
3.2131024	8068.0293
3.2152928	8068.5783
3.2174831	8069.1062
3.2196735	8068.1895
3.2218638	8065.7128
3.2240541	8062.1646
3.2262445	8059.8772
3.2284348	8060.3407
3.2306252	8056.4989
3.2328155	8056.3286
3.2350058	8051.9424
3.2371962	8051.9054
3.2393865	8047.8519
3.2415769	8048.0297
3.2437672	8049.4205
3.2459575	8054.0331
3.2481479	8057.9671
3.2503382	8053.4783
3.2525286	8050.8666
3.2547189	8046.5274
3.2569092	8045.2315
3.2590996	8047.2455
3.2612899	8048.5492
3.2634803	8050.1403
3.2656706	8048.9572
3.2678610	8050.1711
3.2700513	8052.2873
3.2722416	8054.3186
3.2744320	8051.1860
3.2766223	8052.2168
3.2788127	8052.5775
3.2810030	8057.5508
3.2831933	8057.3693
3.2853837	8055.3457
3.2875740	8050.9521
3.2897644	8047.7158
3.2919547	8045.8303
3.2941450	8043.6183
3.2963354	8052.7434
3.2985257	8056.7725
3.3007161	8063.0837
3.3029064	8065.6284
3.3050967	8066.7319
3.3072871	8072.7188
3.3094774	8073.7830
3.3116678	8079.9631
3.3138581	8080.6228
3.3160484	8086.1870
3.3182388	8093.4407
3.3204291	8099.6464
3.3226195	8106.7227
3.3248098	8110.2772
3.3270002	8110.1717
3.3291905	8110.1909
3.3313808	8107.6709
3.3335712	8109.6692
3.3357615	8115.8823
3.3379519	8123.2490
3.3401422	8128.8923
3.3423325	8130.7211
3.3445229	8135.1187
3.3467132	8140.3482
3.3489036	8146.8012
3.3510939	8150.0316
3.3532842	8152.5116
3.3554746	8152.4769
3.3576649	8150.4995
3.3598553	8151.0159
3.3620456	8152.3461
3.3642359	8154.2976
3.3664263	8160.3953
3.3686166	8163.0059
3.3708070	8173.0145
3.3729973	8176.3392
3.3751877	8184.2198
3.3773780	8185.0372
3.3795683	8189.8537
3.3817587	8196.6313
3.3839490	8200.3710
3.3861394	8203.7720
3.3883297	8204.2603
3.3905200	8206.2700
3.3927104	8210.8599
3.3949007	8219.2815
3.3970911	8228.4196
3.3992814	8236.4743
3.4014717	8244.0232
3.4036621	8250.3645
3.4058524	8255.1933
3.4080428	8264.4915
3.4102331	8266.1132
3.4124234	8272.1319
3.4146138	8276.7144
3.4168041	8285.7085
3.4189945	8294.5563
3.4211848	8305.1990
3.4233751	8314.2621
3.4255655	8321.2938
3.4277558	8328.5579
3.4299462	8336.6319
3.4321365	8341.8732
3.4343269	8347.9275
3.4365172	8353.0379
3.4387075	8361.6737
3.4408979	8370.9056
3.4430882	8377.7728
3.4452786	8386.8676
3.4474689	8391.9614
3.4496592	8403.8356
3.4518496	8413.1000
3.4540399	8421.9854
3.4562303	8427.7362
3.4584206	8435.3868
3.4606109	8438.8362
3.4628013	8444.3127
3.4649916	8449.2484
3.4671820	8455.8693
3.4693723	8465.2296
3.4715626	8476.9525
3.4737530	8482.8926
3.4759433	8489.6154
3.4781337	8499.6627
3.4803240	8510.9722
3.4825143	8527.4147
3.4847047	8537.3930
3.4868950	8545.1278
3.4890854	8551.3597
3.4912757	8559.6659
3.4934661	8567.9119
3.4956564	8579.9150
3.4978467	8589.5402
3.5000371	8600.2340
3.5022274	8615.4508
3.5044178	8629.3920
3.5066081	8642.6145
3.5087984	8651.5400
3.5109888	8659.6088
3.5131791	8663.3237
3.5153695	8666.2959
3.5175598	8674.3737
3.5197501	8686.0697
3.5219405	8696.6394
3.5241308	8711.5960
3.5263212	8722.5820
3.5285115	8733.7988
3.5307018	8743.7522
3.5328922	8756.2585
3.5350825	8768.5415
3.5372729	8781.2331
3.5394632	8794.2417
3.5416536	8804.2451
3.5438439	8815.6811
3.5460342	8824.4627
3.5482246	8836.6666
3.5504149	8845.6046
3.5526053	8856.7752
3.5547956	8864.3629
3.5569859	8873.3617
3.5591763	8884.3138
3.5613666	8893.5305
3.5635570	8904.6355
3.5657473	8913.2763
3.5679376	8927.7968
3.5701280	8943.7265
3.5723183	8961.1389
3.5745087	8979.1766
3.5766990	9000.5990
3.5788893	9027.0516
3.5810797	9055.7303
3.5832700	9084.6192
3.5854604	9113.5422
3.5876507	9133.7119
3.5898410	9151.7532
3.5920314	9167.6273
3.5942217	9176.9858
3.5964121	9188.0699
3.5986024	9195.6425
3.6007928	9210.7816
3.6029831	9224.2828
3.6051734	9240.4143
3.6073638	9253.5783
3.6095541	9262.7553
3.6117445	9267.3170
3.6139348	9264.3600
3.6161251	9264.9320
3.6183155	9258.1154
3.6205058	9253.7946
3.6226962	9248.5336
3.6248865	9252.3513
3.6270768	9262.6481
3.6292672	9268.8482
3.6314575	9276.2069
3.6336479	9288.9216
3.6358382	9300.9390
3.6380285	9319.5076
3.6402189	9335.7479
3.6424092	9349.0616
3.6445996	9357.3624
3.6467899	9367.5105
3.6489802	9377.1453
3.6511706	9386.7132
3.6533609	9394.6884
3.6555513	9408.8724
3.6577416	9424.3419
3.6599320	9436.6860
3.6621223	9446.3933
3.6643126	9456.6127
3.6665030	9466.6131
3.6686933	9482.8361
3.6708837	9496.1532
3.6730740	9511.4483
3.6752643	9524.2612
3.6774547	9535.8871
3.6796450	9546.6347
3.6818354	9560.0002
3.6840257	9571.6390
3.6862160	9586.9455
3.6884064	9599.1329
3.6905967	9609.9332
3.6927871	9621.8951
3.6949774	9634.9268
3.6971677	9646.7511
3.6993581	9654.9783
3.7015484	9666.2951
3.7037388	9674.7442
3.7059291	9687.9614
3.7081195	9700.3498
3.7103098	9715.6021
3.7125001	9727.0523
3.7146905	9734.5680
3.7168808	9743.8024
3.7190712	9754.8348
3.7212615	9763.4582
3.7234518	9775.2687
3.7256422	9785.4489
3.7278325	9800.3697
3.7300229	9812.8456
3.7322132	9825.8017
3.7344035	9833.8317
3.7365939	9844.3168
3.7387842	9851.2888
3.7409746	9863.4743
3.7431649	9872.9594
3.7453552	9887.8137
3.7475456	9899.4370
3.7497359	9912.4869
3.7519263	9920.8151
3.7541166	9933.0933
3.7563069	9940.1403
3.7584973	9948.4964
3.7606876	9960.2007
3.7628780	9968.9330
3.7650683	9977.7489
3.7672587	9986.4518
3.7694490	10000.653
3.7716393	10016.374
3.7738297	10025.149
3.7760200	10032.530
3.7782104	10044.534
3.7804007	10054.556
3.7825910	10062.737
3.7847814	10074.490
3.7869717	10085.627
3.7891621	10095.554
3.7913524	10105.279
3.7935427	10116.597
3.7957331	10126.552
3.7979234	10135.367
3.8001138	10144.636
3.8023041	10156.488
3.8044944	10167.129
3.8066848	10173.781
3.8088751	10185.062
3.8110655	10196.183
3.8132558	10205.789
3.8154461	10213.192
3.8176365	10221.781
3.8198268	10231.274
3.8220172	10241.831
3.8242075	10252.396
3.8263979	10257.938
3.8285882	10263.452
3.8307785	10271.302
3.8329689	10280.591
3.8351592	10292.833
3.8373496	10300.570
3.8395399	10311.321
3.8417302	10318.878
3.8439206	10321.738
3.8461109	10333.303
3.8483013	10341.276
3.8504916	10348.238
3.8526819	10356.356
3.8548723	10367.187
3.8570626	10381.681
3.8592530	10391.881
3.8614433	10404.464
3.8636336	10421.723
3.8658240	10446.041
3.8680143	10474.469
3.8702047	10501.444
3.8723950	10534.391
3.8745854	10566.720
3.8767757	10596.513
3.8789660	10621.887
3.8811564	10637.495
3.8833467	10651.493
3.8855371	10658.797
3.8877274	10663.488
3.8899177	10664.961
3.8921081	10673.583
3.8942984	10678.762
3.8964888	10685.959
3.8986791	10688.928
3.9008694	10690.745
3.9030598	10682.962
3.9052501	10666.485
3.9074405	10647.674
3.9096308	10625.719
3.9118211	10604.967
3.9140115	10586.489
3.9162018	10576.050
3.9183922	10567.464
3.9205825	10560.477
3.9227728	10560.533
3.9249632	10563.489
3.9271535	10568.457
3.9293439	10570.787
3.9315342	10574.369
3.9337246	10580.275
3.9359149	10590.604
3.9381052	10596.866
3.9402956	10600.254
3.9424859	10601.424
3.9446763	10600.886
3.9468666	10600.268
3.9490569	10602.248
3.9512473	10605.088
3.9534376	10610.075
3.9556280	10610.179
3.9578183	10611.709
3.9600086	10615.050
3.9621990	10619.262
3.9643893	10619.219
3.9665797	10618.831
3.9687700	10617.664
3.9709603	10619.586
3.9731507	10626.807
3.9753410	10634.763
3.9775314	10638.495
3.9797217	10643.124
3.9819120	10644.950
3.9841024	10646.513
3.9862927	10646.681
3.9884831	10647.867
3.9906734	10648.216
3.9928638	10648.818
3.9950541	10649.115
3.9972444	10652.758
3.9994348	10657.861
4.0016251	10661.877
4.0038155	10661.771
4.0060058	10660.906
4.0081961	10661.479
4.0103865	10659.533
4.0125768	10661.760
4.0147672	10659.996
4.0169575	10659.482
4.0191478	10659.164
4.0213382	10659.997
4.0235285	10665.356
4.0257189	10669.410
4.0279092	10671.712
4.0300995	10676.502
4.0322899	10683.987
4.0344802	10694.239
4.0366706	10701.233
4.0388609	10704.133
4.0410513	10705.815
4.0432416	10709.595
4.0454319	10720.291
4.0476223	10733.408
4.0498126	10754.935
4.0520030	10771.413
4.0541933	10784.224
4.0563836	10798.193
4.0585740	10807.007
4.0607643	10811.350
4.0629547	10802.183
4.0651450	10794.594
4.0673353	10784.810
4.0695257	10779.995
4.0717160	10773.693
4.0739064	10768.222
4.0760967	10765.034
4.0782870	10760.445
4.0804774	10755.864
4.0826677	10748.988
4.0848581	10738.752
4.0870484	10721.298
4.0892387	10699.512
4.0914291	10680.977
4.0936194	10667.951
4.0958098	10655.118
4.0980001	10655.204
4.1001905	10652.381
4.1023808	10651.475
4.1045711	10641.817
4.1067615	10634.608
4.1089518	10628.874
4.1111422	10621.292
4.1133325	10610.375
4.1155228	10596.535
4.1177132	10583.912
4.1199035	10572.034
4.1220939	10559.392
4.1242842	10550.572
4.1264745	10541.038
4.1286649	10531.126
4.1308552	10518.147
4.1330456	10508.940
4.1352359	10498.991
4.1374262	10493.033
4.1396166	10483.441
4.1418069	10478.537
4.1439973	10466.511
4.1461876	10456.292
4.1483779	10446.215
4.1505683	10440.629
4.1527586	10438.654
4.1549490	10434.458
4.1571393	10432.424
4.1593297	10428.451
4.1615200	10422.058
4.1637103	10413.659
4.1659007	10404.371
4.1680910	10395.567
4.1702814	10391.012
4.1724717	10383.021
4.1746620	10374.115
4.1768524	10366.155
4.1790427	10359.364
4.1812331	10355.861
4.1834234	10345.409
4.1856137	10333.783
4.1878041	10318.514
4.1899944	10307.635
4.1921848	10299.225
4.1943751	10290.781
4.1965654	10286.465
4.1987558	10277.724
4.2009461	10271.742
4.2031365	10263.367
4.2053268	10254.116
4.2075172	10240.622
4.2097075	10232.753
4.2118978	10224.648
4.2140882	10216.753
4.2162785	10210.332
4.2184689	10205.926
4.2206592	10200.118
4.2228495	10192.642
4.2250399	10181.325
4.2272302	10173.055
4.2294206	10165.620
4.2316109	10156.753
4.2338012	10153.608
4.2359916	10146.048
4.2381819	10142.861
4.2403723	10135.585
4.2425626	10131.540
4.2447529	10127.164
4.2469433	10121.618
4.2491336	10116.559
4.2513240	10105.932
4.2535143	10090.327
4.2557046	10076.312
4.2578950	10063.769
4.2600853	10054.971
4.2622757	10044.262
4.2644660	10031.230
4.2666564	10020.955
4.2688467	10011.450
4.2710370	10001.297
4.2732274	9989.9409
4.2754177	9979.6121
4.2776081	9965.5378
4.2797984	9959.0716
4.2819887	9950.6405
4.2841791	9943.3501
4.2863694	9933.8136
4.2885598	9925.5244
4.2907501	9912.2975
4.2929404	9901.0941
4.2951308	9886.9968
4.2973211	9876.1067
4.2995115	9869.0839
4.3017018	9860.1744
4.3038921	9849.8663
4.3060825	9834.3579
4.3082728	9821.6932
4.3104632	9809.7675
4.3126535	9803.0295
4.3148438	9793.9872
4.3170342	9783.4445
4.3192245	9770.9467
4.3214149	9763.8937
4.3236052	9754.2596
4.3257956	9744.8844
4.3279859	9733.0411
4.3301762	9719.9005
4.3323666	9710.9447
4.3345569	9701.0797
4.3367473	9692.2405
4.3389376	9679.9932
4.3411279	9666.9773
4.3433183	9656.4994
4.3455086	9645.5781
4.3476990	9635.9888
4.3498893	9625.6622
4.3520796	9620.5830
4.3542700	9622.5903
4.3564603	9623.4535
4.3586507	9624.6921
4.3608410	9627.6606
4.3630313	9637.1663
4.3652217	9660.8608
4.3674120	9702.3774
4.3696024	9752.3770
4.3717927	9807.9858
4.3739831	9855.5435
4.3761734	9885.7014
4.3783637	9899.2615
4.3805541	9899.1249
4.3827444	9889.4085
[truncated: 3,000 more rows]
