# Supplementary material for: Mechanochemically-induced glass formation from two-dimensional hybrid organic–inorganic perovskites
Source: Chem Sci. 2024 Apr 19;15(19):7198–205. doi: 10.1039/d4sc00905c (PMC11095504; doi:10.1039/d4sc00905c)
Supplement: SC-015-D4SC00905C-s002 [file SC-015-D4SC00905C-s002.zip › XRD_data_and_TOPAS_input_file/012288.xy]

0.0042531738	0.0000000
0.0064435146	0.0000000
0.0086338554	0.0000000
0.010824196	0.0000000
0.013014537	0.0000000
0.015204878	0.0000000
0.017395219	0.0000000
0.019585559	0.0000000
0.021775900	0.0000000
0.023966241	0.0000000
0.026156582	0.0000000
0.028346922	0.0000000
0.030537263	0.0000000
0.032727604	0.0000000
0.034917945	0.0000000
0.037108286	0.0000000
0.039298626	0.0000000
0.041488967	0.0000000
0.043679308	0.0000000
0.045869649	0.0000000
0.048059990	0.0000000
0.050250330	0.0000000
0.052440671	0.0000000
0.054631012	0.0000000
0.056821353	0.0000000
0.059011694	0.0000000
0.061202034	0.0000000
0.063392375	0.0000000
0.065582716	0.0000000
0.067773057	0.0000000
0.069963398	0.0000000
0.072153738	0.0000000
0.074344079	0.0000000
0.076534420	0.0000000
0.078724761	0.0000000
0.080915101	0.0000000
0.083105442	0.0000000
0.085295783	0.0000000
0.087486124	0.0000000
0.089676465	0.0000000
0.091866805	0.0000000
0.094057146	0.0000000
0.096247487	0.0000000
0.098437828	0.0000000
0.10062817	0.0000000
0.10281851	0.0000000
0.10500885	0.0000000
0.10719919	0.0000000
0.10938953	0.0000000
0.11157987	0.0000000
0.11377021	0.0000000
0.11596055	0.0000000
0.11815089	0.0000000
0.12034124	0.0000000
0.12253158	0.0000000
0.12472192	0.0000000
0.12691226	0.0000000
0.12910260	0.0000000
0.13129294	0.0000000
0.13348328	0.0000000
0.13567362	0.0000000
0.13786396	0.0000000
0.14005430	0.0000000
0.14224464	0.0000000
0.14443498	0.0000000
0.14662533	0.0000000
0.14881567	0.0000000
0.15100601	0.0000000
0.15319635	0.0000000
0.15538669	0.0000000
0.15757703	0.0000000
0.15976737	0.0000000
0.16195771	0.0000000
0.16414805	0.0000000
0.16633839	0.0000000
0.16852873	0.0000000
0.17071907	0.0000000
0.17290941	0.0000000
0.17509976	0.0000000
0.17729010	0.0000000
0.17948044	0.0000000
0.18167078	0.0000000
0.18386112	0.0000000
0.18605146	0.0000000
0.18824180	0.0000000
0.19043214	0.0000000
0.19262248	0.0000000
0.19481282	0.0000000
0.19700316	0.0000000
0.19919350	0.0000000
0.20138384	0.0000000
0.20357419	0.0000000
0.20576453	0.0000000
0.20795487	0.0000000
0.21014521	0.0000000
0.21233555	0.0000000
0.21452589	0.0000000
0.21671623	0.0000000
0.21890657	0.0000000
0.22109691	0.0000000
0.22328725	0.0000000
0.22547759	0.0000000
0.22766793	0.0000000
0.22985828	0.0000000
0.23204862	0.0000000
0.23423896	0.0000000
0.23642930	0.0000000
0.23861964	0.0000000
0.24080998	0.0000000
0.24300032	0.0000000
0.24519066	0.0000000
0.24738100	0.0000000
0.24957134	0.0000000
0.25176168	0.0000000
0.25395202	0.0000000
0.25614236	0.0000000
0.25833271	0.0000000
0.26052305	0.0000000
0.26271339	0.0000000
0.26490373	0.0000000
0.26709407	0.0000000
0.26928441	0.0000000
0.27147475	0.0000000
0.27366509	0.0000000
0.27585543	0.0000000
0.27804577	0.0000000
0.28023611	0.0000000
0.28242645	0.0000000
0.28461679	0.0000000
0.28680714	0.0000000
0.28899748	0.0000000
0.29118782	0.0000000
0.29337816	0.0000000
0.29556850	0.0000000
0.29775884	0.0000000
0.29994918	0.0000000
0.30213952	0.0000000
0.30432986	0.0000000
0.30652020	0.0000000
0.30871054	0.0000000
0.31090088	0.0000000
0.31309123	0.0000000
0.31528157	0.0000000
0.31747191	0.0000000
0.31966225	0.0000000
0.32185259	0.0000000
0.32404293	0.0000000
0.32623327	0.0000000
0.32842361	0.0000000
0.33061395	0.0000000
0.33280429	0.0000000
0.33499463	0.0000000
0.33718497	0.0000000
0.33937531	0.0000000
0.34156566	0.0000000
0.34375600	0.0000000
0.34594634	0.0000000
0.34813668	0.0000000
0.35032702	0.0000000
0.35251736	0.0000000
0.35470770	0.0000000
0.35689804	0.0000000
0.35908838	0.0000000
0.36127872	0.0000000
0.36346906	0.0000000
0.36565940	0.0000000
0.36784975	0.0000000
0.37004009	0.0000000
0.37223043	0.0000000
0.37442077	0.0000000
0.37661111	0.0000000
0.37880145	0.0000000
0.38099179	0.0000000
0.38318213	0.0000000
0.38537247	0.0000000
0.38756281	0.0000000
0.38975315	0.0000000
0.39194349	0.0000000
0.39413383	0.0000000
0.39632418	0.0000000
0.39851452	0.0000000
0.40070486	0.0000000
0.40289520	0.0000000
0.40508554	0.0000000
0.40727588	0.0000000
0.40946622	0.0000000
0.41165656	0.0000000
0.41384690	0.0000000
0.41603724	0.0000000
0.41822758	0.0000000
0.42041792	0.0000000
0.42260826	0.0000000
0.42479861	0.0000000
0.42698895	0.0000000
0.42917929	0.0000000
0.43136963	0.0000000
0.43355997	0.0000000
0.43575031	0.0000000
0.43794065	0.0000000
0.44013099	0.0000000
0.44232133	0.0000000
0.44451167	0.0000000
0.44670201	0.0000000
0.44889235	0.0000000
0.45108270	0.0000000
0.45327304	0.0000000
0.45546338	0.0000000
0.45765372	0.0000000
0.45984406	0.0000000
0.46203440	0.0000000
0.46422474	0.0000000
0.46641508	0.0000000
0.46860542	0.0000000
0.47079576	0.0000000
0.47298610	0.0000000
0.47517644	0.0000000
0.47736678	0.0000000
0.47955713	0.0000000
0.48174747	0.0000000
0.48393781	0.0000000
0.48612815	0.0000000
0.48831849	0.0000000
0.49050883	0.0000000
0.49269917	0.0000000
0.49488951	0.0000000
0.49707985	0.0000000
0.49927019	4847.4869
0.50146053	4978.4949
0.50365087	4971.5673
0.50584121	4996.5045
0.50803156	5011.0442
0.51022190	5030.4496
0.51241224	5048.5150
0.51460258	5097.7848
0.51679292	5128.6199
0.51898326	5174.9103
0.52117360	5194.6697
0.52336394	5227.2913
0.52555428	5255.2725
0.52774462	5304.7226
0.52993496	5353.8483
0.53212530	5395.1404
0.53431565	5423.5118
0.53650599	5430.5411
0.53869633	5456.3216
0.54088667	5498.3669
0.54307701	5536.2420
0.54526735	5563.5854
0.54745769	5587.1045
0.54964803	5610.5740
0.55183837	5635.1623
0.55402871	5643.0122
0.55621905	5655.3038
0.55840939	5670.6824
0.56059973	5684.3918
0.56279008	5695.0574
0.56498042	5700.0148
0.56717076	5721.7361
0.56936110	5751.4016
0.57155144	5799.5545
0.57374178	5852.4368
0.57593212	5897.2453
0.57812246	5948.4907
0.58031280	5988.3917
0.58250314	6039.3663
0.58469348	6100.4744
0.58688382	6173.7111
0.58907416	6252.6844
0.59126451	6343.8853
0.59345485	6450.5003
0.59564519	6563.6181
0.59783553	6667.4888
0.60002587	6779.1231
0.60221621	6876.9032
0.60440655	6987.5498
0.60659689	7071.0162
0.60878723	7141.2680
0.61097757	7205.3428
0.61316791	7250.0927
0.61535825	7296.1792
0.61754860	7313.0764
0.61973894	7316.1480
0.62192928	7309.9224
0.62411962	7296.0202
0.62630996	7274.0773
0.62850030	7240.9184
0.63069064	7213.2846
0.63288098	7190.4499
0.63507132	7176.5303
0.63726166	7179.6003
0.63945200	7181.7206
0.64164234	7185.1228
0.64383268	7194.8904
0.64602303	7212.2238
0.64821337	7243.0808
0.65040371	7273.8742
0.65259405	7320.4043
0.65478439	7354.4046
0.65697473	7397.6308
0.65916507	7445.5127
0.66135541	7498.4759
0.66354575	7550.6477
0.66573609	7588.2157
0.66792643	7630.1526
0.67011677	7684.4556
0.67230711	7747.9137
0.67449746	7811.1303
0.67668780	7858.5222
0.67887814	7910.0837
0.68106848	7970.5974
0.68325882	8029.4950
0.68544916	8084.4875
0.68763950	8131.7518
0.68982984	8193.5381
0.69202018	8258.7262
0.69421052	8324.2546
0.69640086	8386.3466
0.69859120	8439.1017
0.70078155	8501.2904
0.70297189	8564.2651
0.70516223	8629.7376
0.70735257	8691.4771
0.70954291	8751.0938
0.71173325	8817.0816
0.71392359	8882.2103
0.71611393	8932.8603
0.71830427	8991.5843
0.72049461	9046.7446
0.72268495	9102.6561
0.72487529	9163.2022
0.72706563	9219.0619
0.72925598	9278.1035
0.73144632	9326.7278
0.73363666	9369.2847
0.73582700	9414.5288
0.73801734	9454.0839
0.74020768	9501.4688
0.74239802	9535.5746
0.74458836	9567.1872
0.74677870	9597.4660
0.74896904	9634.5165
0.75115938	9678.9541
0.75334972	9711.5310
0.75554006	9750.4602
0.75773041	9770.4223
0.75992075	9776.7832
0.76211109	9785.2672
0.76430143	9801.8885
0.76649177	9810.3941
0.76868211	9815.0240
0.77087245	9815.7247
0.77306279	9823.9097
0.77525313	9813.1318
0.77744347	9801.5523
0.77963381	9779.9036
0.78182415	9764.9905
0.78401450	9754.0266
0.78620484	9737.7261
0.78839518	9711.9016
0.79058552	9680.9257
0.79277586	9650.8161
0.79496620	9637.4709
0.79715654	9627.5290
0.79934688	9615.4557
0.80153722	9590.3560
0.80372756	9565.8633
0.80591790	9541.2377
0.80810824	9501.0744
0.81029858	9465.4259
0.81248893	9426.4571
0.81467927	9401.2821
0.81686961	9365.7525
0.81905995	9339.2661
0.82125029	9301.2499
0.82344063	9266.1900
0.82563097	9225.7019
0.82782131	9190.2432
0.83001165	9150.9571
0.83220199	9112.6655
0.83439233	9078.1673
0.83658267	9045.4241
0.83877301	9005.4020
0.84096336	8975.4182
0.84315370	8937.9008
0.84534404	8911.5120
0.84753438	8882.6896
0.84972472	8854.1748
0.85191506	8830.4626
0.85410540	8800.6255
0.85629574	8777.9209
0.85848608	8753.6333
0.86067642	8737.3037
0.86286676	8719.5941
0.86505710	8691.5446
0.86724745	8672.4861
0.86943779	8644.1893
0.87162813	8620.7426
0.87381847	8600.3399
0.87600881	8585.2075
0.87819915	8573.2009
0.88038949	8552.2950
0.88257983	8535.5537
0.88477017	8516.6319
0.88696051	8506.4228
0.88915085	8500.2146
0.89134119	8491.2329
0.89353153	8478.0547
0.89572188	8475.2067
0.89791222	8465.1337
0.90010256	8462.1641
0.90229290	8455.3494
0.90448324	8448.1087
0.90667358	8438.1081
0.90886392	8427.2828
0.91105426	8412.5489
0.91324460	8403.2309
0.91543494	8399.2114
0.91762528	8404.8355
0.91981562	8407.0724
0.92200597	8404.0300
0.92419631	8406.0145
0.92638665	8409.5566
0.92857699	8417.1729
0.93076733	8424.0261
0.93295767	8419.4419
0.93514801	8422.5257
0.93733835	8423.4608
0.93952869	8433.2133
0.94171903	8426.7633
0.94390937	8436.0672
0.94609971	8443.7125
0.94829005	8454.6860
0.95048040	8462.3825
0.95267074	8470.7132
0.95486108	8480.6046
0.95705142	8488.2685
0.95924176	8499.3451
0.96143210	8507.6185
0.96362244	8512.1782
0.96581278	8515.3001
0.96800312	8515.9017
0.97019346	8516.3215
0.97238380	8530.5715
0.97457414	8539.5818
0.97676448	8558.2578
0.97895483	8576.6715
0.98114517	8587.5198
0.98333551	8605.3642
0.98552585	8619.0706
0.98771619	8647.2971
0.98990653	8656.7434
0.99209687	8671.8329
0.99428721	8684.6127
0.99647755	8698.7417
0.99866789	8716.0784
1.0008582	8730.8552
1.0030486	8752.4644
1.0052389	8771.6920
1.0074293	8791.3498
1.0096196	8811.7360
1.0118099	8828.8320
1.0140003	8840.4090
1.0161906	8853.7908
1.0183810	8872.9053
1.0205713	8895.1055
1.0227616	8917.8922
1.0249520	8940.7811
1.0271423	8967.0742
1.0293327	8986.7251
1.0315230	8998.3417
1.0337133	9014.2168
1.0359037	9028.3345
1.0380940	9051.7718
1.0402844	9072.8495
1.0424747	9100.3532
1.0446650	9125.1320
1.0468554	9141.7242
1.0490457	9166.4720
1.0512361	9186.4161
1.0534264	9199.5348
1.0556168	9215.8888
1.0578071	9226.8684
1.0599974	9250.2630
1.0621878	9275.5859
1.0643781	9310.1863
1.0665685	9332.7092
1.0687588	9358.3679
1.0709491	9378.9252
1.0731395	9404.9688
1.0753298	9428.5469
1.0775202	9452.2153
1.0797105	9467.0709
1.0819008	9488.6405
1.0840912	9507.2502
1.0862815	9538.8850
1.0884719	9562.4001
1.0906622	9588.7581
1.0928525	9613.4626
1.0950429	9638.4506
1.0972332	9666.5790
1.0994236	9689.9025
1.1016139	9709.8478
1.1038043	9733.9688
1.1059946	9758.6746
1.1081849	9798.9873
1.1103753	9828.1176
1.1125656	9859.9591
1.1147560	9881.2159
1.1169463	9898.8336
1.1191366	9926.2689
1.1213270	9954.8330
1.1235173	9987.4610
1.1257077	10011.882
1.1278980	10036.422
1.1300883	10055.900
1.1322787	10081.015
1.1344690	10106.644
1.1366594	10142.815
1.1388497	10173.209
1.1410400	10194.307
1.1432304	10223.245
1.1454207	10245.838
1.1476111	10276.408
1.1498014	10304.525
1.1519917	10337.181
1.1541821	10368.117
1.1563724	10397.170
1.1585628	10423.871
1.1607531	10444.351
1.1629435	10464.623
1.1651338	10494.869
1.1673241	10531.202
1.1695145	10562.684
1.1717048	10587.699
1.1738952	10622.769
1.1760855	10649.594
1.1782758	10685.754
1.1804662	10715.996
1.1826565	10745.692
1.1848469	10772.882
1.1870372	10800.192
1.1892275	10833.220
1.1914179	10856.310
1.1936082	10884.851
1.1957986	10908.680
1.1979889	10942.094
1.2001792	10976.505
1.2023696	11007.097
1.2045599	11049.535
1.2067503	11095.867
1.2089406	11133.209
1.2111309	11162.713
1.2133213	11187.745
1.2155116	11219.034
1.2177020	11258.508
1.2198923	11293.099
1.2220827	11319.386
1.2242730	11348.506
1.2264633	11378.215
1.2286537	11413.886
1.2308440	11444.457
1.2330344	11473.923
1.2352247	11501.766
1.2374150	11532.732
1.2396054	11562.164
1.2417957	11595.541
1.2439861	11622.678
1.2461764	11645.116
1.2483667	11664.682
1.2505571	11690.366
1.2527474	11714.914
1.2549378	11750.464
1.2571281	11779.555
1.2593184	11818.437
1.2615088	11847.032
1.2636991	11881.643
1.2658895	11909.602
1.2680798	11943.107
1.2702702	11985.104
1.2724605	12020.999
1.2746508	12062.519
1.2768412	12083.060
1.2790315	12120.110
1.2812219	12161.620
1.2834122	12198.004
1.2856025	12235.090
1.2877929	12269.243
1.2899832	12307.416
1.2921736	12341.341
1.2943639	12379.628
1.2965542	12417.650
1.2987446	12457.500
1.3009349	12504.017
1.3031253	12538.828
1.3053156	12573.648
1.3075059	12609.198
1.3096963	12643.746
1.3118866	12679.217
1.3140770	12720.220
1.3162673	12761.086
1.3184576	12804.745
1.3206480	12850.039
1.3228383	12901.341
1.3250287	12952.434
1.3272190	12989.544
1.3294094	13026.796
1.3315997	13063.559
1.3337900	13098.490
1.3359804	13136.866
1.3381707	13176.512
1.3403611	13218.331
1.3425514	13260.946
1.3447417	13299.651
1.3469321	13349.681
1.3491224	13380.683
1.3513128	13425.381
1.3535031	13463.363
1.3556934	13508.285
1.3578838	13558.430
1.3600741	13603.336
1.3622645	13650.503
1.3644548	13690.031
1.3666451	13739.132
1.3688355	13784.004
1.3710258	13836.376
1.3732162	13885.783
1.3754065	13938.997
1.3775968	13992.209
1.3797872	14037.175
1.3819775	14089.051
1.3841679	14136.177
1.3863582	14184.852
1.3885486	14231.110
1.3907389	14277.383
1.3929292	14335.220
1.3951196	14391.456
1.3973099	14445.157
1.3995003	14506.808
1.4016906	14563.282
1.4038809	14622.327
1.4060713	14680.641
1.4082616	14732.467
1.4104520	14783.977
1.4126423	14841.803
1.4148326	14901.451
1.4170230	14971.116
1.4192133	15035.027
1.4214037	15098.848
1.4235940	15159.549
1.4257843	15209.861
1.4279747	15268.757
1.4301650	15323.238
1.4323554	15369.239
1.4345457	15421.345
1.4367361	15481.431
1.4389264	15547.159
1.4411167	15613.391
1.4433071	15675.208
1.4454974	15735.762
1.4476878	15790.190
1.4498781	15851.867
1.4520684	15904.194
1.4542588	15975.259
1.4564491	16041.064
1.4586395	16106.982
1.4608298	16175.885
1.4630201	16234.609
1.4652105	16305.289
1.4674008	16371.435
1.4695912	16437.956
1.4717815	16516.789
1.4739718	16583.655
1.4761622	16658.273
1.4783525	16721.186
1.4805429	16792.251
1.4827332	16863.003
1.4849235	16933.204
1.4871139	17000.941
1.4893042	17070.664
1.4914946	17151.706
1.4936849	17230.110
1.4958753	17309.634
1.4980656	17391.223
1.5002559	17457.534
1.5024463	17534.606
1.5046366	17606.921
1.5068270	17676.981
1.5090173	17747.222
1.5112076	17813.676
1.5133980	17891.217
1.5155883	17968.803
1.5177787	18051.250
1.5199690	18131.134
1.5221593	18211.215
1.5243497	18299.100
1.5265400	18373.019
1.5287304	18452.285
1.5309207	18526.280
1.5331110	18604.556
1.5353014	18684.962
1.5374917	18760.010
1.5396821	18833.993
1.5418724	18906.887
1.5440627	18983.040
1.5462531	19060.056
1.5484434	19140.652
1.5506338	19223.829
1.5528241	19309.238
1.5550145	19390.773
1.5572048	19478.534
1.5593951	19561.469
1.5615855	19648.153
1.5637758	19726.519
1.5659662	19806.251
1.5681565	19882.973
1.5703468	19966.127
1.5725372	20052.761
1.5747275	20148.646
1.5769179	20246.786
1.5791082	20336.035
1.5812985	20420.599
1.5834889	20493.270
1.5856792	20568.518
1.5878696	20641.393
1.5900599	20722.726
1.5922502	20806.872
1.5944406	20887.090
1.5966309	20969.967
1.5988213	21055.214
1.6010116	21139.446
1.6032020	21218.485
1.6053923	21305.224
1.6075826	21388.131
1.6097730	21462.827
1.6119633	21545.511
1.6141537	21610.481
1.6163440	21687.539
1.6185343	21757.243
1.6207247	21842.485
1.6229150	21931.743
1.6251054	22011.071
1.6272957	22095.786
1.6294860	22167.551
1.6316764	22245.225
1.6338667	22321.397
1.6360571	22403.731
1.6382474	22492.727
1.6404377	22563.654
1.6426281	22639.412
1.6448184	22711.947
1.6470088	22788.734
1.6491991	22864.509
1.6513894	22934.847
1.6535798	23017.413
1.6557701	23093.152
1.6579605	23166.971
1.6601508	23240.737
1.6623412	23310.309
1.6645315	23388.841
1.6667218	23454.745
1.6689122	23524.711
1.6711025	23598.050
1.6732929	23667.628
1.6754832	23736.838
1.6776735	23799.937
1.6798639	23863.795
1.6820542	23923.598
1.6842446	23989.493
1.6864349	24055.639
1.6886252	24124.944
1.6908156	24191.499
1.6930059	24248.571
1.6951963	24299.209
1.6973866	24353.106
1.6995769	24412.626
1.7017673	24475.131
1.7039576	24540.653
1.7061480	24601.785
1.7083383	24659.085
1.7105286	24717.817
1.7127190	24765.775
1.7149093	24818.205
1.7170997	24862.815
1.7192900	24917.326
1.7214804	24968.905
1.7236707	25010.181
1.7258610	25055.009
1.7280514	25089.283
1.7302417	25129.252
1.7324321	25166.773
1.7346224	25200.976
1.7368127	25245.183
1.7390031	25287.146
1.7411934	25334.027
1.7433838	25373.447
1.7455741	25406.606
1.7477644	25435.062
1.7499548	25469.359
1.7521451	25513.918
1.7543355	25552.745
1.7565258	25587.452
1.7587161	25625.006
1.7609065	25650.082
1.7630968	25680.726
1.7652872	25692.914
1.7674775	25720.514
1.7696679	25747.138
1.7718582	25779.417
1.7740485	25801.874
1.7762389	25819.273
1.7784292	25831.999
1.7806196	25842.150
1.7828099	25862.976
1.7850002	25881.136
1.7871906	25897.656
1.7893809	25908.778
1.7915713	25924.458
1.7937616	25940.941
1.7959519	25954.622
1.7981423	25960.078
1.8003326	25967.117
1.8025230	25972.707
1.8047133	25981.535
1.8069036	25987.583
1.8090940	25993.008
1.8112843	26002.015
1.8134747	26011.896
1.8156650	26025.230
1.8178553	26029.891
1.8200457	26032.203
1.8222360	26027.293
1.8244264	26021.984
1.8266167	26019.630
1.8288071	26012.580
1.8309974	26005.491
1.8331877	26006.035
1.8353781	26011.639
1.8375684	26018.673
1.8397588	26012.082
1.8419491	26003.169
1.8441394	25987.275
1.8463298	25967.928
1.8485201	25950.624
1.8507105	25927.753
1.8529008	25912.710
1.8550911	25897.159
1.8572815	25879.629
1.8594718	25862.272
1.8616622	25838.446
1.8638525	25827.160
1.8660428	25810.955
1.8682332	25795.525
1.8704235	25775.838
1.8726139	25757.288
1.8748042	25739.168
1.8769945	25716.213
1.8791849	25695.416
1.8813752	25666.637
1.8835656	25637.488
1.8857559	25617.781
1.8879463	25596.557
1.8901366	25575.374
1.8923269	25545.636
1.8945173	25521.549
1.8967076	25505.235
1.8988980	25476.497
1.9010883	25444.598
1.9032786	25403.586
1.9054690	25372.195
1.9076593	25341.929
1.9098497	25313.233
1.9120400	25285.808
1.9142303	25250.291
1.9164207	25218.358
1.9186110	25183.536
1.9208014	25157.692
1.9229917	25136.390
1.9251820	25108.089
1.9273724	25086.084
1.9295627	25047.698
1.9317531	25013.321
1.9339434	24974.881
1.9361338	24929.103
1.9383241	24887.473
1.9405144	24843.338
1.9427048	24812.448
1.9448951	24780.939
1.9470855	24750.008
1.9492758	24714.909
1.9514661	24676.737
1.9536565	24642.096
1.9558468	24608.387
1.9580372	24573.662
1.9602275	24538.042
1.9624178	24504.982
1.9646082	24472.494
1.9667985	24443.701
1.9689889	24417.260
1.9711792	24386.698
1.9733695	24348.284
1.9755599	24308.774
1.9777502	24260.972
1.9799406	24219.618
1.9821309	24176.617
1.9843212	24137.887
1.9865116	24098.864
1.9887019	24053.164
1.9908923	24022.787
1.9930826	23982.106
1.9952730	23944.640
1.9974633	23902.925
1.9996536	23868.581
2.0018440	23840.803
2.0040343	23799.087
2.0062247	23762.146
2.0084150	23719.469
2.0106053	23686.713
2.0127957	23651.609
2.0149860	23616.586
2.0171764	23580.488
2.0193667	23536.093
2.0215570	23483.441
2.0237474	23441.888
2.0259377	23395.840
2.0281281	23354.434
2.0303184	23305.517
2.0325087	23259.131
2.0346991	23211.218
2.0368894	23161.907
2.0390798	23114.947
2.0412701	23071.011
2.0434604	23035.702
2.0456508	22991.397
2.0478411	22947.215
2.0500315	22910.831
2.0522218	22869.180
2.0544122	22830.100
2.0566025	22780.618
2.0587928	22737.705
2.0609832	22695.659
2.0631735	22653.010
2.0653639	22614.781
2.0675542	22571.077
2.0697445	22528.894
2.0719349	22484.804
2.0741252	22434.744
2.0763156	22392.369
2.0785059	22345.047
2.0806962	22305.354
2.0828866	22256.415
2.0850769	22205.777
2.0872673	22151.639
2.0894576	22104.035
2.0916479	22065.801
2.0938383	22019.431
2.0960286	21974.272
2.0982190	21928.903
2.1004093	21881.895
2.1025997	21841.991
2.1047900	21794.176
2.1069803	21760.685
2.1091707	21721.636
2.1113610	21689.288
2.1135514	21644.324
2.1157417	21595.758
2.1179320	21550.776
2.1201224	21497.209
2.1223127	21445.792
2.1245031	21392.394
2.1266934	21345.041
2.1288837	21303.262
2.1310741	21256.021
2.1332644	21214.786
2.1354548	21172.016
2.1376451	21128.283
2.1398354	21089.251
2.1420258	21047.199
2.1442161	21011.718
2.1464065	20977.592
2.1485968	20937.746
2.1507871	20890.211
2.1529775	20838.358
2.1551678	20792.114
2.1573582	20745.824
2.1595485	20707.976
2.1617389	20666.074
2.1639292	20625.550
2.1661195	20583.276
2.1683099	20548.466
2.1705002	20513.379
2.1726906	20470.169
2.1748809	20433.180
2.1770712	20395.457
2.1792616	20354.930
2.1814519	20317.741
2.1836423	20275.073
2.1858326	20229.752
2.1880229	20183.920
2.1902133	20140.170
2.1924036	20101.903
2.1945940	20056.723
2.1967843	20013.931
2.1989746	19963.681
2.2011650	19917.402
2.2033553	19877.195
2.2055457	19837.752
2.2077360	19793.836
2.2099263	19746.806
2.2121167	19704.138
2.2143070	19652.101
2.2164974	19603.182
2.2186877	19552.084
2.2208781	19503.856
2.2230684	19461.379
2.2252587	19419.524
2.2274491	19376.737
2.2296394	19340.357
2.2318298	19302.387
2.2340201	19267.797
2.2362104	19225.385
2.2384008	19183.509
2.2405911	19139.119
2.2427815	19095.480
2.2449718	19053.781
2.2471621	19005.801
2.2493525	18963.125
2.2515428	18923.541
2.2537332	18881.983
2.2559235	18846.154
2.2581138	18799.165
2.2603042	18756.012
2.2624945	18710.128
2.2646849	18672.639
2.2668752	18633.297
2.2690656	18596.254
2.2712559	18553.182
2.2734462	18510.889
2.2756366	18471.906
2.2778269	18429.044
2.2800173	18392.217
2.2822076	18353.612
2.2843979	18315.381
2.2865883	18282.304
2.2887786	18247.929
2.2909690	18212.966
2.2931593	18172.888
2.2953496	18128.130
2.2975400	18086.023
2.2997303	18038.649
2.3019207	17991.741
2.3041110	17950.438
2.3063013	17918.571
2.3084917	17883.989
2.3106820	17844.231
2.3128724	17800.111
2.3150627	17756.239
2.3172530	17716.377
2.3194434	17678.630
2.3216337	17642.007
2.3238241	17611.495
2.3260144	17576.499
2.3282048	17538.605
2.3303951	17494.718
2.3325854	17452.338
2.3347758	17411.580
2.3369661	17367.047
2.3391565	17322.798
2.3413468	17278.014
2.3435371	17231.090
2.3457275	17182.099
2.3479178	17135.697
2.3501082	17095.626
2.3522985	17051.980
2.3544888	17013.035
2.3566792	16969.727
2.3588695	16929.923
2.3610599	16890.812
2.3632502	16850.923
2.3654405	16813.742
2.3676309	16774.474
2.3698212	16731.054
2.3720116	16692.667
2.3742019	16648.452
2.3763922	16610.841
2.3785826	16570.887
2.3807729	16528.982
2.3829633	16492.206
2.3851536	16458.533
2.3873440	16425.889
2.3895343	16395.304
2.3917246	16360.341
2.3939150	16323.817
2.3961053	16287.081
2.3982957	16256.127
2.4004860	16230.051
2.4026763	16197.425
2.4048667	16163.429
2.4070570	16116.476
2.4092474	16076.471
2.4114377	16036.632
2.4136280	16003.079
2.4158184	15966.374
2.4180087	15928.803
2.4201991	15894.257
2.4223894	15852.826
2.4245797	15811.663
2.4267701	15773.111
2.4289604	15733.614
2.4311508	15696.415
2.4333411	15658.091
2.4355315	15622.087
2.4377218	15588.798
2.4399121	15551.642
2.4421025	15512.357
2.4442928	15473.746
2.4464832	15434.162
2.4486735	15398.714
2.4508638	15361.220
2.4530542	15324.323
2.4552445	15281.861
2.4574349	15242.736
2.4596252	15209.139
2.4618155	15175.073
2.4640059	15140.591
2.4661962	15106.208
2.4683866	15074.489
2.4705769	15046.518
2.4727672	15015.880
2.4749576	14981.155
2.4771479	14943.518
2.4793383	14905.103
2.4815286	14863.556
2.4837189	14829.725
2.4859093	14796.094
2.4880996	14761.885
2.4902900	14729.728
2.4924803	14694.131
2.4946707	14658.084
2.4968610	14624.216
2.4990513	14587.262
2.5012417	14554.197
2.5034320	14524.646
2.5056224	14495.044
2.5078127	14462.761
2.5100030	14429.126
2.5121934	14393.004
2.5143837	14356.957
2.5165741	14319.452
2.5187644	14284.003
2.5209547	14248.035
2.5231451	14218.378
2.5253354	14189.354
2.5275258	14158.508
2.5297161	14120.380
2.5319064	14085.589
2.5340968	14048.576
2.5362871	14014.672
2.5384775	13982.490
2.5406678	13954.144
2.5428582	13922.400
2.5450485	13882.305
2.5472388	13842.598
2.5494292	13806.744
2.5516195	13774.635
2.5538099	13747.059
2.5560002	13714.082
2.5581905	13678.166
2.5603809	13644.086
2.5625712	13608.621
2.5647616	13574.952
2.5669519	13538.273
2.5691422	13499.866
2.5713326	13466.649
2.5735229	13438.875
2.5757133	13412.443
2.5779036	13382.087
2.5800939	13346.395
2.5822843	13315.015
2.5844746	13284.975
2.5866650	13259.207
2.5888553	13227.191
2.5910456	13196.095
2.5932360	13159.559
2.5954263	13127.832
2.5976167	13103.223
2.5998070	13074.370
2.6019974	13044.440
2.6041877	13012.961
2.6063780	12986.327
2.6085684	12957.637
2.6107587	12920.560
2.6129491	12878.376
2.6151394	12840.325
2.6173297	12809.563
2.6195201	12779.177
2.6217104	12750.014
2.6239008	12721.774
2.6260911	12693.033
2.6282814	12664.841
2.6304718	12632.006
2.6326621	12606.651
2.6348525	12577.390
2.6370428	12549.013
2.6392331	12517.946
2.6414235	12489.043
2.6436138	12456.455
2.6458042	12419.276
2.6479945	12385.866
2.6501848	12346.447
2.6523752	12310.990
2.6545655	12276.445
2.6567559	12240.837
2.6589462	12203.214
2.6611366	12171.573
2.6633269	12146.486
2.6655172	12122.701
2.6677076	12095.246
2.6698979	12069.220
2.6720883	12043.730
2.6742786	12016.483
2.6764689	11982.203
2.6786593	11947.568
2.6808496	11918.203
2.6830400	11894.323
2.6852303	11868.830
2.6874206	11836.758
2.6896110	11805.435
2.6918013	11771.687
2.6939917	11742.532
2.6961820	11713.398
2.6983723	11695.219
2.7005627	11669.417
2.7027530	11645.487
2.7049434	11616.099
2.7071337	11588.232
2.7093241	11561.826
2.7115144	11529.095
2.7137047	11503.310
2.7158951	11479.895
2.7180854	11457.665
2.7202758	11433.880
2.7224661	11412.615
2.7246564	11388.631
2.7268468	11377.697
2.7290371	11378.470
2.7312275	11390.182
2.7334178	11409.157
2.7356081	11439.096
2.7377985	11460.595
2.7399888	11478.677
2.7421792	11481.449
2.7443695	11468.980
2.7465598	11446.842
2.7487502	11417.783
2.7509405	11392.235
2.7531309	11365.316
2.7553212	11333.466
2.7575115	11292.854
2.7597019	11252.750
2.7618922	11212.014
2.7640826	11166.529
2.7662729	11112.390
2.7684633	11042.986
2.7706536	10971.206
2.7728439	10899.905
2.7750343	10840.424
2.7772246	10787.802
2.7794150	10742.443
2.7816053	10703.426
2.7837956	10672.424
2.7859860	10646.078
2.7881763	10618.407
2.7903667	10589.407
2.7925570	10557.632
2.7947473	10529.918
2.7969377	10505.077
2.7991280	10490.303
2.8013184	10470.845
2.8035087	10451.048
2.8056990	10425.405
2.8078894	10395.007
2.8100797	10367.568
2.8122701	10341.390
2.8144604	10319.413
2.8166507	10298.096
2.8188411	10275.181
2.8210314	10256.778
2.8232218	10233.255
2.8254121	10211.061
2.8276025	10185.465
2.8297928	10161.957
2.8319831	10144.372
2.8341735	10120.646
2.8363638	10097.697
2.8385542	10071.158
2.8407445	10049.206
2.8429348	10028.433
2.8451252	10006.973
2.8473155	9983.4521
2.8495059	9958.5032
2.8516962	9934.5346
2.8538865	9914.1485
2.8560769	9890.4343
2.8582672	9872.2511
2.8604576	9848.1198
2.8626479	9829.2869
2.8648382	9806.6561
2.8670286	9785.1981
2.8692189	9765.2296
2.8714093	9739.7917
2.8735996	9719.6784
2.8757900	9695.5452
2.8779803	9674.2745
2.8801706	9654.4816
2.8823610	9635.1754
2.8845513	9615.4609
2.8867417	9595.3869
2.8889320	9574.9164
2.8911223	9559.7391
2.8933127	9539.9063
2.8955030	9522.4119
2.8976934	9499.2785
2.8998837	9479.5519
2.9020740	9460.6611
2.9042644	9443.4189
2.9064547	9426.3907
2.9086451	9410.3470
2.9108354	9398.7215
2.9130257	9380.1525
2.9152161	9366.1399
2.9174064	9350.7342
2.9195968	9335.9223
2.9217871	9317.5813
2.9239774	9297.6886
2.9261678	9277.1014
2.9283581	9262.7354
2.9305485	9248.8126
2.9327388	9237.7688
2.9349292	9222.5873
2.9371195	9209.0786
2.9393098	9191.3752
2.9415002	9172.2505
2.9436905	9156.1059
2.9458809	9136.4851
2.9480712	9119.1964
2.9502615	9102.0800
2.9524519	9081.2710
2.9546422	9067.9594
2.9568326	9052.1626
2.9590229	9039.9394
2.9612132	9021.4875
2.9634036	9006.9773
2.9655939	8989.8538
2.9677843	8974.8129
2.9699746	8963.0087
2.9721649	8950.0701
2.9743553	8934.8747
2.9765456	8918.1724
2.9787360	8901.2680
2.9809263	8889.6306
2.9831166	8881.5310
2.9853070	8864.8960
2.9874973	8852.2107
2.9896877	8838.5959
2.9918780	8826.3809
2.9940684	8809.2809
2.9962587	8795.1807
2.9984490	8780.8466
3.0006394	8766.7713
3.0028297	8757.4038
3.0050201	8747.7872
3.0072104	8743.5120
3.0094007	8745.6785
3.0115911	8750.1866
3.0137814	8758.2837
3.0159718	8758.1216
3.0181621	8750.6936
3.0203524	8736.8470
3.0225428	8723.9034
3.0247331	8704.4887
3.0269235	8681.2531
3.0291138	8662.0426
3.0313041	8644.5414
3.0334945	8630.9793
3.0356848	8619.4757
3.0378752	8611.2386
3.0400655	8611.2829
3.0422559	8603.3272
3.0444462	8597.8731
3.0466365	8582.4961
3.0488269	8572.7573
3.0510172	8557.9709
3.0532076	8540.6416
3.0553979	8527.9290
3.0575882	8517.4745
3.0597786	8514.8056
3.0619689	8515.0509
3.0641593	8513.5968
3.0663496	8513.5305
3.0685399	8508.0736
3.0707303	8502.6906
3.0729206	8492.2347
3.0751110	8477.4196
3.0773013	8459.0158
3.0794916	8446.3295
3.0816820	8434.7295
3.0838723	8424.7378
3.0860627	8418.7517
3.0882530	8411.5817
3.0904433	8400.6696
3.0926337	8384.3167
3.0948240	8370.2143
3.0970144	8358.6599
3.0992047	8342.6303
3.1013951	8323.3149
3.1035854	8304.8304
3.1057757	8289.4304
3.1079661	8280.1109
3.1101564	8272.3587
3.1123468	8261.8789
3.1145371	8255.8297
3.1167274	8245.7020
3.1189178	8237.9968
3.1211081	8229.6136
3.1232985	8221.9100
3.1254888	8214.9892
3.1276791	8206.4456
3.1298695	8199.5601
3.1320598	8195.5952
3.1342502	8189.1584
3.1364405	8182.8036
3.1386308	8176.2310
3.1408212	8168.1601
3.1430115	8161.3402
3.1452019	8153.4834
3.1473922	8149.7554
3.1495825	8145.8933
3.1517729	8142.5552
3.1539632	8137.0677
3.1561536	8130.7705
3.1583439	8126.8444
3.1605343	8126.1823
3.1627246	8124.5481
3.1649149	8123.9729
3.1671053	8118.6767
3.1692956	8120.6371
3.1714860	8116.5573
3.1736763	8116.0793
3.1758666	8111.6361
3.1780570	8109.7871
3.1802473	8106.6488
3.1824377	8098.4255
3.1846280	8085.8949
3.1868183	8075.6613
3.1890087	8073.1298
3.1911990	8072.5861
3.1933894	8071.7899
3.1955797	8068.0696
3.1977700	8065.0801
3.1999604	8063.4510
3.2021507	8056.3413
3.2043411	8050.0022
3.2065314	8046.2727
3.2087218	8044.1994
3.2109121	8045.1523
3.2131024	8041.7051
3.2152928	8038.7464
3.2174831	8036.8414
3.2196735	8035.1034
3.2218638	8036.6965
3.2240541	8031.7904
3.2262445	8030.6916
3.2284348	8028.3026
3.2306252	8024.8327
3.2328155	8024.4196
3.2350058	8022.1444
3.2371962	8024.8254
3.2393865	8021.0363
3.2415769	8020.9467
3.2437672	8020.7619
3.2459575	8025.3064
3.2481479	8031.2192
3.2503382	8031.4980
3.2525286	8031.9399
3.2547189	8025.5146
3.2569092	8022.4313
3.2590996	8023.6658
3.2612899	8023.9470
3.2634803	8025.8486
3.2656706	8026.4390
3.2678610	8025.0920
3.2700513	8024.8446
3.2722416	8024.4135
3.2744320	8023.1765
3.2766223	8021.8392
3.2788127	8020.7562
3.2810030	8024.0694
3.2831933	8025.7951
3.2853837	8026.5731
3.2875740	8026.5584
3.2897644	8025.5981
3.2919547	8024.4540
3.2941450	8022.7789
3.2963354	8029.8386
3.2985257	8036.4766
3.3007161	8040.0134
3.3029064	8038.8904
3.3050967	8037.3367
3.3072871	8042.5982
3.3094774	8044.8386
3.3116678	8051.9927
3.3138581	8055.5245
3.3160484	8062.5388
3.3182388	8068.0625
3.3204291	8070.7603
3.3226195	8074.6049
3.3248098	8076.2853
3.3270002	8079.9470
3.3291905	8083.3950
3.3313808	8081.9482
3.3335712	8080.7645
3.3357615	8083.6346
3.3379519	8090.5814
3.3401422	8092.0629
3.3423325	8093.0414
3.3445229	8097.2879
3.3467132	8101.3009
3.3489036	8109.6182
3.3510939	8113.3611
3.3532842	8116.9504
3.3554746	8117.5799
3.3576649	8117.5099
3.3598553	8122.2367
3.3620456	8124.5016
3.3642359	8125.9760
3.3664263	8131.4256
3.3686166	8134.0253
3.3708070	8140.8290
3.3729973	8144.0103
3.3751877	8147.1978
3.3773780	8145.2809
3.3795683	8150.0163
3.3817587	8159.8781
3.3839490	8168.8571
3.3861394	8175.1433
3.3883297	8177.6536
3.3905200	8181.6884
3.3927104	8184.1920
3.3949007	8192.0604
3.3970911	8199.9578
3.3992814	8211.0439
3.4014717	8220.2378
3.4036621	8227.9719
3.4058524	8229.6691
3.4080428	8236.1776
3.4102331	8238.3596
3.4124234	8244.7279
3.4146138	8244.5333
3.4168041	8255.9172
3.4189945	8262.7933
3.4211848	8272.2627
3.4233751	8276.9439
3.4255655	8284.0664
3.4277558	8292.1546
3.4299462	8303.0353
3.4321365	8308.8516
3.4343269	8313.3426
3.4365172	8316.9662
3.4387075	8323.0276
3.4408979	8332.6941
3.4430882	8339.5272
3.4452786	8346.5981
3.4474689	8348.7931
3.4496592	8357.8455
3.4518496	8367.3623
3.4540399	8377.0916
3.4562303	8387.2049
3.4584206	8396.5042
3.4606109	8403.6884
3.4628013	8414.7321
3.4649916	8420.3472
3.4671820	8431.8175
3.4693723	8438.9681
3.4715626	8449.8894
3.4737530	8457.0753
3.4759433	8464.2116
3.4781337	8471.3766
3.4803240	8480.4138
3.4825143	8492.7881
3.4847047	8500.2219
3.4868950	8508.0160
3.4890854	8519.5424
3.4912757	8533.2771
3.4934661	8548.7066
3.4956564	8560.2272
3.4978467	8570.3562
3.5000371	8576.3391
3.5022274	8589.6426
3.5044178	8600.0705
3.5066081	8611.8457
3.5087984	8619.0729
3.5109888	8627.0016
3.5131791	8634.7828
3.5153695	8640.6694
3.5175598	8649.2935
3.5197501	8657.9229
3.5219405	8668.4350
3.5241308	8679.8266
3.5263212	8690.1800
3.5285115	8700.5236
3.5307018	8709.7632
3.5328922	8721.6707
3.5350825	8735.7663
3.5372729	8748.3810
3.5394632	8759.2149
3.5416536	8771.3396
3.5438439	8783.8588
3.5460342	8793.1036
3.5482246	8802.8224
3.5504149	8813.3073
3.5526053	8824.7946
3.5547956	8834.2276
3.5569859	8844.5022
3.5591763	8857.0069
3.5613666	8870.4648
3.5635570	8883.4363
3.5657473	8891.9091
3.5679376	8904.8691
3.5701280	8920.4087
3.5723183	8936.3921
3.5745087	8957.3808
3.5766990	8979.8724
3.5788893	9007.3948
3.5810797	9033.7369
3.5832700	9063.7620
3.5854604	9093.5511
3.5876507	9113.9074
3.5898410	9132.4112
3.5920314	9147.9352
3.5942217	9158.9879
3.5964121	9170.2909
3.5986024	9176.3760
3.6007928	9186.8793
3.6029831	9197.9614
3.6051734	9209.1172
3.6073638	9220.5285
3.6095541	9228.8603
3.6117445	9234.3764
3.6139348	9231.1813
3.6161251	9230.9932
3.6183155	9227.0438
3.6205058	9224.3568
3.6226962	9222.2058
3.6248865	9225.7452
3.6270768	9234.6302
3.6292672	9240.4050
3.6314575	9246.4464
3.6336479	9254.2608
3.6358382	9265.8957
3.6380285	9276.2332
3.6402189	9286.6144
3.6424092	9296.1416
3.6445996	9308.3582
3.6467899	9321.7173
3.6489802	9333.0721
3.6511706	9345.6086
3.6533609	9358.9257
3.6555513	9371.8506
3.6577416	9380.9933
3.6599320	9392.5945
3.6621223	9407.9485
3.6643126	9425.0553
3.6665030	9439.0159
3.6686933	9454.3984
3.6708837	9465.8091
3.6730740	9473.6247
3.6752643	9484.9353
3.6774547	9496.8121
3.6796450	9508.8840
3.6818354	9520.5868
3.6840257	9533.3508
3.6862160	9551.4166
3.6884064	9566.2553
3.6905967	9579.8282
3.6927871	9589.4430
3.6949774	9598.3109
3.6971677	9606.7075
3.6993581	9612.1921
3.7015484	9621.5943
3.7037388	9631.6170
3.7059291	9650.2382
3.7081195	9663.8609
3.7103098	9677.5380
3.7125001	9686.8209
3.7146905	9692.7610
3.7168808	9703.8910
3.7190712	9714.0381
3.7212615	9721.9543
3.7234518	9729.7208
3.7256422	9737.6745
3.7278325	9748.9923
3.7300229	9763.8855
3.7322132	9777.7476
3.7344035	9791.7769
3.7365939	9803.0446
3.7387842	9811.7656
3.7409746	9824.1729
3.7431649	9833.5024
3.7453552	9846.0132
3.7475456	9855.2664
3.7497359	9866.6684
3.7519263	9878.3575
3.7541166	9890.6656
3.7563069	9900.8205
3.7584973	9911.3350
3.7606876	9922.2035
3.7628780	9931.2958
3.7650683	9937.1035
3.7672587	9943.0657
3.7694490	9959.4682
3.7716393	9973.0434
3.7738297	9986.3347
3.7760200	9995.4432
3.7782104	10006.778
3.7804007	10017.569
3.7825910	10023.982
3.7847814	10034.359
3.7869717	10042.350
3.7891621	10056.557
3.7913524	10072.287
3.7935427	10085.454
3.7957331	10093.174
3.7979234	10101.756
3.8001138	10115.130
3.8023041	10126.223
3.8044944	10140.151
3.8066848	10145.662
3.8088751	10155.071
3.8110655	10158.287
3.8132558	10163.153
3.8154461	10170.221
3.8176365	10177.016
3.8198268	10182.933
3.8220172	10193.009
3.8242075	10201.719
3.8263979	10211.955
3.8285882	10220.057
3.8307785	10229.483
3.8329689	10239.920
3.8351592	10251.978
3.8373496	10258.821
3.8395399	10264.323
3.8417302	10271.101
3.8439206	10275.736
3.8461109	10288.762
3.8483013	10296.490
3.8504916	10303.318
3.8526819	10313.496
3.8548723	10326.302
3.8570626	10339.665
3.8592530	10349.960
3.8614433	10361.660
3.8636336	10377.951
3.8658240	10401.657
3.8680143	10429.133
3.8702047	10458.495
3.8723950	10488.187
3.8745854	10520.025
3.8767757	10548.639
3.8789660	10574.009
3.8811564	10591.739
3.8833467	10606.258
3.8855371	10617.262
3.8877274	10626.605
3.8899177	10633.977
3.8921081	10641.608
3.8942984	10647.473
3.8964888	10651.614
3.8986791	10655.570
3.9008694	10654.585
3.9030598	10643.689
3.9052501	10625.542
3.9074405	10607.332
3.9096308	10587.472
3.9118211	10568.450
3.9140115	10554.352
3.9162018	10543.138
3.9183922	10533.344
3.9205825	10527.307
3.9227728	10530.072
3.9249632	10534.293
3.9271535	10541.264
3.9293439	10542.208
3.9315342	10543.839
3.9337246	10545.383
3.9359149	10552.240
3.9381052	10556.631
3.9402956	10558.083
3.9424859	10558.003
3.9446763	10556.558
3.9468666	10559.504
3.9490569	10560.910
3.9512473	10563.838
3.9534376	10564.067
3.9556280	10563.893
3.9578183	10566.900
3.9600086	10571.602
3.9621990	10574.259
3.9643893	10573.821
3.9665797	10573.050
3.9687700	10576.372
3.9709603	10582.302
3.9731507	10587.592
3.9753410	10591.178
3.9775314	10589.750
3.9797217	10591.847
3.9819120	10598.428
3.9841024	10600.192
3.9862927	10603.520
3.9884831	10601.423
3.9906734	10598.598
3.9928638	10598.030
3.9950541	10604.193
3.9972444	10610.341
3.9994348	10615.652
4.0016251	10618.813
4.0038155	10619.817
4.0060058	10621.202
4.0081961	10624.352
4.0103865	10628.321
4.0125768	10631.553
4.0147672	10627.855
4.0169575	10622.519
4.0191478	10616.709
4.0213382	10616.061
4.0235285	10619.577
4.0257189	10628.078
4.0279092	10635.305
4.0300995	10642.406
4.0322899	10646.579
4.0344802	10651.633
4.0366706	10659.270
4.0388609	10662.679
4.0410513	10665.021
4.0432416	10668.765
4.0454319	10680.312
4.0476223	10693.543
4.0498126	10714.510
4.0520030	10731.741
4.0541933	10748.367
4.0563836	10766.071
4.0585740	10779.446
4.0607643	10779.878
4.0629547	10769.451
4.0651450	10763.273
4.0673353	10755.302
4.0695257	10746.689
4.0717160	10734.219
4.0739064	10723.965
4.0760967	10717.245
4.0782870	10713.158
4.0804774	10709.607
4.0826677	10705.335
4.0848581	10693.513
4.0870484	10678.790
4.0892387	10662.452
4.0914291	10649.335
4.0936194	10633.664
4.0958098	10618.918
4.0980001	10614.552
4.1001905	10609.884
4.1023808	10606.210
4.1045711	10596.952
4.1067615	10586.558
4.1089518	10581.326
4.1111422	10574.702
4.1133325	10564.946
4.1155228	10553.560
4.1177132	10544.199
4.1199035	10534.167
4.1220939	10526.540
4.1242842	10516.292
4.1264745	10507.287
4.1286649	10496.864
4.1308552	10486.576
4.1330456	10474.230
4.1352359	10461.611
4.1374262	10452.850
4.1396166	10440.387
4.1418069	10430.588
4.1439973	10417.107
4.1461876	10410.050
4.1483779	10404.292
4.1505683	10401.912
4.1527586	10399.303
4.1549490	10394.984
4.1571393	10390.559
4.1593297	10385.428
4.1615200	10382.749
4.1637103	10376.881
4.1659007	10365.758
4.1680910	10356.321
4.1702814	10349.413
4.1724717	10344.651
4.1746620	10333.956
4.1768524	10323.035
4.1790427	10313.815
4.1812331	10308.563
4.1834234	10301.114
4.1856137	10291.231
4.1878041	10277.087
4.1899944	10264.689
4.1921848	10251.873
4.1943751	10243.222
4.1965654	10238.582
4.1987558	10234.625
4.2009461	10230.107
4.2031365	10224.976
4.2053268	10215.145
4.2075172	10204.601
4.2097075	10197.729
4.2118978	10189.882
4.2140882	10180.372
4.2162785	10171.837
4.2184689	10165.627
4.2206592	10160.652
4.2228495	10153.676
4.2250399	10143.406
4.2272302	10133.648
4.2294206	10127.140
4.2316109	10120.979
4.2338012	10115.554
4.2359916	10111.546
4.2381819	10105.415
4.2403723	10097.708
4.2425626	10090.053
4.2447529	10084.446
4.2469433	10079.858
4.2491336	10072.810
4.2513240	10066.328
4.2535143	10057.985
4.2557046	10046.546
4.2578950	10035.721
4.2600853	10023.471
4.2622757	10013.189
4.2644660	10002.473
4.2666564	9995.1809
4.2688467	9986.8060
4.2710370	9976.4846
4.2732274	9964.4339
4.2754177	9951.1150
4.2776081	9934.6262
4.2797984	9922.2029
4.2819887	9915.9170
4.2841791	9904.1997
4.2863694	9894.5801
4.2885598	9883.4626
4.2907501	9872.0970
4.2929404	9860.3075
4.2951308	9844.0142
4.2973211	9832.8196
4.2995115	9825.6862
4.3017018	9820.2759
4.3038921	9813.1791
4.3060825	9802.8439
4.3082728	9790.5340
4.3104632	9781.3381
4.3126535	9774.0698
4.3148438	9768.0796
4.3170342	9752.2734
4.3192245	9739.3335
4.3214149	9728.3211
4.3236052	9720.9331
4.3257956	9710.4305
4.3279859	9696.2480
4.3301762	9682.0455
4.3323666	9670.8614
4.3345569	9660.9364
4.3367473	9649.6421
4.3389376	9641.0405
4.3411279	9633.6414
4.3433183	9628.2481
4.3455086	9619.8206
4.3476990	9607.5724
4.3498893	9594.0228
4.3520796	9586.3004
4.3542700	9583.0734
4.3564603	9582.2492
4.3586507	9580.1303
4.3608410	9583.3237
4.3630313	9593.2117
4.3652217	9617.8873
4.3674120	9656.7718
4.3696024	9709.1931
4.3717927	9764.5491
4.3739831	9815.6324
4.3761734	9852.4997
4.3783637	9874.1550
4.3805541	9880.3764
4.3827444	9870.9940
[truncated: 3,000 more rows]
