# Supplementary material for: Mechanochemically-induced glass formation from two-dimensional hybrid organic–inorganic perovskites
Source: Chem Sci. 2024 Apr 19;15(19):7198–205. doi: 10.1039/d4sc00905c (PMC11095504; doi:10.1039/d4sc00905c)
Supplement: SC-015-D4SC00905C-s002 [file SC-015-D4SC00905C-s002.zip › XRD_data_and_TOPAS_input_file/012289.xy]

0.0042531738	0.0000000
0.0064435146	0.0000000
0.0086338554	0.0000000
0.010824196	0.0000000
0.013014537	0.0000000
0.015204878	0.0000000
0.017395219	0.0000000
0.019585559	0.0000000
0.021775900	0.0000000
0.023966241	0.0000000
0.026156582	0.0000000
0.028346922	0.0000000
0.030537263	0.0000000
0.032727604	0.0000000
0.034917945	0.0000000
0.037108286	0.0000000
0.039298626	0.0000000
0.041488967	0.0000000
0.043679308	0.0000000
0.045869649	0.0000000
0.048059990	0.0000000
0.050250330	0.0000000
0.052440671	0.0000000
0.054631012	0.0000000
0.056821353	0.0000000
0.059011694	0.0000000
0.061202034	0.0000000
0.063392375	0.0000000
0.065582716	0.0000000
0.067773057	0.0000000
0.069963398	0.0000000
0.072153738	0.0000000
0.074344079	0.0000000
0.076534420	0.0000000
0.078724761	0.0000000
0.080915101	0.0000000
0.083105442	0.0000000
0.085295783	0.0000000
0.087486124	0.0000000
0.089676465	0.0000000
0.091866805	0.0000000
0.094057146	0.0000000
0.096247487	0.0000000
0.098437828	0.0000000
0.10062817	0.0000000
0.10281851	0.0000000
0.10500885	0.0000000
0.10719919	0.0000000
0.10938953	0.0000000
0.11157987	0.0000000
0.11377021	0.0000000
0.11596055	0.0000000
0.11815089	0.0000000
0.12034124	0.0000000
0.12253158	0.0000000
0.12472192	0.0000000
0.12691226	0.0000000
0.12910260	0.0000000
0.13129294	0.0000000
0.13348328	0.0000000
0.13567362	0.0000000
0.13786396	0.0000000
0.14005430	0.0000000
0.14224464	0.0000000
0.14443498	0.0000000
0.14662533	0.0000000
0.14881567	0.0000000
0.15100601	0.0000000
0.15319635	0.0000000
0.15538669	0.0000000
0.15757703	0.0000000
0.15976737	0.0000000
0.16195771	0.0000000
0.16414805	0.0000000
0.16633839	0.0000000
0.16852873	0.0000000
0.17071907	0.0000000
0.17290941	0.0000000
0.17509976	0.0000000
0.17729010	0.0000000
0.17948044	0.0000000
0.18167078	0.0000000
0.18386112	0.0000000
0.18605146	0.0000000
0.18824180	0.0000000
0.19043214	0.0000000
0.19262248	0.0000000
0.19481282	0.0000000
0.19700316	0.0000000
0.19919350	0.0000000
0.20138384	0.0000000
0.20357419	0.0000000
0.20576453	0.0000000
0.20795487	0.0000000
0.21014521	0.0000000
0.21233555	0.0000000
0.21452589	0.0000000
0.21671623	0.0000000
0.21890657	0.0000000
0.22109691	0.0000000
0.22328725	0.0000000
0.22547759	0.0000000
0.22766793	0.0000000
0.22985828	0.0000000
0.23204862	0.0000000
0.23423896	0.0000000
0.23642930	0.0000000
0.23861964	0.0000000
0.24080998	0.0000000
0.24300032	0.0000000
0.24519066	0.0000000
0.24738100	0.0000000
0.24957134	0.0000000
0.25176168	0.0000000
0.25395202	0.0000000
0.25614236	0.0000000
0.25833271	0.0000000
0.26052305	0.0000000
0.26271339	0.0000000
0.26490373	0.0000000
0.26709407	0.0000000
0.26928441	0.0000000
0.27147475	0.0000000
0.27366509	0.0000000
0.27585543	0.0000000
0.27804577	0.0000000
0.28023611	0.0000000
0.28242645	0.0000000
0.28461679	0.0000000
0.28680714	0.0000000
0.28899748	0.0000000
0.29118782	0.0000000
0.29337816	0.0000000
0.29556850	0.0000000
0.29775884	0.0000000
0.29994918	0.0000000
0.30213952	0.0000000
0.30432986	0.0000000
0.30652020	0.0000000
0.30871054	0.0000000
0.31090088	0.0000000
0.31309123	0.0000000
0.31528157	0.0000000
0.31747191	0.0000000
0.31966225	0.0000000
0.32185259	0.0000000
0.32404293	0.0000000
0.32623327	0.0000000
0.32842361	0.0000000
0.33061395	0.0000000
0.33280429	0.0000000
0.33499463	0.0000000
0.33718497	0.0000000
0.33937531	0.0000000
0.34156566	0.0000000
0.34375600	0.0000000
0.34594634	0.0000000
0.34813668	0.0000000
0.35032702	0.0000000
0.35251736	0.0000000
0.35470770	0.0000000
0.35689804	0.0000000
0.35908838	0.0000000
0.36127872	0.0000000
0.36346906	0.0000000
0.36565940	0.0000000
0.36784975	0.0000000
0.37004009	0.0000000
0.37223043	0.0000000
0.37442077	0.0000000
0.37661111	0.0000000
0.37880145	0.0000000
0.38099179	0.0000000
0.38318213	0.0000000
0.38537247	0.0000000
0.38756281	0.0000000
0.38975315	0.0000000
0.39194349	0.0000000
0.39413383	0.0000000
0.39632418	0.0000000
0.39851452	0.0000000
0.40070486	0.0000000
0.40289520	0.0000000
0.40508554	0.0000000
0.40727588	0.0000000
0.40946622	0.0000000
0.41165656	0.0000000
0.41384690	0.0000000
0.41603724	0.0000000
0.41822758	0.0000000
0.42041792	0.0000000
0.42260826	0.0000000
0.42479861	0.0000000
0.42698895	0.0000000
0.42917929	0.0000000
0.43136963	0.0000000
0.43355997	0.0000000
0.43575031	0.0000000
0.43794065	0.0000000
0.44013099	0.0000000
0.44232133	0.0000000
0.44451167	0.0000000
0.44670201	0.0000000
0.44889235	0.0000000
0.45108270	0.0000000
0.45327304	0.0000000
0.45546338	0.0000000
0.45765372	0.0000000
0.45984406	0.0000000
0.46203440	0.0000000
0.46422474	0.0000000
0.46641508	0.0000000
0.46860542	0.0000000
0.47079576	0.0000000
0.47298610	0.0000000
0.47517644	0.0000000
0.47736678	0.0000000
0.47955713	0.0000000
0.48174747	0.0000000
0.48393781	0.0000000
0.48612815	0.0000000
0.48831849	0.0000000
0.49050883	0.0000000
0.49269917	0.0000000
0.49488951	0.0000000
0.49707985	0.0000000
0.49927019	4885.9869
0.50146053	4973.3912
0.50365087	4953.7839
0.50584121	4977.2347
0.50803156	5013.2084
0.51022190	5044.4512
0.51241224	5076.9800
0.51460258	5112.3340
0.51679292	5139.3034
0.51898326	5177.1992
0.52117360	5198.4775
0.52336394	5232.1615
0.52555428	5263.2122
0.52774462	5305.4324
0.52993496	5346.6367
0.53212530	5384.5610
0.53431565	5427.1506
0.53650599	5442.1802
0.53869633	5470.9260
0.54088667	5511.3077
0.54307701	5550.3013
0.54526735	5565.9883
0.54745769	5583.6532
0.54964803	5614.9206
0.55183837	5650.9982
0.55402871	5666.3748
0.55621905	5683.6869
0.55840939	5697.8911
0.56059973	5706.8715
0.56279008	5712.3009
0.56498042	5724.6620
0.56717076	5742.3781
0.56936110	5772.2629
0.57155144	5807.3531
0.57374178	5848.6602
0.57593212	5884.3432
0.57812246	5927.4528
0.58031280	5964.6568
0.58250314	6014.1700
0.58469348	6070.8125
0.58688382	6139.6523
0.58907416	6218.5438
0.59126451	6304.9240
0.59345485	6403.3968
0.59564519	6504.1843
0.59783553	6611.6695
0.60002587	6726.2609
0.60221621	6829.3538
0.60440655	6924.6316
0.60659689	6994.3898
0.60878723	7055.8583
0.61097757	7120.9391
0.61316791	7164.9140
0.61535825	7211.8981
0.61754860	7234.0723
0.61973894	7237.0231
0.62192928	7227.8418
0.62411962	7211.4479
0.62630996	7196.2973
0.62850030	7169.7453
0.63069064	7144.4344
0.63288098	7131.5024
0.63507132	7121.8875
0.63726166	7119.1751
0.63945200	7113.3070
0.64164234	7116.8822
0.64383268	7134.1908
0.64602303	7157.0999
0.64821337	7199.2941
0.65040371	7235.4472
0.65259405	7280.7151
0.65478439	7327.1774
0.65697473	7363.1951
0.65916507	7399.7827
0.66135541	7437.4793
0.66354575	7486.4307
0.66573609	7531.5142
0.66792643	7580.0992
0.67011677	7645.5703
0.67230711	7707.6784
0.67449746	7771.2192
0.67668780	7824.8284
0.67887814	7880.5602
0.68106848	7946.4459
0.68325882	7999.5839
0.68544916	8047.7874
0.68763950	8100.8795
0.68982984	8161.2002
0.69202018	8238.7296
0.69421052	8307.6162
0.69640086	8370.4706
0.69859120	8424.9310
0.70078155	8487.5148
0.70297189	8549.8476
0.70516223	8618.1693
0.70735257	8678.5268
0.70954291	8746.0348
0.71173325	8814.4681
0.71392359	8882.7002
0.71611393	8929.5333
0.71830427	8981.4537
0.72049461	9033.3821
0.72268495	9098.2247
0.72487529	9161.9719
0.72706563	9211.9613
0.72925598	9258.6523
0.73144632	9299.3344
0.73363666	9340.8727
0.73582700	9386.9045
0.73801734	9431.7540
0.74020768	9476.6732
0.74239802	9515.9317
0.74458836	9546.8978
0.74677870	9580.0733
0.74896904	9616.6867
0.75115938	9659.8681
0.75334972	9690.4060
0.75554006	9722.9365
0.75773041	9738.7042
0.75992075	9748.2471
0.76211109	9750.7274
0.76430143	9774.4002
0.76649177	9780.7236
0.76868211	9788.1504
0.77087245	9775.7592
0.77306279	9769.9688
0.77525313	9760.6582
0.77744347	9755.4771
0.77963381	9745.5021
0.78182415	9733.8420
0.78401450	9721.3230
0.78620484	9705.9717
0.78839518	9687.6979
0.79058552	9669.2729
0.79277586	9647.0588
0.79496620	9631.5812
0.79715654	9619.4947
0.79934688	9601.3158
0.80153722	9576.4924
0.80372756	9544.6159
0.80591790	9517.1589
0.80810824	9477.4494
0.81029858	9443.2695
0.81248893	9409.6365
0.81467927	9387.1412
0.81686961	9361.9702
0.81905995	9334.9779
0.82125029	9303.1699
0.82344063	9270.5064
0.82563097	9234.9972
0.82782131	9197.9180
0.83001165	9159.5914
0.83220199	9115.8835
0.83439233	9079.6710
0.83658267	9043.1961
0.83877301	9002.9051
0.84096336	8965.8721
0.84315370	8922.7920
0.84534404	8888.8044
0.84753438	8856.2536
0.84972472	8832.9533
0.85191506	8807.1530
0.85410540	8771.0758
0.85629574	8737.7180
0.85848608	8707.6678
0.86067642	8690.7253
0.86286676	8677.2114
0.86505710	8666.6675
0.86724745	8652.0115
0.86943779	8635.2190
0.87162813	8619.6983
0.87381847	8597.8930
0.87600881	8576.0758
0.87819915	8561.0604
0.88038949	8546.0788
0.88257983	8527.7872
0.88477017	8514.2592
0.88696051	8497.8503
0.88915085	8489.9934
0.89134119	8471.5419
0.89353153	8454.3550
0.89572188	8446.4323
0.89791222	8441.7616
0.90010256	8440.3982
0.90229290	8441.6943
0.90448324	8439.4786
0.90667358	8434.6530
0.90886392	8427.2832
0.91105426	8418.6579
0.91324460	8402.6001
0.91543494	8392.8997
0.91762528	8393.7361
0.91981562	8394.5486
0.92200597	8392.0615
0.92419631	8394.6596
0.92638665	8394.8841
0.92857699	8405.2534
0.93076733	8408.4999
0.93295767	8408.7046
0.93514801	8411.7617
0.93733835	8419.3278
0.93952869	8429.8131
0.94171903	8431.9670
0.94390937	8428.4509
0.94609971	8428.1581
0.94829005	8426.0805
0.95048040	8436.8389
0.95267074	8440.5256
0.95486108	8456.4293
0.95705142	8466.9410
0.95924176	8486.1037
0.96143210	8497.2301
0.96362244	8501.9123
0.96581278	8506.7205
0.96800312	8510.4904
0.97019346	8527.1112
0.97238380	8541.1401
0.97457414	8556.4494
0.97676448	8571.3733
0.97895483	8581.6479
0.98114517	8586.4748
0.98333551	8609.3566
0.98552585	8623.1647
0.98771619	8645.3771
0.98990653	8657.4222
0.99209687	8674.0462
0.99428721	8686.0943
0.99647755	8697.1477
0.99866789	8711.3523
1.0008582	8727.2111
1.0030486	8744.8101
1.0052389	8759.1331
1.0074293	8776.1507
1.0096196	8795.5946
1.0118099	8823.0351
1.0140003	8839.6078
1.0161906	8852.8837
1.0183810	8858.1196
1.0205713	8870.9250
1.0227616	8881.0123
1.0249520	8896.8503
1.0271423	8917.9060
1.0293327	8937.7852
1.0315230	8953.3852
1.0337133	8978.6194
1.0359037	9004.3106
1.0380940	9041.8684
1.0402844	9067.0929
1.0424747	9093.0527
1.0446650	9115.0259
1.0468554	9140.6325
1.0490457	9165.4418
1.0512361	9191.4612
1.0534264	9210.4921
1.0556168	9228.3789
1.0578071	9235.0445
1.0599974	9251.9448
1.0621878	9269.7879
1.0643781	9297.4293
1.0665685	9317.2413
1.0687588	9342.2414
1.0709491	9369.0730
1.0731395	9393.5345
1.0753298	9418.1864
1.0775202	9444.9422
1.0797105	9462.6523
1.0819008	9480.6443
1.0840912	9493.6542
1.0862815	9526.4236
1.0884719	9556.0614
1.0906622	9582.3657
1.0928525	9607.5811
1.0950429	9638.1495
1.0972332	9677.6224
1.0994236	9711.9372
1.1016139	9736.3041
1.1038043	9758.2983
1.1059946	9779.1504
1.1081849	9815.0914
1.1103753	9834.4185
1.1125656	9860.1758
1.1147560	9880.7043
1.1169463	9906.6888
1.1191366	9936.5973
1.1213270	9968.1792
1.1235173	9998.2642
1.1257077	10021.146
1.1278980	10043.632
1.1300883	10058.079
1.1322787	10080.016
1.1344690	10108.471
1.1366594	10142.293
1.1388497	10180.171
1.1410400	10205.238
1.1432304	10233.087
1.1454207	10251.456
1.1476111	10280.643
1.1498014	10303.571
1.1519917	10334.577
1.1541821	10360.205
1.1563724	10389.283
1.1585628	10414.863
1.1607531	10443.817
1.1629435	10466.383
1.1651338	10491.808
1.1673241	10525.886
1.1695145	10558.064
1.1717048	10584.303
1.1738952	10616.000
1.1760855	10647.461
1.1782758	10684.571
1.1804662	10710.433
1.1826565	10737.258
1.1848469	10765.446
1.1870372	10795.777
1.1892275	10827.237
1.1914179	10842.907
1.1936082	10868.898
1.1957986	10896.733
1.1979889	10933.730
1.2001792	10967.050
1.2023696	10993.947
1.2045599	11032.643
1.2067503	11078.316
1.2089406	11128.682
1.2111309	11173.323
1.2133213	11206.312
1.2155116	11233.554
1.2177020	11263.868
1.2198923	11294.310
1.2220827	11320.423
1.2242730	11354.174
1.2264633	11384.124
1.2286537	11423.579
1.2308440	11455.876
1.2330344	11482.704
1.2352247	11507.422
1.2374150	11524.255
1.2396054	11549.275
1.2417957	11577.396
1.2439861	11612.522
1.2461764	11639.121
1.2483667	11667.735
1.2505571	11695.482
1.2527474	11722.678
1.2549378	11758.422
1.2571281	11784.189
1.2593184	11819.753
1.2615088	11842.122
1.2636991	11874.953
1.2658895	11906.330
1.2680798	11938.109
1.2702702	11973.451
1.2724605	12010.893
1.2746508	12049.422
1.2768412	12081.344
1.2790315	12125.298
1.2812219	12165.976
1.2834122	12201.593
1.2856025	12232.209
1.2877929	12261.432
1.2899832	12298.949
1.2921736	12338.833
1.2943639	12374.173
1.2965542	12410.505
1.2987446	12442.921
1.3009349	12484.280
1.3031253	12516.279
1.3053156	12556.632
1.3075059	12602.382
1.3096963	12644.110
1.3118866	12688.333
1.3140770	12727.418
1.3162673	12758.827
1.3184576	12795.013
1.3206480	12839.363
1.3228383	12881.425
1.3250287	12928.379
1.3272190	12965.917
1.3294094	13014.816
1.3315997	13058.251
1.3337900	13094.877
1.3359804	13134.777
1.3381707	13175.786
1.3403611	13221.857
1.3425514	13268.229
1.3447417	13312.580
1.3469321	13365.609
1.3491224	13405.595
1.3513128	13453.860
1.3535031	13492.176
1.3556934	13532.625
1.3578838	13571.332
1.3600741	13608.271
1.3622645	13652.626
1.3644548	13694.168
1.3666451	13747.942
1.3688355	13799.371
1.3710258	13853.722
1.3732162	13906.907
1.3754065	13964.721
1.3775968	14021.483
1.3797872	14065.440
1.3819775	14104.590
1.3841679	14148.170
1.3863582	14192.924
1.3885486	14245.422
1.3907389	14300.679
1.3929292	14363.210
1.3951196	14423.143
1.3973099	14472.621
1.3995003	14527.801
1.4016906	14575.443
1.4038809	14624.274
1.4060713	14668.390
1.4082616	14715.635
1.4104520	14767.560
1.4126423	14832.985
1.4148326	14891.973
1.4170230	14953.739
1.4192133	15008.086
1.4214037	15067.798
1.4235940	15132.905
1.4257843	15192.874
1.4279747	15253.042
1.4301650	15310.674
1.4323554	15362.048
1.4345457	15415.815
1.4367361	15474.490
1.4389264	15540.493
1.4411167	15598.943
1.4433071	15662.130
1.4454974	15724.674
1.4476878	15774.556
1.4498781	15839.572
1.4520684	15901.098
1.4542588	15974.738
1.4564491	16038.451
1.4586395	16104.521
1.4608298	16172.246
1.4630201	16236.449
1.4652105	16311.379
1.4674008	16372.836
1.4695912	16435.934
1.4717815	16503.406
1.4739718	16569.573
1.4761622	16644.762
1.4783525	16713.937
1.4805429	16792.371
1.4827332	16870.354
1.4849235	16949.002
1.4871139	17017.051
1.4893042	17081.991
1.4914946	17156.075
1.4936849	17230.333
1.4958753	17300.260
1.4980656	17379.357
1.5002559	17445.761
1.5024463	17524.663
1.5046366	17596.328
1.5068270	17682.780
1.5090173	17759.678
1.5112076	17839.706
1.5133980	17916.959
1.5155883	17991.142
1.5177787	18064.275
1.5199690	18135.345
1.5221593	18206.162
1.5243497	18285.225
1.5265400	18355.641
1.5287304	18428.945
1.5309207	18508.581
1.5331110	18588.766
1.5353014	18666.668
1.5374917	18744.818
1.5396821	18826.115
1.5418724	18899.325
1.5440627	18979.640
1.5462531	19062.178
1.5484434	19144.503
1.5506338	19233.209
1.5528241	19317.989
1.5550145	19405.702
1.5572048	19492.635
1.5593951	19576.761
1.5615855	19651.021
1.5637758	19726.742
1.5659662	19809.924
1.5681565	19900.194
1.5703468	19992.750
1.5725372	20086.150
1.5747275	20181.709
1.5769179	20268.276
1.5791082	20356.814
1.5812985	20432.765
1.5834889	20500.943
1.5856792	20571.089
1.5878696	20644.841
1.5900599	20732.738
1.5922502	20812.227
1.5944406	20892.186
1.5966309	20973.936
1.5988213	21052.223
1.6010116	21134.404
1.6032020	21211.658
1.6053923	21295.644
1.6075826	21377.959
1.6097730	21459.889
1.6119633	21548.546
1.6141537	21620.174
1.6163440	21703.555
1.6185343	21770.463
1.6207247	21847.225
1.6229150	21931.419
1.6251054	22010.431
1.6272957	22098.675
1.6294860	22164.558
1.6316764	22234.966
1.6338667	22302.948
1.6360571	22385.076
1.6382474	22468.629
1.6404377	22541.808
1.6426281	22628.221
1.6448184	22711.694
1.6470088	22791.518
1.6491991	22871.334
1.6513894	22942.656
1.6535798	23023.278
1.6557701	23092.190
1.6579605	23168.275
1.6601508	23242.279
1.6623412	23315.630
1.6645315	23395.336
1.6667218	23457.504
1.6689122	23525.759
1.6711025	23597.159
1.6732929	23664.687
1.6754832	23728.864
1.6776735	23790.003
1.6798639	23860.660
1.6820542	23926.327
1.6842446	23990.128
1.6864349	24054.036
1.6886252	24114.000
1.6908156	24182.982
1.6930059	24237.106
1.6951963	24291.898
1.6973866	24347.844
1.6995769	24416.361
1.7017673	24479.042
1.7039576	24536.407
1.7061480	24589.823
1.7083383	24644.955
1.7105286	24701.594
1.7127190	24747.559
1.7149093	24799.885
1.7170997	24853.627
1.7192900	24907.698
1.7214804	24959.451
1.7236707	25005.080
1.7258610	25047.396
1.7280514	25088.107
1.7302417	25128.808
1.7324321	25171.570
1.7346224	25203.547
1.7368127	25241.758
1.7390031	25288.276
1.7411934	25340.117
1.7433838	25382.770
1.7455741	25411.570
1.7477644	25436.899
1.7499548	25465.882
1.7521451	25511.558
1.7543355	25551.233
1.7565258	25595.634
1.7587161	25628.607
1.7609065	25653.879
1.7630968	25676.240
1.7652872	25697.338
1.7674775	25724.728
1.7696679	25752.260
1.7718582	25772.431
1.7740485	25795.521
1.7762389	25806.933
1.7784292	25825.691
1.7806196	25838.838
1.7828099	25855.986
1.7850002	25867.116
1.7871906	25878.297
1.7893809	25887.090
1.7915713	25900.906
1.7937616	25917.909
1.7959519	25932.830
1.7981423	25938.067
1.8003326	25953.413
1.8025230	25968.737
1.8047133	25988.772
1.8069036	26004.681
1.8090940	26017.366
1.8112843	26031.766
1.8134747	26032.940
1.8156650	26031.347
1.8178553	26034.656
1.8200457	26029.919
1.8222360	26029.190
1.8244264	26022.181
1.8266167	26025.649
1.8288071	26019.966
1.8309974	26017.432
1.8331877	26013.785
1.8353781	26007.598
1.8375684	25997.511
1.8397588	25986.572
1.8419491	25971.267
1.8441394	25962.309
1.8463298	25946.415
1.8485201	25936.481
1.8507105	25919.857
1.8529008	25905.460
1.8550911	25891.039
1.8572815	25867.943
1.8594718	25851.936
1.8616622	25832.627
1.8638525	25818.673
1.8660428	25801.222
1.8682332	25785.575
1.8704235	25765.131
1.8726139	25740.065
1.8748042	25716.256
1.8769945	25693.382
1.8791849	25675.845
1.8813752	25657.103
1.8835656	25631.298
1.8857559	25606.386
1.8879463	25584.676
1.8901366	25558.387
1.8923269	25530.787
1.8945173	25493.208
1.8967076	25467.375
1.8988980	25443.625
1.9010883	25420.361
1.9032786	25387.490
1.9054690	25361.805
1.9076593	25337.244
1.9098497	25309.952
1.9120400	25283.565
1.9142303	25252.156
1.9164207	25224.366
1.9186110	25193.394
1.9208014	25162.195
1.9229917	25129.119
1.9251820	25094.284
1.9273724	25064.924
1.9295627	25028.951
1.9317531	24996.876
1.9339434	24964.201
1.9361338	24926.845
1.9383241	24885.957
1.9405144	24844.848
1.9427048	24803.476
1.9448951	24773.342
1.9470855	24743.996
1.9492758	24716.397
1.9514661	24681.696
1.9536565	24653.579
1.9558468	24618.051
1.9580372	24589.988
1.9602275	24558.775
1.9624178	24521.737
1.9646082	24483.689
1.9667985	24441.940
1.9689889	24411.959
1.9711792	24372.281
1.9733695	24330.023
1.9755599	24287.948
1.9777502	24246.067
1.9799406	24206.059
1.9821309	24167.617
1.9843212	24121.337
1.9865116	24081.890
1.9887019	24037.908
1.9908923	24008.302
1.9930826	23976.323
1.9952730	23944.736
1.9974633	23913.963
1.9996536	23868.350
2.0018440	23822.227
2.0040343	23767.865
2.0062247	23724.492
2.0084150	23683.079
2.0106053	23646.567
2.0127957	23609.421
2.0149860	23574.102
2.0171764	23545.763
2.0193667	23512.210
2.0215570	23470.501
2.0237474	23427.710
2.0259377	23387.719
2.0281281	23347.047
2.0303184	23298.479
2.0325087	23250.394
2.0346991	23199.446
2.0368894	23149.947
2.0390798	23102.001
2.0412701	23058.914
2.0434604	23020.172
2.0456508	22969.807
2.0478411	22921.208
2.0500315	22879.688
2.0522218	22839.608
2.0544122	22801.369
2.0566025	22757.086
2.0587928	22718.829
2.0609832	22679.006
2.0631735	22639.896
2.0653639	22607.592
2.0675542	22568.675
2.0697445	22530.416
2.0719349	22480.039
2.0741252	22429.234
2.0763156	22383.951
2.0785059	22333.542
2.0806962	22291.803
2.0828866	22243.117
2.0850769	22199.405
2.0872673	22152.749
2.0894576	22104.507
2.0916479	22058.546
2.0938383	22003.033
2.0960286	21954.518
2.0982190	21899.310
2.1004093	21855.556
2.1025997	21813.527
2.1047900	21763.373
2.1069803	21723.096
2.1091707	21673.265
2.1113610	21633.598
2.1135514	21592.382
2.1157417	21548.149
2.1179320	21508.362
2.1201224	21463.962
2.1223127	21424.502
2.1245031	21379.414
2.1266934	21339.118
2.1288837	21298.178
2.1310741	21251.642
2.1332644	21207.947
2.1354548	21168.508
2.1376451	21127.532
2.1398354	21088.027
2.1420258	21040.547
2.1442161	20997.357
2.1464065	20951.363
2.1485968	20917.417
2.1507871	20873.407
2.1529775	20832.856
2.1551678	20792.394
2.1573582	20748.925
2.1595485	20711.836
2.1617389	20671.748
2.1639292	20630.811
2.1661195	20590.643
2.1683099	20548.848
2.1705002	20505.601
2.1726906	20457.814
2.1748809	20416.508
2.1770712	20371.657
2.1792616	20329.887
2.1814519	20287.562
2.1836423	20238.977
2.1858326	20194.375
2.1880229	20148.096
2.1902133	20105.122
2.1924036	20068.610
2.1945940	20030.927
2.1967843	19990.420
2.1989746	19943.386
2.2011650	19899.579
2.2033553	19860.345
2.2055457	19821.717
2.2077360	19785.719
2.2099263	19740.972
2.2121167	19703.762
2.2143070	19658.579
2.2164974	19618.570
2.2186877	19577.977
2.2208781	19533.946
2.2230684	19491.120
2.2252587	19444.988
2.2274491	19393.575
2.2296394	19348.208
2.2318298	19305.811
2.2340201	19266.320
2.2362104	19224.280
2.2384008	19181.169
2.2405911	19138.352
2.2427815	19098.611
2.2449718	19058.771
2.2471621	19013.421
2.2493525	18971.870
2.2515428	18925.106
2.2537332	18882.620
2.2559235	18844.466
2.2581138	18801.707
2.2603042	18756.424
2.2624945	18704.500
2.2646849	18665.403
2.2668752	18622.822
2.2690656	18584.488
2.2712559	18538.161
2.2734462	18496.775
2.2756366	18454.533
2.2778269	18415.150
2.2800173	18374.795
2.2822076	18334.059
2.2843979	18293.429
2.2865883	18263.279
2.2887786	18232.684
2.2909690	18198.641
2.2931593	18154.831
2.2953496	18115.884
2.2975400	18081.508
2.2997303	18036.958
2.3019207	17988.162
2.3041110	17944.840
2.3063013	17910.391
2.3084917	17874.087
2.3106820	17825.697
2.3128724	17780.815
2.3150627	17729.408
2.3172530	17692.563
2.3194434	17653.656
2.3216337	17618.673
2.3238241	17581.742
2.3260144	17542.024
2.3282048	17498.535
2.3303951	17454.712
2.3325854	17412.636
2.3347758	17375.534
2.3369661	17334.264
2.3391565	17297.332
2.3413468	17261.962
2.3435371	17221.719
2.3457275	17179.301
2.3479178	17134.448
2.3501082	17093.504
2.3522985	17053.893
2.3544888	17017.013
2.3566792	16977.926
2.3588695	16937.637
2.3610599	16899.000
2.3632502	16856.249
2.3654405	16817.731
2.3676309	16772.735
2.3698212	16728.560
2.3720116	16679.732
2.3742019	16635.327
2.3763922	16593.701
2.3785826	16553.442
2.3807729	16513.264
2.3829633	16483.049
2.3851536	16454.913
2.3873440	16424.852
2.3895343	16393.032
2.3917246	16358.066
2.3939150	16320.876
2.3961053	16283.683
2.3982957	16243.162
2.4004860	16205.494
2.4026763	16168.050
2.4048667	16137.799
2.4070570	16102.777
2.4092474	16070.787
2.4114377	16030.679
2.4136280	15997.333
2.4158184	15957.739
2.4180087	15921.951
2.4201991	15880.916
2.4223894	15843.011
2.4245797	15804.369
2.4267701	15763.680
2.4289604	15724.890
2.4311508	15695.162
2.4333411	15657.442
2.4355315	15622.477
2.4377218	15586.885
2.4399121	15549.229
2.4421025	15505.193
2.4442928	15462.544
2.4464832	15427.790
2.4486735	15398.100
2.4508638	15369.987
2.4530542	15336.717
2.4552445	15297.760
2.4574349	15263.000
2.4596252	15232.150
2.4618155	15202.999
2.4640059	15165.987
2.4661962	15126.395
2.4683866	15087.800
2.4705769	15052.171
2.4727672	15018.752
2.4749576	14989.215
2.4771479	14953.682
2.4793383	14918.317
2.4815286	14879.420
2.4837189	14838.573
2.4859093	14799.818
2.4880996	14754.418
2.4902900	14720.137
2.4924803	14683.255
2.4946707	14652.602
2.4968610	14622.517
2.4990513	14583.253
2.5012417	14549.856
2.5034320	14517.055
2.5056224	14490.563
2.5078127	14463.031
2.5100030	14433.179
2.5121934	14396.859
2.5143837	14356.290
2.5165741	14316.731
2.5187644	14277.796
2.5209547	14238.041
2.5231451	14202.849
2.5253354	14169.349
2.5275258	14142.111
2.5297161	14110.493
2.5319064	14078.397
2.5340968	14040.392
2.5362871	14004.182
2.5384775	13969.328
2.5406678	13946.227
2.5428582	13916.438
2.5450485	13880.261
2.5472388	13843.046
2.5494292	13812.279
2.5516195	13781.098
2.5538099	13749.720
2.5560002	13711.545
2.5581905	13671.906
2.5603809	13637.117
2.5625712	13602.401
2.5647616	13574.907
2.5669519	13543.231
2.5691422	13512.308
2.5713326	13476.752
2.5735229	13445.995
2.5757133	13413.707
2.5779036	13383.962
2.5800939	13350.739
2.5822843	13318.490
2.5844746	13283.433
2.5866650	13253.261
2.5888553	13217.775
2.5910456	13190.268
2.5932360	13158.180
2.5954263	13132.005
2.5976167	13105.782
2.5998070	13073.034
2.6019974	13037.260
2.6041877	12999.248
2.6063780	12969.824
2.6085684	12939.473
2.6107587	12905.203
2.6129491	12871.792
2.6151394	12841.026
2.6173297	12813.421
2.6195201	12777.946
2.6217104	12746.794
2.6239008	12719.937
2.6260911	12694.822
2.6282814	12664.978
2.6304718	12633.315
2.6326621	12605.736
2.6348525	12574.317
2.6370428	12542.721
2.6392331	12513.313
2.6414235	12482.540
2.6436138	12446.624
2.6458042	12405.124
2.6479945	12377.969
2.6501848	12349.130
2.6523752	12323.072
2.6545655	12288.389
2.6567559	12254.436
2.6589462	12218.747
2.6611366	12186.106
2.6633269	12159.086
2.6655172	12128.350
2.6677076	12099.899
2.6698979	12070.818
2.6720883	12044.685
2.6742786	12016.833
2.6764689	11984.290
2.6786593	11949.868
2.6808496	11918.144
2.6830400	11891.232
2.6852303	11863.154
2.6874206	11832.374
2.6896110	11803.495
2.6918013	11770.744
2.6939917	11735.302
2.6961820	11700.963
2.6983723	11677.249
2.7005627	11651.926
2.7027530	11628.435
2.7049434	11598.953
2.7071337	11575.089
2.7093241	11550.339
2.7115144	11523.790
2.7137047	11495.697
2.7158951	11470.792
2.7180854	11446.934
2.7202758	11425.272
2.7224661	11406.515
2.7246564	11387.398
2.7268468	11371.688
2.7290371	11365.641
2.7312275	11371.300
2.7334178	11390.914
2.7356081	11418.179
2.7377985	11439.661
2.7399888	11453.362
2.7421792	11453.109
2.7443695	11441.640
2.7465598	11419.581
2.7487502	11391.424
2.7509405	11362.508
2.7531309	11335.889
2.7553212	11305.657
2.7575115	11272.258
2.7597019	11232.706
2.7618922	11192.852
2.7640826	11145.123
2.7662729	11093.323
2.7684633	11030.365
2.7706536	10959.374
2.7728439	10890.399
2.7750343	10829.286
2.7772246	10776.457
2.7794150	10730.987
2.7816053	10694.066
2.7837956	10663.924
2.7859860	10633.425
2.7881763	10600.168
2.7903667	10566.910
2.7925570	10538.033
2.7947473	10509.845
2.7969377	10485.227
2.7991280	10465.537
2.8013184	10444.623
2.8035087	10425.843
2.8056990	10409.346
2.8078894	10387.750
2.8100797	10367.404
2.8122701	10342.867
2.8144604	10318.970
2.8166507	10292.944
2.8188411	10266.460
2.8210314	10244.480
2.8232218	10222.551
2.8254121	10202.309
2.8276025	10178.588
2.8297928	10155.862
2.8319831	10136.621
2.8341735	10111.344
2.8363638	10087.933
2.8385542	10063.995
2.8407445	10042.433
2.8429348	10018.936
2.8451252	9997.9214
2.8473155	9977.9374
2.8495059	9953.3172
2.8516962	9928.4696
2.8538865	9906.8332
2.8560769	9880.7706
2.8582672	9861.1912
2.8604576	9835.0406
2.8626479	9816.1363
2.8648382	9794.2195
2.8670286	9773.8566
2.8692189	9755.2613
2.8714093	9729.9019
2.8735996	9710.2572
2.8757900	9688.8618
2.8779803	9668.6452
2.8801706	9647.3763
2.8823610	9628.8550
2.8845513	9612.0045
2.8867417	9594.4794
2.8889320	9574.6832
2.8911223	9557.8996
2.8933127	9537.6019
2.8955030	9522.3080
2.8976934	9499.7650
2.8998837	9483.1324
2.9020740	9461.2650
2.9042644	9440.1644
2.9064547	9419.4095
2.9086451	9401.3322
2.9108354	9389.2541
2.9130257	9368.2812
2.9152161	9353.0288
2.9174064	9335.3028
2.9195968	9322.1672
2.9217871	9306.3307
2.9239774	9288.8516
2.9261678	9269.8383
2.9283581	9249.3273
2.9305485	9230.6479
2.9327388	9216.8073
2.9349292	9197.9022
2.9371195	9184.9332
2.9393098	9168.5740
2.9415002	9151.7881
2.9436905	9134.3748
2.9458809	9116.5826
2.9480712	9096.3572
2.9502615	9083.2570
2.9524519	9067.4533
2.9546422	9061.2146
2.9568326	9047.1280
2.9590229	9033.9822
2.9612132	9013.7286
2.9634036	8998.1414
2.9655939	8984.1763
2.9677843	8968.7987
2.9699746	8954.1109
2.9721649	8939.8605
2.9743553	8922.1189
2.9765456	8905.9625
2.9787360	8889.7669
2.9809263	8881.4898
2.9831166	8871.2801
2.9853070	8854.3735
2.9874973	8843.5896
2.9896877	8830.3326
2.9918780	8819.6752
2.9940684	8801.9028
2.9962587	8790.2825
2.9984490	8777.9783
3.0006394	8765.0375
3.0028297	8754.3773
3.0050201	8743.2023
3.0072104	8740.0961
3.0094007	8740.0433
3.0115911	8741.9637
3.0137814	8749.1676
3.0159718	8748.7861
3.0181621	8741.4217
3.0203524	8724.6005
3.0225428	8711.6999
3.0247331	8691.2040
3.0269235	8671.4768
3.0291138	8655.5571
3.0313041	8638.7875
3.0334945	8626.7518
3.0356848	8619.6271
3.0378752	8613.8573
3.0400655	8612.2522
3.0422559	8604.5139
3.0444462	8598.2963
3.0466365	8580.8027
3.0488269	8565.6121
3.0510172	8548.1122
3.0532076	8533.5355
3.0553979	8521.1862
3.0575882	8510.4419
3.0597786	8500.9923
3.0619689	8497.3942
3.0641593	8495.3064
3.0663496	8494.4458
3.0685399	8489.2131
3.0707303	8481.4119
3.0729206	8472.5398
3.0751110	8458.8022
3.0773013	8445.2399
3.0794916	8434.1566
3.0816820	8426.7840
3.0838723	8417.1652
3.0860627	8405.2279
3.0882530	8392.8153
3.0904433	8380.2916
3.0926337	8367.0562
3.0948240	8354.4327
3.0970144	8345.1267
3.0992047	8334.6267
3.1013951	8318.4918
3.1035854	8304.2094
3.1057757	8290.3243
3.1079661	8281.4037
3.1101564	8270.2010
3.1123468	8256.4029
3.1145371	8240.6704
3.1167274	8229.7557
3.1189178	8221.6644
3.1211081	8219.1509
3.1232985	8213.1647
3.1254888	8212.9274
3.1276791	8207.9844
3.1298695	8203.2657
3.1320598	8194.9455
3.1342502	8187.2271
3.1364405	8180.8815
3.1386308	8177.6708
3.1408212	8171.3624
3.1430115	8166.0580
3.1452019	8161.0073
3.1473922	8152.0010
3.1495825	8145.6057
3.1517729	8135.9193
3.1539632	8129.7827
3.1561536	8122.2113
3.1583439	8120.7875
3.1605343	8118.4376
3.1627246	8113.6942
3.1649149	8110.6790
3.1671053	8108.4087
3.1692956	8109.1265
3.1714860	8107.6850
3.1736763	8108.7881
3.1758666	8106.9904
3.1780570	8108.9388
3.1802473	8110.1506
3.1824377	8100.6061
3.1846280	8089.5017
3.1868183	8080.7891
3.1890087	8077.2055
3.1911990	8076.2955
3.1933894	8071.1869
3.1955797	8065.7318
3.1977700	8059.8618
3.1999604	8059.0534
3.2021507	8051.1899
3.2043411	8045.3181
3.2065314	8042.1757
3.2087218	8039.4937
3.2109121	8037.9670
3.2131024	8034.6269
3.2152928	8030.1734
3.2174831	8029.6692
3.2196735	8029.3863
3.2218638	8028.8154
3.2240541	8025.7942
3.2262445	8028.6005
3.2284348	8028.3226
3.2306252	8026.4037
3.2328155	8025.0013
3.2350058	8018.6508
3.2371962	8015.3554
3.2393865	8011.9427
3.2415769	8014.2868
3.2437672	8020.1269
3.2459575	8020.3643
3.2481479	8021.9296
3.2503382	8021.1172
3.2525286	8017.5859
3.2547189	8014.1238
3.2569092	8008.2488
3.2590996	8010.8447
3.2612899	8010.0864
3.2634803	8010.4214
3.2656706	8010.9334
3.2678610	8012.7155
3.2700513	8015.9608
3.2722416	8018.9112
3.2744320	8017.7083
3.2766223	8016.4283
3.2788127	8014.9156
3.2810030	8020.7458
3.2831933	8023.1130
3.2853837	8023.4764
3.2875740	8020.7252
3.2897644	8019.4913
3.2919547	8017.9506
3.2941450	8018.9297
3.2963354	8022.9709
3.2985257	8024.3542
3.3007161	8026.0612
3.3029064	8023.8179
3.3050967	8024.1010
3.3072871	8027.1394
3.3094774	8027.5957
3.3116678	8032.5621
3.3138581	8034.1227
3.3160484	8040.5532
3.3182388	8047.4843
3.3204291	8053.5748
3.3226195	8058.4038
3.3248098	8063.9252
3.3270002	8066.8607
3.3291905	8070.6613
3.3313808	8069.8986
3.3335712	8069.9960
3.3357615	8072.9498
3.3379519	8078.8541
3.3401422	8083.2331
3.3423325	8083.9020
3.3445229	8084.5926
3.3467132	8087.4275
3.3489036	8096.4619
3.3510939	8100.6589
3.3532842	8105.2766
3.3554746	8104.4981
3.3576649	8104.0244
3.3598553	8108.4367
3.3620456	8109.6794
3.3642359	8111.0606
3.3664263	8116.0033
3.3686166	8118.6114
3.3708070	8127.8233
3.3729973	8132.1072
3.3751877	8141.4851
3.3773780	8141.4746
3.3795683	8146.6909
3.3817587	8154.7013
3.3839490	8162.6352
3.3861394	8167.4993
3.3883297	8169.4407
3.3905200	8172.4193
3.3927104	8180.3578
3.3949007	8187.6361
3.3970911	8198.2560
3.3992814	8206.1753
3.4014717	8215.0079
3.4036621	8221.2189
3.4058524	8220.5816
3.4080428	8224.8060
3.4102331	8225.7839
3.4124234	8230.7110
3.4146138	8231.4700
3.4168041	8241.9035
3.4189945	8249.3202
3.4211848	8258.1146
3.4233751	8268.5349
3.4255655	8275.9515
3.4277558	8287.9562
3.4299462	8298.4434
3.4321365	8303.7959
3.4343269	8308.2912
3.4365172	8311.5589
3.4387075	8318.5697
3.4408979	8327.8644
3.4430882	8334.3258
3.4452786	8338.6411
3.4474689	8340.4494
3.4496592	8350.9735
3.4518496	8360.5589
3.4540399	8370.2218
3.4562303	8381.8437
3.4584206	8395.4968
3.4606109	8403.4058
3.4628013	8410.5063
3.4649916	8413.0238
3.4671820	8421.7589
3.4693723	8431.9409
3.4715626	8440.4402
3.4737530	8448.9811
3.4759433	8453.9327
3.4781337	8462.6909
3.4803240	8474.6327
3.4825143	8487.7500
3.4847047	8498.2684
3.4868950	8503.0966
3.4890854	8511.0576
3.4912757	8520.3110
3.4934661	8535.1918
3.4956564	8548.1750
3.4978467	8558.0658
3.5000371	8561.6096
3.5022274	8573.2922
3.5044178	8585.3397
3.5066081	8601.7332
3.5087984	8613.2227
3.5109888	8623.6568
3.5131791	8633.0500
3.5153695	8637.0250
3.5175598	8641.1626
3.5197501	8649.7494
3.5219405	8659.4956
3.5241308	8673.0969
3.5263212	8683.6640
3.5285115	8693.8624
3.5307018	8702.9274
3.5328922	8714.5807
3.5350825	8727.9641
3.5372729	8742.1950
3.5394632	8754.0873
3.5416536	8765.1433
3.5438439	8776.7933
3.5460342	8786.3617
3.5482246	8797.2802
3.5504149	8801.1311
3.5526053	8813.9076
3.5547956	8818.6192
3.5569859	8829.0915
3.5591763	8840.0759
3.5613666	8853.0718
3.5635570	8867.4801
3.5657473	8879.1976
3.5679376	8893.5840
3.5701280	8912.1406
3.5723183	8929.2690
3.5745087	8947.7762
3.5766990	8969.8565
3.5788893	8991.7385
3.5810797	9016.8999
3.5832700	9043.3509
3.5854604	9071.9761
3.5876507	9092.3837
3.5898410	9110.1925
3.5920314	9125.4304
3.5942217	9136.7465
3.5964121	9149.6744
3.5986024	9156.5137
3.6007928	9168.6848
3.6029831	9180.0597
3.6051734	9194.6827
3.6073638	9207.6522
3.6095541	9215.5548
3.6117445	9220.4664
3.6139348	9217.2031
3.6161251	9215.3436
3.6183155	9211.5559
3.6205058	9210.2391
3.6226962	9211.6510
3.6248865	9213.5566
3.6270768	9220.8955
3.6292672	9225.2040
3.6314575	9229.5779
3.6336479	9238.3923
3.6358382	9250.4456
3.6380285	9264.0827
3.6402189	9276.9289
3.6424092	9289.1037
3.6445996	9299.9357
3.6467899	9312.4023
3.6489802	9327.4946
3.6511706	9340.0421
3.6533609	9351.8816
3.6555513	9363.9586
3.6577416	9375.8602
3.6599320	9389.8937
3.6621223	9403.3138
3.6643126	9417.7345
3.6665030	9430.1679
3.6686933	9442.9385
3.6708837	9456.6557
3.6730740	9468.1124
3.6752643	9477.5129
3.6774547	9487.9253
3.6796450	9497.3734
3.6818354	9510.4987
3.6840257	9524.7385
3.6862160	9540.8148
3.6884064	9553.6765
3.6905967	9563.6926
3.6927871	9572.4197
3.6949774	9584.4356
3.6971677	9594.2504
3.6993581	9602.0961
3.7015484	9610.3143
3.7037388	9618.4766
3.7059291	9627.5706
3.7081195	9635.2657
3.7103098	9645.6636
3.7125001	9659.1895
3.7146905	9669.8117
3.7168808	9681.8825
3.7190712	9692.7569
3.7212615	9704.0004
3.7234518	9715.0036
3.7256422	9728.1680
3.7278325	9744.0184
3.7300229	9759.9795
3.7322132	9770.0828
3.7344035	9779.3782
3.7365939	9788.9260
3.7387842	9801.1410
3.7409746	9814.6089
3.7431649	9825.3996
3.7453552	9841.1184
3.7475456	9854.3269
3.7497359	9867.1714
3.7519263	9878.4234
3.7541166	9887.9760
3.7563069	9895.3905
3.7584973	9905.2630
3.7606876	9916.0573
3.7628780	9926.6728
3.7650683	9931.9201
3.7672587	9942.1757
3.7694490	9954.1169
3.7716393	9970.6628
3.7738297	9981.3341
3.7760200	9993.2348
3.7782104	10003.101
3.7804007	10014.162
3.7825910	10026.007
3.7847814	10036.531
3.7869717	10046.255
3.7891621	10053.008
3.7913524	10063.190
3.7935427	10071.790
3.7957331	10079.916
3.7979234	10090.160
3.8001138	10099.741
3.8023041	10109.884
3.8044944	10119.230
3.8066848	10125.402
3.8088751	10137.810
3.8110655	10150.969
3.8132558	10161.810
3.8154461	10172.863
3.8176365	10180.044
3.8198268	10188.406
3.8220172	10196.405
3.8242075	10203.066
3.8263979	10208.759
3.8285882	10215.164
3.8307785	10221.423
3.8329689	10230.610
3.8351592	10239.817
3.8373496	10249.352
3.8395399	10257.891
3.8417302	10267.801
3.8439206	10273.008
3.8461109	10282.666
3.8483013	10289.022
3.8504916	10293.328
3.8526819	10300.573
3.8548723	10311.125
3.8570626	10326.663
3.8592530	10339.370
3.8614433	10352.617
3.8636336	10368.652
3.8658240	10393.868
3.8680143	10425.038
3.8702047	10456.336
3.8723950	10490.898
3.8745854	10523.430
3.8767757	10550.901
3.8789660	10571.086
3.8811564	10587.414
3.8833467	10599.917
3.8855371	10607.317
3.8877274	10613.446
3.8899177	10617.947
3.8921081	10627.476
3.8942984	10632.115
3.8964888	10634.431
3.8986791	10634.380
3.9008694	10634.732
3.9030598	10621.928
3.9052501	10604.492
3.9074405	10585.050
3.9096308	10567.903
3.9118211	10552.928
3.9140115	10536.607
3.9162018	10525.945
3.9183922	10519.020
3.9205825	10514.324
3.9227728	10515.462
3.9249632	10518.289
3.9271535	10520.274
3.9293439	10521.715
3.9315342	10523.175
3.9337246	10530.489
3.9359149	10538.321
3.9381052	10545.357
3.9402956	10543.734
3.9424859	10544.297
3.9446763	10542.007
3.9468666	10546.176
3.9490569	10550.325
3.9512473	10555.609
3.9534376	10563.796
3.9556280	10564.726
3.9578183	10569.613
3.9600086	10573.690
3.9621990	10575.663
3.9643893	10576.543
3.9665797	10577.672
3.9687700	10577.080
3.9709603	10576.396
3.9731507	10573.491
3.9753410	10576.131
3.9775314	10579.189
3.9797217	10584.132
3.9819120	10587.053
3.9841024	10585.319
3.9862927	10589.274
3.9884831	10589.429
3.9906734	10592.609
3.9928638	10594.676
3.9950541	10598.714
3.9972444	10600.074
3.9994348	10600.362
4.0016251	10597.409
4.0038155	10595.848
4.0060058	10596.357
4.0081961	10600.505
4.0103865	10605.656
4.0125768	10607.139
4.0147672	10604.938
4.0169575	10601.952
4.0191478	10603.449
4.0213382	10606.305
4.0235285	10608.457
4.0257189	10613.530
4.0279092	10615.977
4.0300995	10621.057
4.0322899	10626.106
4.0344802	10637.437
4.0366706	10642.266
4.0388609	10647.925
4.0410513	10648.620
4.0432416	10654.277
4.0454319	10663.825
4.0476223	10675.363
4.0498126	10694.479
4.0520030	10708.081
4.0541933	10723.375
4.0563836	10737.292
4.0585740	10747.551
4.0607643	10749.901
4.0629547	10739.298
4.0651450	10731.462
4.0673353	10723.629
4.0695257	10716.290
4.0717160	10710.866
4.0739064	10704.597
4.0760967	10700.919
4.0782870	10693.878
4.0804774	10686.571
4.0826677	10679.856
4.0848581	10672.139
4.0870484	10659.697
4.0892387	10641.609
4.0914291	10625.435
4.0936194	10610.331
4.0958098	10595.763
4.0980001	10591.918
4.1001905	10589.652
4.1023808	10590.314
4.1045711	10584.385
4.1067615	10576.125
4.1089518	10569.005
4.1111422	10560.702
4.1133325	10548.899
4.1155228	10535.939
4.1177132	10526.979
4.1199035	10517.370
4.1220939	10511.444
4.1242842	10506.813
4.1264745	10497.935
4.1286649	10486.662
4.1308552	10474.803
4.1330456	10461.922
4.1352359	10452.054
4.1374262	10443.172
4.1396166	10435.972
4.1418069	10428.909
4.1439973	10416.530
4.1461876	10406.285
4.1483779	10402.033
4.1505683	10400.820
4.1527586	10398.163
4.1549490	10392.897
4.1571393	10388.403
4.1593297	10381.452
4.1615200	10376.133
4.1637103	10371.549
4.1659007	10361.835
4.1680910	10353.945
4.1702814	10345.802
4.1724717	10338.496
4.1746620	10328.052
4.1768524	10316.200
4.1790427	10304.900
4.1812331	10295.907
4.1834234	10283.469
4.1856137	10273.377
4.1878041	10257.727
4.1899944	10247.370
4.1921848	10238.303
4.1943751	10230.247
4.1965654	10227.162
4.1987558	10221.382
4.2009461	10211.478
4.2031365	10202.462
4.2053268	10191.258
4.2075172	10182.204
4.2097075	10176.328
4.2118978	10169.258
4.2140882	10161.464
4.2162785	10154.331
4.2184689	10150.892
4.2206592	10143.721
4.2228495	10135.782
4.2250399	10124.581
4.2272302	10119.053
4.2294206	10113.570
4.2316109	10104.012
4.2338012	10100.920
4.2359916	10095.592
4.2381819	10094.120
4.2403723	10087.918
4.2425626	10079.896
4.2447529	10070.152
4.2469433	10059.255
4.2491336	10054.091
4.2513240	10046.628
4.2535143	10039.747
4.2557046	10031.008
4.2578950	10022.209
4.2600853	10010.039
4.2622757	9996.0466
4.2644660	9983.1121
4.2666564	9971.4789
4.2688467	9963.9197
4.2710370	9954.4808
4.2732274	9946.7992
4.2754177	9937.2247
4.2776081	9924.3305
4.2797984	9915.1832
4.2819887	9905.0528
4.2841791	9891.4663
4.2863694	9879.8617
4.2885598	9871.7753
4.2907501	9863.4220
4.2929404	9854.7432
4.2951308	9843.9615
4.2973211	9832.7606
4.2995115	9821.9065
4.3017018	9810.7385
4.3038921	9800.8130
4.3060825	9789.6588
4.3082728	9776.0498
4.3104632	9764.4027
4.3126535	9755.9175
4.3148438	9746.3725
4.3170342	9735.3371
4.3192245	9721.3596
4.3214149	9713.0833
4.3236052	9707.4666
4.3257956	9701.2762
4.3279859	9690.2387
4.3301762	9674.6023
4.3323666	9663.1592
4.3345569	9655.2659
4.3367473	9649.9309
4.3389376	9641.2568
4.3411279	9633.6590
4.3433183	9623.7943
4.3455086	9610.9896
4.3476990	9596.3699
4.3498893	9580.0665
4.3520796	9570.8105
4.3542700	9564.8176
4.3564603	9564.3135
4.3586507	9561.2528
4.3608410	9565.7654
4.3630313	9577.1354
4.3652217	9603.1200
4.3674120	9643.8385
4.3696024	9696.5436
4.3717927	9751.0154
4.3739831	9802.0377
4.3761734	9835.2763
4.3783637	9849.0499
4.3805541	9848.2013
4.3827444	9835.7495
[truncated: 3,000 more rows]
