# Supplementary material for: Mechanochemically-induced glass formation from two-dimensional hybrid organic–inorganic perovskites
Source: Chem Sci. 2024 Apr 19;15(19):7198–205. doi: 10.1039/d4sc00905c (PMC11095504; doi:10.1039/d4sc00905c)
Supplement: SC-015-D4SC00905C-s002 [file SC-015-D4SC00905C-s002.zip › XRD_data_and_TOPAS_input_file/012290.xy]

0.0042531738	0.0000000
0.0064435146	0.0000000
0.0086338554	0.0000000
0.010824196	0.0000000
0.013014537	0.0000000
0.015204878	0.0000000
0.017395219	0.0000000
0.019585559	0.0000000
0.021775900	0.0000000
0.023966241	0.0000000
0.026156582	0.0000000
0.028346922	0.0000000
0.030537263	0.0000000
0.032727604	0.0000000
0.034917945	0.0000000
0.037108286	0.0000000
0.039298626	0.0000000
0.041488967	0.0000000
0.043679308	0.0000000
0.045869649	0.0000000
0.048059990	0.0000000
0.050250330	0.0000000
0.052440671	0.0000000
0.054631012	0.0000000
0.056821353	0.0000000
0.059011694	0.0000000
0.061202034	0.0000000
0.063392375	0.0000000
0.065582716	0.0000000
0.067773057	0.0000000
0.069963398	0.0000000
0.072153738	0.0000000
0.074344079	0.0000000
0.076534420	0.0000000
0.078724761	0.0000000
0.080915101	0.0000000
0.083105442	0.0000000
0.085295783	0.0000000
0.087486124	0.0000000
0.089676465	0.0000000
0.091866805	0.0000000
0.094057146	0.0000000
0.096247487	0.0000000
0.098437828	0.0000000
0.10062817	0.0000000
0.10281851	0.0000000
0.10500885	0.0000000
0.10719919	0.0000000
0.10938953	0.0000000
0.11157987	0.0000000
0.11377021	0.0000000
0.11596055	0.0000000
0.11815089	0.0000000
0.12034124	0.0000000
0.12253158	0.0000000
0.12472192	0.0000000
0.12691226	0.0000000
0.12910260	0.0000000
0.13129294	0.0000000
0.13348328	0.0000000
0.13567362	0.0000000
0.13786396	0.0000000
0.14005430	0.0000000
0.14224464	0.0000000
0.14443498	0.0000000
0.14662533	0.0000000
0.14881567	0.0000000
0.15100601	0.0000000
0.15319635	0.0000000
0.15538669	0.0000000
0.15757703	0.0000000
0.15976737	0.0000000
0.16195771	0.0000000
0.16414805	0.0000000
0.16633839	0.0000000
0.16852873	0.0000000
0.17071907	0.0000000
0.17290941	0.0000000
0.17509976	0.0000000
0.17729010	0.0000000
0.17948044	0.0000000
0.18167078	0.0000000
0.18386112	0.0000000
0.18605146	0.0000000
0.18824180	0.0000000
0.19043214	0.0000000
0.19262248	0.0000000
0.19481282	0.0000000
0.19700316	0.0000000
0.19919350	0.0000000
0.20138384	0.0000000
0.20357419	0.0000000
0.20576453	0.0000000
0.20795487	0.0000000
0.21014521	0.0000000
0.21233555	0.0000000
0.21452589	0.0000000
0.21671623	0.0000000
0.21890657	0.0000000
0.22109691	0.0000000
0.22328725	0.0000000
0.22547759	0.0000000
0.22766793	0.0000000
0.22985828	0.0000000
0.23204862	0.0000000
0.23423896	0.0000000
0.23642930	0.0000000
0.23861964	0.0000000
0.24080998	0.0000000
0.24300032	0.0000000
0.24519066	0.0000000
0.24738100	0.0000000
0.24957134	0.0000000
0.25176168	0.0000000
0.25395202	0.0000000
0.25614236	0.0000000
0.25833271	0.0000000
0.26052305	0.0000000
0.26271339	0.0000000
0.26490373	0.0000000
0.26709407	0.0000000
0.26928441	0.0000000
0.27147475	0.0000000
0.27366509	0.0000000
0.27585543	0.0000000
0.27804577	0.0000000
0.28023611	0.0000000
0.28242645	0.0000000
0.28461679	0.0000000
0.28680714	0.0000000
0.28899748	0.0000000
0.29118782	0.0000000
0.29337816	0.0000000
0.29556850	0.0000000
0.29775884	0.0000000
0.29994918	0.0000000
0.30213952	0.0000000
0.30432986	0.0000000
0.30652020	0.0000000
0.30871054	0.0000000
0.31090088	0.0000000
0.31309123	0.0000000
0.31528157	0.0000000
0.31747191	0.0000000
0.31966225	0.0000000
0.32185259	0.0000000
0.32404293	0.0000000
0.32623327	0.0000000
0.32842361	0.0000000
0.33061395	0.0000000
0.33280429	0.0000000
0.33499463	0.0000000
0.33718497	0.0000000
0.33937531	0.0000000
0.34156566	0.0000000
0.34375600	0.0000000
0.34594634	0.0000000
0.34813668	0.0000000
0.35032702	0.0000000
0.35251736	0.0000000
0.35470770	0.0000000
0.35689804	0.0000000
0.35908838	0.0000000
0.36127872	0.0000000
0.36346906	0.0000000
0.36565940	0.0000000
0.36784975	0.0000000
0.37004009	0.0000000
0.37223043	0.0000000
0.37442077	0.0000000
0.37661111	0.0000000
0.37880145	0.0000000
0.38099179	0.0000000
0.38318213	0.0000000
0.38537247	0.0000000
0.38756281	0.0000000
0.38975315	0.0000000
0.39194349	0.0000000
0.39413383	0.0000000
0.39632418	0.0000000
0.39851452	0.0000000
0.40070486	0.0000000
0.40289520	0.0000000
0.40508554	0.0000000
0.40727588	0.0000000
0.40946622	0.0000000
0.41165656	0.0000000
0.41384690	0.0000000
0.41603724	0.0000000
0.41822758	0.0000000
0.42041792	0.0000000
0.42260826	0.0000000
0.42479861	0.0000000
0.42698895	0.0000000
0.42917929	0.0000000
0.43136963	0.0000000
0.43355997	0.0000000
0.43575031	0.0000000
0.43794065	0.0000000
0.44013099	0.0000000
0.44232133	0.0000000
0.44451167	0.0000000
0.44670201	0.0000000
0.44889235	0.0000000
0.45108270	0.0000000
0.45327304	0.0000000
0.45546338	0.0000000
0.45765372	0.0000000
0.45984406	0.0000000
0.46203440	0.0000000
0.46422474	0.0000000
0.46641508	0.0000000
0.46860542	0.0000000
0.47079576	0.0000000
0.47298610	0.0000000
0.47517644	0.0000000
0.47736678	0.0000000
0.47955713	0.0000000
0.48174747	0.0000000
0.48393781	0.0000000
0.48612815	0.0000000
0.48831849	0.0000000
0.49050883	0.0000000
0.49269917	0.0000000
0.49488951	0.0000000
0.49707985	0.0000000
0.49927019	4724.8924
0.50146053	4962.3512
0.50365087	4946.0992
0.50584121	4971.1127
0.50803156	5022.4578
0.51022190	5054.4827
0.51241224	5085.8820
0.51460258	5120.6639
0.51679292	5151.0564
0.51898326	5189.2610
0.52117360	5204.3455
0.52336394	5225.5516
0.52555428	5257.9576
0.52774462	5289.3781
0.52993496	5323.9990
0.53212530	5354.6431
0.53431565	5382.7225
0.53650599	5399.8931
0.53869633	5417.6159
0.54088667	5449.7918
0.54307701	5482.9885
0.54526735	5510.3634
0.54745769	5526.9252
0.54964803	5549.0749
0.55183837	5578.6807
0.55402871	5582.8255
0.55621905	5602.9224
0.55840939	5617.7130
0.56059973	5638.6786
0.56279008	5644.6136
0.56498042	5654.5344
0.56717076	5672.4781
0.56936110	5707.5089
0.57155144	5748.7313
0.57374178	5788.5699
0.57593212	5818.9295
0.57812246	5866.6031
0.58031280	5899.4250
0.58250314	5940.7991
0.58469348	5991.8784
0.58688382	6055.2102
0.58907416	6127.8001
0.59126451	6202.1382
0.59345485	6289.1379
0.59564519	6389.9192
0.59783553	6497.1626
0.60002587	6608.6325
0.60221621	6707.0794
0.60440655	6798.7522
0.60659689	6876.7546
0.60878723	6935.3140
0.61097757	6993.8771
0.61316791	7039.0083
0.61535825	7088.7573
0.61754860	7108.2281
0.61973894	7106.0146
0.62192928	7098.0045
0.62411962	7080.7456
0.62630996	7074.7729
0.62850030	7050.3355
0.63069064	7040.0066
0.63288098	7030.8400
0.63507132	7027.7270
0.63726166	7023.2769
0.63945200	7009.8817
0.64164234	7011.4544
0.64383268	7017.2549
0.64602303	7046.6741
0.64821337	7086.5061
0.65040371	7127.2481
0.65259405	7175.6440
0.65478439	7216.5361
0.65697473	7254.8297
0.65916507	7291.9508
0.66135541	7328.6040
0.66354575	7375.5126
0.66573609	7412.3138
0.66792643	7463.0034
0.67011677	7518.7095
0.67230711	7583.4312
0.67449746	7647.5573
0.67668780	7708.9374
0.67887814	7761.7133
0.68106848	7823.0029
0.68325882	7875.1793
0.68544916	7926.0010
0.68763950	7971.0312
0.68982984	8024.2161
0.69202018	8092.3265
0.69421052	8148.4992
0.69640086	8208.2055
0.69859120	8256.5557
0.70078155	8321.8840
0.70297189	8385.6539
0.70516223	8456.8339
0.70735257	8523.4634
0.70954291	8577.9987
0.71173325	8641.9630
0.71392359	8699.1133
0.71611393	8748.6810
0.71830427	8801.1517
0.72049461	8852.4725
0.72268495	8908.4987
0.72487529	8967.9394
0.72706563	9025.2002
0.72925598	9080.3813
0.73144632	9128.2609
0.73363666	9173.0532
0.73582700	9214.6673
0.73801734	9255.3141
0.74020768	9296.0252
0.74239802	9329.0873
0.74458836	9353.6244
0.74677870	9386.1658
0.74896904	9417.3684
0.75115938	9465.8133
0.75334972	9491.4156
0.75554006	9532.3820
0.75773041	9553.0630
0.75992075	9557.6960
0.76211109	9562.2384
0.76430143	9576.2810
0.76649177	9587.1071
0.76868211	9597.5260
0.77087245	9600.9383
0.77306279	9613.0534
0.77525313	9605.9433
0.77744347	9603.3649
0.77963381	9594.2293
0.78182415	9580.7620
0.78401450	9559.6998
0.78620484	9533.1763
0.78839518	9507.3674
0.79058552	9483.9298
0.79277586	9458.0088
0.79496620	9447.8430
0.79715654	9429.5023
0.79934688	9416.1758
0.80153722	9399.4668
0.80372756	9373.1201
0.80591790	9351.1819
0.80810824	9318.1193
0.81029858	9282.4179
0.81248893	9245.7966
0.81467927	9218.7362
0.81686961	9191.6813
0.81905995	9160.8017
0.82125029	9133.1561
0.82344063	9106.2705
0.82563097	9070.5216
0.82782131	9035.1287
0.83001165	9005.4590
0.83220199	8975.3989
0.83439233	8944.7557
0.83658267	8904.2944
0.83877301	8863.9685
0.84096336	8832.9235
0.84315370	8795.1687
0.84534404	8773.2345
0.84753438	8749.9075
0.84972472	8732.3257
0.85191506	8718.8514
0.85410540	8696.3521
0.85629574	8674.1470
0.85848608	8648.9765
0.86067642	8626.2550
0.86286676	8597.9113
0.86505710	8564.2131
0.86724745	8542.8911
0.86943779	8526.7651
0.87162813	8515.3017
0.87381847	8500.7286
0.87600881	8483.8984
0.87819915	8474.6869
0.88038949	8454.8167
0.88257983	8444.9859
0.88477017	8427.9755
0.88696051	8422.7215
0.88915085	8412.5742
0.89134119	8397.4413
0.89353153	8378.7896
0.89572188	8368.9373
0.89791222	8351.2828
0.90010256	8338.4407
0.90229290	8339.5324
0.90448324	8337.6506
0.90667358	8338.0725
0.90886392	8343.5167
0.91105426	8345.5374
0.91324460	8346.3113
0.91543494	8343.0481
0.91762528	8341.5450
0.91981562	8336.3818
0.92200597	8333.8485
0.92419631	8332.2789
0.92638665	8328.9668
0.92857699	8326.7462
0.93076733	8316.5970
0.93295767	8312.4426
0.93514801	8319.0338
0.93733835	8329.7823
0.93952869	8348.7897
0.94171903	8354.2286
0.94390937	8364.3859
0.94609971	8371.8726
0.94829005	8379.7961
0.95048040	8396.6945
0.95267074	8403.0753
0.95486108	8424.2692
0.95705142	8440.8412
0.95924176	8453.5151
0.96143210	8455.3036
0.96362244	8458.0482
0.96581278	8465.0344
0.96800312	8471.9708
0.97019346	8483.3048
0.97238380	8495.6869
0.97457414	8498.3623
0.97676448	8506.4960
0.97895483	8517.5474
0.98114517	8521.4751
0.98333551	8540.4722
0.98552585	8555.4565
0.98771619	8585.9834
0.98990653	8603.7274
0.99209687	8620.5267
0.99428721	8635.4090
0.99647755	8648.1979
0.99866789	8664.0150
1.0008582	8682.7357
1.0030486	8702.6764
1.0052389	8715.6241
1.0074293	8730.2787
1.0096196	8748.9326
1.0118099	8771.9146
1.0140003	8782.6723
1.0161906	8801.4092
1.0183810	8821.9815
1.0205713	8846.2984
1.0227616	8869.4431
1.0249520	8888.1915
1.0271423	8915.3402
1.0293327	8933.2080
1.0315230	8946.1711
1.0337133	8956.7734
1.0359037	8973.3995
1.0380940	9000.0997
1.0402844	9024.0434
1.0424747	9045.1529
1.0446650	9068.8717
1.0468554	9095.5379
1.0490457	9122.4368
1.0512361	9148.2050
1.0534264	9170.7364
1.0556168	9188.3875
1.0578071	9207.0992
1.0599974	9229.5649
1.0621878	9247.6211
1.0643781	9279.2758
1.0665685	9304.4861
1.0687588	9329.0658
1.0709491	9347.1377
1.0731395	9370.6504
1.0753298	9394.8452
1.0775202	9423.3401
1.0797105	9445.4132
1.0819008	9468.9489
1.0840912	9486.1056
1.0862815	9513.2988
1.0884719	9536.2538
1.0906622	9554.6789
1.0928525	9579.3405
1.0950429	9608.1229
1.0972332	9643.4765
1.0994236	9674.5226
1.1016139	9695.2518
1.1038043	9717.6195
1.1059946	9738.9373
1.1081849	9771.4594
1.1103753	9796.7946
1.1125656	9821.4062
1.1147560	9843.0948
1.1169463	9867.6009
1.1191366	9897.4625
1.1213270	9930.6496
1.1235173	9962.1716
1.1257077	9989.1965
1.1278980	10013.445
1.1300883	10035.032
1.1322787	10055.702
1.1344690	10085.227
1.1366594	10121.666
1.1388497	10156.559
1.1410400	10180.746
1.1432304	10204.565
1.1454207	10229.696
1.1476111	10262.595
1.1498014	10291.327
1.1519917	10326.549
1.1541821	10353.236
1.1563724	10379.263
1.1585628	10397.033
1.1607531	10418.027
1.1629435	10442.423
1.1651338	10465.913
1.1673241	10497.429
1.1695145	10522.602
1.1717048	10548.719
1.1738952	10576.943
1.1760855	10606.794
1.1782758	10643.844
1.1804662	10674.649
1.1826565	10703.074
1.1848469	10736.715
1.1870372	10773.871
1.1892275	10803.951
1.1914179	10822.313
1.1936082	10851.667
1.1957986	10881.560
1.1979889	10924.952
1.2001792	10957.606
1.2023696	10983.290
1.2045599	11012.715
1.2067503	11045.867
1.2089406	11083.319
1.2111309	11116.607
1.2133213	11148.877
1.2155116	11187.422
1.2177020	11231.553
1.2198923	11274.401
1.2220827	11304.802
1.2242730	11335.745
1.2264633	11364.691
1.2286537	11391.733
1.2308440	11417.191
1.2330344	11434.407
1.2352247	11454.281
1.2374150	11474.229
1.2396054	11504.957
1.2417957	11537.281
1.2439861	11578.756
1.2461764	11610.417
1.2483667	11642.896
1.2505571	11666.953
1.2527474	11690.669
1.2549378	11723.247
1.2571281	11747.218
1.2593184	11783.758
1.2615088	11808.247
1.2636991	11851.901
1.2658895	11889.023
1.2680798	11935.807
1.2702702	11978.414
1.2724605	12013.113
1.2746508	12054.499
1.2768412	12085.011
1.2790315	12119.734
1.2812219	12146.718
1.2834122	12176.519
1.2856025	12203.990
1.2877929	12234.765
1.2899832	12271.714
1.2921736	12305.149
1.2943639	12349.154
1.2965542	12388.202
1.2987446	12424.731
1.3009349	12467.147
1.3031253	12503.604
1.3053156	12538.932
1.3075059	12575.808
1.3096963	12611.988
1.3118866	12653.595
1.3140770	12690.206
1.3162673	12729.721
1.3184576	12773.401
1.3206480	12818.877
1.3228383	12869.562
1.3250287	12917.651
1.3272190	12957.669
1.3294094	13000.651
1.3315997	13036.172
1.3337900	13070.130
1.3359804	13109.700
1.3381707	13152.282
1.3403611	13202.644
1.3425514	13247.018
1.3447417	13284.644
1.3469321	13325.952
1.3491224	13360.956
1.3513128	13401.257
1.3535031	13440.947
1.3556934	13481.167
1.3578838	13528.406
1.3600741	13572.025
1.3622645	13629.023
1.3644548	13677.010
1.3666451	13730.306
1.3688355	13777.594
1.3710258	13825.965
1.3732162	13874.655
1.3754065	13920.841
1.3775968	13966.934
1.3797872	14007.467
1.3819775	14054.236
1.3841679	14100.503
1.3863582	14155.571
1.3885486	14210.987
1.3907389	14258.107
1.3929292	14308.915
1.3951196	14362.565
1.3973099	14421.286
1.3995003	14483.842
1.4016906	14543.928
1.4038809	14603.246
1.4060713	14658.463
1.4082616	14709.625
1.4104520	14757.104
1.4126423	14811.085
1.4148326	14862.813
1.4170230	14921.035
1.4192133	14974.531
1.4214037	15039.786
1.4235940	15106.108
1.4257843	15170.102
1.4279747	15236.633
1.4301650	15297.935
1.4323554	15354.005
1.4345457	15403.206
1.4367361	15461.287
1.4389264	15525.077
1.4411167	15588.372
1.4433071	15655.994
1.4454974	15718.369
1.4476878	15767.801
1.4498781	15822.905
1.4520684	15882.781
1.4542588	15953.623
1.4564491	16016.620
1.4586395	16078.848
1.4608298	16144.929
1.4630201	16209.541
1.4652105	16277.929
1.4674008	16337.282
1.4695912	16397.906
1.4717815	16463.419
1.4739718	16533.594
1.4761622	16612.874
1.4783525	16685.933
1.4805429	16765.028
1.4827332	16840.020
1.4849235	16915.711
1.4871139	16993.819
1.4893042	17050.276
1.4914946	17117.881
1.4936849	17185.766
1.4958753	17266.537
1.4980656	17350.392
1.5002559	17417.326
1.5024463	17487.421
1.5046366	17557.535
1.5068270	17628.839
1.5090173	17710.995
1.5112076	17780.637
1.5133980	17863.180
1.5155883	17940.457
1.5177787	18023.142
1.5199690	18097.420
1.5221593	18173.444
1.5243497	18260.375
1.5265400	18334.437
1.5287304	18411.280
1.5309207	18487.050
1.5331110	18569.682
1.5353014	18658.870
1.5374917	18736.766
1.5396821	18812.014
1.5418724	18876.717
1.5440627	18953.757
1.5462531	19031.965
1.5484434	19109.133
1.5506338	19190.040
1.5528241	19274.222
1.5550145	19361.008
1.5572048	19450.002
1.5593951	19531.039
1.5615855	19606.784
1.5637758	19681.846
1.5659662	19759.782
1.5681565	19847.710
1.5703468	19933.764
1.5725372	20027.104
1.5747275	20125.739
1.5769179	20213.683
1.5791082	20310.665
1.5812985	20395.763
1.5834889	20474.741
1.5856792	20551.762
1.5878696	20623.407
1.5900599	20695.894
1.5922502	20772.188
1.5944406	20840.803
1.5966309	20919.986
1.5988213	20995.686
1.6010116	21078.833
1.6032020	21161.761
1.6053923	21251.039
1.6075826	21338.023
1.6097730	21422.510
1.6119633	21513.574
1.6141537	21593.611
1.6163440	21682.877
1.6185343	21766.556
1.6207247	21848.061
1.6229150	21929.556
1.6251054	22006.548
1.6272957	22091.257
1.6294860	22160.039
1.6316764	22229.999
1.6338667	22295.524
1.6360571	22370.649
1.6382474	22455.196
1.6404377	22520.912
1.6426281	22611.055
1.6448184	22689.680
1.6470088	22769.274
1.6491991	22843.400
1.6513894	22908.388
1.6535798	22993.695
1.6557701	23065.396
1.6579605	23147.167
1.6601508	23218.488
1.6623412	23280.252
1.6645315	23350.827
1.6667218	23413.026
1.6689122	23482.976
1.6711025	23551.260
1.6732929	23619.847
1.6754832	23686.296
1.6776735	23752.362
1.6798639	23819.028
1.6820542	23885.000
1.6842446	23950.129
1.6864349	24017.564
1.6886252	24085.000
1.6908156	24158.349
1.6930059	24216.997
1.6951963	24269.332
1.6973866	24322.723
1.6995769	24378.754
1.7017673	24434.154
1.7039576	24485.890
1.7061480	24532.490
1.7083383	24591.546
1.7105286	24643.822
1.7127190	24686.056
1.7149093	24732.349
1.7170997	24784.988
1.7192900	24842.079
1.7214804	24890.728
1.7236707	24939.801
1.7258610	24985.796
1.7280514	25030.088
1.7302417	25080.460
1.7324321	25129.928
1.7346224	25170.226
1.7368127	25216.745
1.7390031	25258.643
1.7411934	25306.629
1.7433838	25342.893
1.7455741	25372.499
1.7477644	25398.001
1.7499548	25431.379
1.7521451	25470.627
1.7543355	25503.626
1.7565258	25530.719
1.7587161	25560.827
1.7609065	25587.202
1.7630968	25616.134
1.7652872	25635.776
1.7674775	25662.363
1.7696679	25692.461
1.7718582	25720.906
1.7740485	25741.156
1.7762389	25763.981
1.7784292	25786.024
1.7806196	25810.765
1.7828099	25829.781
1.7850002	25848.337
1.7871906	25858.728
1.7893809	25872.281
1.7915713	25892.597
1.7937616	25908.558
1.7959519	25928.781
1.7981423	25930.979
1.8003326	25930.926
1.8025230	25933.010
1.8047133	25938.849
1.8069036	25945.383
1.8090940	25947.552
1.8112843	25951.919
1.8134747	25957.924
1.8156650	25965.411
1.8178553	25970.065
1.8200457	25968.041
1.8222360	25971.488
1.8244264	25968.792
1.8266167	25966.457
1.8288071	25958.108
1.8309974	25950.391
1.8331877	25940.235
1.8353781	25929.100
1.8375684	25915.292
1.8397588	25911.415
1.8419491	25910.599
1.8441394	25918.102
1.8463298	25912.679
1.8485201	25905.694
1.8507105	25892.104
1.8529008	25875.437
1.8550911	25857.892
1.8572815	25836.406
1.8594718	25823.311
1.8616622	25801.780
1.8638525	25785.448
1.8660428	25765.187
1.8682332	25742.606
1.8704235	25718.934
1.8726139	25689.096
1.8748042	25670.810
1.8769945	25650.190
1.8791849	25636.152
1.8813752	25611.758
1.8835656	25595.419
1.8857559	25577.053
1.8879463	25552.815
1.8901366	25526.449
1.8923269	25494.773
1.8945173	25470.208
1.8967076	25446.547
1.8988980	25424.557
1.9010883	25403.897
1.9032786	25369.121
1.9054690	25347.339
1.9076593	25319.650
1.9098497	25291.256
1.9120400	25260.198
1.9142303	25219.370
1.9164207	25175.044
1.9186110	25136.994
1.9208014	25105.993
1.9229917	25081.218
1.9251820	25046.872
1.9273724	25024.261
1.9295627	24994.209
1.9317531	24963.680
1.9339434	24934.922
1.9361338	24893.174
1.9383241	24858.050
1.9405144	24811.567
1.9427048	24779.271
1.9448951	24754.520
1.9470855	24725.450
1.9492758	24694.133
1.9514661	24649.656
1.9536565	24614.279
1.9558468	24571.922
1.9580372	24528.437
1.9602275	24483.764
1.9624178	24441.321
1.9646082	24404.179
1.9667985	24369.875
1.9689889	24345.434
1.9711792	24313.706
1.9733695	24271.051
1.9755599	24237.662
1.9777502	24201.563
1.9799406	24173.511
1.9821309	24134.075
1.9843212	24084.376
1.9865116	24042.994
1.9887019	23990.427
1.9908923	23956.880
1.9930826	23914.440
1.9952730	23876.178
1.9974633	23840.448
1.9996536	23809.092
2.0018440	23777.951
2.0040343	23739.188
2.0062247	23705.298
2.0084150	23668.689
2.0106053	23636.215
2.0127957	23596.301
2.0149860	23560.868
2.0171764	23523.639
2.0193667	23480.824
2.0215570	23434.374
2.0237474	23381.864
2.0259377	23339.052
2.0281281	23296.501
2.0303184	23251.000
2.0325087	23203.988
2.0346991	23150.566
2.0368894	23107.195
2.0390798	23069.046
2.0412701	23026.308
2.0434604	22984.888
2.0456508	22934.309
2.0478411	22886.102
2.0500315	22845.498
2.0522218	22804.092
2.0544122	22765.303
2.0566025	22716.670
2.0587928	22671.114
2.0609832	22620.617
2.0631735	22577.593
2.0653639	22529.461
2.0675542	22483.486
2.0697445	22443.717
2.0719349	22401.206
2.0741252	22362.254
2.0763156	22327.449
2.0785059	22291.706
2.0806962	22258.222
2.0828866	22217.634
2.0850769	22179.537
2.0872673	22134.107
2.0894576	22082.954
2.0916479	22032.085
2.0938383	21971.543
2.0960286	21916.958
2.0982190	21865.123
2.1004093	21825.608
2.1025997	21793.315
2.1047900	21749.356
2.1069803	21705.216
2.1091707	21646.986
2.1113610	21598.872
2.1135514	21550.551
2.1157417	21502.063
2.1179320	21464.868
2.1201224	21421.584
2.1223127	21384.979
2.1245031	21341.646
2.1266934	21302.529
2.1288837	21264.405
2.1310741	21216.567
2.1332644	21169.535
2.1354548	21125.892
2.1376451	21083.109
2.1398354	21048.473
2.1420258	21001.278
2.1442161	20956.861
2.1464065	20909.126
2.1485968	20873.278
2.1507871	20831.291
2.1529775	20788.905
2.1551678	20751.532
2.1573582	20708.852
2.1595485	20665.441
2.1617389	20623.831
2.1639292	20582.244
2.1661195	20541.469
2.1683099	20500.158
2.1705002	20462.292
2.1726906	20417.533
2.1748809	20382.523
2.1770712	20345.678
2.1792616	20305.693
2.1814519	20266.126
2.1836423	20226.182
2.1858326	20188.993
2.1880229	20146.506
2.1902133	20096.660
2.1924036	20057.897
2.1945940	20008.775
2.1967843	19959.754
2.1989746	19908.345
2.2011650	19866.401
2.2033553	19834.051
2.2055457	19794.068
2.2077360	19753.736
2.2099263	19702.988
2.2121167	19654.783
2.2143070	19609.974
2.2164974	19566.824
2.2186877	19525.817
2.2208781	19480.779
2.2230684	19432.500
2.2252587	19386.492
2.2274491	19342.117
2.2296394	19309.930
2.2318298	19265.220
2.2340201	19224.871
2.2362104	19176.074
2.2384008	19131.416
2.2405911	19086.691
2.2427815	19046.012
2.2449718	19003.575
2.2471621	18957.010
2.2493525	18919.733
2.2515428	18876.476
2.2537332	18836.729
2.2559235	18795.445
2.2581138	18751.752
2.2603042	18710.507
2.2624945	18665.378
2.2646849	18632.281
2.2668752	18595.002
2.2690656	18556.127
2.2712559	18507.934
2.2734462	18464.537
2.2756366	18426.523
2.2778269	18388.163
2.2800173	18350.264
2.2822076	18316.383
2.2843979	18273.448
2.2865883	18238.466
2.2887786	18204.888
2.2909690	18175.129
2.2931593	18133.899
2.2953496	18091.623
2.2975400	18049.408
2.2997303	18000.491
2.3019207	17951.244
2.3041110	17899.375
2.3063013	17859.899
2.3084917	17827.558
2.3106820	17792.406
2.3128724	17753.055
2.3150627	17711.958
2.3172530	17669.781
2.3194434	17630.735
2.3216337	17599.153
2.3238241	17568.939
2.3260144	17535.196
2.3282048	17489.553
2.3303951	17443.321
2.3325854	17398.012
2.3347758	17360.551
2.3369661	17318.716
2.3391565	17280.484
2.3413468	17241.739
2.3435371	17199.584
2.3457275	17155.368
2.3479178	17112.082
2.3501082	17068.163
2.3522985	17025.153
2.3544888	16989.774
2.3566792	16950.578
2.3588695	16911.038
2.3610599	16870.273
2.3632502	16824.875
2.3654405	16786.892
2.3676309	16747.615
2.3698212	16705.114
2.3720116	16662.509
2.3742019	16620.359
2.3763922	16582.122
2.3785826	16536.225
2.3807729	16491.535
2.3829633	16460.535
2.3851536	16425.968
2.3873440	16390.195
2.3895343	16352.826
2.3917246	16316.846
2.3939150	16282.293
2.3961053	16248.843
2.3982957	16216.770
2.4004860	16187.409
2.4026763	16154.395
2.4048667	16124.525
2.4070570	16087.082
2.4092474	16047.756
2.4114377	16003.278
2.4136280	15966.594
2.4158184	15929.896
2.4180087	15900.572
2.4201991	15869.194
2.4223894	15834.328
2.4245797	15796.650
2.4267701	15756.541
2.4289604	15720.198
2.4311508	15682.579
2.4333411	15640.994
2.4355315	15605.872
2.4377218	15566.965
2.4399121	15527.660
2.4421025	15489.446
2.4442928	15452.153
2.4464832	15417.162
2.4486735	15382.859
2.4508638	15351.995
2.4530542	15317.515
2.4552445	15274.847
2.4574349	15226.260
2.4596252	15180.296
2.4618155	15145.018
2.4640059	15108.867
2.4661962	15075.150
2.4683866	15040.761
2.4705769	15009.007
2.4727672	14978.511
2.4749576	14948.188
2.4771479	14912.760
2.4793383	14874.051
2.4815286	14839.665
2.4837189	14806.207
2.4859093	14771.791
2.4880996	14730.943
2.4902900	14693.231
2.4924803	14654.899
2.4946707	14618.016
2.4968610	14582.147
2.4990513	14544.348
2.5012417	14513.155
2.5034320	14479.514
2.5056224	14449.886
2.5078127	14423.179
2.5100030	14395.565
2.5121934	14360.971
2.5143837	14324.713
2.5165741	14293.848
2.5187644	14262.494
2.5209547	14226.019
2.5231451	14189.171
2.5253354	14145.335
2.5275258	14107.817
2.5297161	14073.264
2.5319064	14041.666
2.5340968	14009.893
2.5362871	13975.820
2.5384775	13944.078
2.5406678	13914.329
2.5428582	13883.728
2.5450485	13850.102
2.5472388	13816.896
2.5494292	13780.690
2.5516195	13752.051
2.5538099	13723.533
2.5560002	13689.456
2.5581905	13651.255
2.5603809	13613.879
2.5625712	13576.911
2.5647616	13542.671
2.5669519	13508.236
2.5691422	13478.675
2.5713326	13447.692
2.5735229	13417.743
2.5757133	13386.511
2.5779036	13353.404
2.5800939	13317.266
2.5822843	13285.974
2.5844746	13254.848
2.5866650	13231.318
2.5888553	13201.712
2.5910456	13172.598
2.5932360	13138.066
2.5954263	13106.692
2.5976167	13081.547
2.5998070	13050.165
2.6019974	13017.828
2.6041877	12986.194
2.6063780	12954.952
2.6085684	12923.291
2.6107587	12887.462
2.6129491	12855.874
2.6151394	12826.039
2.6173297	12798.814
2.6195201	12764.051
2.6217104	12727.099
2.6239008	12697.265
2.6260911	12667.815
2.6282814	12638.281
2.6304718	12606.971
2.6326621	12578.625
2.6348525	12552.097
2.6370428	12520.364
2.6392331	12496.568
2.6414235	12464.439
2.6436138	12432.335
2.6458042	12392.441
2.6479945	12363.438
2.6501848	12327.052
2.6523752	12293.524
2.6545655	12260.449
2.6567559	12227.553
2.6589462	12193.375
2.6611366	12158.684
2.6633269	12129.150
2.6655172	12096.836
2.6677076	12068.982
2.6698979	12037.105
2.6720883	12004.290
2.6742786	11972.291
2.6764689	11941.345
2.6786593	11914.135
2.6808496	11887.646
2.6830400	11863.682
2.6852303	11833.640
2.6874206	11803.655
2.6896110	11774.736
2.6918013	11743.723
2.6939917	11714.453
2.6961820	11682.097
2.6983723	11659.466
2.7005627	11631.697
2.7027530	11612.296
2.7049434	11583.757
2.7071337	11558.676
2.7093241	11529.077
2.7115144	11497.447
2.7137047	11471.301
2.7158951	11449.156
2.7180854	11427.589
2.7202758	11404.794
2.7224661	11387.356
2.7246564	11369.606
2.7268468	11359.038
2.7290371	11361.707
2.7312275	11374.987
2.7334178	11391.842
2.7356081	11416.517
2.7377985	11433.610
2.7399888	11447.466
2.7421792	11445.078
2.7443695	11434.713
2.7465598	11416.010
2.7487502	11391.944
2.7509405	11367.308
2.7531309	11340.064
2.7553212	11307.675
2.7575115	11271.575
2.7597019	11229.525
2.7618922	11188.516
2.7640826	11146.434
2.7662729	11097.488
2.7684633	11033.407
2.7706536	10959.120
2.7728439	10882.313
2.7750343	10809.794
2.7772246	10750.474
2.7794150	10701.503
2.7816053	10663.061
2.7837956	10635.922
2.7859860	10610.966
2.7881763	10586.314
2.7903667	10559.283
2.7925570	10528.584
2.7947473	10501.931
2.7969377	10477.638
2.7991280	10457.525
2.8013184	10433.523
2.8035087	10410.240
2.8056990	10388.211
2.8078894	10366.105
2.8100797	10339.871
2.8122701	10308.492
2.8144604	10277.498
2.8166507	10251.668
2.8188411	10229.345
2.8210314	10213.825
2.8232218	10195.315
2.8254121	10175.700
2.8276025	10151.678
2.8297928	10123.464
2.8319831	10100.078
2.8341735	10074.845
2.8363638	10052.895
2.8385542	10028.662
2.8407445	10007.358
2.8429348	9987.3085
2.8451252	9965.4628
2.8473155	9945.0058
2.8495059	9921.5569
2.8516962	9898.5601
2.8538865	9879.2681
2.8560769	9856.9460
2.8582672	9838.6812
2.8604576	9812.5257
2.8626479	9790.0212
2.8648382	9768.6304
2.8670286	9747.0729
2.8692189	9725.0021
2.8714093	9700.3614
2.8735996	9677.5675
2.8757900	9656.5769
2.8779803	9634.5924
2.8801706	9615.1532
2.8823610	9598.0373
2.8845513	9584.3814
2.8867417	9568.8020
2.8889320	9548.6365
2.8911223	9527.3950
2.8933127	9505.8994
2.8955030	9488.1084
2.8976934	9468.5580
2.8998837	9453.2731
2.9020740	9431.7466
2.9042644	9410.0901
2.9064547	9388.4702
2.9086451	9371.4273
2.9108354	9357.7712
2.9130257	9341.6917
2.9152161	9330.3261
2.9174064	9314.7034
2.9195968	9300.3277
2.9217871	9284.1169
2.9239774	9265.8789
2.9261678	9246.2026
2.9283581	9227.1544
2.9305485	9207.7835
2.9327388	9189.5366
2.9349292	9167.9507
2.9371195	9151.9059
2.9393098	9138.1134
2.9415002	9123.2862
2.9436905	9109.6143
2.9458809	9092.7856
2.9480712	9077.7543
2.9502615	9066.8246
2.9524519	9053.6312
2.9546422	9040.6899
2.9568326	9026.9542
2.9590229	9011.8066
2.9612132	8993.1908
2.9634036	8973.1641
2.9655939	8955.6965
2.9677843	8939.2688
2.9699746	8922.7382
2.9721649	8907.4985
2.9743553	8889.8279
2.9765456	8871.9183
2.9787360	8855.3417
2.9809263	8847.8789
2.9831166	8839.3740
2.9853070	8822.1197
2.9874973	8806.7837
2.9896877	8793.3313
2.9918780	8780.1051
2.9940684	8767.1646
2.9962587	8755.8850
2.9984490	8743.5854
3.0006394	8732.1122
3.0028297	8721.5464
3.0050201	8711.4043
3.0072104	8707.7800
3.0094007	8709.8949
3.0115911	8714.5891
3.0137814	8719.3783
3.0159718	8717.2147
3.0181621	8709.1717
3.0203524	8695.8492
3.0225428	8682.9624
3.0247331	8663.1802
3.0269235	8640.2589
3.0291138	8624.7462
3.0313041	8610.3009
3.0334945	8601.2040
3.0356848	8591.7419
3.0378752	8583.8666
3.0400655	8583.1485
3.0422559	8576.4072
3.0444462	8572.5699
3.0466365	8556.9894
3.0488269	8545.5300
3.0510172	8526.3620
3.0532076	8509.6260
3.0553979	8499.7469
3.0575882	8493.4662
3.0597786	8486.5208
3.0619689	8480.8894
3.0641593	8477.4465
3.0663496	8471.7846
3.0685399	8463.6975
3.0707303	8455.6259
3.0729206	8447.6954
3.0751110	8435.6282
3.0773013	8422.3792
3.0794916	8407.5987
3.0816820	8398.6013
3.0838723	8390.6164
3.0860627	8384.8430
3.0882530	8375.1805
3.0904433	8365.3885
3.0926337	8352.8364
3.0948240	8339.8262
3.0970144	8324.9708
3.0992047	8309.2223
3.1013951	8289.0388
3.1035854	8277.6794
3.1057757	8262.5334
3.1079661	8249.9371
3.1101564	8237.2728
3.1123468	8223.0716
3.1145371	8208.8480
3.1167274	8197.4010
3.1189178	8192.3480
3.1211081	8185.4987
3.1232985	8179.4472
3.1254888	8178.9592
3.1276791	8177.7654
3.1298695	8172.6884
3.1320598	8164.7358
3.1342502	8155.7205
3.1364405	8147.6951
3.1386308	8139.9352
3.1408212	8133.8395
3.1430115	8130.3079
3.1452019	8125.6264
3.1473922	8123.8506
3.1495825	8117.9267
3.1517729	8112.4153
3.1539632	8105.4928
3.1561536	8098.9686
3.1583439	8093.7089
3.1605343	8091.0507
3.1627246	8088.1204
3.1649149	8083.2496
3.1671053	8079.1619
3.1692956	8077.2307
3.1714860	8076.8794
3.1736763	8075.4341
3.1758666	8072.5727
3.1780570	8075.0216
3.1802473	8075.2496
3.1824377	8068.1891
3.1846280	8055.7204
3.1868183	8046.9267
3.1890087	8045.7905
3.1911990	8045.1764
3.1933894	8042.9780
3.1955797	8036.2738
3.1977700	8033.5606
3.1999604	8034.9663
3.2021507	8031.9686
3.2043411	8030.1171
3.2065314	8024.9360
3.2087218	8018.4337
3.2109121	8013.5836
3.2131024	8010.4617
3.2152928	8009.6580
3.2174831	8006.7470
3.2196735	8004.9814
3.2218638	8000.4113
3.2240541	7991.2969
3.2262445	7990.0620
3.2284348	7987.0304
3.2306252	7986.5379
3.2328155	7984.9656
3.2350058	7983.2027
3.2371962	7986.8431
3.2393865	7987.0665
3.2415769	7989.8161
3.2437672	7990.5860
3.2459575	7988.6112
3.2481479	7988.4463
3.2503382	7985.6070
3.2525286	7986.0630
3.2547189	7979.4555
3.2569092	7973.3068
3.2590996	7972.4173
3.2612899	7971.8883
3.2634803	7972.7516
3.2656706	7970.7441
3.2678610	7970.7436
3.2700513	7976.3908
3.2722416	7982.5505
3.2744320	7984.5991
3.2766223	7983.1378
3.2788127	7980.0387
3.2810030	7984.1679
3.2831933	7985.8002
3.2853837	7988.2438
3.2875740	7985.9296
3.2897644	7984.9641
3.2919547	7981.3750
3.2941450	7978.9308
3.2963354	7984.6134
3.2985257	7990.7886
3.3007161	7993.4505
3.3029064	7993.6162
3.3050967	7993.1886
3.3072871	8001.6688
3.3094774	8003.5904
3.3116678	8012.6937
3.3138581	8015.0184
3.3160484	8020.5161
3.3182388	8026.8867
3.3204291	8030.9308
3.3226195	8030.6721
3.3248098	8030.0688
3.3270002	8032.6861
3.3291905	8037.0329
3.3313808	8037.1993
3.3335712	8038.7748
3.3357615	8043.0959
3.3379519	8049.3747
3.3401422	8054.4768
3.3423325	8055.9952
3.3445229	8055.5280
3.3467132	8056.9775
3.3489036	8061.4890
3.3510939	8060.7797
3.3532842	8061.6602
3.3554746	8062.3042
3.3576649	8060.1673
3.3598553	8063.1801
3.3620456	8065.5578
3.3642359	8069.2607
3.3664263	8077.4805
3.3686166	8080.9194
3.3708070	8092.9887
3.3729973	8096.7735
3.3751877	8102.5105
3.3773780	8101.2890
3.3795683	8107.5918
3.3817587	8116.9031
3.3839490	8124.5477
3.3861394	8130.0251
3.3883297	8137.1700
3.3905200	8145.0682
3.3927104	8153.5338
3.3949007	8159.5877
3.3970911	8166.2086
3.3992814	8174.6534
3.4014717	8182.9084
3.4036621	8188.6583
3.4058524	8191.5482
3.4080428	8198.5821
3.4102331	8200.8585
3.4124234	8206.9226
3.4146138	8212.0068
3.4168041	8222.1661
3.4189945	8232.2656
3.4211848	8243.7393
3.4233751	8249.2992
3.4255655	8254.3186
3.4277558	8258.6040
3.4299462	8265.7685
3.4321365	8269.1297
3.4343269	8275.0711
3.4365172	8279.8982
3.4387075	8289.2457
3.4408979	8297.8701
3.4430882	8303.0852
3.4452786	8305.0199
3.4474689	8308.4259
3.4496592	8317.4764
3.4518496	8328.0684
3.4540399	8337.9757
3.4562303	8348.5951
3.4584206	8356.3741
3.4606109	8361.7099
3.4628013	8367.1827
3.4649916	8371.5788
3.4671820	8382.2062
3.4693723	8391.0573
3.4715626	8404.5063
3.4737530	8415.3568
3.4759433	8425.8689
3.4781337	8439.0959
3.4803240	8453.8452
3.4825143	8469.0548
3.4847047	8475.3388
3.4868950	8474.8168
3.4890854	8481.6044
3.4912757	8490.5819
3.4934661	8504.6466
3.4956564	8516.7023
3.4978467	8526.4885
3.5000371	8535.2584
3.5022274	8546.1126
3.5044178	8551.4411
3.5066081	8559.0064
3.5087984	8567.2566
3.5109888	8581.7645
3.5131791	8593.0494
3.5153695	8600.5062
3.5175598	8611.1250
3.5197501	8625.6370
3.5219405	8635.1058
3.5241308	8646.0084
3.5263212	8653.0825
3.5285115	8662.6905
3.5307018	8672.8852
3.5328922	8684.3356
3.5350825	8698.2276
3.5372729	8710.5390
3.5394632	8720.7489
3.5416536	8728.3253
3.5438439	8738.0747
3.5460342	8748.8947
3.5482246	8760.0087
3.5504149	8769.1782
3.5526053	8778.5515
3.5547956	8785.8427
3.5569859	8795.6355
3.5591763	8807.5106
3.5613666	8820.3415
3.5635570	8833.7667
3.5657473	8844.2906
3.5679376	8856.4282
3.5701280	8873.8007
3.5723183	8888.5405
3.5745087	8909.8705
3.5766990	8933.5818
3.5788893	8958.9749
3.5810797	8986.3204
3.5832700	9018.1066
3.5854604	9053.2903
3.5876507	9077.6188
3.5898410	9098.3819
3.5920314	9112.8014
3.5942217	9119.5915
3.5964121	9126.6470
3.5986024	9130.6846
3.6007928	9145.9172
3.6029831	9156.1146
3.6051734	9168.5728
3.6073638	9180.4624
3.6095541	9187.9368
3.6117445	9194.5484
3.6139348	9190.3884
3.6161251	9189.1160
3.6183155	9182.6182
3.6205058	9180.9405
3.6226962	9179.6801
3.6248865	9183.5045
3.6270768	9190.6165
3.6292672	9197.3343
3.6314575	9204.2759
3.6336479	9212.6852
3.6358382	9223.7572
3.6380285	9237.0871
3.6402189	9247.2143
3.6424092	9255.9814
3.6445996	9267.9619
3.6467899	9280.7958
3.6489802	9296.8359
3.6511706	9307.6618
3.6533609	9315.3107
3.6555513	9328.2848
3.6577416	9339.6879
3.6599320	9353.8323
3.6621223	9366.2673
3.6643126	9380.3365
3.6665030	9391.6286
3.6686933	9404.8930
3.6708837	9416.7055
3.6730740	9425.2917
3.6752643	9433.2949
3.6774547	9444.7145
3.6796450	9456.2368
3.6818354	9472.0199
3.6840257	9485.3078
3.6862160	9499.9685
3.6884064	9510.2080
3.6905967	9517.7735
3.6927871	9525.0469
3.6949774	9537.9381
3.6971677	9549.3995
3.6993581	9559.9347
3.7015484	9571.6260
3.7037388	9584.4317
3.7059291	9600.2248
3.7081195	9612.6674
3.7103098	9623.0633
3.7125001	9635.5563
3.7146905	9645.1792
3.7168808	9655.4897
3.7190712	9667.5525
3.7212615	9677.9182
3.7234518	9687.4867
3.7256422	9695.6053
3.7278325	9705.0831
3.7300229	9714.6072
3.7322132	9724.0849
3.7344035	9732.5402
3.7365939	9743.0136
3.7387842	9752.9706
3.7409746	9770.2379
3.7431649	9781.3949
3.7453552	9796.7261
3.7475456	9809.7672
3.7497359	9821.8771
3.7519263	9830.7812
3.7541166	9841.1530
3.7563069	9849.5204
3.7584973	9860.4835
3.7606876	9872.6362
3.7628780	9881.0391
3.7650683	9891.2086
3.7672587	9899.6034
3.7694490	9912.4725
3.7716393	9926.7951
3.7738297	9939.0983
3.7760200	9954.4936
3.7782104	9968.5022
3.7804007	9977.8629
3.7825910	9983.9082
3.7847814	9990.5863
3.7869717	9996.7451
3.7891621	10005.988
3.7913524	10019.810
3.7935427	10032.682
3.7957331	10043.842
3.7979234	10052.355
3.8001138	10063.426
3.8023041	10073.154
3.8044944	10083.975
3.8066848	10091.120
3.8088751	10098.829
3.8110655	10110.260
3.8132558	10117.405
3.8154461	10129.663
3.8176365	10136.473
3.8198268	10143.932
3.8220172	10151.178
3.8242075	10160.557
3.8263979	10168.777
3.8285882	10179.841
3.8307785	10189.735
3.8329689	10199.599
3.8351592	10207.859
3.8373496	10215.414
3.8395399	10220.965
3.8417302	10228.477
3.8439206	10231.906
3.8461109	10243.985
3.8483013	10250.259
3.8504916	10253.715
3.8526819	10258.148
3.8548723	10267.353
3.8570626	10283.812
3.8592530	10295.145
3.8614433	10308.842
3.8636336	10324.562
3.8658240	10347.122
3.8680143	10373.896
3.8702047	10403.202
3.8723950	10439.836
3.8745854	10473.540
3.8767757	10504.365
3.8789660	10528.663
3.8811564	10548.197
3.8833467	10564.553
3.8855371	10575.808
3.8877274	10587.327
3.8899177	10594.097
3.8921081	10602.677
3.8942984	10606.205
3.8964888	10609.187
3.8986791	10611.777
3.9008694	10609.082
3.9030598	10598.799
3.9052501	10579.873
3.9074405	10561.497
3.9096308	10539.599
3.9118211	10522.240
3.9140115	10503.860
3.9162018	10491.413
3.9183922	10482.454
3.9205825	10478.204
3.9227728	10480.335
3.9249632	10481.680
3.9271535	10482.830
3.9293439	10483.119
3.9315342	10487.789
3.9337246	10496.429
3.9359149	10504.647
3.9381052	10505.957
3.9402956	10504.007
3.9424859	10500.803
3.9446763	10493.520
3.9468666	10496.236
3.9490569	10499.404
3.9512473	10508.050
3.9534376	10513.267
3.9556280	10514.467
3.9578183	10518.192
3.9600086	10518.622
3.9621990	10518.740
3.9643893	10517.255
3.9665797	10517.544
3.9687700	10520.234
3.9709603	10521.603
3.9731507	10523.528
3.9753410	10526.526
3.9775314	10528.884
3.9797217	10531.962
3.9819120	10537.456
3.9841024	10541.214
3.9862927	10547.281
3.9884831	10550.504
3.9906734	10552.648
3.9928638	10551.323
3.9950541	10551.785
3.9972444	10553.655
3.9994348	10553.479
4.0016251	10553.831
4.0038155	10553.115
4.0060058	10551.952
4.0081961	10552.202
4.0103865	10556.290
4.0125768	10557.064
4.0147672	10552.853
4.0169575	10547.352
4.0191478	10548.169
4.0213382	10552.637
4.0235285	10559.145
4.0257189	10566.292
4.0279092	10569.843
4.0300995	10576.263
4.0322899	10584.433
4.0344802	10591.102
4.0366706	10599.684
4.0388609	10602.480
4.0410513	10607.189
4.0432416	10614.437
4.0454319	10623.031
4.0476223	10637.262
4.0498126	10656.201
4.0520030	10677.793
4.0541933	10697.528
4.0563836	10716.261
4.0585740	10730.878
4.0607643	10735.543
4.0629547	10724.526
4.0651450	10714.659
4.0673353	10701.212
4.0695257	10693.205
4.0717160	10682.392
4.0739064	10674.210
4.0760967	10668.760
4.0782870	10660.622
4.0804774	10661.193
4.0826677	10654.777
4.0848581	10645.788
4.0870484	10626.256
4.0892387	10604.788
4.0914291	10586.421
4.0936194	10568.608
4.0958098	10552.270
4.0980001	10545.782
4.1001905	10544.411
4.1023808	10545.821
4.1045711	10543.074
4.1067615	10537.491
4.1089518	10531.207
4.1111422	10522.973
4.1133325	10512.649
4.1155228	10502.267
4.1177132	10490.598
4.1199035	10480.768
4.1220939	10469.204
4.1242842	10461.723
4.1264745	10453.143
4.1286649	10444.490
4.1308552	10430.619
4.1330456	10417.065
4.1352359	10403.121
4.1374262	10394.272
4.1396166	10383.114
4.1418069	10372.134
4.1439973	10362.621
4.1461876	10355.836
4.1483779	10352.454
4.1505683	10352.731
4.1527586	10351.118
4.1549490	10350.178
4.1571393	10346.861
4.1593297	10342.024
4.1615200	10336.406
4.1637103	10333.723
4.1659007	10325.854
4.1680910	10318.998
4.1702814	10308.688
4.1724717	10301.211
4.1746620	10289.485
4.1768524	10278.553
4.1790427	10266.382
4.1812331	10257.457
4.1834234	10247.840
4.1856137	10238.943
4.1878041	10226.034
4.1899944	10212.612
4.1921848	10199.216
4.1943751	10190.184
4.1965654	10184.990
4.1987558	10178.705
4.2009461	10173.002
4.2031365	10163.352
4.2053268	10150.595
4.2075172	10138.550
4.2097075	10131.104
4.2118978	10124.254
4.2140882	10118.088
4.2162785	10115.233
4.2184689	10110.308
4.2206592	10108.630
4.2228495	10098.107
4.2250399	10086.085
4.2272302	10074.129
4.2294206	10067.167
4.2316109	10061.558
4.2338012	10061.350
4.2359916	10060.479
4.2381819	10055.032
4.2403723	10045.998
4.2425626	10037.427
4.2447529	10029.134
4.2469433	10021.317
4.2491336	10014.957
4.2513240	10006.920
4.2535143	9997.4242
4.2557046	9990.5528
4.2578950	9983.5001
4.2600853	9972.0734
4.2622757	9959.9746
4.2644660	9948.5418
4.2666564	9936.8830
4.2688467	9927.5781
4.2710370	9917.2469
4.2732274	9901.5384
4.2754177	9888.5104
4.2776081	9874.6250
4.2797984	9867.8321
4.2819887	9860.3153
4.2841791	9849.1091
4.2863694	9838.8553
4.2885598	9829.6311
4.2907501	9820.1646
4.2929404	9809.4424
4.2951308	9797.3877
4.2973211	9786.5732
4.2995115	9777.1124
4.3017018	9767.8962
4.3038921	9757.5289
4.3060825	9744.0881
4.3082728	9733.4398
4.3104632	9727.3209
4.3126535	9722.4701
4.3148438	9719.0276
4.3170342	9709.4272
4.3192245	9694.7712
4.3214149	9681.7153
4.3236052	9671.8844
4.3257956	9661.8775
4.3279859	9647.5571
4.3301762	9631.6229
4.3323666	9618.7700
4.3345569	9607.1027
4.3367473	9595.8684
4.3389376	9583.9555
4.3411279	9574.0987
4.3433183	9564.0439
4.3455086	9553.7615
4.3476990	9543.9978
4.3498893	9533.8875
4.3520796	9529.7367
4.3542700	9527.6830
4.3564603	9527.9871
4.3586507	9527.8853
4.3608410	9532.7451
4.3630313	9549.6553
4.3652217	9579.8765
4.3674120	9624.5993
4.3696024	9676.3648
4.3717927	9732.3529
4.3739831	9788.4880
4.3761734	9827.4651
4.3783637	9847.1229
4.3805541	9848.5067
4.3827444	9834.2428
[truncated: 3,000 more rows]
