# Supplementary material for: Mechanochemically-induced glass formation from two-dimensional hybrid organic–inorganic perovskites
Source: Chem Sci. 2024 Apr 19;15(19):7198–205. doi: 10.1039/d4sc00905c (PMC11095504; doi:10.1039/d4sc00905c)
Supplement: SC-015-D4SC00905C-s002 [file SC-015-D4SC00905C-s002.zip › XRD_data_and_TOPAS_input_file/012291.xy]

0.0042531738	0.0000000
0.0064435146	0.0000000
0.0086338554	0.0000000
0.010824196	0.0000000
0.013014537	0.0000000
0.015204878	0.0000000
0.017395219	0.0000000
0.019585559	0.0000000
0.021775900	0.0000000
0.023966241	0.0000000
0.026156582	0.0000000
0.028346922	0.0000000
0.030537263	0.0000000
0.032727604	0.0000000
0.034917945	0.0000000
0.037108286	0.0000000
0.039298626	0.0000000
0.041488967	0.0000000
0.043679308	0.0000000
0.045869649	0.0000000
0.048059990	0.0000000
0.050250330	0.0000000
0.052440671	0.0000000
0.054631012	0.0000000
0.056821353	0.0000000
0.059011694	0.0000000
0.061202034	0.0000000
0.063392375	0.0000000
0.065582716	0.0000000
0.067773057	0.0000000
0.069963398	0.0000000
0.072153738	0.0000000
0.074344079	0.0000000
0.076534420	0.0000000
0.078724761	0.0000000
0.080915101	0.0000000
0.083105442	0.0000000
0.085295783	0.0000000
0.087486124	0.0000000
0.089676465	0.0000000
0.091866805	0.0000000
0.094057146	0.0000000
0.096247487	0.0000000
0.098437828	0.0000000
0.10062817	0.0000000
0.10281851	0.0000000
0.10500885	0.0000000
0.10719919	0.0000000
0.10938953	0.0000000
0.11157987	0.0000000
0.11377021	0.0000000
0.11596055	0.0000000
0.11815089	0.0000000
0.12034124	0.0000000
0.12253158	0.0000000
0.12472192	0.0000000
0.12691226	0.0000000
0.12910260	0.0000000
0.13129294	0.0000000
0.13348328	0.0000000
0.13567362	0.0000000
0.13786396	0.0000000
0.14005430	0.0000000
0.14224464	0.0000000
0.14443498	0.0000000
0.14662533	0.0000000
0.14881567	0.0000000
0.15100601	0.0000000
0.15319635	0.0000000
0.15538669	0.0000000
0.15757703	0.0000000
0.15976737	0.0000000
0.16195771	0.0000000
0.16414805	0.0000000
0.16633839	0.0000000
0.16852873	0.0000000
0.17071907	0.0000000
0.17290941	0.0000000
0.17509976	0.0000000
0.17729010	0.0000000
0.17948044	0.0000000
0.18167078	0.0000000
0.18386112	0.0000000
0.18605146	0.0000000
0.18824180	0.0000000
0.19043214	0.0000000
0.19262248	0.0000000
0.19481282	0.0000000
0.19700316	0.0000000
0.19919350	0.0000000
0.20138384	0.0000000
0.20357419	0.0000000
0.20576453	0.0000000
0.20795487	0.0000000
0.21014521	0.0000000
0.21233555	0.0000000
0.21452589	0.0000000
0.21671623	0.0000000
0.21890657	0.0000000
0.22109691	0.0000000
0.22328725	0.0000000
0.22547759	0.0000000
0.22766793	0.0000000
0.22985828	0.0000000
0.23204862	0.0000000
0.23423896	0.0000000
0.23642930	0.0000000
0.23861964	0.0000000
0.24080998	0.0000000
0.24300032	0.0000000
0.24519066	0.0000000
0.24738100	0.0000000
0.24957134	0.0000000
0.25176168	0.0000000
0.25395202	0.0000000
0.25614236	0.0000000
0.25833271	0.0000000
0.26052305	0.0000000
0.26271339	0.0000000
0.26490373	0.0000000
0.26709407	0.0000000
0.26928441	0.0000000
0.27147475	0.0000000
0.27366509	0.0000000
0.27585543	0.0000000
0.27804577	0.0000000
0.28023611	0.0000000
0.28242645	0.0000000
0.28461679	0.0000000
0.28680714	0.0000000
0.28899748	0.0000000
0.29118782	0.0000000
0.29337816	0.0000000
0.29556850	0.0000000
0.29775884	0.0000000
0.29994918	0.0000000
0.30213952	0.0000000
0.30432986	0.0000000
0.30652020	0.0000000
0.30871054	0.0000000
0.31090088	0.0000000
0.31309123	0.0000000
0.31528157	0.0000000
0.31747191	0.0000000
0.31966225	0.0000000
0.32185259	0.0000000
0.32404293	0.0000000
0.32623327	0.0000000
0.32842361	0.0000000
0.33061395	0.0000000
0.33280429	0.0000000
0.33499463	0.0000000
0.33718497	0.0000000
0.33937531	0.0000000
0.34156566	0.0000000
0.34375600	0.0000000
0.34594634	0.0000000
0.34813668	0.0000000
0.35032702	0.0000000
0.35251736	0.0000000
0.35470770	0.0000000
0.35689804	0.0000000
0.35908838	0.0000000
0.36127872	0.0000000
0.36346906	0.0000000
0.36565940	0.0000000
0.36784975	0.0000000
0.37004009	0.0000000
0.37223043	0.0000000
0.37442077	0.0000000
0.37661111	0.0000000
0.37880145	0.0000000
0.38099179	0.0000000
0.38318213	0.0000000
0.38537247	0.0000000
0.38756281	0.0000000
0.38975315	0.0000000
0.39194349	0.0000000
0.39413383	0.0000000
0.39632418	0.0000000
0.39851452	0.0000000
0.40070486	0.0000000
0.40289520	0.0000000
0.40508554	0.0000000
0.40727588	0.0000000
0.40946622	0.0000000
0.41165656	0.0000000
0.41384690	0.0000000
0.41603724	0.0000000
0.41822758	0.0000000
0.42041792	0.0000000
0.42260826	0.0000000
0.42479861	0.0000000
0.42698895	0.0000000
0.42917929	0.0000000
0.43136963	0.0000000
0.43355997	0.0000000
0.43575031	0.0000000
0.43794065	0.0000000
0.44013099	0.0000000
0.44232133	0.0000000
0.44451167	0.0000000
0.44670201	0.0000000
0.44889235	0.0000000
0.45108270	0.0000000
0.45327304	0.0000000
0.45546338	0.0000000
0.45765372	0.0000000
0.45984406	0.0000000
0.46203440	0.0000000
0.46422474	0.0000000
0.46641508	0.0000000
0.46860542	0.0000000
0.47079576	0.0000000
0.47298610	0.0000000
0.47517644	0.0000000
0.47736678	0.0000000
0.47955713	0.0000000
0.48174747	0.0000000
0.48393781	0.0000000
0.48612815	0.0000000
0.48831849	0.0000000
0.49050883	0.0000000
0.49269917	0.0000000
0.49488951	0.0000000
0.49707985	0.0000000
0.49927019	5092.3302
0.50146053	5030.6592
0.50365087	4995.5009
0.50584121	5011.7461
0.50803156	5043.9591
0.51022190	5069.0429
0.51241224	5097.8279
0.51460258	5132.5276
0.51679292	5173.7427
0.51898326	5217.4939
0.52117360	5234.9227
0.52336394	5262.5564
0.52555428	5300.9430
0.52774462	5344.7085
0.52993496	5386.2497
0.53212530	5421.5614
0.53431565	5454.4306
0.53650599	5458.4629
0.53869633	5472.5034
0.54088667	5507.2983
0.54307701	5541.7759
0.54526735	5573.0116
0.54745769	5594.9611
0.54964803	5623.6920
0.55183837	5652.5577
0.55402871	5659.2935
0.55621905	5665.0927
0.55840939	5671.8652
0.56059973	5683.2574
0.56279008	5684.6742
0.56498042	5702.7183
0.56717076	5721.0784
0.56936110	5748.7725
0.57155144	5785.1714
0.57374178	5818.1460
0.57593212	5852.9637
0.57812246	5897.5424
0.58031280	5933.8832
0.58250314	5984.4383
0.58469348	6035.5198
0.58688382	6092.5366
0.58907416	6154.8575
0.59126451	6227.8412
0.59345485	6316.1566
0.59564519	6408.8587
0.59783553	6511.6823
0.60002587	6613.5266
0.60221621	6710.1965
0.60440655	6800.1452
0.60659689	6873.9413
0.60878723	6936.3891
0.61097757	6993.6395
0.61316791	7042.4592
0.61535825	7092.1470
0.61754860	7115.2940
0.61973894	7127.9939
0.62192928	7124.8303
0.62411962	7121.6751
0.62630996	7108.7776
0.62850030	7079.0750
0.63069064	7049.8156
0.63288098	7033.9493
0.63507132	7035.9157
0.63726166	7047.5851
0.63945200	7053.3423
0.64164234	7069.6538
0.64383268	7081.9536
0.64602303	7113.4448
0.64821337	7147.3046
0.65040371	7194.7373
0.65259405	7234.5217
0.65478439	7274.9367
0.65697473	7316.2037
0.65916507	7367.5522
0.66135541	7415.0299
0.66354575	7463.1986
0.66573609	7508.9602
0.66792643	7548.5709
0.67011677	7592.1413
0.67230711	7648.0337
0.67449746	7709.1634
0.67668780	7759.7594
0.67887814	7809.8647
0.68106848	7872.6620
0.68325882	7936.4057
0.68544916	7989.6829
0.68763950	8034.4482
0.68982984	8100.7011
0.69202018	8173.7427
0.69421052	8244.5762
0.69640086	8303.8170
0.69859120	8363.6475
0.70078155	8441.7213
0.70297189	8508.9112
0.70516223	8577.7162
0.70735257	8635.6641
0.70954291	8687.0412
0.71173325	8749.3821
0.71392359	8810.0727
0.71611393	8860.5076
0.71830427	8906.0106
0.72049461	8954.9364
0.72268495	9010.4507
0.72487529	9073.3689
0.72706563	9133.4504
0.72925598	9189.4927
0.73144632	9236.1378
0.73363666	9284.1287
0.73582700	9334.4766
0.73801734	9373.1380
0.74020768	9410.1408
0.74239802	9444.9886
0.74458836	9475.8197
0.74677870	9516.3825
0.74896904	9551.2718
0.75115938	9595.3138
0.75334972	9624.1128
0.75554006	9656.0794
0.75773041	9676.7176
0.75992075	9685.4155
0.76211109	9692.6442
0.76430143	9705.8003
0.76649177	9712.7780
0.76868211	9710.3982
0.77087245	9707.7418
0.77306279	9718.6294
0.77525313	9714.9857
0.77744347	9715.2958
0.77963381	9707.0894
0.78182415	9702.6059
0.78401450	9689.3679
0.78620484	9661.6429
0.78839518	9632.9764
0.79058552	9606.0735
0.79277586	9584.1122
0.79496620	9575.8112
0.79715654	9566.3913
0.79934688	9548.5031
0.80153722	9515.8071
0.80372756	9492.3803
0.80591790	9466.2084
0.80810824	9441.9856
0.81029858	9414.3305
0.81248893	9382.3747
0.81467927	9349.7353
0.81686961	9310.9840
0.81905995	9279.0572
0.82125029	9236.1067
0.82344063	9204.2881
0.82563097	9170.3646
0.82782131	9142.9144
0.83001165	9112.9333
0.83220199	9080.2826
0.83439233	9050.3204
0.83658267	9011.1423
0.83877301	8969.2097
0.84096336	8939.1134
0.84315370	8904.3057
0.84534404	8881.4398
0.84753438	8852.8549
0.84972472	8829.5871
0.85191506	8802.6088
0.85410540	8775.4572
0.85629574	8753.1308
0.85848608	8725.9863
0.86067642	8715.0373
0.86286676	8694.4888
0.86505710	8667.2502
0.86724745	8650.1633
0.86943779	8631.1206
0.87162813	8618.6656
0.87381847	8589.2979
0.87600881	8565.7667
0.87819915	8551.6862
0.88038949	8531.4301
0.88257983	8519.8994
0.88477017	8511.0016
0.88696051	8508.3919
0.88915085	8494.4123
0.89134119	8477.9789
0.89353153	8455.0163
0.89572188	8447.4063
0.89791222	8427.3645
0.90010256	8424.3066
0.90229290	8419.9011
0.90448324	8415.4163
0.90667358	8408.1020
0.90886392	8408.9483
0.91105426	8403.0514
0.91324460	8401.3360
0.91543494	8404.9083
0.91762528	8411.7836
0.91981562	8418.1024
0.92200597	8415.7651
0.92419631	8414.9681
0.92638665	8409.5094
0.92857699	8408.4365
0.93076733	8410.6523
0.93295767	8407.1719
0.93514801	8413.5385
0.93733835	8422.1862
0.93952869	8437.6595
0.94171903	8440.4979
0.94390937	8449.4490
0.94609971	8454.7818
0.94829005	8464.5640
0.95048040	8471.2258
0.95267074	8479.3761
0.95486108	8494.2334
0.95705142	8504.6215
0.95924176	8521.6098
0.96143210	8526.4508
0.96362244	8531.3896
0.96581278	8535.5245
0.96800312	8537.8839
0.97019346	8546.5025
0.97238380	8564.7893
0.97457414	8577.0358
0.97676448	8593.5248
0.97895483	8606.1733
0.98114517	8613.6864
0.98333551	8637.8863
0.98552585	8649.5476
0.98771619	8673.4937
0.98990653	8683.3550
0.99209687	8695.3215
0.99428721	8709.3891
0.99647755	8714.1429
0.99866789	8732.1743
1.0008582	8746.9192
1.0030486	8767.7255
1.0052389	8782.2758
1.0074293	8795.6919
1.0096196	8814.3433
1.0118099	8838.4383
1.0140003	8854.3778
1.0161906	8876.4056
1.0183810	8897.3380
1.0205713	8915.4765
1.0227616	8937.0716
1.0249520	8955.5976
1.0271423	8979.2146
1.0293327	9005.4232
1.0315230	9015.0621
1.0337133	9035.9210
1.0359037	9052.7542
1.0380940	9080.6414
1.0402844	9102.6269
1.0424747	9123.0182
1.0446650	9143.6501
1.0468554	9162.7275
1.0490457	9187.7809
1.0512361	9205.5248
1.0534264	9229.5152
1.0556168	9250.2741
1.0578071	9274.3860
1.0599974	9297.1438
1.0621878	9317.1494
1.0643781	9342.3330
1.0665685	9365.2247
1.0687588	9387.3183
1.0709491	9399.9546
1.0731395	9424.7291
1.0753298	9450.9041
1.0775202	9480.9132
1.0797105	9502.2515
1.0819008	9529.8763
1.0840912	9556.5407
1.0862815	9589.7804
1.0884719	9621.8075
1.0906622	9640.2692
1.0928525	9667.9184
1.0950429	9695.5868
1.0972332	9732.4069
1.0994236	9764.3178
1.1016139	9784.0974
1.1038043	9800.2225
1.1059946	9815.6696
1.1081849	9843.6920
1.1103753	9865.4156
1.1125656	9887.4881
1.1147560	9911.7065
1.1169463	9937.3158
1.1191366	9974.7134
1.1213270	10008.827
1.1235173	10039.298
1.1257077	10065.266
1.1278980	10093.273
1.1300883	10117.355
1.1322787	10146.400
1.1344690	10174.173
1.1366594	10205.850
1.1388497	10231.488
1.1410400	10254.485
1.1432304	10277.171
1.1454207	10302.207
1.1476111	10337.236
1.1498014	10366.539
1.1519917	10399.015
1.1541821	10416.536
1.1563724	10439.847
1.1585628	10457.940
1.1607531	10485.929
1.1629435	10512.612
1.1651338	10547.296
1.1673241	10587.160
1.1695145	10614.706
1.1717048	10637.011
1.1738952	10660.802
1.1760855	10690.347
1.1782758	10729.099
1.1804662	10757.421
1.1826565	10788.327
1.1848469	10818.451
1.1870372	10847.782
1.1892275	10874.785
1.1914179	10898.374
1.1936082	10931.948
1.1957986	10970.979
1.1979889	11005.140
1.2001792	11035.645
1.2023696	11062.883
1.2045599	11101.185
1.2067503	11145.454
1.2089406	11183.017
1.2111309	11215.777
1.2133213	11245.340
1.2155116	11269.139
1.2177020	11304.265
1.2198923	11334.399
1.2220827	11369.227
1.2242730	11400.831
1.2264633	11434.208
1.2286537	11472.265
1.2308440	11513.526
1.2330344	11549.647
1.2352247	11583.731
1.2374150	11604.074
1.2396054	11631.531
1.2417957	11652.565
1.2439861	11689.539
1.2461764	11716.020
1.2483667	11751.166
1.2505571	11779.651
1.2527474	11810.164
1.2549378	11843.143
1.2571281	11867.207
1.2593184	11895.692
1.2615088	11917.874
1.2636991	11946.919
1.2658895	11971.554
1.2680798	11998.466
1.2702702	12040.291
1.2724605	12076.212
1.2746508	12117.511
1.2768412	12147.732
1.2790315	12188.664
1.2812219	12230.673
1.2834122	12273.600
1.2856025	12302.908
1.2877929	12332.685
1.2899832	12366.404
1.2921736	12402.860
1.2943639	12439.114
1.2965542	12475.779
1.2987446	12517.150
1.3009349	12565.510
1.3031253	12604.098
1.3053156	12640.705
1.3075059	12673.708
1.3096963	12712.166
1.3118866	12753.968
1.3140770	12798.412
1.3162673	12841.054
1.3184576	12878.768
1.3206480	12919.411
1.3228383	12956.191
1.3250287	12999.856
1.3272190	13034.018
1.3294094	13076.282
1.3315997	13114.377
1.3337900	13152.282
1.3359804	13196.160
1.3381707	13240.464
1.3403611	13289.939
1.3425514	13335.983
1.3447417	13376.440
1.3469321	13424.435
1.3491224	13463.808
1.3513128	13510.552
1.3535031	13549.584
1.3556934	13590.856
1.3578838	13635.627
1.3600741	13683.353
1.3622645	13743.394
1.3644548	13792.557
1.3666451	13845.485
1.3688355	13897.700
1.3710258	13950.238
1.3732162	14000.638
1.3754065	14042.990
1.3775968	14092.407
1.3797872	14133.809
1.3819775	14180.790
1.3841679	14228.153
1.3863582	14282.564
1.3885486	14340.644
1.3907389	14395.521
1.3929292	14453.706
1.3951196	14506.888
1.3973099	14555.744
1.3995003	14600.447
1.4016906	14651.011
1.4038809	14698.437
1.4060713	14753.613
1.4082616	14806.952
1.4104520	14865.097
1.4126423	14927.080
1.4148326	14983.322
1.4170230	15043.622
1.4192133	15095.128
1.4214037	15154.195
1.4235940	15214.518
1.4257843	15267.050
1.4279747	15323.606
1.4301650	15383.763
1.4323554	15445.817
1.4345457	15506.414
1.4367361	15566.297
1.4389264	15633.084
1.4411167	15702.784
1.4433071	15772.140
1.4454974	15833.842
1.4476878	15884.078
1.4498781	15942.805
1.4520684	15999.379
1.4542588	16072.317
1.4564491	16134.372
1.4586395	16195.773
1.4608298	16267.526
1.4630201	16332.944
1.4652105	16409.351
1.4674008	16471.463
1.4695912	16532.605
1.4717815	16601.691
1.4739718	16667.779
1.4761622	16741.662
1.4783525	16809.296
1.4805429	16885.435
1.4827332	16968.645
1.4849235	17051.043
1.4871139	17124.819
1.4893042	17185.884
1.4914946	17258.983
1.4936849	17328.575
1.4958753	17404.725
1.4980656	17481.176
1.5002559	17550.122
1.5024463	17620.939
1.5046366	17694.761
1.5068270	17762.228
1.5090173	17837.499
1.5112076	17913.999
1.5133980	18003.392
1.5155883	18092.528
1.5177787	18173.634
1.5199690	18249.112
1.5221593	18324.841
1.5243497	18410.204
1.5265400	18484.588
1.5287304	18556.884
1.5309207	18627.596
1.5331110	18709.330
1.5353014	18797.059
1.5374917	18882.857
1.5396821	18967.655
1.5418724	19049.469
1.5440627	19132.815
1.5462531	19222.555
1.5484434	19298.210
1.5506338	19373.389
1.5528241	19441.275
1.5550145	19525.789
1.5572048	19611.382
1.5593951	19701.635
1.5615855	19788.467
1.5637758	19868.438
1.5659662	19954.583
1.5681565	20030.925
1.5703468	20111.088
1.5725372	20193.829
1.5747275	20293.647
1.5769179	20391.950
1.5791082	20489.220
1.5812985	20576.233
1.5834889	20646.659
1.5856792	20725.873
1.5878696	20802.106
1.5900599	20876.305
1.5922502	20948.904
1.5944406	21016.237
1.5966309	21095.032
1.5988213	21169.674
1.6010116	21251.791
1.6032020	21327.030
1.6053923	21418.880
1.6075826	21506.095
1.6097730	21590.089
1.6119633	21674.552
1.6141537	21750.685
1.6163440	21835.219
1.6185343	21906.311
1.6207247	21986.568
1.6229150	22067.424
1.6251054	22144.730
1.6272957	22221.759
1.6294860	22292.825
1.6316764	22365.061
1.6338667	22444.917
1.6360571	22533.248
1.6382474	22620.304
1.6404377	22687.080
1.6426281	22761.070
1.6448184	22835.356
1.6470088	22923.470
1.6491991	23010.103
1.6513894	23083.536
1.6535798	23162.152
1.6557701	23234.056
1.6579605	23306.585
1.6601508	23378.331
1.6623412	23446.821
1.6645315	23522.847
1.6667218	23591.809
1.6689122	23667.316
1.6711025	23740.202
1.6732929	23805.869
1.6754832	23868.811
1.6776735	23934.913
1.6798639	23995.896
1.6820542	24054.601
1.6842446	24113.578
1.6864349	24178.863
1.6886252	24248.758
1.6908156	24331.729
1.6930059	24392.978
1.6951963	24455.573
1.6973866	24509.543
1.6995769	24575.160
1.7017673	24631.856
1.7039576	24689.276
1.7061480	24737.988
1.7083383	24789.485
1.7105286	24843.344
1.7127190	24897.832
1.7149093	24945.797
1.7170997	24995.978
1.7192900	25054.700
1.7214804	25102.220
1.7236707	25143.614
1.7258610	25182.491
1.7280514	25224.923
1.7302417	25273.686
1.7324321	25315.711
1.7346224	25350.949
1.7368127	25392.543
1.7390031	25433.954
1.7411934	25485.276
1.7433838	25524.020
1.7455741	25561.539
1.7477644	25593.180
1.7499548	25624.639
1.7521451	25660.255
1.7543355	25688.632
1.7565258	25721.851
1.7587161	25758.725
1.7609065	25781.766
1.7630968	25810.332
1.7652872	25828.651
1.7674775	25865.288
1.7696679	25898.261
1.7718582	25922.890
1.7740485	25940.634
1.7762389	25946.077
1.7784292	25963.964
1.7806196	25977.506
1.7828099	26005.092
1.7850002	26031.773
1.7871906	26050.582
1.7893809	26064.329
1.7915713	26078.434
1.7937616	26091.661
1.7959519	26101.862
1.7981423	26105.106
1.8003326	26114.781
1.8025230	26123.342
1.8047133	26133.711
1.8069036	26144.549
1.8090940	26148.925
1.8112843	26162.639
1.8134747	26166.360
1.8156650	26168.725
1.8178553	26167.583
1.8200457	26164.816
1.8222360	26168.326
1.8244264	26165.199
1.8266167	26164.619
1.8288071	26159.514
1.8309974	26141.023
1.8331877	26125.194
1.8353781	26109.988
1.8375684	26111.282
1.8397588	26113.543
1.8419491	26116.283
1.8441394	26114.010
1.8463298	26101.702
1.8485201	26090.154
1.8507105	26072.863
1.8529008	26058.869
1.8550911	26036.647
1.8572815	26020.454
1.8594718	26007.236
1.8616622	25988.020
1.8638525	25974.881
1.8660428	25960.203
1.8682332	25944.303
1.8704235	25925.867
1.8726139	25902.537
1.8748042	25871.703
1.8769945	25843.147
1.8791849	25818.410
1.8813752	25790.287
1.8835656	25764.246
1.8857559	25740.786
1.8879463	25717.644
1.8901366	25690.630
1.8923269	25661.003
1.8945173	25635.005
1.8967076	25613.068
1.8988980	25587.646
1.9010883	25565.280
1.9032786	25527.390
1.9054690	25507.645
1.9076593	25483.770
1.9098497	25456.656
1.9120400	25423.938
1.9142303	25385.050
1.9164207	25353.954
1.9186110	25324.206
1.9208014	25297.793
1.9229917	25270.617
1.9251820	25238.804
1.9273724	25212.508
1.9295627	25173.342
1.9317531	25135.936
1.9339434	25101.449
1.9361338	25064.432
1.9383241	25035.075
1.9405144	24994.471
1.9427048	24963.227
1.9448951	24932.618
1.9470855	24890.155
1.9492758	24851.872
1.9514661	24813.263
1.9536565	24788.479
1.9558468	24757.064
1.9580372	24722.373
1.9602275	24682.568
1.9624178	24642.802
1.9646082	24605.838
1.9667985	24572.237
1.9689889	24542.750
1.9711792	24499.241
1.9733695	24455.592
1.9755599	24416.463
1.9777502	24371.241
1.9799406	24334.794
1.9821309	24296.472
1.9843212	24260.058
1.9865116	24221.895
1.9887019	24173.719
1.9908923	24135.158
1.9930826	24092.585
1.9952730	24049.585
1.9974633	24012.509
1.9996536	23972.832
2.0018440	23940.327
2.0040343	23897.796
2.0062247	23866.291
2.0084150	23834.841
2.0106053	23801.024
2.0127957	23767.757
2.0149860	23725.902
2.0171764	23689.415
2.0193667	23646.405
2.0215570	23604.515
2.0237474	23555.782
2.0259377	23514.465
2.0281281	23464.393
2.0303184	23421.261
2.0325087	23377.945
2.0346991	23329.246
2.0368894	23283.308
2.0390798	23239.056
2.0412701	23194.579
2.0434604	23157.801
2.0456508	23106.004
2.0478411	23057.640
2.0500315	23012.173
2.0522218	22962.890
2.0544122	22919.727
2.0566025	22871.900
2.0587928	22833.183
2.0609832	22791.486
2.0631735	22750.792
2.0653639	22701.470
2.0675542	22656.735
2.0697445	22612.162
2.0719349	22569.909
2.0741252	22532.397
2.0763156	22496.933
2.0785059	22454.565
2.0806962	22417.122
2.0828866	22369.436
2.0850769	22320.902
2.0872673	22271.423
2.0894576	22219.983
2.0916479	22174.669
2.0938383	22118.938
2.0960286	22066.169
2.0982190	22010.100
2.1004093	21965.181
2.1025997	21927.652
2.1047900	21888.702
2.1069803	21855.735
2.1091707	21815.300
2.1113610	21777.640
2.1135514	21735.200
2.1157417	21690.960
2.1179320	21650.424
2.1201224	21601.925
2.1223127	21558.560
2.1245031	21506.680
2.1266934	21457.532
2.1288837	21413.907
2.1310741	21360.235
2.1332644	21316.857
2.1354548	21271.333
2.1376451	21237.086
2.1398354	21196.936
2.1420258	21146.181
2.1442161	21104.902
2.1464065	21064.281
2.1485968	21031.609
2.1507871	20990.686
2.1529775	20949.391
2.1551678	20902.989
2.1573582	20854.053
2.1595485	20808.638
2.1617389	20769.131
2.1639292	20731.245
2.1661195	20689.349
2.1683099	20639.368
2.1705002	20592.598
2.1726906	20543.668
2.1748809	20506.577
2.1770712	20463.995
2.1792616	20431.789
2.1814519	20395.024
2.1836423	20363.207
2.1858326	20323.880
2.1880229	20282.432
2.1902133	20240.461
2.1924036	20202.615
2.1945940	20162.045
2.1967843	20117.298
2.1989746	20061.367
2.2011650	20011.842
2.2033553	19976.310
2.2055457	19940.819
2.2077360	19899.416
2.2099263	19851.320
2.2121167	19805.345
2.2143070	19760.000
2.2164974	19718.820
2.2186877	19680.338
2.2208781	19639.040
2.2230684	19598.923
2.2252587	19554.420
2.2274491	19507.283
2.2296394	19466.858
2.2318298	19423.826
2.2340201	19382.394
2.2362104	19332.160
2.2384008	19285.444
2.2405911	19241.154
2.2427815	19195.884
2.2449718	19154.308
2.2471621	19112.542
2.2493525	19078.844
2.2515428	19041.767
2.2537332	19005.302
2.2559235	18963.950
2.2581138	18910.686
2.2603042	18859.900
2.2624945	18809.462
2.2646849	18774.112
2.2668752	18737.085
2.2690656	18696.948
2.2712559	18651.870
2.2734462	18607.130
2.2756366	18566.171
2.2778269	18525.637
2.2800173	18480.982
2.2822076	18439.898
2.2843979	18400.108
2.2865883	18367.934
2.2887786	18335.203
2.2909690	18302.314
2.2931593	18260.284
2.2953496	18218.344
2.2975400	18178.006
2.2997303	18131.701
2.3019207	18085.842
2.3041110	18042.782
2.3063013	18008.019
2.3084917	17974.203
2.3106820	17931.032
2.3128724	17885.845
2.3150627	17840.881
2.3172530	17799.424
2.3194434	17758.068
2.3216337	17716.319
2.3238241	17681.833
2.3260144	17639.546
2.3282048	17598.130
2.3303951	17553.675
2.3325854	17511.283
2.3347758	17474.158
2.3369661	17431.737
2.3391565	17393.754
2.3413468	17352.540
2.3435371	17312.914
2.3457275	17269.117
2.3479178	17225.899
2.3501082	17187.534
2.3522985	17146.816
2.3544888	17109.995
2.3566792	17067.793
2.3588695	17024.816
2.3610599	16982.724
2.3632502	16938.640
2.3654405	16899.264
2.3676309	16858.272
2.3698212	16819.040
2.3720116	16782.934
2.3742019	16743.420
2.3763922	16708.597
2.3785826	16669.162
2.3807729	16623.563
2.3829633	16589.782
2.3851536	16553.958
2.3873440	16518.224
2.3895343	16476.775
2.3917246	16440.119
2.3939150	16398.974
2.3961053	16364.156
2.3982957	16326.046
2.4004860	16296.210
2.4026763	16262.783
2.4048667	16233.102
2.4070570	16195.783
2.4092474	16161.714
2.4114377	16119.238
2.4136280	16084.641
2.4158184	16044.086
2.4180087	16010.536
2.4201991	15976.905
2.4223894	15940.756
2.4245797	15903.757
2.4267701	15863.891
2.4289604	15823.413
2.4311508	15787.333
2.4333411	15747.761
2.4355315	15713.916
2.4377218	15676.195
2.4399121	15640.127
2.4421025	15600.496
2.4442928	15559.812
2.4464832	15521.633
2.4486735	15491.305
2.4508638	15456.651
2.4530542	15423.371
2.4552445	15380.017
2.4574349	15338.129
2.4596252	15299.041
2.4618155	15266.938
2.4640059	15230.159
2.4661962	15190.103
2.4683866	15153.334
2.4705769	15116.187
2.4727672	15082.929
2.4749576	15049.649
2.4771479	15014.631
2.4793383	14979.777
2.4815286	14946.627
2.4837189	14914.522
2.4859093	14881.863
2.4880996	14840.977
2.4902900	14804.969
2.4924803	14768.682
2.4946707	14735.247
2.4968610	14698.492
2.4990513	14660.063
2.5012417	14623.973
2.5034320	14586.408
2.5056224	14556.766
2.5078127	14527.366
2.5100030	14497.132
2.5121934	14458.797
2.5143837	14420.738
2.5165741	14378.184
2.5187644	14337.140
2.5209547	14296.565
2.5231451	14266.434
2.5253354	14234.102
2.5275258	14203.260
2.5297161	14166.916
2.5319064	14132.024
2.5340968	14097.720
2.5362871	14067.674
2.5384775	14036.310
2.5406678	14006.594
2.5428582	13975.480
2.5450485	13939.662
2.5472388	13906.772
2.5494292	13874.579
2.5516195	13845.391
2.5538099	13813.948
2.5560002	13778.641
2.5581905	13740.060
2.5603809	13702.372
2.5625712	13665.357
2.5647616	13635.350
2.5669519	13608.760
2.5691422	13582.202
2.5713326	13551.007
2.5735229	13523.313
2.5757133	13489.379
2.5779036	13455.143
2.5800939	13415.769
2.5822843	13382.887
2.5844746	13353.811
2.5866650	13334.356
2.5888553	13301.331
2.5910456	13268.608
2.5932360	13230.600
2.5954263	13193.688
2.5976167	13158.307
2.5998070	13128.467
2.6019974	13093.374
2.6041877	13061.551
2.6063780	13028.892
2.6085684	12995.167
2.6107587	12959.114
2.6129491	12926.705
2.6151394	12898.976
2.6173297	12876.441
2.6195201	12851.766
2.6217104	12827.278
2.6239008	12803.863
2.6260911	12771.134
2.6282814	12734.455
2.6304718	12696.674
2.6326621	12663.657
2.6348525	12634.910
2.6370428	12609.968
2.6392331	12585.184
2.6414235	12556.123
2.6436138	12524.593
2.6458042	12483.799
2.6479945	12448.575
2.6501848	12411.905
2.6523752	12380.014
2.6545655	12344.313
2.6567559	12312.841
2.6589462	12278.481
2.6611366	12242.701
2.6633269	12212.084
2.6655172	12182.660
2.6677076	12157.073
2.6698979	12124.618
2.6720883	12093.398
2.6742786	12067.052
2.6764689	12038.969
2.6786593	12009.307
2.6808496	11979.581
2.6830400	11950.770
2.6852303	11919.662
2.6874206	11887.899
2.6896110	11861.748
2.6918013	11834.512
2.6939917	11807.098
2.6961820	11781.129
2.6983723	11756.605
2.7005627	11728.886
2.7027530	11702.294
2.7049434	11674.065
2.7071337	11646.605
2.7093241	11616.437
2.7115144	11587.512
2.7137047	11563.463
2.7158951	11540.983
2.7180854	11517.815
2.7202758	11491.270
2.7224661	11468.171
2.7246564	11446.983
2.7268468	11435.937
2.7290371	11436.855
2.7312275	11446.130
2.7334178	11467.876
2.7356081	11494.373
2.7377985	11517.832
2.7399888	11533.424
2.7421792	11532.405
2.7443695	11520.968
2.7465598	11499.439
2.7487502	11473.845
2.7509405	11448.422
2.7531309	11420.193
2.7553212	11390.176
2.7575115	11357.319
2.7597019	11319.433
2.7618922	11280.976
2.7640826	11234.631
2.7662729	11181.306
2.7684633	11112.271
2.7706536	11037.453
2.7728439	10959.956
2.7750343	10887.320
2.7772246	10826.511
2.7794150	10778.045
2.7816053	10739.535
2.7837956	10707.351
2.7859860	10679.187
2.7881763	10653.558
2.7903667	10626.628
2.7925570	10598.367
2.7947473	10571.718
2.7969377	10547.607
2.7991280	10524.821
2.8013184	10502.554
2.8035087	10482.014
2.8056990	10459.858
2.8078894	10433.825
2.8100797	10408.034
2.8122701	10378.935
2.8144604	10353.791
2.8166507	10330.185
2.8188411	10306.582
2.8210314	10286.545
2.8232218	10267.990
2.8254121	10249.143
2.8276025	10221.971
2.8297928	10196.495
2.8319831	10173.757
2.8341735	10145.674
2.8363638	10119.974
2.8385542	10095.125
2.8407445	10074.232
2.8429348	10052.102
2.8451252	10033.066
2.8473155	10011.786
2.8495059	9988.7193
2.8516962	9964.3854
2.8538865	9943.6452
2.8560769	9922.9055
2.8582672	9904.9655
2.8604576	9881.2393
2.8626479	9861.4014
2.8648382	9838.5256
2.8670286	9817.8032
2.8692189	9803.1823
2.8714093	9781.1431
2.8735996	9761.7508
2.8757900	9737.8365
2.8779803	9713.7679
2.8801706	9692.1544
2.8823610	9667.5045
2.8845513	9647.4140
2.8867417	9627.8861
2.8889320	9607.2492
2.8911223	9583.0783
2.8933127	9556.8583
2.8955030	9541.1359
2.8976934	9525.8641
2.8998837	9512.3247
2.9020740	9496.8143
2.9042644	9480.9926
2.9064547	9465.9998
2.9086451	9450.4138
2.9108354	9437.3402
2.9130257	9419.2088
2.9152161	9400.8004
2.9174064	9382.4988
2.9195968	9362.5706
2.9217871	9342.5381
2.9239774	9319.8463
2.9261678	9301.7137
2.9283581	9287.9357
2.9305485	9273.7600
2.9327388	9256.5444
2.9349292	9237.7000
2.9371195	9219.9628
2.9393098	9203.9852
2.9415002	9186.4155
2.9436905	9169.5071
2.9458809	9151.4233
2.9480712	9134.1661
2.9502615	9122.7808
2.9524519	9108.6642
2.9546422	9097.9717
2.9568326	9082.4424
2.9590229	9066.1323
2.9612132	9049.4971
2.9634036	9031.9089
2.9655939	9015.0057
2.9677843	8998.8472
2.9699746	8988.2940
2.9721649	8975.2781
2.9743553	8962.4376
2.9765456	8947.1635
2.9787360	8933.9090
2.9809263	8924.9549
2.9831166	8915.4330
2.9853070	8899.2312
2.9874973	8884.0494
2.9896877	8865.8151
2.9918780	8852.9878
2.9940684	8835.7730
2.9962587	8820.5595
2.9984490	8805.2340
3.0006394	8790.2159
3.0028297	8776.1783
3.0050201	8762.1951
3.0072104	8758.6025
3.0094007	8760.9651
3.0115911	8772.2497
3.0137814	8785.1748
3.0159718	8788.3276
3.0181621	8782.3660
3.0203524	8766.4960
3.0225428	8749.6143
3.0247331	8727.4371
3.0269235	8706.1293
3.0291138	8694.8296
3.0313041	8680.9001
3.0334945	8671.0978
3.0356848	8658.4971
3.0378752	8648.8010
3.0400655	8645.4405
3.0422559	8637.5416
3.0444462	8631.3691
3.0466365	8616.2890
3.0488269	8599.9960
3.0510172	8576.3447
3.0532076	8556.7321
3.0553979	8545.4963
3.0575882	8543.1230
3.0597786	8536.5402
3.0619689	8533.7205
3.0641593	8527.0973
3.0663496	8525.7781
3.0685399	8522.0036
3.0707303	8517.7073
3.0729206	8510.7969
3.0751110	8501.2465
3.0773013	8487.1214
3.0794916	8470.9585
3.0816820	8458.2776
3.0838723	8444.2058
3.0860627	8433.3817
3.0882530	8424.5802
3.0904433	8419.1262
3.0926337	8413.7676
3.0948240	8404.2496
3.0970144	8391.4441
3.0992047	8372.4502
3.1013951	8351.0698
3.1035854	8335.1031
3.1057757	8321.4307
3.1079661	8313.8524
3.1101564	8306.0905
3.1123468	8291.8281
3.1145371	8281.1577
3.1167274	8268.4710
3.1189178	8260.2603
3.1211081	8250.3729
3.1232985	8243.6748
3.1254888	8239.9383
3.1276791	8234.7029
3.1298695	8229.4318
3.1320598	8223.0446
3.1342502	8214.5900
3.1364405	8204.3099
3.1386308	8197.3203
3.1408212	8188.8260
3.1430115	8187.4898
3.1452019	8184.4893
3.1473922	8180.6099
3.1495825	8173.7107
3.1517729	8169.5898
3.1539632	8161.3133
3.1561536	8158.4664
3.1583439	8155.7204
3.1605343	8157.5407
3.1627246	8155.4450
3.1649149	8153.6069
3.1671053	8149.3808
3.1692956	8148.5473
3.1714860	8143.4582
3.1736763	8142.9427
3.1758666	8135.0986
3.1780570	8134.3179
3.1802473	8131.3262
3.1824377	8123.9643
3.1846280	8116.2692
3.1868183	8109.0815
3.1890087	8108.5612
3.1911990	8105.6888
3.1933894	8102.0626
3.1955797	8096.7033
3.1977700	8092.9983
3.1999604	8093.0633
3.2021507	8089.7994
3.2043411	8085.7342
3.2065314	8082.7270
3.2087218	8078.6911
3.2109121	8073.4692
3.2131024	8064.8969
3.2152928	8061.3627
3.2174831	8055.3395
3.2196735	8055.7378
3.2218638	8057.7761
3.2240541	8057.6797
3.2262445	8058.3530
3.2284348	8060.8812
3.2306252	8056.6147
3.2328155	8053.1274
3.2350058	8043.6131
3.2371962	8040.0417
3.2393865	8036.2016
3.2415769	8034.9494
3.2437672	8038.4466
3.2459575	8041.4740
3.2481479	8046.2456
3.2503382	8043.8101
3.2525286	8042.0944
3.2547189	8035.9292
3.2569092	8033.1990
3.2590996	8035.7148
3.2612899	8037.9443
3.2634803	8041.5629
3.2656706	8041.7941
3.2678610	8043.3178
3.2700513	8046.0151
3.2722416	8047.9425
3.2744320	8044.2493
3.2766223	8039.7199
3.2788127	8034.4616
3.2810030	8038.7366
3.2831933	8043.5248
3.2853837	8047.7429
3.2875740	8048.3325
3.2897644	8045.1554
3.2919547	8044.4835
3.2941450	8044.5213
3.2963354	8050.6454
3.2985257	8059.8213
3.3007161	8066.2494
3.3029064	8068.3937
3.3050967	8070.5166
3.3072871	8076.2010
3.3094774	8075.4818
3.3116678	8077.6017
3.3138581	8074.1260
3.3160484	8078.4578
3.3182388	8085.4240
3.3204291	8087.7653
3.3226195	8090.0937
3.3248098	8093.7305
3.3270002	8095.5122
3.3291905	8101.1194
3.3313808	8101.1446
3.3335712	8104.6222
3.3357615	8108.3552
3.3379519	8114.1259
3.3401422	8114.2712
3.3423325	8116.2437
3.3445229	8119.8621
3.3467132	8125.1506
3.3489036	8131.5156
3.3510939	8131.3418
3.3532842	8130.7021
3.3554746	8129.1118
3.3576649	8130.2757
3.3598553	8139.3516
3.3620456	8146.0988
3.3642359	8151.5009
3.3664263	8157.5914
3.3686166	8160.1748
3.3708070	8167.4143
3.3729973	8166.7635
3.3751877	8170.7643
3.3773780	8168.8044
3.3795683	8172.3013
3.3817587	8177.6357
3.3839490	8179.9685
3.3861394	8184.2985
3.3883297	8187.5174
3.3905200	8191.9462
3.3927104	8194.7810
3.3949007	8201.5490
3.3970911	8213.6114
3.3992814	8226.5734
3.4014717	8235.3898
3.4036621	8241.0822
3.4058524	8242.4641
3.4080428	8250.6530
3.4102331	8253.3572
3.4124234	8258.7999
3.4146138	8262.1634
3.4168041	8270.8429
3.4189945	8280.8143
3.4211848	8289.0951
3.4233751	8295.6561
3.4255655	8302.5238
3.4277558	8309.4111
3.4299462	8318.0366
3.4321365	8321.9691
3.4343269	8328.0303
3.4365172	8334.2516
3.4387075	8343.1027
3.4408979	8353.7981
3.4430882	8357.9512
3.4452786	8360.6274
3.4474689	8360.9063
3.4496592	8367.7947
3.4518496	8380.6177
3.4540399	8392.8306
3.4562303	8408.0380
3.4584206	8418.8622
3.4606109	8428.1866
3.4628013	8437.6915
3.4649916	8444.1756
3.4671820	8450.6341
3.4693723	8456.0389
3.4715626	8462.6490
3.4737530	8474.8600
3.4759433	8485.4264
3.4781337	8496.3567
3.4803240	8507.2983
3.4825143	8521.8094
3.4847047	8531.4032
3.4868950	8538.0272
3.4890854	8545.4276
3.4912757	8554.0082
3.4934661	8564.5910
3.4956564	8573.1558
3.4978467	8581.3433
3.5000371	8590.0233
3.5022274	8602.3876
3.5044178	8615.5204
3.5066081	8627.1579
3.5087984	8636.9889
3.5109888	8647.4839
3.5131791	8658.3254
3.5153695	8670.2519
3.5175598	8679.3206
3.5197501	8690.4999
3.5219405	8698.5157
3.5241308	8709.3558
3.5263212	8713.8549
3.5285115	8726.3586
3.5307018	8741.9027
3.5328922	8758.3358
3.5350825	8770.9801
3.5372729	8785.2430
3.5394632	8797.3408
3.5416536	8807.1182
3.5438439	8815.9625
3.5460342	8822.2569
3.5482246	8832.3205
3.5504149	8838.3142
3.5526053	8846.0485
3.5547956	8853.0767
3.5569859	8865.2161
3.5591763	8882.2260
3.5613666	8894.0087
3.5635570	8905.1548
3.5657473	8910.4043
3.5679376	8921.8156
3.5701280	8934.7076
3.5723183	8949.2967
3.5745087	8972.0870
3.5766990	8999.2937
3.5788893	9026.0063
3.5810797	9055.8419
3.5832700	9088.7692
3.5854604	9118.9008
3.5876507	9143.8136
3.5898410	9162.3639
3.5920314	9181.1505
3.5942217	9187.4145
3.5964121	9194.4429
3.5986024	9198.8518
3.6007928	9209.7001
3.6029831	9220.8796
3.6051734	9233.8876
3.6073638	9250.1133
3.6095541	9260.2923
3.6117445	9265.8602
3.6139348	9262.2451
3.6161251	9258.7792
3.6183155	9251.6977
3.6205058	9247.7611
3.6226962	9244.1211
3.6248865	9247.4377
3.6270768	9252.1050
3.6292672	9260.0308
3.6314575	9266.7651
3.6336479	9275.5057
3.6358382	9284.9659
3.6380285	9302.8010
3.6402189	9319.2652
3.6424092	9331.9382
3.6445996	9343.7455
3.6467899	9350.8973
3.6489802	9361.3694
3.6511706	9369.8698
3.6533609	9375.1876
3.6555513	9384.6597
3.6577416	9400.4923
3.6599320	9416.0147
3.6621223	9434.7018
3.6643126	9450.6916
3.6665030	9459.5110
3.6686933	9471.3275
3.6708837	9482.9556
3.6730740	9494.9862
3.6752643	9505.4705
3.6774547	9514.7823
3.6796450	9523.8293
3.6818354	9534.6547
3.6840257	9545.8099
3.6862160	9558.7698
3.6884064	9570.3745
3.6905967	9580.8034
3.6927871	9590.5013
3.6949774	9600.4166
3.6971677	9610.2097
3.6993581	9621.1484
3.7015484	9634.7364
3.7037388	9649.2469
3.7059291	9667.1119
3.7081195	9679.8185
3.7103098	9695.0377
3.7125001	9706.7512
3.7146905	9719.2629
3.7168808	9731.7895
3.7190712	9745.7368
3.7212615	9756.0618
3.7234518	9763.6625
3.7256422	9770.0518
3.7278325	9778.9216
3.7300229	9788.0882
3.7322132	9801.1107
3.7344035	9815.4033
3.7365939	9829.4211
3.7387842	9842.8382
3.7409746	9856.6680
3.7431649	9866.3132
3.7453552	9877.5125
3.7475456	9889.6419
3.7497359	9902.6691
3.7519263	9911.6636
3.7541166	9920.6056
3.7563069	9928.6818
3.7584973	9940.9696
3.7606876	9954.8848
3.7628780	9964.1942
3.7650683	9971.9471
3.7672587	9982.3774
3.7694490	9996.2876
3.7716393	10008.460
3.7738297	10018.187
3.7760200	10026.565
3.7782104	10031.404
3.7804007	10038.104
3.7825910	10046.724
3.7847814	10059.569
3.7869717	10068.993
3.7891621	10079.554
3.7913524	10092.151
3.7935427	10103.417
3.7957331	10113.493
3.7979234	10123.932
3.8001138	10135.530
3.8023041	10148.542
3.8044944	10155.688
3.8066848	10163.770
3.8088751	10176.986
3.8110655	10190.173
3.8132558	10198.076
3.8154461	10208.294
3.8176365	10217.446
3.8198268	10226.590
3.8220172	10234.371
3.8242075	10243.616
3.8263979	10248.571
3.8285882	10254.325
3.8307785	10263.342
3.8329689	10271.703
3.8351592	10279.550
3.8373496	10286.213
3.8395399	10295.243
3.8417302	10305.677
3.8439206	10310.323
3.8461109	10319.391
3.8483013	10320.670
3.8504916	10323.166
3.8526819	10334.020
3.8548723	10345.818
3.8570626	10360.932
3.8592530	10372.105
3.8614433	10385.585
3.8636336	10403.599
3.8658240	10427.743
3.8680143	10457.933
3.8702047	10489.480
3.8723950	10525.136
3.8745854	10560.688
3.8767757	10591.279
3.8789660	10616.531
3.8811564	10634.770
3.8833467	10646.638
3.8855371	10654.068
3.8877274	10661.930
3.8899177	10667.757
3.8921081	10675.441
3.8942984	10677.517
3.8964888	10680.715
3.8986791	10680.569
3.9008694	10680.872
3.9030598	10671.692
3.9052501	10657.497
3.9074405	10637.627
3.9096308	10618.325
3.9118211	10600.259
3.9140115	10584.850
3.9162018	10573.374
3.9183922	10565.847
3.9205825	10563.624
3.9227728	10565.296
3.9249632	10567.298
3.9271535	10570.037
3.9293439	10569.247
3.9315342	10568.211
3.9337246	10569.318
3.9359149	10576.659
3.9381052	10582.624
3.9402956	10585.491
3.9424859	10585.956
3.9446763	10580.022
3.9468666	10581.019
3.9490569	10583.174
3.9512473	10589.191
3.9534376	10594.054
3.9556280	10596.019
3.9578183	10601.077
3.9600086	10604.826
3.9621990	10608.524
3.9643893	10609.171
3.9665797	10611.172
3.9687700	10613.030
3.9709603	10614.382
3.9731507	10615.737
3.9753410	10618.348
3.9775314	10620.028
3.9797217	10621.351
3.9819120	10625.172
3.9841024	10626.343
3.9862927	10632.449
3.9884831	10635.503
3.9906734	10634.145
3.9928638	10629.704
3.9950541	10626.581
3.9972444	10628.991
3.9994348	10629.475
4.0016251	10630.513
4.0038155	10627.976
4.0060058	10627.625
4.0081961	10628.960
4.0103865	10631.590
4.0125768	10633.255
4.0147672	10632.401
4.0169575	10632.072
4.0191478	10635.605
4.0213382	10638.284
4.0235285	10641.885
4.0257189	10645.935
4.0279092	10650.822
4.0300995	10656.705
4.0322899	10664.719
4.0344802	10674.795
4.0366706	10686.601
4.0388609	10691.432
4.0410513	10694.074
4.0432416	10696.504
4.0454319	10702.197
4.0476223	10714.529
4.0498126	10733.558
4.0520030	10750.625
4.0541933	10768.675
4.0563836	10787.046
4.0585740	10800.443
4.0607643	10803.870
4.0629547	10795.288
4.0651450	10788.210
4.0673353	10776.641
4.0695257	10768.551
4.0717160	10758.099
4.0739064	10747.287
4.0760967	10740.293
4.0782870	10734.769
4.0804774	10731.638
4.0826677	10723.960
4.0848581	10713.397
4.0870484	10698.804
4.0892387	10682.890
4.0914291	10665.337
4.0936194	10648.067
4.0958098	10633.735
4.0980001	10629.902
4.1001905	10628.799
4.1023808	10625.461
4.1045711	10617.612
4.1067615	10607.795
4.1089518	10604.976
4.1111422	10599.672
4.1133325	10590.538
4.1155228	10579.912
4.1177132	10569.357
4.1199035	10561.233
4.1220939	10549.073
4.1242842	10538.727
4.1264745	10522.081
4.1286649	10509.835
4.1308552	10496.371
4.1330456	10485.168
4.1352359	10474.295
4.1374262	10466.371
4.1396166	10459.066
4.1418069	10453.224
4.1439973	10444.476
4.1461876	10436.527
4.1483779	10433.373
4.1505683	10430.553
4.1527586	10428.794
4.1549490	10422.366
4.1571393	10419.485
4.1593297	10413.598
4.1615200	10408.310
4.1637103	10402.494
4.1659007	10391.589
4.1680910	10384.157
4.1702814	10376.881
4.1724717	10370.268
4.1746620	10359.110
4.1768524	10344.685
4.1790427	10333.501
4.1812331	10328.905
4.1834234	10319.568
4.1856137	10309.643
4.1878041	10293.363
4.1899944	10280.925
4.1921848	10272.868
4.1943751	10266.944
4.1965654	10265.613
4.1987558	10260.442
4.2009461	10256.882
4.2031365	10244.915
4.2053268	10232.540
4.2075172	10222.294
4.2097075	10215.383
4.2118978	10211.842
4.2140882	10202.444
4.2162785	10194.449
4.2184689	10186.548
4.2206592	10182.261
4.2228495	10176.127
4.2250399	10169.240
4.2272302	10156.661
4.2294206	10149.811
4.2316109	10139.730
4.2338012	10136.706
4.2359916	10131.990
4.2381819	10126.799
4.2403723	10118.194
4.2425626	10109.863
4.2447529	10102.740
4.2469433	10097.042
4.2491336	10092.097
4.2513240	10080.963
4.2535143	10070.607
4.2557046	10061.078
4.2578950	10052.116
4.2600853	10038.431
4.2622757	10026.701
4.2644660	10015.891
4.2666564	10005.017
4.2688467	9995.5224
4.2710370	9985.2198
4.2732274	9975.5259
4.2754177	9965.3778
4.2776081	9950.5975
4.2797984	9941.5367
4.2819887	9934.7558
4.2841791	9925.4336
4.2863694	9917.8650
4.2885598	9906.0772
4.2907501	9896.7144
4.2929404	9888.2689
4.2951308	9876.4004
4.2973211	9864.1125
4.2995115	9852.8609
4.3017018	9844.3873
4.3038921	9831.0228
4.3060825	9816.7898
4.3082728	9803.0427
4.3104632	9796.3417
4.3126535	9792.2943
4.3148438	9785.9909
4.3170342	9776.3805
4.3192245	9759.7168
4.3214149	9750.5823
4.3236052	9739.2855
4.3257956	9731.2555
4.3279859	9719.5978
4.3301762	9705.7745
4.3323666	9695.3981
4.3345569	9685.4735
4.3367473	9674.1411
4.3389376	9662.3277
4.3411279	9653.1867
4.3433183	9644.1079
4.3455086	9632.5266
4.3476990	9623.2051
4.3498893	9612.5545
4.3520796	9606.1908
4.3542700	9599.7179
4.3564603	9595.4960
4.3586507	9593.9463
4.3608410	9601.2535
4.3630313	9617.8926
4.3652217	9647.3985
4.3674120	9691.2299
4.3696024	9743.5770
4.3717927	9802.0638
4.3739831	9857.9929
4.3761734	9899.2305
4.3783637	9920.5767
4.3805541	9922.9146
4.3827444	9909.2045
[truncated: 3,000 more rows]
