# Supplementary material for: Mechanochemically-induced glass formation from two-dimensional hybrid organic–inorganic perovskites
Source: Chem Sci. 2024 Apr 19;15(19):7198–205. doi: 10.1039/d4sc00905c (PMC11095504; doi:10.1039/d4sc00905c)
Supplement: SC-015-D4SC00905C-s002 [file SC-015-D4SC00905C-s002.zip › XRD_data_and_TOPAS_input_file/012292.xy]

0.0042531738	0.0000000
0.0064435146	0.0000000
0.0086338554	0.0000000
0.010824196	0.0000000
0.013014537	0.0000000
0.015204878	0.0000000
0.017395219	0.0000000
0.019585559	0.0000000
0.021775900	0.0000000
0.023966241	0.0000000
0.026156582	0.0000000
0.028346922	0.0000000
0.030537263	0.0000000
0.032727604	0.0000000
0.034917945	0.0000000
0.037108286	0.0000000
0.039298626	0.0000000
0.041488967	0.0000000
0.043679308	0.0000000
0.045869649	0.0000000
0.048059990	0.0000000
0.050250330	0.0000000
0.052440671	0.0000000
0.054631012	0.0000000
0.056821353	0.0000000
0.059011694	0.0000000
0.061202034	0.0000000
0.063392375	0.0000000
0.065582716	0.0000000
0.067773057	0.0000000
0.069963398	0.0000000
0.072153738	0.0000000
0.074344079	0.0000000
0.076534420	0.0000000
0.078724761	0.0000000
0.080915101	0.0000000
0.083105442	0.0000000
0.085295783	0.0000000
0.087486124	0.0000000
0.089676465	0.0000000
0.091866805	0.0000000
0.094057146	0.0000000
0.096247487	0.0000000
0.098437828	0.0000000
0.10062817	0.0000000
0.10281851	0.0000000
0.10500885	0.0000000
0.10719919	0.0000000
0.10938953	0.0000000
0.11157987	0.0000000
0.11377021	0.0000000
0.11596055	0.0000000
0.11815089	0.0000000
0.12034124	0.0000000
0.12253158	0.0000000
0.12472192	0.0000000
0.12691226	0.0000000
0.12910260	0.0000000
0.13129294	0.0000000
0.13348328	0.0000000
0.13567362	0.0000000
0.13786396	0.0000000
0.14005430	0.0000000
0.14224464	0.0000000
0.14443498	0.0000000
0.14662533	0.0000000
0.14881567	0.0000000
0.15100601	0.0000000
0.15319635	0.0000000
0.15538669	0.0000000
0.15757703	0.0000000
0.15976737	0.0000000
0.16195771	0.0000000
0.16414805	0.0000000
0.16633839	0.0000000
0.16852873	0.0000000
0.17071907	0.0000000
0.17290941	0.0000000
0.17509976	0.0000000
0.17729010	0.0000000
0.17948044	0.0000000
0.18167078	0.0000000
0.18386112	0.0000000
0.18605146	0.0000000
0.18824180	0.0000000
0.19043214	0.0000000
0.19262248	0.0000000
0.19481282	0.0000000
0.19700316	0.0000000
0.19919350	0.0000000
0.20138384	0.0000000
0.20357419	0.0000000
0.20576453	0.0000000
0.20795487	0.0000000
0.21014521	0.0000000
0.21233555	0.0000000
0.21452589	0.0000000
0.21671623	0.0000000
0.21890657	0.0000000
0.22109691	0.0000000
0.22328725	0.0000000
0.22547759	0.0000000
0.22766793	0.0000000
0.22985828	0.0000000
0.23204862	0.0000000
0.23423896	0.0000000
0.23642930	0.0000000
0.23861964	0.0000000
0.24080998	0.0000000
0.24300032	0.0000000
0.24519066	0.0000000
0.24738100	0.0000000
0.24957134	0.0000000
0.25176168	0.0000000
0.25395202	0.0000000
0.25614236	0.0000000
0.25833271	0.0000000
0.26052305	0.0000000
0.26271339	0.0000000
0.26490373	0.0000000
0.26709407	0.0000000
0.26928441	0.0000000
0.27147475	0.0000000
0.27366509	0.0000000
0.27585543	0.0000000
0.27804577	0.0000000
0.28023611	0.0000000
0.28242645	0.0000000
0.28461679	0.0000000
0.28680714	0.0000000
0.28899748	0.0000000
0.29118782	0.0000000
0.29337816	0.0000000
0.29556850	0.0000000
0.29775884	0.0000000
0.29994918	0.0000000
0.30213952	0.0000000
0.30432986	0.0000000
0.30652020	0.0000000
0.30871054	0.0000000
0.31090088	0.0000000
0.31309123	0.0000000
0.31528157	0.0000000
0.31747191	0.0000000
0.31966225	0.0000000
0.32185259	0.0000000
0.32404293	0.0000000
0.32623327	0.0000000
0.32842361	0.0000000
0.33061395	0.0000000
0.33280429	0.0000000
0.33499463	0.0000000
0.33718497	0.0000000
0.33937531	0.0000000
0.34156566	0.0000000
0.34375600	0.0000000
0.34594634	0.0000000
0.34813668	0.0000000
0.35032702	0.0000000
0.35251736	0.0000000
0.35470770	0.0000000
0.35689804	0.0000000
0.35908838	0.0000000
0.36127872	0.0000000
0.36346906	0.0000000
0.36565940	0.0000000
0.36784975	0.0000000
0.37004009	0.0000000
0.37223043	0.0000000
0.37442077	0.0000000
0.37661111	0.0000000
0.37880145	0.0000000
0.38099179	0.0000000
0.38318213	0.0000000
0.38537247	0.0000000
0.38756281	0.0000000
0.38975315	0.0000000
0.39194349	0.0000000
0.39413383	0.0000000
0.39632418	0.0000000
0.39851452	0.0000000
0.40070486	0.0000000
0.40289520	0.0000000
0.40508554	0.0000000
0.40727588	0.0000000
0.40946622	0.0000000
0.41165656	0.0000000
0.41384690	0.0000000
0.41603724	0.0000000
0.41822758	0.0000000
0.42041792	0.0000000
0.42260826	0.0000000
0.42479861	0.0000000
0.42698895	0.0000000
0.42917929	0.0000000
0.43136963	0.0000000
0.43355997	0.0000000
0.43575031	0.0000000
0.43794065	0.0000000
0.44013099	0.0000000
0.44232133	0.0000000
0.44451167	0.0000000
0.44670201	0.0000000
0.44889235	0.0000000
0.45108270	0.0000000
0.45327304	0.0000000
0.45546338	0.0000000
0.45765372	0.0000000
0.45984406	0.0000000
0.46203440	0.0000000
0.46422474	0.0000000
0.46641508	0.0000000
0.46860542	0.0000000
0.47079576	0.0000000
0.47298610	0.0000000
0.47517644	0.0000000
0.47736678	0.0000000
0.47955713	0.0000000
0.48174747	0.0000000
0.48393781	0.0000000
0.48612815	0.0000000
0.48831849	0.0000000
0.49050883	0.0000000
0.49269917	0.0000000
0.49488951	0.0000000
0.49707985	0.0000000
0.49927019	4790.7137
0.50146053	5077.0610
0.50365087	5085.1779
0.50584121	5109.2018
0.50803156	5138.2547
0.51022190	5156.9103
0.51241224	5167.2564
0.51460258	5194.7552
0.51679292	5221.7143
0.51898326	5273.0424
0.52117360	5293.3125
0.52336394	5319.6287
0.52555428	5341.2542
0.52774462	5376.6699
0.52993496	5421.3199
0.53212530	5464.5178
0.53431565	5509.1724
0.53650599	5519.8992
0.53869633	5542.8006
0.54088667	5577.9043
0.54307701	5615.6827
0.54526735	5638.6207
0.54745769	5671.1226
0.54964803	5704.2364
0.55183837	5746.4330
0.55402871	5760.0320
0.55621905	5777.6444
0.55840939	5788.1239
0.56059973	5790.0305
0.56279008	5783.6893
0.56498042	5776.8145
0.56717076	5791.4916
0.56936110	5808.0340
0.57155144	5850.0757
0.57374178	5892.3528
0.57593212	5935.7145
0.57812246	5977.8320
0.58031280	6016.7755
0.58250314	6065.1639
0.58469348	6119.5601
0.58688382	6174.8727
0.58907416	6240.6719
0.59126451	6315.1847
0.59345485	6405.8424
0.59564519	6501.1576
0.59783553	6595.2800
0.60002587	6696.6897
0.60221621	6785.6681
0.60440655	6872.0615
0.60659689	6945.6122
0.60878723	7017.4581
0.61097757	7085.8510
0.61316791	7142.4987
0.61535825	7198.1529
0.61754860	7225.9187
0.61973894	7232.8832
0.62192928	7228.1439
0.62411962	7217.7854
0.62630996	7207.5736
0.62850030	7178.2606
0.63069064	7156.7646
0.63288098	7151.2220
0.63507132	7160.9086
0.63726166	7176.4109
0.63945200	7187.1988
0.64164234	7208.2767
0.64383268	7232.9340
0.64602303	7268.0653
0.64821337	7322.4993
0.65040371	7367.8103
0.65259405	7413.8894
0.65478439	7461.2913
0.65697473	7510.1871
0.65916507	7565.8307
0.66135541	7611.9431
0.66354575	7667.6701
0.66573609	7711.7564
0.66792643	7766.5333
0.67011677	7821.8538
0.67230711	7885.5898
0.67449746	7949.3594
0.67668780	8007.2830
0.67887814	8062.0989
0.68106848	8125.6210
0.68325882	8186.6885
0.68544916	8238.8573
0.68763950	8281.2037
0.68982984	8346.8042
0.69202018	8418.6078
0.69421052	8493.4013
0.69640086	8564.6098
0.69859120	8627.0381
0.70078155	8700.0380
0.70297189	8773.5417
0.70516223	8846.5463
0.70735257	8911.1479
0.70954291	8973.1641
0.71173325	9040.4293
0.71392359	9113.7393
0.71611393	9169.6499
0.71830427	9231.0411
0.72049461	9287.6342
0.72268495	9354.2201
0.72487529	9416.4619
0.72706563	9472.6281
0.72925598	9533.8592
0.73144632	9589.8983
0.73363666	9640.3878
0.73582700	9684.0228
0.73801734	9717.8336
0.74020768	9760.6818
0.74239802	9794.5270
0.74458836	9829.9604
0.74677870	9870.7885
0.74896904	9909.1795
0.75115938	9959.0855
0.75334972	9983.1146
0.75554006	10010.952
0.75773041	10029.147
0.75992075	10049.953
0.76211109	10070.022
0.76430143	10094.074
0.76649177	10095.658
0.76868211	10094.804
0.77087245	10080.138
0.77306279	10078.883
0.77525313	10061.000
0.77744347	10046.840
0.77963381	10038.854
0.78182415	10032.044
0.78401450	10015.264
0.78620484	9988.0860
0.78839518	9960.4892
0.79058552	9937.3869
0.79277586	9918.2507
0.79496620	9900.6197
0.79715654	9879.6363
0.79934688	9849.1196
0.80153722	9819.0849
0.80372756	9785.8617
0.80591790	9764.9855
0.80810824	9729.5244
0.81029858	9685.4207
0.81248893	9648.5539
0.81467927	9619.1996
0.81686961	9593.8416
0.81905995	9564.6949
0.82125029	9527.0053
0.82344063	9487.2486
0.82563097	9438.8059
0.82782131	9392.0176
0.83001165	9353.7173
0.83220199	9315.5980
0.83439233	9277.2803
0.83658267	9236.6604
0.83877301	9193.8186
0.84096336	9158.4133
0.84315370	9122.3085
0.84534404	9091.2357
0.84753438	9062.4919
0.84972472	9037.9125
0.85191506	9004.6654
0.85410540	8963.1163
0.85629574	8932.7504
0.85848608	8910.5718
0.86067642	8898.9804
0.86286676	8882.2337
0.86505710	8857.3253
0.86724745	8831.9508
0.86943779	8807.2405
0.87162813	8782.0463
0.87381847	8752.3883
0.87600881	8726.2502
0.87819915	8708.2466
0.88038949	8696.4216
0.88257983	8683.1585
0.88477017	8677.8636
0.88696051	8666.8049
0.88915085	8645.9602
0.89134119	8620.2287
0.89353153	8587.8141
0.89572188	8576.2726
0.89791222	8565.6040
0.90010256	8563.5109
0.90229290	8560.8581
0.90448324	8560.2330
0.90667358	8554.5675
0.90886392	8548.8252
0.91105426	8539.7327
0.91324460	8533.8384
0.91543494	8529.9204
0.91762528	8525.4999
0.91981562	8521.2912
0.92200597	8514.0772
0.92419631	8518.0813
0.92638665	8512.9366
0.92857699	8511.8045
0.93076733	8506.3798
0.93295767	8504.1078
0.93514801	8506.8692
0.93733835	8509.8517
0.93952869	8520.6316
0.94171903	8518.9640
0.94390937	8525.8167
0.94609971	8535.7973
0.94829005	8548.6834
0.95048040	8563.7258
0.95267074	8566.1234
0.95486108	8575.5449
0.95705142	8586.3358
0.95924176	8600.5962
0.96143210	8604.1973
0.96362244	8608.5975
0.96581278	8607.1489
0.96800312	8608.4902
0.97019346	8619.0070
0.97238380	8642.0724
0.97457414	8657.5972
0.97676448	8669.3393
0.97895483	8684.3679
0.98114517	8690.2713
0.98333551	8712.6935
0.98552585	8723.2164
0.98771619	8745.0822
0.98990653	8757.2810
0.99209687	8767.9926
0.99428721	8781.2221
0.99647755	8784.7062
0.99866789	8805.5418
1.0008582	8822.1784
1.0030486	8844.8561
1.0052389	8867.1386
1.0074293	8878.9338
1.0096196	8896.4819
1.0118099	8913.6137
1.0140003	8922.2567
1.0161906	8935.1238
1.0183810	8951.8719
1.0205713	8968.7650
1.0227616	8993.4228
1.0249520	9012.4071
1.0271423	9039.1645
1.0293327	9061.1214
1.0315230	9076.3707
1.0337133	9094.8211
1.0359037	9113.1375
1.0380940	9137.6271
1.0402844	9155.2921
1.0424747	9181.4939
1.0446650	9205.1564
1.0468554	9234.3918
1.0490457	9258.1174
1.0512361	9283.3808
1.0534264	9308.8435
1.0556168	9325.7904
1.0578071	9338.4147
1.0599974	9356.5834
1.0621878	9372.8966
1.0643781	9400.6975
1.0665685	9421.7059
1.0687588	9450.9941
1.0709491	9469.6431
1.0731395	9495.5076
1.0753298	9517.0176
1.0775202	9544.9781
1.0797105	9560.4269
1.0819008	9581.7251
1.0840912	9597.2605
1.0862815	9625.0222
1.0884719	9656.1780
1.0906622	9678.4893
1.0928525	9699.5096
1.0950429	9723.1223
1.0972332	9753.8249
1.0994236	9784.8662
1.1016139	9807.3756
1.1038043	9834.7658
1.1059946	9857.8640
1.1081849	9889.2834
1.1103753	9908.9783
1.1125656	9930.0962
1.1147560	9951.7672
1.1169463	9980.4276
1.1191366	10014.376
1.1213270	10050.203
1.1235173	10078.553
1.1257077	10101.744
1.1278980	10132.627
1.1300883	10156.602
1.1322787	10183.701
1.1344690	10207.455
1.1366594	10232.512
1.1388497	10259.702
1.1410400	10284.036
1.1432304	10320.312
1.1454207	10346.852
1.1476111	10378.034
1.1498014	10407.824
1.1519917	10436.465
1.1541821	10463.403
1.1563724	10491.077
1.1585628	10519.893
1.1607531	10546.061
1.1629435	10573.778
1.1651338	10599.776
1.1673241	10639.810
1.1695145	10662.448
1.1717048	10690.453
1.1738952	10718.165
1.1760855	10743.201
1.1782758	10776.105
1.1804662	10802.540
1.1826565	10825.866
1.1848469	10852.787
1.1870372	10886.487
1.1892275	10919.834
1.1914179	10939.118
1.1936082	10968.295
1.1957986	11000.660
1.1979889	11035.415
1.2001792	11072.001
1.2023696	11100.689
1.2045599	11137.227
1.2067503	11178.501
1.2089406	11220.477
1.2111309	11259.254
1.2133213	11294.144
1.2155116	11331.378
1.2177020	11366.467
1.2198923	11399.050
1.2220827	11427.364
1.2242730	11450.260
1.2264633	11476.394
1.2286537	11510.981
1.2308440	11546.832
1.2330344	11582.692
1.2352247	11610.598
1.2374150	11632.788
1.2396054	11648.675
1.2417957	11673.243
1.2439861	11709.994
1.2461764	11736.581
1.2483667	11767.714
1.2505571	11799.516
1.2527474	11832.096
1.2549378	11871.907
1.2571281	11892.925
1.2593184	11920.686
1.2615088	11945.657
1.2636991	11982.568
1.2658895	12025.124
1.2680798	12063.042
1.2702702	12101.883
1.2724605	12136.472
1.2746508	12171.088
1.2768412	12196.157
1.2790315	12227.086
1.2812219	12261.315
1.2834122	12294.704
1.2856025	12323.883
1.2877929	12354.555
1.2899832	12389.081
1.2921736	12418.919
1.2943639	12451.038
1.2965542	12483.972
1.2987446	12525.331
1.3009349	12570.619
1.3031253	12607.233
1.3053156	12642.625
1.3075059	12679.018
1.3096963	12723.005
1.3118866	12765.117
1.3140770	12805.025
1.3162673	12847.495
1.3184576	12891.693
1.3206480	12941.811
1.3228383	12984.407
1.3250287	13029.592
1.3272190	13065.793
1.3294094	13104.517
1.3315997	13142.607
1.3337900	13181.514
1.3359804	13224.191
1.3381707	13270.440
1.3403611	13323.130
1.3425514	13369.234
1.3447417	13407.957
1.3469321	13461.496
1.3491224	13500.631
1.3513128	13554.090
1.3535031	13594.219
1.3556934	13636.996
1.3578838	13680.669
1.3600741	13723.586
1.3622645	13774.234
1.3644548	13816.276
1.3666451	13864.873
1.3688355	13911.541
1.3710258	13962.648
1.3732162	14011.808
1.3754065	14056.391
1.3775968	14101.313
1.3797872	14142.194
1.3819775	14189.695
1.3841679	14241.131
1.3863582	14298.671
1.3885486	14358.283
1.3907389	14415.963
1.3929292	14470.339
1.3951196	14526.877
1.3973099	14576.416
1.3995003	14623.959
1.4016906	14681.699
1.4038809	14732.959
1.4060713	14791.505
1.4082616	14841.697
1.4104520	14899.451
1.4126423	14959.847
1.4148326	15020.929
1.4170230	15082.969
1.4192133	15144.876
1.4214037	15205.660
1.4235940	15264.011
1.4257843	15317.354
1.4279747	15376.571
1.4301650	15438.853
1.4323554	15496.885
1.4345457	15550.740
1.4367361	15597.893
1.4389264	15657.849
1.4411167	15721.647
1.4433071	15793.441
1.4454974	15848.765
1.4476878	15900.009
1.4498781	15952.879
1.4520684	16012.852
1.4542588	16089.734
1.4564491	16153.564
1.4586395	16220.977
1.4608298	16291.149
1.4630201	16358.027
1.4652105	16430.616
1.4674008	16495.135
1.4695912	16559.596
1.4717815	16634.988
1.4739718	16704.077
1.4761622	16777.925
1.4783525	16848.209
1.4805429	16917.622
1.4827332	16994.571
1.4849235	17069.229
1.4871139	17141.290
1.4893042	17201.994
1.4914946	17273.329
1.4936849	17349.515
1.4958753	17429.857
1.4980656	17514.602
1.5002559	17586.069
1.5024463	17669.494
1.5046366	17746.178
1.5068270	17820.920
1.5090173	17889.826
1.5112076	17953.483
1.5133980	18030.350
1.5155883	18106.112
1.5177787	18184.119
1.5199690	18254.464
1.5221593	18331.758
1.5243497	18420.575
1.5265400	18499.197
1.5287304	18573.761
1.5309207	18652.051
1.5331110	18739.870
1.5353014	18830.410
1.5374917	18911.529
1.5396821	18991.101
1.5418724	19067.887
1.5440627	19147.682
1.5462531	19231.607
1.5484434	19307.685
1.5506338	19387.534
1.5528241	19458.983
1.5550145	19535.962
1.5572048	19620.595
1.5593951	19704.113
1.5615855	19785.923
1.5637758	19865.847
1.5659662	19946.216
1.5681565	20024.653
1.5703468	20108.713
1.5725372	20190.304
1.5747275	20292.645
1.5769179	20391.466
1.5791082	20493.403
1.5812985	20580.259
1.5834889	20655.600
1.5856792	20734.499
1.5878696	20809.450
1.5900599	20891.997
1.5922502	20972.361
1.5944406	21054.325
1.5966309	21133.461
1.5988213	21212.769
1.6010116	21292.586
1.6032020	21374.012
1.6053923	21460.574
1.6075826	21540.774
1.6097730	21614.888
1.6119633	21700.479
1.6141537	21779.978
1.6163440	21870.701
1.6185343	21944.690
1.6207247	22022.389
1.6229150	22098.854
1.6251054	22167.538
1.6272957	22246.435
1.6294860	22316.246
1.6316764	22389.498
1.6338667	22467.178
1.6360571	22550.742
1.6382474	22647.807
1.6404377	22722.719
1.6426281	22802.627
1.6448184	22883.499
1.6470088	22962.408
1.6491991	23043.901
1.6513894	23108.942
1.6535798	23186.890
1.6557701	23261.236
1.6579605	23342.878
1.6601508	23411.100
1.6623412	23486.126
1.6645315	23567.260
1.6667218	23638.891
1.6689122	23703.880
1.6711025	23779.054
1.6732929	23848.025
1.6754832	23913.355
1.6776735	23975.434
1.6798639	24040.744
1.6820542	24100.904
1.6842446	24162.625
1.6864349	24228.534
1.6886252	24294.393
1.6908156	24370.669
1.6930059	24434.402
1.6951963	24494.141
1.6973866	24547.035
1.6995769	24607.533
1.7017673	24663.546
1.7039576	24714.376
1.7061480	24768.541
1.7083383	24824.829
1.7105286	24885.608
1.7127190	24935.205
1.7149093	24989.848
1.7170997	25035.872
1.7192900	25084.279
1.7214804	25129.923
1.7236707	25176.800
1.7258610	25224.589
1.7280514	25271.655
1.7302417	25325.313
1.7324321	25365.429
1.7346224	25393.637
1.7368127	25426.433
1.7390031	25461.102
1.7411934	25510.931
1.7433838	25555.510
1.7455741	25601.883
1.7477644	25639.815
1.7499548	25676.071
1.7521451	25709.321
1.7543355	25729.218
1.7565258	25755.672
1.7587161	25779.338
1.7609065	25797.381
1.7630968	25821.242
1.7652872	25840.109
1.7674775	25865.835
1.7696679	25899.098
1.7718582	25931.264
1.7740485	25957.788
1.7762389	25980.974
1.7784292	26002.689
1.7806196	26027.180
1.7828099	26044.308
1.7850002	26060.212
1.7871906	26065.120
1.7893809	26077.803
1.7915713	26089.012
1.7937616	26103.792
1.7959519	26112.900
1.7981423	26123.289
1.8003326	26129.021
1.8025230	26138.138
1.8047133	26141.983
1.8069036	26156.235
1.8090940	26161.760
1.8112843	26173.139
1.8134747	26178.066
1.8156650	26180.753
1.8178553	26182.739
1.8200457	26183.548
1.8222360	26191.786
1.8244264	26192.426
1.8266167	26190.795
1.8288071	26184.169
1.8309974	26180.258
1.8331877	26179.033
1.8353781	26179.812
1.8375684	26177.255
1.8397588	26177.701
1.8419491	26170.354
1.8441394	26158.482
1.8463298	26133.417
1.8485201	26110.924
1.8507105	26090.875
1.8529008	26079.602
1.8550911	26068.905
1.8572815	26056.673
1.8594718	26044.354
1.8616622	26020.142
1.8638525	26004.527
1.8660428	25983.538
1.8682332	25961.462
1.8704235	25941.884
1.8726139	25919.633
1.8748042	25901.612
1.8769945	25871.640
1.8791849	25851.180
1.8813752	25827.757
1.8835656	25809.403
1.8857559	25789.796
1.8879463	25770.089
1.8901366	25745.749
1.8923269	25717.424
1.8945173	25688.014
1.8967076	25666.441
1.8988980	25640.716
1.9010883	25601.501
1.9032786	25560.295
1.9054690	25523.893
1.9076593	25495.839
1.9098497	25473.486
1.9120400	25456.438
1.9142303	25426.122
1.9164207	25396.754
1.9186110	25364.901
1.9208014	25339.229
1.9229917	25318.226
1.9251820	25289.003
1.9273724	25257.919
1.9295627	25217.481
1.9317531	25177.101
1.9339434	25134.121
1.9361338	25093.449
1.9383241	25056.135
1.9405144	25011.081
1.9427048	24971.128
1.9448951	24935.200
1.9470855	24904.466
1.9492758	24873.646
1.9514661	24839.266
1.9536565	24809.242
1.9558468	24775.404
1.9580372	24739.742
1.9602275	24704.170
1.9624178	24665.612
1.9646082	24631.386
1.9667985	24587.764
1.9689889	24559.590
1.9711792	24517.594
1.9733695	24473.512
1.9755599	24436.622
1.9777502	24403.734
1.9799406	24376.269
1.9821309	24340.962
1.9843212	24299.098
1.9865116	24260.630
1.9887019	24211.230
1.9908923	24170.917
1.9930826	24125.815
1.9952730	24085.849
1.9974633	24049.133
1.9996536	24014.106
2.0018440	23983.443
2.0040343	23942.580
2.0062247	23901.779
2.0084150	23861.562
2.0106053	23822.649
2.0127957	23788.040
2.0149860	23745.692
2.0171764	23707.885
2.0193667	23664.762
2.0215570	23626.710
2.0237474	23585.314
2.0259377	23540.597
2.0281281	23499.188
2.0303184	23450.892
2.0325087	23404.204
2.0346991	23352.103
2.0368894	23301.405
2.0390798	23255.727
2.0412701	23208.408
2.0434604	23171.182
2.0456508	23123.870
2.0478411	23080.317
2.0500315	23044.234
2.0522218	23004.422
2.0544122	22971.694
2.0566025	22931.416
2.0587928	22892.599
2.0609832	22847.618
2.0631735	22800.450
2.0653639	22754.790
2.0675542	22703.700
2.0697445	22658.882
2.0719349	22611.397
2.0741252	22566.061
2.0763156	22523.160
2.0785059	22474.940
2.0806962	22434.348
2.0828866	22385.750
2.0850769	22345.213
2.0872673	22301.749
2.0894576	22255.269
2.0916479	22207.668
2.0938383	22154.683
2.0960286	22104.178
2.0982190	22054.243
2.1004093	22007.803
2.1025997	21972.681
2.1047900	21926.855
2.1069803	21891.796
2.1091707	21841.290
2.1113610	21798.532
2.1135514	21753.666
2.1157417	21707.233
2.1179320	21668.359
2.1201224	21614.830
2.1223127	21573.955
2.1245031	21526.642
2.1266934	21485.177
2.1288837	21445.868
2.1310741	21402.787
2.1332644	21364.676
2.1354548	21323.078
2.1376451	21281.325
2.1398354	21233.527
2.1420258	21184.392
2.1442161	21141.888
2.1464065	21098.969
2.1485968	21068.158
2.1507871	21029.033
2.1529775	20986.387
2.1551678	20943.349
2.1573582	20893.374
2.1595485	20845.550
2.1617389	20797.743
2.1639292	20751.386
2.1661195	20707.788
2.1683099	20665.007
2.1705002	20627.623
2.1726906	20588.590
2.1748809	20549.194
2.1770712	20510.166
2.1792616	20471.167
2.1814519	20429.672
2.1836423	20387.251
2.1858326	20342.992
2.1880229	20301.278
2.1902133	20259.173
2.1924036	20224.788
2.1945940	20189.482
2.1967843	20151.167
2.1989746	20101.088
2.2011650	20051.012
2.2033553	20007.381
2.2055457	19964.541
2.2077360	19921.954
2.2099263	19876.899
2.2121167	19832.509
2.2143070	19790.725
2.2164974	19749.608
2.2186877	19717.530
2.2208781	19675.583
2.2230684	19631.282
2.2252587	19581.642
2.2274491	19530.722
2.2296394	19489.051
2.2318298	19444.165
2.2340201	19400.374
2.2362104	19347.706
2.2384008	19297.110
2.2405911	19249.195
2.2427815	19210.266
2.2449718	19171.723
2.2471621	19133.915
2.2493525	19094.014
2.2515428	19049.184
2.2537332	19009.517
2.2559235	18969.271
2.2581138	18927.560
2.2603042	18885.326
2.2624945	18844.679
2.2646849	18812.053
2.2668752	18774.416
2.2690656	18736.632
2.2712559	18688.483
2.2734462	18641.422
2.2756366	18600.736
2.2778269	18564.500
2.2800173	18525.310
2.2822076	18486.905
2.2843979	18443.236
2.2865883	18408.874
2.2887786	18365.800
2.2909690	18324.046
2.2931593	18274.402
2.2953496	18235.779
2.2975400	18197.378
2.2997303	18150.521
2.3019207	18103.036
2.3041110	18058.049
2.3063013	18022.258
2.3084917	17988.154
2.3106820	17946.349
2.3128724	17902.429
2.3150627	17859.676
2.3172530	17819.828
2.3194434	17782.587
2.3216337	17740.971
2.3238241	17699.591
2.3260144	17658.187
2.3282048	17618.348
2.3303951	17578.475
2.3325854	17538.943
2.3347758	17500.483
2.3369661	17458.960
2.3391565	17423.733
2.3413468	17385.735
2.3435371	17348.667
2.3457275	17300.100
2.3479178	17257.083
2.3501082	17212.208
2.3522985	17171.405
2.3544888	17130.748
2.3566792	17093.665
2.3588695	17047.128
2.3610599	17004.740
2.3632502	16963.956
2.3654405	16925.226
2.3676309	16883.165
2.3698212	16841.432
2.3720116	16798.674
2.3742019	16755.699
2.3763922	16714.828
2.3785826	16676.484
2.3807729	16635.784
2.3829633	16603.288
2.3851536	16569.339
2.3873440	16530.258
2.3895343	16490.647
2.3917246	16457.173
2.3939150	16422.820
2.3961053	16389.517
2.3982957	16350.674
2.4004860	16319.823
2.4026763	16290.470
2.4048667	16261.303
2.4070570	16220.008
2.4092474	16178.514
2.4114377	16140.230
2.4136280	16102.298
2.4158184	16069.657
2.4180087	16033.900
2.4201991	15994.076
2.4223894	15951.215
2.4245797	15915.447
2.4267701	15879.550
2.4289604	15842.773
2.4311508	15811.098
2.4333411	15767.296
2.4355315	15732.572
2.4377218	15697.400
2.4399121	15668.741
2.4421025	15633.377
2.4442928	15592.225
2.4464832	15555.319
2.4486735	15521.418
2.4508638	15490.867
2.4530542	15456.625
2.4552445	15411.059
2.4574349	15367.268
2.4596252	15332.005
2.4618155	15300.329
2.4640059	15263.589
2.4661962	15224.100
2.4683866	15187.472
2.4705769	15153.042
2.4727672	15122.049
2.4749576	15087.399
2.4771479	15047.919
2.4793383	15014.347
2.4815286	14983.245
2.4837189	14951.539
2.4859093	14917.345
2.4880996	14879.715
2.4902900	14845.355
2.4924803	14807.109
2.4946707	14767.193
2.4968610	14725.929
2.4990513	14683.493
2.5012417	14647.151
2.5034320	14609.841
2.5056224	14581.018
2.5078127	14550.144
2.5100030	14522.418
2.5121934	14493.171
2.5143837	14459.615
2.5165741	14420.738
2.5187644	14381.653
2.5209547	14343.826
2.5231451	14309.395
2.5253354	14276.615
2.5275258	14244.395
2.5297161	14212.688
2.5319064	14183.977
2.5340968	14149.627
2.5362871	14115.062
2.5384775	14080.167
2.5406678	14051.651
2.5428582	14021.090
2.5450485	13978.841
2.5472388	13940.102
2.5494292	13900.226
2.5516195	13869.719
2.5538099	13843.598
2.5560002	13809.728
2.5581905	13773.238
2.5603809	13730.769
2.5625712	13694.412
2.5647616	13657.790
2.5669519	13621.156
2.5691422	13597.778
2.5713326	13568.482
2.5735229	13540.835
2.5757133	13509.187
2.5779036	13474.680
2.5800939	13439.846
2.5822843	13412.386
2.5844746	13386.223
2.5866650	13364.188
2.5888553	13328.345
2.5910456	13294.665
2.5932360	13254.383
2.5954263	13223.247
2.5976167	13197.865
2.5998070	13176.018
2.6019974	13147.983
2.6041877	13118.014
2.6063780	13084.280
2.6085684	13054.369
2.6107587	13016.820
2.6129491	12983.823
2.6151394	12951.273
2.6173297	12928.091
2.6195201	12894.787
2.6217104	12862.486
2.6239008	12832.028
2.6260911	12796.166
2.6282814	12763.750
2.6304718	12729.204
2.6326621	12700.210
2.6348525	12673.554
2.6370428	12644.674
2.6392331	12620.090
2.6414235	12588.172
2.6436138	12553.669
2.6458042	12508.170
2.6479945	12475.207
2.6501848	12441.193
2.6523752	12407.546
2.6545655	12371.543
2.6567559	12334.956
2.6589462	12301.581
2.6611366	12267.309
2.6633269	12241.420
2.6655172	12213.259
2.6677076	12184.638
2.6698979	12150.394
2.6720883	12121.816
2.6742786	12093.579
2.6764689	12068.137
2.6786593	12036.596
2.6808496	12010.923
2.6830400	11982.603
2.6852303	11953.707
2.6874206	11921.106
2.6896110	11894.175
2.6918013	11863.955
2.6939917	11831.300
2.6961820	11802.459
2.6983723	11778.496
2.7005627	11757.075
2.7027530	11732.981
2.7049434	11706.091
2.7071337	11677.943
2.7093241	11649.176
2.7115144	11614.476
2.7137047	11583.592
2.7158951	11559.495
2.7180854	11539.722
2.7202758	11519.350
2.7224661	11496.240
2.7246564	11475.879
2.7268468	11462.855
2.7290371	11461.069
2.7312275	11472.234
2.7334178	11492.990
2.7356081	11525.379
2.7377985	11555.159
2.7399888	11572.635
2.7421792	11572.410
2.7443695	11555.576
2.7465598	11532.807
2.7487502	11505.809
2.7509405	11480.366
2.7531309	11450.973
2.7553212	11423.885
2.7575115	11394.968
2.7597019	11359.217
2.7618922	11319.365
2.7640826	11266.631
2.7662729	11208.514
2.7684633	11138.848
2.7706536	11062.875
2.7728439	10989.773
2.7750343	10921.293
2.7772246	10862.629
2.7794150	10815.498
2.7816053	10773.386
2.7837956	10740.596
2.7859860	10709.700
2.7881763	10684.297
2.7903667	10661.179
2.7925570	10631.205
2.7947473	10604.247
2.7969377	10576.406
2.7991280	10554.769
2.8013184	10534.078
2.8035087	10510.974
2.8056990	10491.305
2.8078894	10469.101
2.8100797	10445.919
2.8122701	10420.142
2.8144604	10392.404
2.8166507	10366.683
2.8188411	10341.948
2.8210314	10322.560
2.8232218	10303.637
2.8254121	10279.331
2.8276025	10252.123
2.8297928	10226.616
2.8319831	10203.145
2.8341735	10175.936
2.8363638	10155.232
2.8385542	10131.747
2.8407445	10110.810
2.8429348	10083.958
2.8451252	10061.702
2.8473155	10044.352
2.8495059	10025.408
2.8516962	10006.789
2.8538865	9990.4377
2.8560769	9968.5730
2.8582672	9945.8790
2.8604576	9915.7126
2.8626479	9892.5449
2.8648382	9870.0826
2.8670286	9855.4081
2.8692189	9840.4150
2.8714093	9819.5343
2.8735996	9801.2734
2.8757900	9778.6841
2.8779803	9755.0558
2.8801706	9732.0129
2.8823610	9709.1379
2.8845513	9691.0818
2.8867417	9672.2509
2.8889320	9657.3564
2.8911223	9638.1359
2.8933127	9618.0913
2.8955030	9598.7471
2.8976934	9578.9930
2.8998837	9564.4755
2.9020740	9545.2180
2.9042644	9523.7425
2.9064547	9505.6913
2.9086451	9489.3401
2.9108354	9474.5289
2.9130257	9452.8025
2.9152161	9435.7678
2.9174064	9420.5042
2.9195968	9402.7982
2.9217871	9384.9427
2.9239774	9364.6699
2.9261678	9342.7359
2.9283581	9323.7804
2.9305485	9306.4629
2.9327388	9297.4854
2.9349292	9284.5646
2.9371195	9269.0365
2.9393098	9255.0348
2.9415002	9236.3582
2.9436905	9218.1625
2.9458809	9195.0076
2.9480712	9175.7646
2.9502615	9157.7822
2.9524519	9137.3198
2.9546422	9123.0695
2.9568326	9110.4852
2.9590229	9098.6223
2.9612132	9081.1020
2.9634036	9063.6091
2.9655939	9047.9570
2.9677843	9033.9210
2.9699746	9022.6998
2.9721649	9011.4893
2.9743553	8996.9725
2.9765456	8982.7786
2.9787360	8968.2924
2.9809263	8959.6099
2.9831166	8949.1162
2.9853070	8934.1548
2.9874973	8919.0077
2.9896877	8901.3906
2.9918780	8885.8029
2.9940684	8872.2500
2.9962587	8861.3688
2.9984490	8849.0018
3.0006394	8828.6267
3.0028297	8811.9246
3.0050201	8800.5190
3.0072104	8796.6602
3.0094007	8801.3190
3.0115911	8808.8518
3.0137814	8822.4338
3.0159718	8828.8133
3.0181621	8827.4476
3.0203524	8814.8500
3.0225428	8800.5217
3.0247331	8777.7815
3.0269235	8749.7538
3.0291138	8732.8066
3.0313041	8717.1264
3.0334945	8709.3560
3.0356848	8701.0281
3.0378752	8698.2569
3.0400655	8696.6166
3.0422559	8685.3347
3.0444462	8675.9370
3.0466365	8656.8176
3.0488269	8640.2213
3.0510172	8619.9231
3.0532076	8604.9965
3.0553979	8595.4960
3.0575882	8589.4650
3.0597786	8584.9989
3.0619689	8579.3108
3.0641593	8573.8668
3.0663496	8570.8492
3.0685399	8565.6350
3.0707303	8561.0812
3.0729206	8554.3328
3.0751110	8542.9121
3.0773013	8527.1898
3.0794916	8511.4783
3.0816820	8499.9759
3.0838723	8490.1506
3.0860627	8480.6277
3.0882530	8472.4006
3.0904433	8463.6652
3.0926337	8452.3454
3.0948240	8436.3652
3.0970144	8422.0976
3.0992047	8404.6104
3.1013951	8385.6889
3.1035854	8370.8316
3.1057757	8356.9985
3.1079661	8352.4702
3.1101564	8345.0642
3.1123468	8337.2613
3.1145371	8326.7575
3.1167274	8317.4690
3.1189178	8309.0532
3.1211081	8302.9051
3.1232985	8296.2907
3.1254888	8292.7316
3.1276791	8286.3590
3.1298695	8279.5599
3.1320598	8271.2079
3.1342502	8261.1371
3.1364405	8250.9993
3.1386308	8246.4000
3.1408212	8239.1533
3.1430115	8235.5208
3.1452019	8225.5633
3.1473922	8221.4140
3.1495825	8214.5343
3.1517729	8210.2696
3.1539632	8203.4131
3.1561536	8199.4299
3.1583439	8195.4756
3.1605343	8193.6927
3.1627246	8193.2045
3.1649149	8193.6082
3.1671053	8190.2834
3.1692956	8189.5312
3.1714860	8190.8680
3.1736763	8189.0920
3.1758666	8184.0784
3.1780570	8180.6645
3.1802473	8176.5952
3.1824377	8173.1442
3.1846280	8168.6390
3.1868183	8164.5930
3.1890087	8162.3207
3.1911990	8158.6745
3.1933894	8155.2950
3.1955797	8148.9335
3.1977700	8144.4881
3.1999604	8144.7223
3.2021507	8140.7462
3.2043411	8137.6634
3.2065314	8134.8374
3.2087218	8126.8725
3.2109121	8119.6881
3.2131024	8113.1521
3.2152928	8113.6934
3.2174831	8114.1505
3.2196735	8114.4418
3.2218638	8114.4416
3.2240541	8109.9409
3.2262445	8105.7122
3.2284348	8104.2118
3.2306252	8098.9844
3.2328155	8094.0473
3.2350058	8085.1128
3.2371962	8083.5668
3.2393865	8078.8249
3.2415769	8082.0500
3.2437672	8085.6629
3.2459575	8087.0315
3.2481479	8089.7355
3.2503382	8086.3078
3.2525286	8085.9556
3.2547189	8078.6332
3.2569092	8078.5571
3.2590996	8080.0161
3.2612899	8082.6606
3.2634803	8083.4445
3.2656706	8081.6633
3.2678610	8084.4043
3.2700513	8089.1776
3.2722416	8093.2165
3.2744320	8093.2773
3.2766223	8091.2891
3.2788127	8086.0185
3.2810030	8088.7032
3.2831933	8086.6289
3.2853837	8087.7740
3.2875740	8084.0955
3.2897644	8084.3489
3.2919547	8082.3532
3.2941450	8083.5674
3.2963354	8090.7070
3.2985257	8100.5784
3.3007161	8107.7136
3.3029064	8110.5918
3.3050967	8114.4072
3.3072871	8123.9099
3.3094774	8125.9034
3.3116678	8130.1744
3.3138581	8128.9770
3.3160484	8132.5898
3.3182388	8139.8069
3.3204291	8143.0661
3.3226195	8149.4751
3.3248098	8153.2267
3.3270002	8156.9544
3.3291905	8154.3425
3.3313808	8154.2601
3.3335712	8155.9350
3.3357615	8163.8193
3.3379519	8171.1199
3.3401422	8176.3358
3.3423325	8174.9973
3.3445229	8175.5836
3.3467132	8175.5549
3.3489036	8175.6728
3.3510939	8177.9087
3.3532842	8178.1438
3.3554746	8182.5323
3.3576649	8178.8405
3.3598553	8183.9112
3.3620456	8190.5331
3.3642359	8199.9647
3.3664263	8206.6185
3.3686166	8208.9517
3.3708070	8215.9434
3.3729973	8220.1182
3.3751877	8223.8917
3.3773780	8223.5560
3.3795683	8229.3969
3.3817587	8238.2166
3.3839490	8242.0990
3.3861394	8244.9325
3.3883297	8248.7254
3.3905200	8252.9076
3.3927104	8258.2476
3.3949007	8265.7219
3.3970911	8276.1086
3.3992814	8287.4697
3.4014717	8293.7101
3.4036621	8300.0072
3.4058524	8300.0818
3.4080428	8309.1516
3.4102331	8313.3615
3.4124234	8320.7599
3.4146138	8326.7068
3.4168041	8333.5334
3.4189945	8343.0718
3.4211848	8349.0560
3.4233751	8351.9505
3.4255655	8353.7273
3.4277558	8361.0228
3.4299462	8370.2177
3.4321365	8379.5264
3.4343269	8390.2567
3.4365172	8397.9753
3.4387075	8406.7352
3.4408979	8413.5072
3.4430882	8417.0624
3.4452786	8422.2275
3.4474689	8423.6458
3.4496592	8434.2542
3.4518496	8444.3613
3.4540399	8456.2567
3.4562303	8467.5286
3.4584206	8477.3507
3.4606109	8484.5566
3.4628013	8493.4523
3.4649916	8500.3953
3.4671820	8506.1492
3.4693723	8515.6039
3.4715626	8523.5513
3.4737530	8531.3918
3.4759433	8536.5014
3.4781337	8543.8695
3.4803240	8553.5240
3.4825143	8566.9460
3.4847047	8576.5168
3.4868950	8584.5709
3.4890854	8595.5899
3.4912757	8606.0553
3.4934661	8621.1801
3.4956564	8632.8063
3.4978467	8642.0993
3.5000371	8650.5273
3.5022274	8660.0594
3.5044178	8670.5764
3.5066081	8683.2369
3.5087984	8694.0280
3.5109888	8705.7198
3.5131791	8717.9007
3.5153695	8728.0630
3.5175598	8737.7599
3.5197501	8747.4032
3.5219405	8755.9584
3.5241308	8767.0946
3.5263212	8774.9050
3.5285115	8784.8801
3.5307018	8796.8876
3.5328922	8807.7937
3.5350825	8817.5377
3.5372729	8825.4310
3.5394632	8835.4484
3.5416536	8841.9748
3.5438439	8855.0232
3.5460342	8864.5875
3.5482246	8875.9285
3.5504149	8881.9045
3.5526053	8892.8620
3.5547956	8905.7505
3.5569859	8916.5982
3.5591763	8930.7357
3.5613666	8941.7691
3.5635570	8952.7102
3.5657473	8964.2622
3.5679376	8979.0902
3.5701280	8995.9258
3.5723183	9013.8014
3.5745087	9033.6179
3.5766990	9055.0993
3.5788893	9081.2191
3.5810797	9112.6237
3.5832700	9144.4098
3.5854604	9176.4648
3.5876507	9199.9233
3.5898410	9221.1225
3.5920314	9235.6949
3.5942217	9244.7000
3.5964121	9253.4010
3.5986024	9260.1173
3.6007928	9270.5095
3.6029831	9279.8665
3.6051734	9292.3164
3.6073638	9305.3719
3.6095541	9317.0802
3.6117445	9326.7081
3.6139348	9324.7663
3.6161251	9323.1804
3.6183155	9313.1568
3.6205058	9308.0530
3.6226962	9302.2760
3.6248865	9302.2093
3.6270768	9309.3491
3.6292672	9317.1978
3.6314575	9325.8360
3.6336479	9338.4280
3.6358382	9349.8503
3.6380285	9366.7481
3.6402189	9376.3780
3.6424092	9387.1806
3.6445996	9395.2721
3.6467899	9405.3595
3.6489802	9417.5398
3.6511706	9425.6313
3.6533609	9431.5540
3.6555513	9441.3600
3.6577416	9455.1231
3.6599320	9469.8199
3.6621223	9487.1644
3.6643126	9501.7553
3.6665030	9515.0324
3.6686933	9531.1972
3.6708837	9546.4234
3.6730740	9561.4467
3.6752643	9571.3216
3.6774547	9579.7966
3.6796450	9591.8157
3.6818354	9603.0882
3.6840257	9614.7747
3.6862160	9628.8244
3.6884064	9643.4796
3.6905967	9655.0726
3.6927871	9663.1310
3.6949774	9674.8193
3.6971677	9687.3832
3.6993581	9696.9273
3.7015484	9710.4286
3.7037388	9722.7814
3.7059291	9738.2225
3.7081195	9747.5548
3.7103098	9758.3246
3.7125001	9772.0805
3.7146905	9780.4985
3.7168808	9791.1832
3.7190712	9802.5591
3.7212615	9813.1317
3.7234518	9823.4767
3.7256422	9832.0459
3.7278325	9839.6321
3.7300229	9852.7608
3.7322132	9866.5785
3.7344035	9879.7699
3.7365939	9891.6887
3.7387842	9902.2396
3.7409746	9916.1874
3.7431649	9925.6271
3.7453552	9936.1343
3.7475456	9947.0491
3.7497359	9960.4826
3.7519263	9969.4110
3.7541166	9978.4976
3.7563069	9989.1521
3.7584973	10002.616
3.7606876	10017.679
3.7628780	10027.225
3.7650683	10034.856
3.7672587	10041.904
3.7694490	10054.553
3.7716393	10067.567
3.7738297	10080.678
3.7760200	10094.619
3.7782104	10105.931
3.7804007	10116.057
3.7825910	10121.185
3.7847814	10129.930
3.7869717	10138.452
3.7891621	10149.389
3.7913524	10161.097
3.7935427	10173.028
3.7957331	10182.579
3.7979234	10189.998
3.8001138	10197.175
3.8023041	10208.309
3.8044944	10216.819
3.8066848	10220.831
3.8088751	10231.810
3.8110655	10243.644
3.8132558	10257.930
3.8154461	10269.899
3.8176365	10279.211
3.8198268	10289.427
3.8220172	10297.502
3.8242075	10307.878
3.8263979	10314.783
3.8285882	10324.229
3.8307785	10331.181
3.8329689	10338.496
3.8351592	10344.818
3.8373496	10354.597
3.8395399	10364.054
3.8417302	10376.127
3.8439206	10381.230
3.8461109	10391.398
3.8483013	10394.493
3.8504916	10399.844
3.8526819	10410.761
3.8548723	10423.879
3.8570626	10437.536
3.8592530	10447.711
3.8614433	10458.131
3.8636336	10474.232
3.8658240	10495.503
3.8680143	10525.306
3.8702047	10558.357
3.8723950	10597.194
3.8745854	10634.498
3.8767757	10668.334
3.8789660	10693.901
3.8811564	10713.834
3.8833467	10723.341
3.8855371	10731.023
3.8877274	10738.084
3.8899177	10743.071
3.8921081	10746.647
3.8942984	10752.165
3.8964888	10756.366
3.8986791	10756.100
3.9008694	10755.989
3.9030598	10747.148
3.9052501	10732.065
3.9074405	10708.116
3.9096308	10682.374
3.9118211	10659.790
3.9140115	10640.773
3.9162018	10633.242
3.9183922	10629.306
3.9205825	10629.647
3.9227728	10631.628
3.9249632	10629.306
3.9271535	10631.081
3.9293439	10629.269
3.9315342	10632.864
3.9337246	10636.829
3.9359149	10645.298
3.9381052	10648.597
3.9402956	10650.189
3.9424859	10646.681
3.9446763	10642.659
3.9468666	10642.463
3.9490569	10642.899
3.9512473	10646.645
3.9534376	10650.034
3.9556280	10653.112
3.9578183	10656.382
3.9600086	10661.401
3.9621990	10666.089
3.9643893	10667.988
3.9665797	10666.685
3.9687700	10668.442
3.9709603	10668.573
3.9731507	10672.782
3.9753410	10673.271
3.9775314	10680.185
3.9797217	10680.342
3.9819120	10684.012
3.9841024	10684.947
3.9862927	10694.464
3.9884831	10696.368
3.9906734	10697.970
3.9928638	10698.260
3.9950541	10698.267
3.9972444	10695.656
3.9994348	10692.314
4.0016251	10694.585
4.0038155	10696.778
4.0060058	10701.556
4.0081961	10703.643
4.0103865	10706.133
4.0125768	10706.139
4.0147672	10705.254
4.0169575	10705.795
4.0191478	10706.329
4.0213382	10706.948
4.0235285	10709.013
4.0257189	10713.162
4.0279092	10717.274
4.0300995	10725.136
4.0322899	10735.313
4.0344802	10746.162
4.0366706	10752.800
4.0388609	10755.909
4.0410513	10759.472
4.0432416	10765.021
4.0454319	10771.596
4.0476223	10781.044
4.0498126	10800.283
4.0520030	10821.487
4.0541933	10840.595
4.0563836	10858.097
4.0585740	10869.028
4.0607643	10873.127
4.0629547	10869.241
4.0651450	10863.570
4.0673353	10853.916
4.0695257	10847.519
4.0717160	10841.287
4.0739064	10835.975
4.0760967	10831.118
4.0782870	10824.048
4.0804774	10818.843
4.0826677	10809.685
4.0848581	10799.823
4.0870484	10780.550
4.0892387	10760.516
4.0914291	10739.554
4.0936194	10720.418
4.0958098	10707.228
4.0980001	10702.433
4.1001905	10702.131
4.1023808	10705.102
4.1045711	10700.541
4.1067615	10696.133
4.1089518	10686.502
4.1111422	10679.244
4.1133325	10666.957
4.1155228	10656.056
4.1177132	10644.753
4.1199035	10634.505
4.1220939	10622.954
4.1242842	10612.769
4.1264745	10599.647
4.1286649	10589.710
4.1308552	10579.046
4.1330456	10565.753
4.1352359	10551.358
4.1374262	10541.841
4.1396166	10534.050
4.1418069	10526.685
4.1439973	10517.021
4.1461876	10510.636
4.1483779	10506.323
4.1505683	10501.857
4.1527586	10497.983
4.1549490	10491.761
4.1571393	10489.357
4.1593297	10486.373
4.1615200	10484.905
4.1637103	10481.560
4.1659007	10474.424
4.1680910	10468.059
4.1702814	10456.941
4.1724717	10446.252
4.1746620	10434.191
4.1768524	10424.753
4.1790427	10416.444
4.1812331	10408.120
4.1834234	10393.737
4.1856137	10382.192
4.1878041	10366.532
4.1899944	10356.651
4.1921848	10342.562
4.1943751	10332.446
4.1965654	10326.122
4.1987558	10321.708
4.2009461	10313.130
4.2031365	10302.607
4.2053268	10292.260
4.2075172	10283.390
4.2097075	10276.907
4.2118978	10271.721
4.2140882	10266.936
4.2162785	10261.444
4.2184689	10254.366
4.2206592	10249.576
4.2228495	10244.301
4.2250399	10237.378
4.2272302	10227.470
4.2294206	10220.255
4.2316109	10211.615
4.2338012	10211.691
4.2359916	10210.468
4.2381819	10210.068
4.2403723	10203.477
4.2425626	10199.886
4.2447529	10195.515
4.2469433	10187.518
4.2491336	10180.879
4.2513240	10169.285
4.2535143	10155.192
4.2557046	10142.161
4.2578950	10130.856
4.2600853	10115.682
4.2622757	10101.431
4.2644660	10089.151
4.2666564	10078.228
4.2688467	10068.062
4.2710370	10055.834
4.2732274	10043.274
4.2754177	10032.116
4.2776081	10016.370
4.2797984	10006.752
4.2819887	9996.0789
4.2841791	9986.2467
4.2863694	9974.3269
4.2885598	9965.0217
4.2907501	9955.8914
4.2929404	9948.2299
4.2951308	9935.0716
4.2973211	9921.6849
4.2995115	9908.2883
4.3017018	9896.5925
4.3038921	9883.8335
4.3060825	9871.0531
4.3082728	9863.0657
4.3104632	9857.8461
4.3126535	9853.9727
4.3148438	9847.4001
4.3170342	9836.0855
4.3192245	9825.8419
4.3214149	9818.3311
4.3236052	9812.1719
4.3257956	9801.9247
4.3279859	9792.3380
4.3301762	9779.5463
4.3323666	9767.1780
4.3345569	9754.2307
4.3367473	9740.5157
4.3389376	9729.3287
4.3411279	9720.2496
4.3433183	9711.9612
4.3455086	9699.9464
4.3476990	9689.1641
4.3498893	9676.0974
4.3520796	9668.7794
4.3542700	9662.8375
4.3564603	9660.5292
4.3586507	9662.1095
4.3608410	9670.7642
4.3630313	9689.2944
4.3652217	9718.9365
4.3674120	9763.3773
4.3696024	9815.6343
4.3717927	9879.6602
4.3739831	9935.1745
4.3761734	9972.6160
4.3783637	9988.7656
4.3805541	9990.6662
4.3827444	9984.3463
[truncated: 3,000 more rows]
