# Supplementary material for: Mechanochemically-induced glass formation from two-dimensional hybrid organic–inorganic perovskites
Source: Chem Sci. 2024 Apr 19;15(19):7198–205. doi: 10.1039/d4sc00905c (PMC11095504; doi:10.1039/d4sc00905c)
Supplement: SC-015-D4SC00905C-s002 [file SC-015-D4SC00905C-s002.zip › XRD_data_and_TOPAS_input_file/012293.xy]

0.0042531738	0.0000000
0.0064435146	0.0000000
0.0086338554	0.0000000
0.010824196	0.0000000
0.013014537	0.0000000
0.015204878	0.0000000
0.017395219	0.0000000
0.019585559	0.0000000
0.021775900	0.0000000
0.023966241	0.0000000
0.026156582	0.0000000
0.028346922	0.0000000
0.030537263	0.0000000
0.032727604	0.0000000
0.034917945	0.0000000
0.037108286	0.0000000
0.039298626	0.0000000
0.041488967	0.0000000
0.043679308	0.0000000
0.045869649	0.0000000
0.048059990	0.0000000
0.050250330	0.0000000
0.052440671	0.0000000
0.054631012	0.0000000
0.056821353	0.0000000
0.059011694	0.0000000
0.061202034	0.0000000
0.063392375	0.0000000
0.065582716	0.0000000
0.067773057	0.0000000
0.069963398	0.0000000
0.072153738	0.0000000
0.074344079	0.0000000
0.076534420	0.0000000
0.078724761	0.0000000
0.080915101	0.0000000
0.083105442	0.0000000
0.085295783	0.0000000
0.087486124	0.0000000
0.089676465	0.0000000
0.091866805	0.0000000
0.094057146	0.0000000
0.096247487	0.0000000
0.098437828	0.0000000
0.10062817	0.0000000
0.10281851	0.0000000
0.10500885	0.0000000
0.10719919	0.0000000
0.10938953	0.0000000
0.11157987	0.0000000
0.11377021	0.0000000
0.11596055	0.0000000
0.11815089	0.0000000
0.12034124	0.0000000
0.12253158	0.0000000
0.12472192	0.0000000
0.12691226	0.0000000
0.12910260	0.0000000
0.13129294	0.0000000
0.13348328	0.0000000
0.13567362	0.0000000
0.13786396	0.0000000
0.14005430	0.0000000
0.14224464	0.0000000
0.14443498	0.0000000
0.14662533	0.0000000
0.14881567	0.0000000
0.15100601	0.0000000
0.15319635	0.0000000
0.15538669	0.0000000
0.15757703	0.0000000
0.15976737	0.0000000
0.16195771	0.0000000
0.16414805	0.0000000
0.16633839	0.0000000
0.16852873	0.0000000
0.17071907	0.0000000
0.17290941	0.0000000
0.17509976	0.0000000
0.17729010	0.0000000
0.17948044	0.0000000
0.18167078	0.0000000
0.18386112	0.0000000
0.18605146	0.0000000
0.18824180	0.0000000
0.19043214	0.0000000
0.19262248	0.0000000
0.19481282	0.0000000
0.19700316	0.0000000
0.19919350	0.0000000
0.20138384	0.0000000
0.20357419	0.0000000
0.20576453	0.0000000
0.20795487	0.0000000
0.21014521	0.0000000
0.21233555	0.0000000
0.21452589	0.0000000
0.21671623	0.0000000
0.21890657	0.0000000
0.22109691	0.0000000
0.22328725	0.0000000
0.22547759	0.0000000
0.22766793	0.0000000
0.22985828	0.0000000
0.23204862	0.0000000
0.23423896	0.0000000
0.23642930	0.0000000
0.23861964	0.0000000
0.24080998	0.0000000
0.24300032	0.0000000
0.24519066	0.0000000
0.24738100	0.0000000
0.24957134	0.0000000
0.25176168	0.0000000
0.25395202	0.0000000
0.25614236	0.0000000
0.25833271	0.0000000
0.26052305	0.0000000
0.26271339	0.0000000
0.26490373	0.0000000
0.26709407	0.0000000
0.26928441	0.0000000
0.27147475	0.0000000
0.27366509	0.0000000
0.27585543	0.0000000
0.27804577	0.0000000
0.28023611	0.0000000
0.28242645	0.0000000
0.28461679	0.0000000
0.28680714	0.0000000
0.28899748	0.0000000
0.29118782	0.0000000
0.29337816	0.0000000
0.29556850	0.0000000
0.29775884	0.0000000
0.29994918	0.0000000
0.30213952	0.0000000
0.30432986	0.0000000
0.30652020	0.0000000
0.30871054	0.0000000
0.31090088	0.0000000
0.31309123	0.0000000
0.31528157	0.0000000
0.31747191	0.0000000
0.31966225	0.0000000
0.32185259	0.0000000
0.32404293	0.0000000
0.32623327	0.0000000
0.32842361	0.0000000
0.33061395	0.0000000
0.33280429	0.0000000
0.33499463	0.0000000
0.33718497	0.0000000
0.33937531	0.0000000
0.34156566	0.0000000
0.34375600	0.0000000
0.34594634	0.0000000
0.34813668	0.0000000
0.35032702	0.0000000
0.35251736	0.0000000
0.35470770	0.0000000
0.35689804	0.0000000
0.35908838	0.0000000
0.36127872	0.0000000
0.36346906	0.0000000
0.36565940	0.0000000
0.36784975	0.0000000
0.37004009	0.0000000
0.37223043	0.0000000
0.37442077	0.0000000
0.37661111	0.0000000
0.37880145	0.0000000
0.38099179	0.0000000
0.38318213	0.0000000
0.38537247	0.0000000
0.38756281	0.0000000
0.38975315	0.0000000
0.39194349	0.0000000
0.39413383	0.0000000
0.39632418	0.0000000
0.39851452	0.0000000
0.40070486	0.0000000
0.40289520	0.0000000
0.40508554	0.0000000
0.40727588	0.0000000
0.40946622	0.0000000
0.41165656	0.0000000
0.41384690	0.0000000
0.41603724	0.0000000
0.41822758	0.0000000
0.42041792	0.0000000
0.42260826	0.0000000
0.42479861	0.0000000
0.42698895	0.0000000
0.42917929	0.0000000
0.43136963	0.0000000
0.43355997	0.0000000
0.43575031	0.0000000
0.43794065	0.0000000
0.44013099	0.0000000
0.44232133	0.0000000
0.44451167	0.0000000
0.44670201	0.0000000
0.44889235	0.0000000
0.45108270	0.0000000
0.45327304	0.0000000
0.45546338	0.0000000
0.45765372	0.0000000
0.45984406	0.0000000
0.46203440	0.0000000
0.46422474	0.0000000
0.46641508	0.0000000
0.46860542	0.0000000
0.47079576	0.0000000
0.47298610	0.0000000
0.47517644	0.0000000
0.47736678	0.0000000
0.47955713	0.0000000
0.48174747	0.0000000
0.48393781	0.0000000
0.48612815	0.0000000
0.48831849	0.0000000
0.49050883	0.0000000
0.49269917	0.0000000
0.49488951	0.0000000
0.49707985	0.0000000
0.49927019	4801.1260
0.50146053	5001.4735
0.50365087	5009.2988
0.50584121	5071.9792
0.50803156	5109.9841
0.51022190	5149.2987
0.51241224	5178.1715
0.51460258	5210.8320
0.51679292	5244.1041
0.51898326	5287.8117
0.52117360	5311.7695
0.52336394	5330.9485
0.52555428	5364.2546
0.52774462	5402.4905
0.52993496	5445.5402
0.53212530	5483.7630
0.53431565	5515.1401
0.53650599	5526.4365
0.53869633	5545.2613
0.54088667	5580.2383
0.54307701	5616.6185
0.54526735	5634.8459
0.54745769	5656.7620
0.54964803	5677.1226
0.55183837	5708.7390
0.55402871	5711.1860
0.55621905	5728.6768
0.55840939	5755.9137
0.56059973	5786.4462
0.56279008	5815.1054
0.56498042	5827.6489
0.56717076	5853.6260
0.56936110	5872.5636
0.57155144	5905.8330
0.57374178	5937.7308
0.57593212	5973.9591
0.57812246	6019.7039
0.58031280	6057.2179
0.58250314	6105.4229
0.58469348	6165.1946
0.58688382	6239.0455
0.58907416	6305.3314
0.59126451	6385.2389
0.59345485	6476.6765
0.59564519	6586.3583
0.59783553	6698.3876
0.60002587	6825.8417
0.60221621	6926.4254
0.60440655	7021.4046
0.60659689	7096.8654
0.60878723	7173.2816
0.61097757	7245.1857
0.61316791	7303.2364
0.61535825	7353.5866
0.61754860	7375.6624
0.61973894	7382.1925
0.62192928	7383.3049
0.62411962	7368.8167
0.62630996	7344.2603
0.62850030	7312.3728
0.63069064	7289.8935
0.63288098	7280.3216
0.63507132	7278.6593
0.63726166	7287.9414
0.63945200	7289.4304
0.64164234	7289.4547
0.64383268	7295.5366
0.64602303	7323.3733
0.64821337	7365.7164
0.65040371	7409.1480
0.65259405	7459.5350
0.65478439	7513.6200
0.65697473	7558.4260
0.65916507	7613.1040
0.66135541	7655.0280
0.66354575	7711.1407
0.66573609	7749.0105
0.66792643	7805.0433
0.67011677	7862.5572
0.67230711	7929.7600
0.67449746	8004.8186
0.67668780	8066.1118
0.67887814	8117.3862
0.68106848	8176.0465
0.68325882	8242.4409
0.68544916	8304.6977
0.68763950	8368.9216
0.68982984	8439.5685
0.69202018	8525.0659
0.69421052	8599.7982
0.69640086	8671.7185
0.69859120	8726.8084
0.70078155	8793.9976
0.70297189	8858.4881
0.70516223	8928.9730
0.70735257	9001.0669
0.70954291	9065.4118
0.71173325	9132.4995
0.71392359	9198.3031
0.71611393	9254.9837
0.71830427	9315.1572
0.72049461	9366.4732
0.72268495	9428.1699
0.72487529	9494.9756
0.72706563	9563.4982
0.72925598	9629.0203
0.73144632	9686.8837
0.73363666	9738.2371
0.73582700	9781.1618
0.73801734	9820.9594
0.74020768	9858.0546
0.74239802	9895.4560
0.74458836	9930.0418
0.74677870	9965.1677
0.74896904	10001.441
0.75115938	10048.577
0.75334972	10078.623
0.75554006	10114.289
0.75773041	10132.128
0.75992075	10150.854
0.76211109	10150.139
0.76430143	10161.045
0.76649177	10151.063
0.76868211	10150.766
0.77087245	10144.740
0.77306279	10156.265
0.77525313	10155.263
0.77744347	10148.015
0.77963381	10140.710
0.78182415	10123.428
0.78401450	10105.709
0.78620484	10073.043
0.78839518	10041.196
0.79058552	10013.858
0.79277586	9992.7860
0.79496620	9974.0180
0.79715654	9959.2525
0.79934688	9938.6588
0.80153722	9901.3760
0.80372756	9860.3565
0.80591790	9828.6164
0.80810824	9793.4316
0.81029858	9761.5570
0.81248893	9723.4626
0.81467927	9694.0532
0.81686961	9658.2859
0.81905995	9617.2672
0.82125029	9572.8524
0.82344063	9533.5731
0.82563097	9492.2805
0.82782131	9460.4892
0.83001165	9428.7908
0.83220199	9386.6829
0.83439233	9337.8679
0.83658267	9294.0931
0.83877301	9245.0585
0.84096336	9211.5529
0.84315370	9173.1952
0.84534404	9146.2797
0.84753438	9126.5646
0.84972472	9105.6483
0.85191506	9078.5876
0.85410540	9040.2741
0.85629574	9006.4095
0.85848608	8972.9433
0.86067642	8946.3188
0.86286676	8920.5945
0.86505710	8895.5187
0.86724745	8872.7995
0.86943779	8848.1778
0.87162813	8823.9676
0.87381847	8792.9085
0.87600881	8765.0426
0.87819915	8749.2464
0.88038949	8735.5317
0.88257983	8720.2433
0.88477017	8705.7283
0.88696051	8691.4185
0.88915085	8673.0262
0.89134119	8655.6632
0.89353153	8630.8204
0.89572188	8618.6238
0.89791222	8603.8391
0.90010256	8601.7374
0.90229290	8597.7971
0.90448324	8591.9237
0.90667358	8585.0501
0.90886392	8577.7787
0.91105426	8570.6390
0.91324460	8557.1920
0.91543494	8551.6898
0.91762528	8551.9839
0.91981562	8555.3143
0.92200597	8556.4224
0.92419631	8552.1308
0.92638665	8555.0004
0.92857699	8548.4950
0.93076733	8547.2000
0.93295767	8541.2073
0.93514801	8540.5889
0.93733835	8543.6680
0.93952869	8550.4476
0.94171903	8547.8924
0.94390937	8552.9566
0.94609971	8561.6622
0.94829005	8571.8228
0.95048040	8582.5002
0.95267074	8585.8491
0.95486108	8595.7799
0.95705142	8605.7420
0.95924176	8616.8423
0.96143210	8616.5267
0.96362244	8618.7110
0.96581278	8620.5619
0.96800312	8624.3986
0.97019346	8627.4866
0.97238380	8643.0325
0.97457414	8657.2094
0.97676448	8672.6121
0.97895483	8687.6676
0.98114517	8692.5657
0.98333551	8714.1356
0.98552585	8725.9847
0.98771619	8748.0901
0.98990653	8758.1686
0.99209687	8770.9966
0.99428721	8783.7331
0.99647755	8796.8061
0.99866789	8813.9183
1.0008582	8833.6006
1.0030486	8857.4810
1.0052389	8878.4393
1.0074293	8892.2569
1.0096196	8901.1113
1.0118099	8912.5192
1.0140003	8919.2681
1.0161906	8937.2093
1.0183810	8955.9527
1.0205713	8976.4664
1.0227616	8998.4497
1.0249520	9019.0779
1.0271423	9047.7156
1.0293327	9065.2786
1.0315230	9077.8071
1.0337133	9097.9043
1.0359037	9118.8393
1.0380940	9148.7876
1.0402844	9169.6080
1.0424747	9184.7501
1.0446650	9207.7448
1.0468554	9230.1235
1.0490457	9264.5416
1.0512361	9291.3048
1.0534264	9315.6332
1.0556168	9337.2257
1.0578071	9355.3120
1.0599974	9368.8951
1.0621878	9384.1333
1.0643781	9408.8241
1.0665685	9434.9399
1.0687588	9462.6550
1.0709491	9481.0303
1.0731395	9503.0411
1.0753298	9524.6173
1.0775202	9550.0666
1.0797105	9570.5065
1.0819008	9599.8076
1.0840912	9619.2023
1.0862815	9644.3605
1.0884719	9671.1881
1.0906622	9693.8982
1.0928525	9720.6546
1.0950429	9741.4662
1.0972332	9773.8202
1.0994236	9795.0457
1.1016139	9810.0171
1.1038043	9825.6860
1.1059946	9850.2087
1.1081849	9881.5844
1.1103753	9909.4586
1.1125656	9933.9797
1.1147560	9956.4779
1.1169463	9979.3305
1.1191366	10005.243
1.1213270	10039.808
1.1235173	10076.404
1.1257077	10104.348
1.1278980	10134.352
1.1300883	10153.441
1.1322787	10180.480
1.1344690	10199.422
1.1366594	10229.520
1.1388497	10256.036
1.1410400	10282.818
1.1432304	10315.563
1.1454207	10343.112
1.1476111	10375.944
1.1498014	10396.070
1.1519917	10428.017
1.1541821	10448.931
1.1563724	10476.398
1.1585628	10498.501
1.1607531	10528.307
1.1629435	10562.099
1.1651338	10594.499
1.1673241	10635.213
1.1695145	10666.379
1.1717048	10694.382
1.1738952	10722.648
1.1760855	10743.329
1.1782758	10772.652
1.1804662	10800.156
1.1826565	10832.491
1.1848469	10865.968
1.1870372	10897.625
1.1892275	10927.610
1.1914179	10947.751
1.1936082	10979.974
1.1957986	11013.907
1.1979889	11045.402
1.2001792	11077.810
1.2023696	11112.512
1.2045599	11148.986
1.2067503	11192.038
1.2089406	11228.843
1.2111309	11270.100
1.2133213	11304.771
1.2155116	11339.839
1.2177020	11376.479
1.2198923	11409.420
1.2220827	11444.298
1.2242730	11478.445
1.2264633	11512.410
1.2286537	11546.423
1.2308440	11573.100
1.2330344	11598.058
1.2352247	11622.436
1.2374150	11644.351
1.2396054	11675.852
1.2417957	11699.010
1.2439861	11732.278
1.2461764	11752.545
1.2483667	11773.981
1.2505571	11787.980
1.2527474	11807.672
1.2549378	11843.795
1.2571281	11878.292
1.2593184	11921.847
1.2615088	11955.483
1.2636991	11989.215
1.2658895	12015.448
1.2680798	12050.210
1.2702702	12099.183
1.2724605	12140.533
1.2746508	12180.259
1.2768412	12209.213
1.2790315	12243.019
1.2812219	12279.372
1.2834122	12310.302
1.2856025	12336.284
1.2877929	12362.424
1.2899832	12398.952
1.2921736	12440.571
1.2943639	12479.972
1.2965542	12517.508
1.2987446	12555.827
1.3009349	12601.308
1.3031253	12637.866
1.3053156	12668.962
1.3075059	12701.021
1.3096963	12736.858
1.3118866	12774.585
1.3140770	12811.312
1.3162673	12857.431
1.3184576	12901.109
1.3206480	12954.978
1.3228383	13002.162
1.3250287	13053.817
1.3272190	13092.481
1.3294094	13134.876
1.3315997	13167.492
1.3337900	13200.299
1.3359804	13242.296
1.3381707	13282.030
1.3403611	13328.435
1.3425514	13376.571
1.3447417	13413.261
1.3469321	13453.805
1.3491224	13480.904
1.3513128	13529.792
1.3535031	13570.757
1.3556934	13622.363
1.3578838	13675.124
1.3600741	13725.084
1.3622645	13777.154
1.3644548	13819.049
1.3666451	13866.657
1.3688355	13913.773
1.3710258	13964.988
1.3732162	14014.556
1.3754065	14068.912
1.3775968	14124.887
1.3797872	14171.785
1.3819775	14215.256
1.3841679	14262.184
1.3863582	14311.953
1.3885486	14367.972
1.3907389	14423.806
1.3929292	14482.354
1.3951196	14536.136
1.3973099	14577.627
1.3995003	14626.226
1.4016906	14681.263
1.4038809	14739.132
1.4060713	14794.435
1.4082616	14841.873
1.4104520	14896.908
1.4126423	14959.451
1.4148326	15018.349
1.4170230	15076.352
1.4192133	15134.350
1.4214037	15196.381
1.4235940	15259.672
1.4257843	15312.028
1.4279747	15369.340
1.4301650	15425.605
1.4323554	15480.819
1.4345457	15539.867
1.4367361	15604.858
1.4389264	15667.048
1.4411167	15729.873
1.4433071	15800.447
1.4454974	15863.138
1.4476878	15920.490
1.4498781	15981.462
1.4520684	16045.096
1.4542588	16111.400
1.4564491	16173.233
1.4586395	16236.623
1.4608298	16304.503
1.4630201	16372.178
1.4652105	16443.849
1.4674008	16504.255
1.4695912	16563.397
1.4717815	16631.876
1.4739718	16700.235
1.4761622	16772.087
1.4783525	16843.534
1.4805429	16916.159
1.4827332	16990.371
1.4849235	17066.903
1.4871139	17143.037
1.4893042	17209.400
1.4914946	17281.840
1.4936849	17358.933
1.4958753	17440.507
1.4980656	17527.135
1.5002559	17594.571
1.5024463	17669.563
1.5046366	17738.534
1.5068270	17812.675
1.5090173	17886.028
1.5112076	17954.111
1.5133980	18029.188
1.5155883	18106.748
1.5177787	18188.356
1.5199690	18259.828
1.5221593	18333.188
1.5243497	18422.708
1.5265400	18495.372
1.5287304	18579.291
1.5309207	18656.124
1.5331110	18748.084
1.5353014	18833.113
1.5374917	18912.910
1.5396821	18993.612
1.5418724	19060.327
1.5440627	19137.348
1.5462531	19208.390
1.5484434	19283.195
1.5506338	19360.420
1.5528241	19442.686
1.5550145	19528.017
1.5572048	19616.471
1.5593951	19704.506
1.5615855	19791.433
1.5637758	19875.223
1.5659662	19959.991
1.5681565	20042.340
1.5703468	20127.757
1.5725372	20208.894
1.5747275	20308.136
1.5769179	20399.648
1.5791082	20495.183
1.5812985	20579.427
1.5834889	20657.102
1.5856792	20739.496
1.5878696	20811.074
1.5900599	20891.076
1.5922502	20964.973
1.5944406	21040.510
1.5966309	21127.611
1.5988213	21210.157
1.6010116	21297.911
1.6032020	21370.775
1.6053923	21452.789
1.6075826	21528.193
1.6097730	21608.312
1.6119633	21700.035
1.6141537	21784.031
1.6163440	21873.601
1.6185343	21947.064
1.6207247	22019.065
1.6229150	22092.098
1.6251054	22162.813
1.6272957	22245.313
1.6294860	22316.689
1.6316764	22394.158
1.6338667	22474.413
1.6360571	22559.231
1.6382474	22651.200
1.6404377	22720.227
1.6426281	22796.869
1.6448184	22868.448
1.6470088	22949.222
1.6491991	23035.165
1.6513894	23107.217
1.6535798	23190.883
1.6557701	23262.750
1.6579605	23331.400
1.6601508	23399.234
1.6623412	23469.944
1.6645315	23544.941
1.6667218	23610.073
1.6689122	23677.509
1.6711025	23752.502
1.6732929	23831.287
1.6754832	23913.571
1.6776735	23983.360
1.6798639	24049.469
1.6820542	24109.917
1.6842446	24171.091
1.6864349	24228.625
1.6886252	24291.623
1.6908156	24365.930
1.6930059	24428.932
1.6951963	24488.403
1.6973866	24540.133
1.6995769	24600.608
1.7017673	24660.318
1.7039576	24718.460
1.7061480	24777.159
1.7083383	24829.923
1.7105286	24884.239
1.7127190	24929.024
1.7149093	24970.331
1.7170997	25011.066
1.7192900	25058.537
1.7214804	25108.829
1.7236707	25153.582
1.7258610	25196.858
1.7280514	25241.010
1.7302417	25298.463
1.7324321	25343.541
1.7346224	25381.682
1.7368127	25425.265
1.7390031	25470.051
1.7411934	25521.511
1.7433838	25566.270
1.7455741	25602.577
1.7477644	25632.623
1.7499548	25660.291
1.7521451	25692.905
1.7543355	25720.570
1.7565258	25749.209
1.7587161	25778.080
1.7609065	25800.106
1.7630968	25821.547
1.7652872	25836.818
1.7674775	25862.962
1.7696679	25893.325
1.7718582	25924.764
1.7740485	25949.600
1.7762389	25970.902
1.7784292	25997.379
1.7806196	26016.560
1.7828099	26037.108
1.7850002	26052.862
1.7871906	26070.405
1.7893809	26086.924
1.7915713	26100.240
1.7937616	26108.839
1.7959519	26118.401
1.7981423	26124.291
1.8003326	26134.050
1.8025230	26140.879
1.8047133	26154.349
1.8069036	26171.076
1.8090940	26177.476
1.8112843	26182.042
1.8134747	26173.714
1.8156650	26172.133
1.8178553	26175.413
1.8200457	26176.738
1.8222360	26181.975
1.8244264	26179.948
1.8266167	26184.736
1.8288071	26180.665
1.8309974	26171.695
1.8331877	26166.830
1.8353781	26163.046
1.8375684	26164.071
1.8397588	26158.526
1.8419491	26154.850
1.8441394	26146.093
1.8463298	26129.120
1.8485201	26113.647
1.8507105	26089.969
1.8529008	26070.788
1.8550911	26056.469
1.8572815	26040.206
1.8594718	26029.498
1.8616622	26007.905
1.8638525	25996.001
1.8660428	25976.593
1.8682332	25954.504
1.8704235	25932.971
1.8726139	25913.400
1.8748042	25892.382
1.8769945	25869.008
1.8791849	25845.391
1.8813752	25816.487
1.8835656	25793.843
1.8857559	25773.400
1.8879463	25755.070
1.8901366	25735.535
1.8923269	25713.165
1.8945173	25687.830
1.8967076	25661.239
1.8988980	25633.137
1.9010883	25605.332
1.9032786	25566.597
1.9054690	25537.224
1.9076593	25506.339
1.9098497	25472.890
1.9120400	25447.214
1.9142303	25411.740
1.9164207	25376.588
1.9186110	25336.947
1.9208014	25310.981
1.9229917	25285.977
1.9251820	25253.707
1.9273724	25223.959
1.9295627	25185.198
1.9317531	25149.414
1.9339434	25113.847
1.9361338	25073.735
1.9383241	25039.219
1.9405144	24998.006
1.9427048	24963.403
1.9448951	24932.522
1.9470855	24897.487
1.9492758	24865.097
1.9514661	24830.977
1.9536565	24803.610
1.9558468	24771.060
1.9580372	24738.103
1.9602275	24704.363
1.9624178	24667.346
1.9646082	24632.295
1.9667985	24595.325
1.9689889	24569.748
1.9711792	24529.000
1.9733695	24478.575
1.9755599	24437.629
1.9777502	24397.703
1.9799406	24370.172
1.9821309	24330.796
1.9843212	24300.593
1.9865116	24270.659
1.9887019	24230.023
1.9908923	24198.053
1.9930826	24154.398
1.9952730	24109.322
1.9974633	24072.453
1.9996536	24034.762
2.0018440	24006.181
2.0040343	23959.987
2.0062247	23923.730
2.0084150	23881.921
2.0106053	23840.491
2.0127957	23800.312
2.0149860	23752.992
2.0171764	23712.498
2.0193667	23663.787
2.0215570	23620.965
2.0237474	23580.765
2.0259377	23546.363
2.0281281	23506.088
2.0303184	23457.918
2.0325087	23406.458
2.0346991	23354.300
2.0368894	23305.594
2.0390798	23263.535
2.0412701	23217.066
2.0434604	23178.125
2.0456508	23134.820
2.0478411	23091.734
2.0500315	23053.923
2.0522218	23010.937
2.0544122	22980.720
2.0566025	22938.320
2.0587928	22897.339
2.0609832	22854.790
2.0631735	22812.502
2.0653639	22768.428
2.0675542	22720.546
2.0697445	22673.234
2.0719349	22619.125
2.0741252	22571.493
2.0763156	22526.385
2.0785059	22482.805
2.0806962	22443.973
2.0828866	22397.017
2.0850769	22354.475
2.0872673	22308.883
2.0894576	22259.939
2.0916479	22210.931
2.0938383	22153.845
2.0960286	22105.958
2.0982190	22059.587
2.1004093	22021.263
2.1025997	21987.503
2.1047900	21945.982
2.1069803	21904.098
2.1091707	21847.878
2.1113610	21802.386
2.1135514	21752.307
2.1157417	21708.092
2.1179320	21665.196
2.1201224	21615.726
2.1223127	21575.866
2.1245031	21531.267
2.1266934	21492.574
2.1288837	21458.033
2.1310741	21418.311
2.1332644	21373.697
2.1354548	21332.709
2.1376451	21295.124
2.1398354	21257.550
2.1420258	21204.733
2.1442161	21152.167
2.1464065	21099.911
2.1485968	21055.305
2.1507871	21009.561
2.1529775	20961.713
2.1551678	20915.678
2.1573582	20860.553
2.1595485	20813.530
2.1617389	20769.775
2.1639292	20733.237
2.1661195	20700.405
2.1683099	20666.771
2.1705002	20629.224
2.1726906	20581.643
2.1748809	20536.313
2.1770712	20493.164
2.1792616	20447.570
2.1814519	20411.598
2.1836423	20379.757
2.1858326	20344.635
2.1880229	20301.932
2.1902133	20256.897
2.1924036	20220.489
2.1945940	20175.728
2.1967843	20138.002
2.1989746	20089.774
2.2011650	20050.611
2.2033553	20011.037
2.2055457	19972.841
2.2077360	19933.139
2.2099263	19884.508
2.2121167	19838.992
2.2143070	19792.096
2.2164974	19741.411
2.2186877	19692.841
2.2208781	19647.115
2.2230684	19603.062
2.2252587	19556.784
2.2274491	19511.361
2.2296394	19473.332
2.2318298	19432.790
2.2340201	19397.920
2.2362104	19354.628
2.2384008	19313.931
2.2405911	19270.371
2.2427815	19230.515
2.2449718	19187.243
2.2471621	19142.407
2.2493525	19100.739
2.2515428	19055.049
2.2537332	19007.933
2.2559235	18963.821
2.2581138	18918.028
2.2603042	18872.751
2.2624945	18824.258
2.2646849	18785.937
2.2668752	18746.117
2.2690656	18708.147
2.2712559	18669.540
2.2734462	18630.336
2.2756366	18593.008
2.2778269	18555.255
2.2800173	18516.729
2.2822076	18474.095
2.2843979	18429.937
2.2865883	18393.625
2.2887786	18353.006
2.2909690	18318.134
2.2931593	18277.331
2.2953496	18234.744
2.2975400	18195.769
2.2997303	18151.161
2.3019207	18104.742
2.3041110	18061.967
2.3063013	18019.141
2.3084917	17989.689
2.3106820	17945.971
2.3128724	17904.914
2.3150627	17857.809
2.3172530	17826.235
2.3194434	17788.781
2.3216337	17755.065
2.3238241	17721.110
2.3260144	17679.525
2.3282048	17634.238
2.3303951	17577.789
2.3325854	17529.061
2.3347758	17484.229
2.3369661	17441.732
2.3391565	17407.535
2.3413468	17369.459
2.3435371	17335.952
2.3457275	17294.384
2.3479178	17247.764
2.3501082	17201.705
2.3522985	17160.804
2.3544888	17126.505
2.3566792	17090.039
2.3588695	17046.690
2.3610599	17006.245
2.3632502	16967.393
2.3654405	16928.293
2.3676309	16889.976
2.3698212	16847.072
2.3720116	16802.683
2.3742019	16758.874
2.3763922	16721.675
2.3785826	16684.179
2.3807729	16643.289
2.3829633	16609.803
2.3851536	16577.339
2.3873440	16543.692
2.3895343	16506.139
2.3917246	16466.557
2.3939150	16427.243
2.3961053	16384.170
2.3982957	16347.358
2.4004860	16314.295
2.4026763	16284.187
2.4048667	16258.390
2.4070570	16220.356
2.4092474	16192.979
2.4114377	16155.333
2.4136280	16119.404
2.4158184	16078.113
2.4180087	16037.573
2.4201991	16005.047
2.4223894	15965.855
2.4245797	15932.092
2.4267701	15893.932
2.4289604	15855.779
2.4311508	15818.866
2.4333411	15774.054
2.4355315	15738.052
2.4377218	15703.949
2.4399121	15670.457
2.4421025	15629.212
2.4442928	15585.986
2.4464832	15543.161
2.4486735	15511.041
2.4508638	15479.440
2.4530542	15451.655
2.4552445	15413.217
2.4574349	15372.128
2.4596252	15331.832
2.4618155	15288.715
2.4640059	15251.842
2.4661962	15215.947
2.4683866	15190.933
2.4705769	15164.575
2.4727672	15135.511
2.4749576	15102.615
2.4771479	15065.479
2.4793383	15029.899
2.4815286	14993.283
2.4837189	14955.771
2.4859093	14914.740
2.4880996	14867.773
2.4902900	14829.155
2.4924803	14791.249
2.4946707	14756.355
2.4968610	14723.467
2.4990513	14687.797
2.5012417	14662.137
2.5034320	14631.383
2.5056224	14600.163
2.5078127	14568.954
2.5100030	14537.558
2.5121934	14504.839
2.5143837	14467.316
2.5165741	14427.985
2.5187644	14382.209
2.5209547	14341.429
2.5231451	14303.140
2.5253354	14264.946
2.5275258	14232.164
2.5297161	14201.110
2.5319064	14174.031
2.5340968	14136.918
2.5362871	14098.668
2.5384775	14066.977
2.5406678	14034.660
2.5428582	14004.464
2.5450485	13965.515
2.5472388	13930.933
2.5494292	13894.780
2.5516195	13869.926
2.5538099	13845.013
2.5560002	13818.241
2.5581905	13783.663
2.5603809	13748.152
2.5625712	13714.386
2.5647616	13680.848
2.5669519	13642.856
2.5691422	13611.743
2.5713326	13576.767
2.5735229	13547.948
2.5757133	13514.321
2.5779036	13481.739
2.5800939	13444.719
2.5822843	13416.678
2.5844746	13386.237
2.5866650	13357.603
2.5888553	13323.088
2.5910456	13287.598
2.5932360	13248.327
2.5954263	13216.286
2.5976167	13187.308
2.5998070	13162.473
2.6019974	13129.718
2.6041877	13097.631
2.6063780	13065.739
2.6085684	13031.059
2.6107587	12990.634
2.6129491	12958.934
2.6151394	12932.097
2.6173297	12906.166
2.6195201	12876.182
2.6217104	12846.714
2.6239008	12817.037
2.6260911	12788.261
2.6282814	12758.682
2.6304718	12722.646
2.6326621	12691.255
2.6348525	12659.113
2.6370428	12634.042
2.6392331	12612.643
2.6414235	12587.350
2.6436138	12555.750
2.6458042	12515.943
2.6479945	12481.607
2.6501848	12449.135
2.6523752	12413.265
2.6545655	12372.789
2.6567559	12336.001
2.6589462	12301.608
2.6611366	12267.153
2.6633269	12245.118
2.6655172	12216.453
2.6677076	12189.841
2.6698979	12159.453
2.6720883	12132.194
2.6742786	12104.565
2.6764689	12077.147
2.6786593	12047.351
2.6808496	12016.943
2.6830400	11991.312
2.6852303	11960.515
2.6874206	11931.589
2.6896110	11899.844
2.6918013	11866.346
2.6939917	11834.577
2.6961820	11805.604
2.6983723	11784.169
2.7005627	11754.567
2.7027530	11729.266
2.7049434	11697.143
2.7071337	11669.866
2.7093241	11639.399
2.7115144	11610.940
2.7137047	11582.543
2.7158951	11559.957
2.7180854	11541.780
2.7202758	11522.566
2.7224661	11502.993
2.7246564	11481.962
2.7268468	11471.488
2.7290371	11469.733
2.7312275	11479.299
2.7334178	11497.435
2.7356081	11529.155
2.7377985	11554.561
2.7399888	11570.872
2.7421792	11572.183
2.7443695	11562.680
2.7465598	11539.955
2.7487502	11510.808
2.7509405	11478.032
2.7531309	11449.539
2.7553212	11415.762
2.7575115	11381.418
2.7597019	11346.743
2.7618922	11307.321
2.7640826	11260.792
2.7662729	11203.231
2.7684633	11136.887
2.7706536	11062.875
2.7728439	10988.629
2.7750343	10920.643
2.7772246	10865.680
2.7794150	10820.733
2.7816053	10780.857
2.7837956	10747.009
2.7859860	10715.930
2.7881763	10688.285
2.7903667	10663.312
2.7925570	10634.226
2.7947473	10604.070
2.7969377	10575.562
2.7991280	10552.304
2.8013184	10528.318
2.8035087	10507.189
2.8056990	10486.353
2.8078894	10462.722
2.8100797	10441.547
2.8122701	10421.705
2.8144604	10398.878
2.8166507	10375.677
2.8188411	10351.839
2.8210314	10329.789
2.8232218	10305.593
2.8254121	10280.961
2.8276025	10253.608
2.8297928	10230.374
2.8319831	10209.411
2.8341735	10184.728
2.8363638	10163.966
2.8385542	10144.431
2.8407445	10121.613
2.8429348	10097.663
2.8451252	10076.753
2.8473155	10058.053
2.8495059	10037.194
2.8516962	10015.398
2.8538865	9993.0793
2.8560769	9971.1864
2.8582672	9949.5019
2.8604576	9922.7468
2.8626479	9899.5880
2.8648382	9874.8427
2.8670286	9848.9193
2.8692189	9828.6956
2.8714093	9805.6758
2.8735996	9790.8289
2.8757900	9774.3882
2.8779803	9755.3584
2.8801706	9735.8126
2.8823610	9717.0389
2.8845513	9702.0898
2.8867417	9678.8703
2.8889320	9655.9706
2.8911223	9629.7513
2.8933127	9609.1234
2.8955030	9592.1305
2.8976934	9577.8037
2.8998837	9562.4882
2.9020740	9540.0935
2.9042644	9518.5423
2.9064547	9496.9839
2.9086451	9483.2839
2.9108354	9470.1636
2.9130257	9452.8691
2.9152161	9435.7457
2.9174064	9418.5230
2.9195968	9401.6811
2.9217871	9385.3495
2.9239774	9366.5141
2.9261678	9345.5417
2.9283581	9330.7211
2.9305485	9317.7424
2.9327388	9309.9002
2.9349292	9290.0817
2.9371195	9276.2934
2.9393098	9257.6888
2.9415002	9239.8731
2.9436905	9222.5485
2.9458809	9202.6385
2.9480712	9181.8639
2.9502615	9166.4148
2.9524519	9151.4046
2.9546422	9143.8422
2.9568326	9130.2926
2.9590229	9117.7945
2.9612132	9098.0450
2.9634036	9080.5553
2.9655939	9063.1385
2.9677843	9048.7000
2.9699746	9037.9319
2.9721649	9024.7547
2.9743553	9010.1473
2.9765456	8994.4507
2.9787360	8977.5627
2.9809263	8964.5294
2.9831166	8954.8194
2.9853070	8936.8048
2.9874973	8920.7254
2.9896877	8901.6236
2.9918780	8889.3928
2.9940684	8878.6438
2.9962587	8867.2133
2.9984490	8857.6419
3.0006394	8845.8524
3.0028297	8835.1002
3.0050201	8823.1419
3.0072104	8817.7752
3.0094007	8817.4554
3.0115911	8821.7754
3.0137814	8829.6248
3.0159718	8832.1368
3.0181621	8825.9499
3.0203524	8811.9479
3.0225428	8799.0331
3.0247331	8778.7170
3.0269235	8753.2468
3.0291138	8738.0712
3.0313041	8724.6558
3.0334945	8714.6265
3.0356848	8704.6268
3.0378752	8696.9050
3.0400655	8695.0297
3.0422559	8684.7334
3.0444462	8679.6052
3.0466365	8665.1304
3.0488269	8651.1636
3.0510172	8630.0626
3.0532076	8614.6028
3.0553979	8602.2107
3.0575882	8591.2511
3.0597786	8583.9553
3.0619689	8578.1684
3.0641593	8575.0623
3.0663496	8571.9714
3.0685399	8567.5910
3.0707303	8562.1659
3.0729206	8557.0047
3.0751110	8544.5233
3.0773013	8535.0476
3.0794916	8519.7883
3.0816820	8512.2739
3.0838723	8502.6808
3.0860627	8494.3542
3.0882530	8481.4067
3.0904433	8468.4170
3.0926337	8456.6896
3.0948240	8444.6530
3.0970144	8431.6209
3.0992047	8419.0872
3.1013951	8405.4497
3.1035854	8389.3458
3.1057757	8374.3895
3.1079661	8363.3198
3.1101564	8355.8797
3.1123468	8346.0033
3.1145371	8336.2141
3.1167274	8325.9242
3.1189178	8318.9300
3.1211081	8310.9636
3.1232985	8302.1499
3.1254888	8293.9525
3.1276791	8287.3157
3.1298695	8278.6981
3.1320598	8271.4339
3.1342502	8259.7628
3.1364405	8251.8318
3.1386308	8245.2400
3.1408212	8240.0369
3.1430115	8237.2174
3.1452019	8234.0428
3.1473922	8228.5406
3.1495825	8225.1102
3.1517729	8219.3674
3.1539632	8212.3085
3.1561536	8203.3705
3.1583439	8202.3317
3.1605343	8201.2150
3.1627246	8203.3463
3.1649149	8197.9995
3.1671053	8195.5922
3.1692956	8191.7286
3.1714860	8191.2328
3.1736763	8190.1996
3.1758666	8189.3490
3.1780570	8188.1155
3.1802473	8187.3855
3.1824377	8181.4485
3.1846280	8175.2206
3.1868183	8168.8333
3.1890087	8165.3515
3.1911990	8162.8468
3.1933894	8159.7394
3.1955797	8154.3433
3.1977700	8147.4448
3.1999604	8144.4438
3.2021507	8135.0430
3.2043411	8131.8888
3.2065314	8127.4350
3.2087218	8123.7515
3.2109121	8118.2411
3.2131024	8112.7015
3.2152928	8112.8295
3.2174831	8109.4296
3.2196735	8105.5109
3.2218638	8103.6683
3.2240541	8099.6880
3.2262445	8102.9926
3.2284348	8101.6364
3.2306252	8104.1787
3.2328155	8101.0662
3.2350058	8096.3694
3.2371962	8096.5512
3.2393865	8093.2290
3.2415769	8091.8958
3.2437672	8095.1740
3.2459575	8097.0306
3.2481479	8101.8762
3.2503382	8099.2596
3.2525286	8097.3215
3.2547189	8086.9744
3.2569092	8082.7223
3.2590996	8079.7859
3.2612899	8081.8337
3.2634803	8083.2552
3.2656706	8082.5515
3.2678610	8084.2620
3.2700513	8088.3097
3.2722416	8094.9103
3.2744320	8096.0217
3.2766223	8098.8415
3.2788127	8099.2004
3.2810030	8100.5450
3.2831933	8102.8842
3.2853837	8101.2867
3.2875740	8100.5986
3.2897644	8100.7638
3.2919547	8096.5871
3.2941450	8096.2268
3.2963354	8097.8521
3.2985257	8104.5639
3.3007161	8109.4005
3.3029064	8115.4901
3.3050967	8119.5114
3.3072871	8125.4708
3.3094774	8126.0963
3.3116678	8131.1503
3.3138581	8130.5787
3.3160484	8132.4405
3.3182388	8138.4559
3.3204291	8143.1719
3.3226195	8146.5172
3.3248098	8148.9737
3.3270002	8152.3741
3.3291905	8154.7023
3.3313808	8156.9921
3.3335712	8162.4150
3.3357615	8171.4484
3.3379519	8174.7878
3.3401422	8175.4718
3.3423325	8171.8582
3.3445229	8169.0506
3.3467132	8168.6721
3.3489036	8172.9475
3.3510939	8178.8086
3.3532842	8184.7654
3.3554746	8190.7945
3.3576649	8194.4844
3.3598553	8198.6634
3.3620456	8204.7919
3.3642359	8208.1024
3.3664263	8210.7246
3.3686166	8210.8779
3.3708070	8217.9827
3.3729973	8223.7269
3.3751877	8228.8861
3.3773780	8229.5237
3.3795683	8235.4604
3.3817587	8244.2871
3.3839490	8251.8903
3.3861394	8254.3126
3.3883297	8258.4872
3.3905200	8257.8420
3.3927104	8261.2388
3.3949007	8269.3271
3.3970911	8280.6794
3.3992814	8291.3668
3.4014717	8294.3983
3.4036621	8300.7312
3.4058524	8299.9934
3.4080428	8305.6928
3.4102331	8306.1120
3.4124234	8315.0230
3.4146138	8318.1938
3.4168041	8330.2734
3.4189945	8340.8589
3.4211848	8352.9416
3.4233751	8361.4713
3.4255655	8369.7620
3.4277558	8377.2019
3.4299462	8386.8562
3.4321365	8393.7944
3.4343269	8400.8511
3.4365172	8405.7390
3.4387075	8409.6132
3.4408979	8416.8456
3.4430882	8421.5626
3.4452786	8427.9885
3.4474689	8428.8075
3.4496592	8435.0460
3.4518496	8447.6776
3.4540399	8463.7451
3.4562303	8475.8502
3.4584206	8488.8625
3.4606109	8496.8479
3.4628013	8505.8102
3.4649916	8511.5930
3.4671820	8518.7687
3.4693723	8526.6548
3.4715626	8535.3362
3.4737530	8545.3722
3.4759433	8554.1037
3.4781337	8566.3295
3.4803240	8577.7354
3.4825143	8588.4989
3.4847047	8593.6768
3.4868950	8595.6699
3.4890854	8605.4548
3.4912757	8616.2659
3.4934661	8631.8023
3.4956564	8639.9341
3.4978467	8650.2637
3.5000371	8658.2172
3.5022274	8665.1727
3.5044178	8673.5210
3.5066081	8683.9345
3.5087984	8692.2006
3.5109888	8701.6386
3.5131791	8711.4079
3.5153695	8723.3168
3.5175598	8736.1303
3.5197501	8749.5333
3.5219405	8761.5330
3.5241308	8772.6348
3.5263212	8780.7551
3.5285115	8791.8515
3.5307018	8801.9192
3.5328922	8812.9498
3.5350825	8825.9139
3.5372729	8841.2207
3.5394632	8853.8233
3.5416536	8863.4025
3.5438439	8877.1193
3.5460342	8885.6372
3.5482246	8898.1238
3.5504149	8906.1357
3.5526053	8917.1150
3.5547956	8924.2352
3.5569859	8934.5334
3.5591763	8947.1883
3.5613666	8961.9284
3.5635570	8974.3233
3.5657473	8984.6731
3.5679376	8995.6603
3.5701280	9011.5210
3.5723183	9026.4792
3.5745087	9046.9188
3.5766990	9068.2133
3.5788893	9096.5313
3.5810797	9128.4746
3.5832700	9160.0482
3.5854604	9191.0492
3.5876507	9212.8277
3.5898410	9233.9026
3.5920314	9249.1205
3.5942217	9257.8443
3.5964121	9268.7150
3.5986024	9274.1932
3.6007928	9286.7222
3.6029831	9299.2904
3.6051734	9311.0701
3.6073638	9322.6875
3.6095541	9330.8446
3.6117445	9335.9920
3.6139348	9333.4939
3.6161251	9328.3333
3.6183155	9320.4954
3.6205058	9313.6336
3.6226962	9308.0342
3.6248865	9314.1194
3.6270768	9323.0249
3.6292672	9331.3969
3.6314575	9338.2952
3.6336479	9349.9694
3.6358382	9359.0565
3.6380285	9371.6540
3.6402189	9379.5894
3.6424092	9387.1507
3.6445996	9394.4854
3.6467899	9404.5524
3.6489802	9417.5053
3.6511706	9430.3499
3.6533609	9442.7929
3.6555513	9456.3307
3.6577416	9469.0652
3.6599320	9484.6520
3.6621223	9499.4163
3.6643126	9515.3474
3.6665030	9525.6982
3.6686933	9541.3939
3.6708837	9555.3405
3.6730740	9568.5730
3.6752643	9574.5625
3.6774547	9581.0577
3.6796450	9587.8577
3.6818354	9601.6578
3.6840257	9615.3140
3.6862160	9630.4245
3.6884064	9643.5535
3.6905967	9657.1130
3.6927871	9666.2032
3.6949774	9679.2066
3.6971677	9691.8694
3.6993581	9700.3334
3.7015484	9712.3568
3.7037388	9722.0224
3.7059291	9739.1488
3.7081195	9748.8852
3.7103098	9760.1757
3.7125001	9769.1353
3.7146905	9777.8264
3.7168808	9790.8190
3.7190712	9802.8974
3.7212615	9814.1807
3.7234518	9826.6780
3.7256422	9835.8624
3.7278325	9847.4641
3.7300229	9861.5245
3.7322132	9876.1270
3.7344035	9892.3563
3.7365939	9906.8562
3.7387842	9920.0829
3.7409746	9930.7810
3.7431649	9936.3134
3.7453552	9945.3077
3.7475456	9954.1937
3.7497359	9964.7273
3.7519263	9974.3011
3.7541166	9984.1927
3.7563069	9996.5388
3.7584973	10007.741
3.7606876	10026.115
3.7628780	10035.510
3.7650683	10045.811
3.7672587	10052.993
3.7694490	10064.603
3.7716393	10078.468
3.7738297	10089.513
3.7760200	10098.897
3.7782104	10104.637
3.7804007	10111.365
3.7825910	10117.747
3.7847814	10128.113
3.7869717	10140.111
3.7891621	10154.477
3.7913524	10167.003
3.7935427	10180.099
3.7957331	10189.368
3.7979234	10196.049
3.8001138	10202.414
3.8023041	10214.389
3.8044944	10227.182
3.8066848	10233.994
3.8088751	10243.822
3.8110655	10254.394
3.8132558	10265.479
3.8154461	10275.413
3.8176365	10282.642
3.8198268	10291.540
3.8220172	10299.175
3.8242075	10312.435
3.8263979	10323.637
3.8285882	10334.193
3.8307785	10346.575
3.8329689	10355.292
3.8351592	10360.514
3.8373496	10369.778
3.8395399	10378.012
3.8417302	10389.761
3.8439206	10392.797
3.8461109	10401.762
3.8483013	10405.335
3.8504916	10408.378
3.8526819	10417.142
3.8548723	10427.398
3.8570626	10440.192
3.8592530	10449.599
3.8614433	10462.264
3.8636336	10480.926
3.8658240	10503.983
3.8680143	10532.640
3.8702047	10563.385
3.8723950	10599.630
3.8745854	10630.817
3.8767757	10663.849
3.8789660	10687.229
3.8811564	10709.080
3.8833467	10725.049
3.8855371	10733.906
3.8877274	10740.008
3.8899177	10742.421
3.8921081	10748.696
3.8942984	10755.169
3.8964888	10759.857
3.8986791	10762.272
3.9008694	10764.865
3.9030598	10754.160
3.9052501	10738.714
3.9074405	10717.081
3.9096308	10694.172
3.9118211	10673.923
3.9140115	10658.829
3.9162018	10648.289
3.9183922	10641.031
3.9205825	10639.768
3.9227728	10642.796
3.9249632	10644.934
3.9271535	10643.031
3.9293439	10640.895
3.9315342	10642.423
3.9337246	10648.665
3.9359149	10653.104
3.9381052	10653.855
3.9402956	10652.006
3.9424859	10651.010
3.9446763	10652.652
3.9468666	10655.856
3.9490569	10659.888
3.9512473	10664.282
3.9534376	10669.219
3.9556280	10672.752
3.9578183	10679.164
3.9600086	10680.309
3.9621990	10680.423
3.9643893	10679.687
3.9665797	10682.196
3.9687700	10683.926
3.9709603	10685.518
3.9731507	10686.632
3.9753410	10687.237
3.9775314	10686.674
3.9797217	10686.964
3.9819120	10693.577
3.9841024	10695.866
3.9862927	10705.734
3.9884831	10706.840
3.9906734	10707.678
3.9928638	10703.733
3.9950541	10704.199
3.9972444	10709.085
3.9994348	10712.539
4.0016251	10721.735
4.0038155	10722.693
4.0060058	10724.230
4.0081961	10725.191
4.0103865	10729.018
4.0125768	10732.354
4.0147672	10733.156
4.0169575	10730.350
4.0191478	10729.506
4.0213382	10726.193
4.0235285	10727.791
4.0257189	10729.950
4.0279092	10731.887
4.0300995	10736.389
4.0322899	10741.539
4.0344802	10751.628
4.0366706	10761.177
4.0388609	10768.422
4.0410513	10773.439
4.0432416	10779.437
4.0454319	10784.927
4.0476223	10793.652
4.0498126	10808.605
4.0520030	10827.066
4.0541933	10844.861
4.0563836	10862.045
4.0585740	10875.552
4.0607643	10878.279
4.0629547	10874.060
4.0651450	10867.453
4.0673353	10859.411
4.0695257	10850.861
4.0717160	10840.280
4.0739064	10832.815
4.0760967	10828.591
4.0782870	10822.887
4.0804774	10821.861
4.0826677	10816.427
4.0848581	10807.052
4.0870484	10790.573
4.0892387	10771.449
4.0914291	10753.788
4.0936194	10738.036
4.0958098	10724.497
4.0980001	10720.307
4.1001905	10717.425
4.1023808	10716.659
4.1045711	10709.029
4.1067615	10700.787
4.1089518	10694.209
4.1111422	10683.888
4.1133325	10669.112
4.1155228	10656.484
4.1177132	10647.104
4.1199035	10638.094
4.1220939	10628.435
4.1242842	10618.525
4.1264745	10612.244
4.1286649	10605.568
4.1308552	10593.292
4.1330456	10576.111
4.1352359	10562.948
4.1374262	10555.314
4.1396166	10548.493
4.1418069	10539.862
4.1439973	10527.236
4.1461876	10520.002
4.1483779	10515.556
4.1505683	10512.087
4.1527586	10506.530
4.1549490	10500.233
4.1571393	10497.594
4.1593297	10494.015
4.1615200	10486.486
4.1637103	10481.021
4.1659007	10470.783
4.1680910	10466.443
4.1702814	10459.968
4.1724717	10454.948
4.1746620	10441.867
4.1768524	10431.483
4.1790427	10424.634
4.1812331	10420.472
4.1834234	10409.846
4.1856137	10400.527
4.1878041	10389.047
4.1899944	10376.318
4.1921848	10365.878
4.1943751	10357.091
4.1965654	10354.198
4.1987558	10348.233
4.2009461	10340.770
4.2031365	10330.857
4.2053268	10320.839
4.2075172	10307.999
4.2097075	10296.053
4.2118978	10288.846
4.2140882	10279.247
4.2162785	10271.652
4.2184689	10260.772
4.2206592	10253.107
4.2228495	10244.047
4.2250399	10238.136
4.2272302	10231.456
4.2294206	10226.900
4.2316109	10217.726
4.2338012	10215.339
4.2359916	10210.994
4.2381819	10208.242
4.2403723	10200.953
4.2425626	10192.736
4.2447529	10184.067
4.2469433	10179.184
4.2491336	10174.888
4.2513240	10169.711
4.2535143	10158.780
4.2557046	10148.415
4.2578950	10137.337
4.2600853	10124.065
4.2622757	10113.744
4.2644660	10103.521
4.2666564	10096.689
4.2688467	10086.256
4.2710370	10074.439
4.2732274	10060.790
4.2754177	10045.746
4.2776081	10031.264
4.2797984	10022.159
4.2819887	10014.448
4.2841791	10004.694
4.2863694	9994.2519
4.2885598	9981.9649
4.2907501	9965.4144
4.2929404	9952.0951
4.2951308	9937.9735
4.2973211	9929.7750
4.2995115	9925.4648
4.3017018	9919.1302
4.3038921	9908.9848
4.3060825	9896.7579
4.3082728	9885.5832
4.3104632	9875.2201
4.3126535	9868.4877
4.3148438	9860.3301
4.3170342	9850.6396
4.3192245	9839.9964
4.3214149	9831.1336
4.3236052	9823.9307
4.3257956	9812.6047
4.3279859	9799.0787
4.3301762	9782.3569
4.3323666	9770.6282
4.3345569	9761.1918
4.3367473	9755.8740
4.3389376	9748.6608
4.3411279	9743.3627
4.3433183	9733.8183
4.3455086	9719.5725
4.3476990	9703.3291
4.3498893	9685.6771
4.3520796	9675.9524
4.3542700	9669.2470
4.3564603	9667.3220
4.3586507	9663.4728
4.3608410	9672.4834
4.3630313	9689.5309
4.3652217	9722.7433
4.3674120	9771.0024
4.3696024	9826.0025
4.3717927	9885.6377
4.3739831	9937.4531
4.3761734	9975.4189
4.3783637	9991.0425
4.3805541	9989.6976
4.3827444	9980.4269
[truncated: 3,000 more rows]
