# Supplementary material for: Mechanochemically-induced glass formation from two-dimensional hybrid organic–inorganic perovskites
Source: Chem Sci. 2024 Apr 19;15(19):7198–205. doi: 10.1039/d4sc00905c (PMC11095504; doi:10.1039/d4sc00905c)
Supplement: SC-015-D4SC00905C-s002 [file SC-015-D4SC00905C-s002.zip › XRD_data_and_TOPAS_input_file/012294.xy]

0.0042531738	0.0000000
0.0064435146	0.0000000
0.0086338554	0.0000000
0.010824196	0.0000000
0.013014537	0.0000000
0.015204878	0.0000000
0.017395219	0.0000000
0.019585559	0.0000000
0.021775900	0.0000000
0.023966241	0.0000000
0.026156582	0.0000000
0.028346922	0.0000000
0.030537263	0.0000000
0.032727604	0.0000000
0.034917945	0.0000000
0.037108286	0.0000000
0.039298626	0.0000000
0.041488967	0.0000000
0.043679308	0.0000000
0.045869649	0.0000000
0.048059990	0.0000000
0.050250330	0.0000000
0.052440671	0.0000000
0.054631012	0.0000000
0.056821353	0.0000000
0.059011694	0.0000000
0.061202034	0.0000000
0.063392375	0.0000000
0.065582716	0.0000000
0.067773057	0.0000000
0.069963398	0.0000000
0.072153738	0.0000000
0.074344079	0.0000000
0.076534420	0.0000000
0.078724761	0.0000000
0.080915101	0.0000000
0.083105442	0.0000000
0.085295783	0.0000000
0.087486124	0.0000000
0.089676465	0.0000000
0.091866805	0.0000000
0.094057146	0.0000000
0.096247487	0.0000000
0.098437828	0.0000000
0.10062817	0.0000000
0.10281851	0.0000000
0.10500885	0.0000000
0.10719919	0.0000000
0.10938953	0.0000000
0.11157987	0.0000000
0.11377021	0.0000000
0.11596055	0.0000000
0.11815089	0.0000000
0.12034124	0.0000000
0.12253158	0.0000000
0.12472192	0.0000000
0.12691226	0.0000000
0.12910260	0.0000000
0.13129294	0.0000000
0.13348328	0.0000000
0.13567362	0.0000000
0.13786396	0.0000000
0.14005430	0.0000000
0.14224464	0.0000000
0.14443498	0.0000000
0.14662533	0.0000000
0.14881567	0.0000000
0.15100601	0.0000000
0.15319635	0.0000000
0.15538669	0.0000000
0.15757703	0.0000000
0.15976737	0.0000000
0.16195771	0.0000000
0.16414805	0.0000000
0.16633839	0.0000000
0.16852873	0.0000000
0.17071907	0.0000000
0.17290941	0.0000000
0.17509976	0.0000000
0.17729010	0.0000000
0.17948044	0.0000000
0.18167078	0.0000000
0.18386112	0.0000000
0.18605146	0.0000000
0.18824180	0.0000000
0.19043214	0.0000000
0.19262248	0.0000000
0.19481282	0.0000000
0.19700316	0.0000000
0.19919350	0.0000000
0.20138384	0.0000000
0.20357419	0.0000000
0.20576453	0.0000000
0.20795487	0.0000000
0.21014521	0.0000000
0.21233555	0.0000000
0.21452589	0.0000000
0.21671623	0.0000000
0.21890657	0.0000000
0.22109691	0.0000000
0.22328725	0.0000000
0.22547759	0.0000000
0.22766793	0.0000000
0.22985828	0.0000000
0.23204862	0.0000000
0.23423896	0.0000000
0.23642930	0.0000000
0.23861964	0.0000000
0.24080998	0.0000000
0.24300032	0.0000000
0.24519066	0.0000000
0.24738100	0.0000000
0.24957134	0.0000000
0.25176168	0.0000000
0.25395202	0.0000000
0.25614236	0.0000000
0.25833271	0.0000000
0.26052305	0.0000000
0.26271339	0.0000000
0.26490373	0.0000000
0.26709407	0.0000000
0.26928441	0.0000000
0.27147475	0.0000000
0.27366509	0.0000000
0.27585543	0.0000000
0.27804577	0.0000000
0.28023611	0.0000000
0.28242645	0.0000000
0.28461679	0.0000000
0.28680714	0.0000000
0.28899748	0.0000000
0.29118782	0.0000000
0.29337816	0.0000000
0.29556850	0.0000000
0.29775884	0.0000000
0.29994918	0.0000000
0.30213952	0.0000000
0.30432986	0.0000000
0.30652020	0.0000000
0.30871054	0.0000000
0.31090088	0.0000000
0.31309123	0.0000000
0.31528157	0.0000000
0.31747191	0.0000000
0.31966225	0.0000000
0.32185259	0.0000000
0.32404293	0.0000000
0.32623327	0.0000000
0.32842361	0.0000000
0.33061395	0.0000000
0.33280429	0.0000000
0.33499463	0.0000000
0.33718497	0.0000000
0.33937531	0.0000000
0.34156566	0.0000000
0.34375600	0.0000000
0.34594634	0.0000000
0.34813668	0.0000000
0.35032702	0.0000000
0.35251736	0.0000000
0.35470770	0.0000000
0.35689804	0.0000000
0.35908838	0.0000000
0.36127872	0.0000000
0.36346906	0.0000000
0.36565940	0.0000000
0.36784975	0.0000000
0.37004009	0.0000000
0.37223043	0.0000000
0.37442077	0.0000000
0.37661111	0.0000000
0.37880145	0.0000000
0.38099179	0.0000000
0.38318213	0.0000000
0.38537247	0.0000000
0.38756281	0.0000000
0.38975315	0.0000000
0.39194349	0.0000000
0.39413383	0.0000000
0.39632418	0.0000000
0.39851452	0.0000000
0.40070486	0.0000000
0.40289520	0.0000000
0.40508554	0.0000000
0.40727588	0.0000000
0.40946622	0.0000000
0.41165656	0.0000000
0.41384690	0.0000000
0.41603724	0.0000000
0.41822758	0.0000000
0.42041792	0.0000000
0.42260826	0.0000000
0.42479861	0.0000000
0.42698895	0.0000000
0.42917929	0.0000000
0.43136963	0.0000000
0.43355997	0.0000000
0.43575031	0.0000000
0.43794065	0.0000000
0.44013099	0.0000000
0.44232133	0.0000000
0.44451167	0.0000000
0.44670201	0.0000000
0.44889235	0.0000000
0.45108270	0.0000000
0.45327304	0.0000000
0.45546338	0.0000000
0.45765372	0.0000000
0.45984406	0.0000000
0.46203440	0.0000000
0.46422474	0.0000000
0.46641508	0.0000000
0.46860542	0.0000000
0.47079576	0.0000000
0.47298610	0.0000000
0.47517644	0.0000000
0.47736678	0.0000000
0.47955713	0.0000000
0.48174747	0.0000000
0.48393781	0.0000000
0.48612815	0.0000000
0.48831849	0.0000000
0.49050883	0.0000000
0.49269917	0.0000000
0.49488951	0.0000000
0.49707985	0.0000000
0.49927019	4751.7930
0.50146053	5018.9343
0.50365087	5016.2526
0.50584121	5051.6160
0.50803156	5093.3986
0.51022190	5118.2579
0.51241224	5144.1649
0.51460258	5171.9791
0.51679292	5199.5970
0.51898326	5257.3258
0.52117360	5280.1703
0.52336394	5324.6540
0.52555428	5357.6642
0.52774462	5400.4088
0.52993496	5435.5769
0.53212530	5464.9793
0.53431565	5497.3051
0.53650599	5519.5368
0.53869633	5550.5937
0.54088667	5580.2166
0.54307701	5614.7055
0.54526735	5625.5252
0.54745769	5650.5770
0.54964803	5690.6393
0.55183837	5730.4747
0.55402871	5733.4649
0.55621905	5736.5453
0.55840939	5757.6314
0.56059973	5778.1765
0.56279008	5789.9815
0.56498042	5794.3586
0.56717076	5816.5961
0.56936110	5845.6622
0.57155144	5884.1486
0.57374178	5920.1611
0.57593212	5953.1562
0.57812246	5990.3861
0.58031280	6026.2624
0.58250314	6066.7429
0.58469348	6124.9798
0.58688382	6187.4583
0.58907416	6253.4083
0.59126451	6323.0257
0.59345485	6413.9759
0.59564519	6521.3083
0.59783553	6621.4232
0.60002587	6729.8665
0.60221621	6811.6086
0.60440655	6909.7620
0.60659689	6997.1686
0.60878723	7064.3621
0.61097757	7127.4117
0.61316791	7177.9796
0.61535825	7242.5683
0.61754860	7269.6336
0.61973894	7284.0628
0.62192928	7274.1726
0.62411962	7264.0641
0.62630996	7245.9933
0.62850030	7219.8920
0.63069064	7194.5601
0.63288098	7190.7785
0.63507132	7190.8386
0.63726166	7200.7997
0.63945200	7202.4905
0.64164234	7215.4993
0.64383268	7238.7144
0.64602303	7274.0178
0.64821337	7320.6252
0.65040371	7362.7782
0.65259405	7414.1642
0.65478439	7461.3246
0.65697473	7504.7949
0.65916507	7546.2974
0.66135541	7594.0917
0.66354575	7643.9883
0.66573609	7694.2841
0.66792643	7737.3677
0.67011677	7794.7466
0.67230711	7856.5297
0.67449746	7925.6831
0.67668780	7990.4622
0.67887814	8045.6773
0.68106848	8111.9307
0.68325882	8167.0371
0.68544916	8219.9693
0.68763950	8270.1412
0.68982984	8336.5097
0.69202018	8421.1313
0.69421052	8486.3622
0.69640086	8556.3434
0.69859120	8610.5023
0.70078155	8686.2342
0.70297189	8755.8359
0.70516223	8825.4660
0.70735257	8888.2938
0.70954291	8952.2742
0.71173325	9028.7889
0.71392359	9097.8859
0.71611393	9158.6383
0.71830427	9217.1706
0.72049461	9276.2316
0.72268495	9341.7987
0.72487529	9409.0606
0.72706563	9463.2056
0.72925598	9512.9839
0.73144632	9561.8302
0.73363666	9610.7744
0.73582700	9658.8196
0.73801734	9705.2488
0.74020768	9747.9362
0.74239802	9792.4566
0.74458836	9829.9490
0.74677870	9875.3060
0.74896904	9913.9536
0.75115938	9964.8154
0.75334972	9987.6284
0.75554006	10011.552
0.75773041	10020.840
0.75992075	10029.019
0.76211109	10031.453
0.76430143	10045.336
0.76649177	10047.485
0.76868211	10058.848
0.77087245	10055.162
0.77306279	10061.512
0.77525313	10054.364
0.77744347	10043.466
0.77963381	10022.222
0.78182415	10003.943
0.78401450	9985.5172
0.78620484	9961.0292
0.78839518	9935.1549
0.79058552	9921.6721
0.79277586	9902.4826
0.79496620	9885.6670
0.79715654	9870.6747
0.79934688	9843.9769
0.80153722	9814.1521
0.80372756	9781.2737
0.80591790	9750.9579
0.80810824	9715.8395
0.81029858	9674.8260
0.81248893	9633.6431
0.81467927	9599.8761
0.81686961	9561.4164
0.81905995	9529.0743
0.82125029	9479.5683
0.82344063	9438.4784
0.82563097	9396.4297
0.82782131	9368.7302
0.83001165	9341.2591
0.83220199	9306.1712
0.83439233	9268.5661
0.83658267	9216.9535
0.83877301	9170.1374
0.84096336	9135.3241
0.84315370	9097.1807
0.84534404	9065.3168
0.84753438	9042.6366
0.84972472	9019.2475
0.85191506	8998.4319
0.85410540	8967.4457
0.85629574	8935.6545
0.85848608	8909.1997
0.86067642	8884.8919
0.86286676	8871.6743
0.86505710	8848.9647
0.86724745	8832.9202
0.86943779	8800.3486
0.87162813	8771.1005
0.87381847	8745.4345
0.87600881	8724.4107
0.87819915	8711.4459
0.88038949	8694.6054
0.88257983	8680.3776
0.88477017	8661.9202
0.88696051	8641.2205
0.88915085	8624.8014
0.89134119	8602.1665
0.89353153	8581.7390
0.89572188	8566.6912
0.89791222	8560.2136
0.90010256	8564.4745
0.90229290	8561.1252
0.90448324	8553.4716
0.90667358	8548.0542
0.90886392	8541.4043
0.91105426	8537.2325
0.91324460	8529.7540
0.91543494	8523.0932
0.91762528	8519.3980
0.91981562	8514.6024
0.92200597	8509.4782
0.92419631	8510.2097
0.92638665	8513.7196
0.92857699	8516.3236
0.93076733	8519.3028
0.93295767	8519.8359
0.93514801	8524.9333
0.93733835	8525.5462
0.93952869	8525.7877
0.94171903	8521.4086
0.94390937	8530.0616
0.94609971	8539.8515
0.94829005	8555.0617
0.95048040	8570.4549
0.95267074	8580.9079
0.95486108	8593.4655
0.95705142	8608.8270
0.95924176	8619.0935
0.96143210	8626.5534
0.96362244	8632.6578
0.96581278	8636.2619
0.96800312	8635.3442
0.97019346	8641.7530
0.97238380	8659.7386
0.97457414	8671.9103
0.97676448	8687.0764
0.97895483	8702.5898
0.98114517	8706.9908
0.98333551	8724.0696
0.98552585	8730.9677
0.98771619	8751.7087
0.98990653	8770.0967
0.99209687	8786.6701
0.99428721	8796.0781
0.99647755	8799.1563
0.99866789	8817.7461
1.0008582	8836.1055
1.0030486	8860.2417
1.0052389	8876.3767
1.0074293	8892.8806
1.0096196	8913.6513
1.0118099	8937.1917
1.0140003	8946.4981
1.0161906	8963.6151
1.0183810	8979.8364
1.0205713	9004.4684
1.0227616	9025.9775
1.0249520	9042.0227
1.0271423	9065.5083
1.0293327	9083.4374
1.0315230	9095.9056
1.0337133	9114.4634
1.0359037	9134.3303
1.0380940	9165.1676
1.0402844	9183.5503
1.0424747	9207.0124
1.0446650	9219.2555
1.0468554	9239.6014
1.0490457	9260.4211
1.0512361	9287.7246
1.0534264	9316.1709
1.0556168	9338.3696
1.0578071	9354.6564
1.0599974	9377.6274
1.0621878	9395.1996
1.0643781	9420.3969
1.0665685	9436.5135
1.0687588	9455.5301
1.0709491	9472.5785
1.0731395	9497.2257
1.0753298	9523.8125
1.0775202	9549.2665
1.0797105	9570.2251
1.0819008	9598.7906
1.0840912	9615.4540
1.0862815	9643.4055
1.0884719	9664.7228
1.0906622	9686.7409
1.0928525	9716.1147
1.0950429	9748.8518
1.0972332	9790.7076
1.0994236	9821.7020
1.1016139	9841.7440
1.1038043	9864.3941
1.1059946	9876.5692
1.1081849	9908.9306
1.1103753	9929.8052
1.1125656	9952.5617
1.1147560	9971.8571
1.1169463	9993.6772
1.1191366	10033.539
1.1213270	10067.553
1.1235173	10094.266
1.1257077	10120.960
1.1278980	10148.437
1.1300883	10168.658
1.1322787	10197.735
1.1344690	10229.056
1.1366594	10260.613
1.1388497	10286.574
1.1410400	10309.343
1.1432304	10343.969
1.1454207	10373.952
1.1476111	10407.221
1.1498014	10438.192
1.1519917	10473.657
1.1541821	10499.402
1.1563724	10523.892
1.1585628	10541.631
1.1607531	10562.592
1.1629435	10584.518
1.1651338	10610.344
1.1673241	10646.625
1.1695145	10676.921
1.1717048	10704.186
1.1738952	10735.727
1.1760855	10764.997
1.1782758	10802.187
1.1804662	10825.005
1.1826565	10849.733
1.1848469	10873.924
1.1870372	10908.034
1.1892275	10945.829
1.1914179	10969.596
1.1936082	11003.223
1.1957986	11034.671
1.1979889	11069.841
1.2001792	11103.215
1.2023696	11128.165
1.2045599	11157.262
1.2067503	11192.339
1.2089406	11233.516
1.2111309	11268.070
1.2133213	11301.768
1.2155116	11337.663
1.2177020	11378.002
1.2198923	11420.882
1.2220827	11452.867
1.2242730	11479.805
1.2264633	11510.328
1.2286537	11545.130
1.2308440	11582.668
1.2330344	11611.161
1.2352247	11643.958
1.2374150	11666.593
1.2396054	11689.792
1.2417957	11710.199
1.2439861	11744.036
1.2461764	11775.768
1.2483667	11806.004
1.2505571	11830.316
1.2527474	11852.705
1.2549378	11884.266
1.2571281	11910.766
1.2593184	11942.162
1.2615088	11968.483
1.2636991	12009.427
1.2658895	12047.537
1.2680798	12085.828
1.2702702	12130.907
1.2724605	12166.462
1.2746508	12201.874
1.2768412	12222.579
1.2790315	12256.472
1.2812219	12292.481
1.2834122	12324.919
1.2856025	12352.465
1.2877929	12388.288
1.2899832	12424.549
1.2921736	12460.114
1.2943639	12495.598
1.2965542	12539.886
1.2987446	12583.401
1.3009349	12629.188
1.3031253	12661.599
1.3053156	12697.852
1.3075059	12730.450
1.3096963	12770.623
1.3118866	12811.704
1.3140770	12855.855
1.3162673	12897.025
1.3184576	12937.165
1.3206480	12980.432
1.3228383	13021.352
1.3250287	13063.696
1.3272190	13099.281
1.3294094	13134.259
1.3315997	13174.573
1.3337900	13204.350
1.3359804	13251.517
1.3381707	13299.035
1.3403611	13354.972
1.3425514	13399.985
1.3447417	13441.541
1.3469321	13491.491
1.3491224	13534.674
1.3513128	13583.606
1.3535031	13625.602
1.3556934	13669.963
1.3578838	13720.424
1.3600741	13767.226
1.3622645	13819.778
1.3644548	13856.915
1.3666451	13902.687
1.3688355	13946.909
1.3710258	13998.351
1.3732162	14047.755
1.3754065	14102.343
1.3775968	14151.868
1.3797872	14194.647
1.3819775	14239.935
1.3841679	14291.302
1.3863582	14343.754
1.3885486	14396.434
1.3907389	14449.835
1.3929292	14507.833
1.3951196	14572.048
1.3973099	14630.345
1.3995003	14684.459
1.4016906	14737.969
1.4038809	14790.403
1.4060713	14844.264
1.4082616	14895.359
1.4104520	14947.821
1.4126423	15006.368
1.4148326	15064.382
1.4170230	15125.853
1.4192133	15179.122
1.4214037	15238.433
1.4235940	15300.604
1.4257843	15354.442
1.4279747	15408.890
1.4301650	15465.536
1.4323554	15517.991
1.4345457	15574.692
1.4367361	15632.746
1.4389264	15693.750
1.4411167	15762.511
1.4433071	15836.495
1.4454974	15910.373
1.4476878	15968.603
1.4498781	16035.615
1.4520684	16090.358
1.4542588	16159.562
1.4564491	16214.256
1.4586395	16273.681
1.4608298	16335.726
1.4630201	16405.212
1.4652105	16475.786
1.4674008	16543.216
1.4695912	16600.742
1.4717815	16670.551
1.4739718	16736.299
1.4761622	16807.543
1.4783525	16872.663
1.4805429	16945.453
1.4827332	17028.522
1.4849235	17105.173
1.4871139	17182.110
1.4893042	17246.266
1.4914946	17318.778
1.4936849	17392.343
1.4958753	17472.475
1.4980656	17557.574
1.5002559	17626.398
1.5024463	17695.932
1.5046366	17769.799
1.5068270	17846.595
1.5090173	17927.014
1.5112076	17999.646
1.5133980	18078.705
1.5155883	18152.158
1.5177787	18232.553
1.5199690	18303.380
1.5221593	18378.075
1.5243497	18462.145
1.5265400	18539.475
1.5287304	18618.816
1.5309207	18701.516
1.5331110	18782.161
1.5353014	18865.444
1.5374917	18943.885
1.5396821	19026.937
1.5418724	19103.416
1.5440627	19180.617
1.5462531	19263.484
1.5484434	19345.912
1.5506338	19427.569
1.5528241	19504.955
1.5550145	19585.789
1.5572048	19674.655
1.5593951	19760.340
1.5615855	19848.158
1.5637758	19928.790
1.5659662	20007.628
1.5681565	20089.919
1.5703468	20173.889
1.5725372	20260.733
1.5747275	20358.172
1.5769179	20445.584
1.5791082	20539.646
1.5812985	20629.211
1.5834889	20707.435
1.5856792	20787.801
1.5878696	20862.481
1.5900599	20942.062
1.5922502	21024.318
1.5944406	21100.333
1.5966309	21178.708
1.5988213	21257.396
1.6010116	21339.656
1.6032020	21414.821
1.6053923	21508.401
1.6075826	21596.334
1.6097730	21685.672
1.6119633	21767.981
1.6141537	21841.756
1.6163440	21924.884
1.6185343	21994.398
1.6207247	22071.037
1.6229150	22151.771
1.6251054	22228.337
1.6272957	22309.400
1.6294860	22377.961
1.6316764	22452.893
1.6338667	22536.720
1.6360571	22625.243
1.6382474	22721.369
1.6404377	22788.486
1.6426281	22866.482
1.6448184	22942.412
1.6470088	23024.337
1.6491991	23108.758
1.6513894	23170.852
1.6535798	23237.594
1.6557701	23297.852
1.6579605	23374.719
1.6601508	23453.055
1.6623412	23531.697
1.6645315	23617.048
1.6667218	23689.765
1.6689122	23758.803
1.6711025	23839.810
1.6732929	23907.492
1.6754832	23977.343
1.6776735	24033.715
1.6798639	24099.896
1.6820542	24164.667
1.6842446	24232.565
1.6864349	24297.882
1.6886252	24357.488
1.6908156	24423.543
1.6930059	24477.809
1.6951963	24533.427
1.6973866	24592.541
1.6995769	24656.451
1.7017673	24722.888
1.7039576	24781.937
1.7061480	24830.945
1.7083383	24889.231
1.7105286	24940.733
1.7127190	24991.919
1.7149093	25036.279
1.7170997	25084.818
1.7192900	25129.779
1.7214804	25182.842
1.7236707	25223.609
1.7258610	25276.334
1.7280514	25326.029
1.7302417	25384.452
1.7324321	25423.814
1.7346224	25457.805
1.7368127	25493.053
1.7390031	25534.718
1.7411934	25580.793
1.7433838	25613.826
1.7455741	25648.986
1.7477644	25681.159
1.7499548	25713.091
1.7521451	25750.948
1.7543355	25780.935
1.7565258	25813.568
1.7587161	25851.816
1.7609065	25883.143
1.7630968	25918.494
1.7652872	25945.382
1.7674775	25976.048
1.7696679	26001.785
1.7718582	26022.154
1.7740485	26036.022
1.7762389	26044.128
1.7784292	26068.537
1.7806196	26086.131
1.7828099	26109.029
1.7850002	26124.542
1.7871906	26137.458
1.7893809	26149.870
1.7915713	26159.742
1.7937616	26173.383
1.7959519	26185.061
1.7981423	26195.243
1.8003326	26210.741
1.8025230	26221.831
1.8047133	26236.540
1.8069036	26243.773
1.8090940	26248.355
1.8112843	26252.883
1.8134747	26255.185
1.8156650	26258.612
1.8178553	26267.043
1.8200457	26270.684
1.8222360	26273.636
1.8244264	26266.908
1.8266167	26258.321
1.8288071	26256.738
1.8309974	26256.043
1.8331877	26249.171
1.8353781	26243.474
1.8375684	26232.422
1.8397588	26221.005
1.8419491	26208.541
1.8441394	26198.831
1.8463298	26191.684
1.8485201	26180.031
1.8507105	26169.864
1.8529008	26157.103
1.8550911	26149.945
1.8572815	26128.636
1.8594718	26114.581
1.8616622	26090.319
1.8638525	26070.295
1.8660428	26050.829
1.8682332	26025.461
1.8704235	26005.192
1.8726139	25984.286
1.8748042	25967.346
1.8769945	25946.578
1.8791849	25921.923
1.8813752	25891.800
1.8835656	25865.115
1.8857559	25843.797
1.8879463	25824.487
1.8901366	25802.077
1.8923269	25781.057
1.8945173	25750.214
1.8967076	25722.990
1.8988980	25687.301
1.9010883	25664.167
1.9032786	25632.949
1.9054690	25605.436
1.9076593	25579.946
1.9098497	25552.690
1.9120400	25528.919
1.9142303	25493.751
1.9164207	25464.308
1.9186110	25431.232
1.9208014	25404.153
1.9229917	25375.676
1.9251820	25340.664
1.9273724	25299.755
1.9295627	25258.717
1.9317531	25224.960
1.9339434	25201.952
1.9361338	25170.562
1.9383241	25143.516
1.9405144	25100.917
1.9427048	25066.546
1.9448951	25028.609
1.9470855	24991.123
1.9492758	24955.642
1.9514661	24913.506
1.9536565	24884.086
1.9558468	24846.617
1.9580372	24810.206
1.9602275	24776.229
1.9624178	24743.992
1.9646082	24712.169
1.9667985	24673.323
1.9689889	24641.576
1.9711792	24598.189
1.9733695	24549.221
1.9755599	24502.240
1.9777502	24460.779
1.9799406	24427.237
1.9821309	24388.277
1.9843212	24355.489
1.9865116	24314.057
1.9887019	24265.864
1.9908923	24228.382
1.9930826	24188.239
1.9952730	24151.368
1.9974633	24118.363
1.9996536	24077.089
2.0018440	24040.122
2.0040343	23993.271
2.0062247	23961.920
2.0084150	23924.554
2.0106053	23892.809
2.0127957	23862.102
2.0149860	23824.583
2.0171764	23787.655
2.0193667	23742.073
2.0215570	23694.391
2.0237474	23644.415
2.0259377	23598.226
2.0281281	23556.786
2.0303184	23510.199
2.0325087	23469.287
2.0346991	23419.670
2.0368894	23372.562
2.0390798	23328.691
2.0412701	23280.999
2.0434604	23240.895
2.0456508	23189.236
2.0478411	23137.935
2.0500315	23089.020
2.0522218	23043.233
2.0544122	23003.186
2.0566025	22957.549
2.0587928	22911.553
2.0609832	22867.416
2.0631735	22821.789
2.0653639	22774.285
2.0675542	22727.501
2.0697445	22688.438
2.0719349	22649.022
2.0741252	22606.444
2.0763156	22563.972
2.0785059	22524.568
2.0806962	22489.788
2.0828866	22454.034
2.0850769	22414.861
2.0872673	22372.065
2.0894576	22314.913
2.0916479	22266.607
2.0938383	22208.759
2.0960286	22166.729
2.0982190	22117.916
2.1004093	22082.733
2.1025997	22050.441
2.1047900	22010.797
2.1069803	21973.811
2.1091707	21921.384
2.1113610	21872.244
2.1135514	21824.107
2.1157417	21771.286
2.1179320	21728.900
2.1201224	21674.401
2.1223127	21626.174
2.1245031	21579.223
2.1266934	21538.412
2.1288837	21503.447
2.1310741	21461.346
2.1332644	21419.260
2.1354548	21374.834
2.1376451	21335.002
2.1398354	21293.493
2.1420258	21247.116
2.1442161	21201.932
2.1464065	21152.176
2.1485968	21110.569
2.1507871	21063.728
2.1529775	21024.010
2.1551678	20986.451
2.1573582	20940.036
2.1595485	20900.719
2.1617389	20852.309
2.1639292	20811.254
2.1661195	20767.759
2.1683099	20730.634
2.1705002	20690.627
2.1726906	20644.822
2.1748809	20602.552
2.1770712	20566.433
2.1792616	20525.625
2.1814519	20486.233
2.1836423	20438.141
2.1858326	20392.507
2.1880229	20343.981
2.1902133	20294.036
2.1924036	20255.436
2.1945940	20216.407
2.1967843	20175.714
2.1989746	20131.223
2.2011650	20082.087
2.2033553	20045.142
2.2055457	20006.059
2.2077360	19967.412
2.2099263	19921.140
2.2121167	19881.699
2.2143070	19839.678
2.2164974	19800.393
2.2186877	19757.417
2.2208781	19714.531
2.2230684	19670.073
2.2252587	19623.156
2.2274491	19572.906
2.2296394	19531.253
2.2318298	19488.186
2.2340201	19448.798
2.2362104	19403.985
2.2384008	19358.333
2.2405911	19314.056
2.2427815	19268.663
2.2449718	19225.367
2.2471621	19177.510
2.2493525	19135.417
2.2515428	19088.346
2.2537332	19044.611
2.2559235	18999.382
2.2581138	18955.365
2.2603042	18915.669
2.2624945	18868.734
2.2646849	18831.933
2.2668752	18798.328
2.2690656	18763.303
2.2712559	18719.072
2.2734462	18675.911
2.2756366	18636.549
2.2778269	18603.033
2.2800173	18568.759
2.2822076	18530.008
2.2843979	18478.903
2.2865883	18442.184
2.2887786	18402.705
2.2909690	18372.423
2.2931593	18333.588
2.2953496	18295.519
2.2975400	18255.580
2.2997303	18212.467
2.3019207	18160.817
2.3041110	18113.450
2.3063013	18072.758
2.3084917	18039.537
2.3106820	17995.860
2.3128724	17955.060
2.3150627	17914.964
2.3172530	17878.192
2.3194434	17838.305
2.3216337	17796.131
2.3238241	17763.669
2.3260144	17722.520
2.3282048	17679.227
2.3303951	17627.616
2.3325854	17583.220
2.3347758	17539.552
2.3369661	17500.616
2.3391565	17461.746
2.3413468	17424.506
2.3435371	17384.704
2.3457275	17338.495
2.3479178	17290.280
2.3501082	17251.171
2.3522985	17210.129
2.3544888	17173.535
2.3566792	17135.078
2.3588695	17090.105
2.3610599	17050.953
2.3632502	17009.959
2.3654405	16971.918
2.3676309	16930.833
2.3698212	16885.911
2.3720116	16842.823
2.3742019	16798.734
2.3763922	16762.206
2.3785826	16727.373
2.3807729	16695.094
2.3829633	16658.741
2.3851536	16622.811
2.3873440	16575.606
2.3895343	16529.641
2.3917246	16485.851
2.3939150	16449.906
2.3961053	16413.464
2.3982957	16383.443
2.4004860	16356.223
2.4026763	16325.703
2.4048667	16292.132
2.4070570	16250.534
2.4092474	16215.631
2.4114377	16180.109
2.4136280	16148.122
2.4158184	16113.988
2.4180087	16081.745
2.4201991	16046.208
2.4223894	16010.729
2.4245797	15973.140
2.4267701	15933.431
2.4289604	15888.055
2.4311508	15851.799
2.4333411	15806.724
2.4355315	15771.904
2.4377218	15735.297
2.4399121	15700.525
2.4421025	15662.248
2.4442928	15616.744
2.4464832	15573.011
2.4486735	15538.991
2.4508638	15503.822
2.4530542	15467.535
2.4552445	15426.391
2.4574349	15386.804
2.4596252	15354.060
2.4618155	15323.998
2.4640059	15289.355
2.4661962	15251.236
2.4683866	15214.288
2.4705769	15181.579
2.4727672	15147.437
2.4749576	15110.982
2.4771479	15070.137
2.4793383	15032.283
2.4815286	15002.285
2.4837189	14972.561
2.4859093	14935.188
2.4880996	14893.968
2.4902900	14854.598
2.4924803	14821.345
2.4946707	14787.403
2.4968610	14753.044
2.4990513	14712.538
2.5012417	14682.423
2.5034320	14647.262
2.5056224	14615.507
2.5078127	14580.662
2.5100030	14549.204
2.5121934	14520.955
2.5143837	14492.805
2.5165741	14460.699
2.5187644	14423.217
2.5209547	14384.289
2.5231451	14348.495
2.5253354	14312.428
2.5275258	14281.296
2.5297161	14246.804
2.5319064	14216.421
2.5340968	14180.528
2.5362871	14141.421
2.5384775	14105.699
2.5406678	14070.705
2.5428582	14038.101
2.5450485	14001.008
2.5472388	13969.069
2.5494292	13932.605
2.5516195	13905.004
2.5538099	13877.048
2.5560002	13844.098
2.5581905	13807.289
2.5603809	13767.722
2.5625712	13729.163
2.5647616	13695.867
2.5669519	13659.141
2.5691422	13631.188
2.5713326	13603.136
2.5735229	13579.758
2.5757133	13551.624
2.5779036	13519.490
2.5800939	13477.944
2.5822843	13439.087
2.5844746	13405.321
2.5866650	13373.377
2.5888553	13337.366
2.5910456	13308.370
2.5932360	13274.189
2.5954263	13246.858
2.5976167	13220.022
2.5998070	13191.779
2.6019974	13158.836
2.6041877	13125.587
2.6063780	13094.140
2.6085684	13061.406
2.6107587	13027.068
2.6129491	12996.379
2.6151394	12963.279
2.6173297	12937.523
2.6195201	12909.110
2.6217104	12881.897
2.6239008	12854.037
2.6260911	12823.439
2.6282814	12795.359
2.6304718	12760.076
2.6326621	12731.915
2.6348525	12702.699
2.6370428	12675.013
2.6392331	12652.740
2.6414235	12623.045
2.6436138	12593.286
2.6458042	12551.526
2.6479945	12516.694
2.6501848	12476.983
2.6523752	12439.574
2.6545655	12402.092
2.6567559	12367.476
2.6589462	12334.349
2.6611366	12302.911
2.6633269	12274.290
2.6655172	12245.364
2.6677076	12213.548
2.6698979	12178.004
2.6720883	12148.288
2.6742786	12122.385
2.6764689	12090.083
2.6786593	12056.150
2.6808496	12021.583
2.6830400	11995.299
2.6852303	11964.431
2.6874206	11936.613
2.6896110	11912.617
2.6918013	11887.555
2.6939917	11861.251
2.6961820	11832.260
2.6983723	11807.983
2.7005627	11778.407
2.7027530	11748.916
2.7049434	11718.447
2.7071337	11691.545
2.7093241	11667.183
2.7115144	11641.250
2.7137047	11615.885
2.7158951	11590.304
2.7180854	11567.341
2.7202758	11542.094
2.7224661	11522.074
2.7246564	11503.095
2.7268468	11493.633
2.7290371	11494.603
2.7312275	11502.336
2.7334178	11520.530
2.7356081	11545.719
2.7377985	11566.281
2.7399888	11583.565
2.7421792	11581.941
2.7443695	11568.612
2.7465598	11545.714
2.7487502	11523.633
2.7509405	11494.874
2.7531309	11465.897
2.7553212	11430.945
2.7575115	11393.873
2.7597019	11351.358
2.7618922	11313.359
2.7640826	11267.795
2.7662729	11212.717
2.7684633	11146.633
2.7706536	11074.909
2.7728439	11005.533
2.7750343	10940.263
2.7772246	10886.940
2.7794150	10840.848
2.7816053	10801.066
2.7837956	10767.447
2.7859860	10739.076
2.7881763	10713.302
2.7903667	10687.921
2.7925570	10655.696
2.7947473	10628.617
2.7969377	10603.798
2.7991280	10580.547
2.8013184	10559.262
2.8035087	10532.838
2.8056990	10505.697
2.8078894	10477.198
2.8100797	10455.944
2.8122701	10434.071
2.8144604	10416.453
2.8166507	10395.161
2.8188411	10369.646
2.8210314	10350.419
2.8232218	10324.999
2.8254121	10302.337
2.8276025	10275.208
2.8297928	10250.396
2.8319831	10224.741
2.8341735	10198.419
2.8363638	10176.633
2.8385542	10157.260
2.8407445	10136.625
2.8429348	10113.386
2.8451252	10092.154
2.8473155	10074.884
2.8495059	10054.736
2.8516962	10030.222
2.8538865	10005.662
2.8560769	9978.0058
2.8582672	9957.2623
2.8604576	9933.2016
2.8626479	9917.1212
2.8648382	9897.1698
2.8670286	9875.8414
2.8692189	9855.6733
2.8714093	9830.0849
2.8735996	9809.3194
2.8757900	9792.4803
2.8779803	9773.9688
2.8801706	9753.8797
2.8823610	9732.4732
2.8845513	9712.4091
2.8867417	9697.3195
2.8889320	9675.7187
2.8911223	9660.4903
2.8933127	9641.4057
2.8955030	9628.5203
2.8976934	9608.5807
2.8998837	9589.5676
2.9020740	9565.0035
2.9042644	9540.9477
2.9064547	9522.2429
2.9086451	9504.7347
2.9108354	9491.1065
2.9130257	9467.3721
2.9152161	9449.1476
2.9174064	9433.0307
2.9195968	9416.4799
2.9217871	9399.1312
2.9239774	9377.5372
2.9261678	9358.1742
2.9283581	9342.6829
2.9305485	9326.5188
2.9327388	9314.9970
2.9349292	9293.1788
2.9371195	9275.6554
2.9393098	9260.3215
2.9415002	9247.5253
2.9436905	9229.0881
2.9458809	9210.3492
2.9480712	9190.3246
2.9502615	9175.2710
2.9524519	9159.9246
2.9546422	9148.0380
2.9568326	9136.5453
2.9590229	9120.9137
2.9612132	9104.2202
2.9634036	9090.4725
2.9655939	9076.2359
2.9677843	9061.4071
2.9699746	9046.0134
2.9721649	9031.9255
2.9743553	9013.7873
2.9765456	8998.7064
2.9787360	8980.9810
2.9809263	8968.9290
2.9831166	8959.0408
2.9853070	8944.3434
2.9874973	8933.9947
2.9896877	8921.0743
2.9918780	8909.6962
2.9940684	8891.5931
2.9962587	8881.5333
2.9984490	8867.9797
3.0006394	8854.1551
3.0028297	8843.5886
3.0050201	8830.0838
3.0072104	8823.8811
3.0094007	8827.9002
3.0115911	8832.6099
3.0137814	8840.9799
3.0159718	8841.9789
3.0181621	8837.3986
3.0203524	8821.9716
3.0225428	8808.9757
3.0247331	8787.5317
3.0269235	8763.2649
3.0291138	8742.8502
3.0313041	8727.5026
3.0334945	8714.0028
3.0356848	8704.0145
3.0378752	8697.8528
3.0400655	8698.3881
3.0422559	8690.9506
3.0444462	8681.1520
3.0466365	8663.8858
3.0488269	8647.2251
3.0510172	8628.3241
3.0532076	8611.7715
3.0553979	8600.8732
3.0575882	8595.2110
3.0597786	8596.0944
3.0619689	8592.7371
3.0641593	8586.3632
3.0663496	8579.9549
3.0685399	8572.1846
3.0707303	8566.9475
3.0729206	8557.9540
3.0751110	8547.0472
3.0773013	8533.0301
3.0794916	8521.0314
3.0816820	8512.1116
3.0838723	8504.5937
3.0860627	8497.8296
3.0882530	8487.6135
3.0904433	8478.3351
3.0926337	8463.9604
3.0948240	8455.1294
3.0970144	8442.5638
3.0992047	8428.2340
3.1013951	8408.6636
3.1035854	8392.5399
3.1057757	8377.3253
3.1079661	8366.6663
3.1101564	8359.4749
3.1123468	8346.6922
3.1145371	8335.1016
3.1167274	8321.9485
3.1189178	8312.2512
3.1211081	8303.1719
3.1232985	8296.6405
3.1254888	8291.6130
3.1276791	8287.2634
3.1298695	8281.3834
3.1320598	8275.2952
3.1342502	8268.0580
3.1364405	8265.7434
3.1386308	8262.8707
3.1408212	8254.8229
3.1430115	8245.4561
3.1452019	8237.1217
3.1473922	8230.7563
3.1495825	8222.9772
3.1517729	8215.6099
3.1539632	8209.1399
3.1561536	8205.5966
3.1583439	8205.0412
3.1605343	8206.3716
3.1627246	8206.8030
3.1649149	8202.7942
3.1671053	8199.9819
3.1692956	8197.0605
3.1714860	8193.8091
3.1736763	8194.0049
3.1758666	8191.6890
3.1780570	8194.7343
3.1802473	8194.5998
3.1824377	8187.9943
3.1846280	8176.4737
3.1868183	8166.2496
3.1890087	8161.9566
3.1911990	8159.8214
3.1933894	8156.1113
3.1955797	8152.9953
3.1977700	8148.1524
3.1999604	8147.8671
3.2021507	8141.4449
3.2043411	8139.8164
3.2065314	8136.4191
3.2087218	8136.0518
3.2109121	8131.8369
3.2131024	8127.8528
3.2152928	8124.8124
3.2174831	8118.8419
3.2196735	8115.6327
3.2218638	8112.3201
3.2240541	8112.7186
3.2262445	8115.3462
3.2284348	8115.6248
3.2306252	8112.6447
3.2328155	8110.6954
3.2350058	8105.5179
3.2371962	8104.0518
3.2393865	8100.8557
3.2415769	8102.6088
3.2437672	8107.2801
3.2459575	8108.4977
3.2481479	8110.1436
3.2503382	8104.5781
3.2525286	8100.6782
3.2547189	8091.7156
3.2569092	8087.4186
3.2590996	8090.5791
3.2612899	8092.1998
3.2634803	8097.3671
3.2656706	8098.1136
3.2678610	8102.9983
3.2700513	8101.3262
3.2722416	8101.9627
3.2744320	8099.3726
3.2766223	8095.7123
3.2788127	8093.1390
3.2810030	8092.5489
3.2831933	8095.5248
3.2853837	8095.7038
3.2875740	8095.0751
3.2897644	8092.0178
3.2919547	8089.1092
3.2941450	8088.7527
3.2963354	8094.8342
3.2985257	8101.7751
3.3007161	8107.0747
3.3029064	8109.5073
3.3050967	8113.7103
3.3072871	8123.8009
3.3094774	8129.7869
3.3116678	8138.6537
3.3138581	8140.4612
3.3160484	8147.5162
3.3182388	8155.7651
3.3204291	8159.8508
3.3226195	8160.2714
3.3248098	8160.0051
3.3270002	8164.7148
3.3291905	8169.9898
3.3313808	8168.9491
3.3335712	8167.7670
3.3357615	8171.4517
3.3379519	8176.3808
3.3401422	8177.1676
3.3423325	8176.0676
3.3445229	8173.7464
3.3467132	8173.7527
3.3489036	8172.6052
3.3510939	8174.3053
3.3532842	8178.4005
3.3554746	8186.3595
3.3576649	8188.5626
3.3598553	8198.1461
3.3620456	8201.2765
3.3642359	8207.3124
3.3664263	8207.8399
3.3686166	8206.9627
3.3708070	8212.7812
3.3729973	8215.3100
3.3751877	8219.8820
3.3773780	8222.0943
3.3795683	8229.5577
3.3817587	8240.1555
3.3839490	8246.2558
3.3861394	8249.7345
3.3883297	8253.4547
3.3905200	8255.8692
3.3927104	8263.5996
3.3949007	8272.3566
3.3970911	8281.8365
3.3992814	8288.2725
3.4014717	8293.7712
3.4036621	8302.9431
3.4058524	8304.9382
3.4080428	8311.2499
3.4102331	8310.5381
3.4124234	8317.9462
3.4146138	8326.0597
3.4168041	8335.8112
3.4189945	8345.5610
3.4211848	8351.6996
3.4233751	8360.5249
3.4255655	8367.9921
3.4277558	8376.7116
3.4299462	8383.4944
3.4321365	8390.2918
3.4343269	8395.6320
3.4365172	8402.1721
3.4387075	8408.6388
3.4408979	8417.4705
3.4430882	8422.5176
3.4452786	8430.5939
3.4474689	8433.3766
3.4496592	8439.1632
3.4518496	8449.0044
3.4540399	8461.6571
3.4562303	8471.9351
3.4584206	8483.2768
3.4606109	8488.4775
3.4628013	8498.1036
3.4649916	8509.6241
3.4671820	8520.8097
3.4693723	8531.8178
3.4715626	8537.8964
3.4737530	8545.8707
3.4759433	8551.8783
3.4781337	8562.7188
3.4803240	8574.1485
3.4825143	8589.4863
3.4847047	8599.1607
3.4868950	8606.9323
3.4890854	8614.4940
3.4912757	8622.3092
3.4934661	8631.5102
3.4956564	8640.2290
3.4978467	8651.4908
3.5000371	8664.1141
3.5022274	8674.4743
3.5044178	8685.0029
3.5066081	8694.8518
3.5087984	8704.2077
3.5109888	8713.8144
3.5131791	8721.2976
3.5153695	8731.8707
3.5175598	8744.2133
3.5197501	8756.5113
3.5219405	8763.9111
3.5241308	8771.2181
3.5263212	8777.8647
3.5285115	8791.3551
3.5307018	8804.7625
3.5328922	8818.5315
3.5350825	8827.6820
3.5372729	8839.3160
3.5394632	8846.0440
3.5416536	8854.8954
3.5438439	8865.2646
3.5460342	8877.3910
3.5482246	8890.3741
3.5504149	8900.6405
3.5526053	8910.0614
3.5547956	8918.8509
3.5569859	8927.3203
3.5591763	8944.3216
3.5613666	8956.9678
3.5635570	8968.9160
3.5657473	8977.8730
3.5679376	8992.1396
3.5701280	9008.8146
3.5723183	9026.5748
3.5745087	9046.2452
3.5766990	9068.6595
3.5788893	9097.7263
3.5810797	9126.6910
3.5832700	9155.3391
3.5854604	9180.5134
3.5876507	9203.9352
3.5898410	9225.1930
3.5920314	9242.7070
3.5942217	9252.0132
3.5964121	9261.6231
3.5986024	9267.6498
3.6007928	9276.8987
3.6029831	9287.7139
3.6051734	9299.5471
3.6073638	9314.8693
3.6095541	9327.6802
3.6117445	9336.0188
3.6139348	9336.5849
3.6161251	9333.5058
3.6183155	9329.8434
3.6205058	9323.9816
3.6226962	9321.4488
3.6248865	9320.1089
3.6270768	9327.5353
3.6292672	9335.8264
3.6314575	9342.0382
3.6336479	9348.8705
3.6358382	9359.5893
3.6380285	9371.7595
3.6402189	9382.5170
3.6424092	9394.1748
3.6445996	9404.4609
3.6467899	9416.3980
3.6489802	9429.5630
3.6511706	9443.4992
3.6533609	9455.8308
3.6555513	9469.0879
3.6577416	9479.8000
3.6599320	9495.3292
3.6621223	9510.4990
3.6643126	9526.3728
3.6665030	9536.7800
3.6686933	9551.8048
3.6708837	9564.5102
3.6730740	9579.1118
3.6752643	9588.7122
3.6774547	9601.0338
3.6796450	9613.0873
3.6818354	9622.7692
3.6840257	9628.8926
3.6862160	9639.8100
3.6884064	9649.2093
3.6905967	9659.1806
3.6927871	9667.6846
3.6949774	9679.4722
3.6971677	9694.9699
3.6993581	9707.1816
3.7015484	9722.3836
3.7037388	9734.0980
3.7059291	9751.1547
3.7081195	9761.7931
3.7103098	9777.5470
3.7125001	9790.8590
3.7146905	9797.7640
3.7168808	9808.5668
3.7190712	9816.5307
3.7212615	9827.9332
3.7234518	9838.3353
3.7256422	9845.3505
3.7278325	9857.8508
3.7300229	9866.8017
3.7322132	9879.4173
3.7344035	9891.4988
3.7365939	9903.9021
3.7387842	9915.2797
3.7409746	9926.4467
3.7431649	9935.8770
3.7453552	9948.5651
3.7475456	9961.5477
3.7497359	9974.8047
3.7519263	9984.7760
3.7541166	9994.7862
3.7563069	10005.365
3.7584973	10015.602
3.7606876	10031.999
3.7628780	10042.552
3.7650683	10049.810
3.7672587	10053.902
3.7694490	10063.705
3.7716393	10077.394
3.7738297	10089.223
3.7760200	10100.190
3.7782104	10109.012
3.7804007	10118.901
3.7825910	10126.755
3.7847814	10137.277
3.7869717	10150.471
3.7891621	10163.742
3.7913524	10176.817
3.7935427	10187.566
3.7957331	10195.611
3.7979234	10201.050
3.8001138	10208.213
3.8023041	10222.780
3.8044944	10233.185
3.8066848	10240.910
3.8088751	10246.936
3.8110655	10256.995
3.8132558	10266.135
3.8154461	10279.179
3.8176365	10289.321
3.8198268	10301.284
3.8220172	10311.831
3.8242075	10321.770
3.8263979	10329.233
3.8285882	10338.552
3.8307785	10345.555
3.8329689	10351.538
3.8351592	10356.705
3.8373496	10365.168
3.8395399	10373.446
3.8417302	10383.038
3.8439206	10385.671
3.8461109	10397.053
3.8483013	10403.602
3.8504916	10411.158
3.8526819	10420.567
3.8548723	10430.590
3.8570626	10442.838
3.8592530	10449.407
3.8614433	10463.592
3.8636336	10482.929
3.8658240	10508.004
3.8680143	10538.455
3.8702047	10567.897
3.8723950	10604.706
3.8745854	10637.194
3.8767757	10668.166
3.8789660	10693.542
3.8811564	10715.879
3.8833467	10732.190
3.8855371	10739.511
3.8877274	10744.062
3.8899177	10743.921
3.8921081	10751.044
3.8942984	10752.989
3.8964888	10757.341
3.8986791	10757.513
3.9008694	10759.541
3.9030598	10748.248
3.9052501	10730.420
3.9074405	10709.785
3.9096308	10686.805
3.9118211	10671.593
3.9140115	10654.784
3.9162018	10644.644
3.9183922	10635.956
3.9205825	10634.105
3.9227728	10635.650
3.9249632	10638.763
3.9271535	10645.903
3.9293439	10648.135
3.9315342	10651.237
3.9337246	10655.248
3.9359149	10662.327
3.9381052	10665.261
3.9402956	10665.563
3.9424859	10666.602
3.9446763	10664.794
3.9468666	10665.437
3.9490569	10664.776
3.9512473	10667.981
3.9534376	10671.718
3.9556280	10675.768
3.9578183	10678.159
3.9600086	10678.166
3.9621990	10676.902
3.9643893	10680.247
3.9665797	10683.297
3.9687700	10686.436
3.9709603	10686.246
3.9731507	10687.085
3.9753410	10688.420
3.9775314	10693.130
3.9797217	10696.685
3.9819120	10701.638
3.9841024	10703.945
3.9862927	10710.668
3.9884831	10712.356
3.9906734	10715.820
3.9928638	10712.522
3.9950541	10710.931
3.9972444	10711.740
3.9994348	10711.863
4.0016251	10711.498
4.0038155	10708.626
4.0060058	10708.205
4.0081961	10710.293
4.0103865	10715.951
4.0125768	10719.518
4.0147672	10721.017
4.0169575	10718.783
4.0191478	10719.854
4.0213382	10721.224
4.0235285	10727.097
4.0257189	10733.672
4.0279092	10739.728
4.0300995	10743.982
4.0322899	10750.610
4.0344802	10755.998
4.0366706	10760.131
4.0388609	10760.541
4.0410513	10760.396
4.0432416	10764.801
4.0454319	10773.390
4.0476223	10784.995
4.0498126	10804.249
4.0520030	10826.906
4.0541933	10850.074
4.0563836	10868.890
4.0585740	10882.150
4.0607643	10885.317
4.0629547	10878.703
4.0651450	10869.863
4.0673353	10856.062
4.0695257	10845.400
4.0717160	10833.756
4.0739064	10825.209
4.0760967	10823.565
4.0782870	10820.427
4.0804774	10819.255
4.0826677	10811.267
4.0848581	10802.350
4.0870484	10784.646
4.0892387	10765.165
4.0914291	10743.797
4.0936194	10724.936
4.0958098	10709.288
4.0980001	10706.625
4.1001905	10707.197
4.1023808	10710.098
4.1045711	10701.779
4.1067615	10692.255
4.1089518	10685.469
4.1111422	10678.218
4.1133325	10668.712
4.1155228	10658.663
4.1177132	10649.832
4.1199035	10635.926
4.1220939	10623.889
4.1242842	10612.713
4.1264745	10604.155
4.1286649	10593.383
4.1308552	10579.880
4.1330456	10565.135
4.1352359	10551.261
4.1374262	10542.376
4.1396166	10535.754
4.1418069	10527.776
4.1439973	10515.926
4.1461876	10511.834
4.1483779	10508.879
4.1505683	10505.715
4.1527586	10502.006
4.1549490	10498.939
4.1571393	10498.504
4.1593297	10492.085
4.1615200	10485.811
4.1637103	10480.967
4.1659007	10474.320
4.1680910	10470.050
4.1702814	10462.321
4.1724717	10454.836
4.1746620	10442.323
4.1768524	10432.788
4.1790427	10427.227
4.1812331	10421.305
4.1834234	10406.877
4.1856137	10394.942
4.1878041	10381.957
4.1899944	10373.504
4.1921848	10363.831
4.1943751	10352.195
4.1965654	10344.311
4.1987558	10336.478
4.2009461	10328.619
4.2031365	10321.001
4.2053268	10309.780
4.2075172	10301.925
4.2097075	10293.800
4.2118978	10287.054
4.2140882	10277.113
4.2162785	10269.312
4.2184689	10264.302
4.2206592	10258.040
4.2228495	10254.772
4.2250399	10245.469
4.2272302	10236.839
4.2294206	10227.418
4.2316109	10218.800
4.2338012	10215.682
4.2359916	10211.907
4.2381819	10205.797
4.2403723	10193.881
4.2425626	10184.681
4.2447529	10175.608
4.2469433	10169.314
4.2491336	10162.946
4.2513240	10158.075
4.2535143	10151.234
4.2557046	10144.472
4.2578950	10135.259
4.2600853	10124.805
4.2622757	10113.636
4.2644660	10102.931
4.2666564	10091.709
4.2688467	10080.261
4.2710370	10068.638
4.2732274	10056.302
4.2754177	10046.535
4.2776081	10032.758
4.2797984	10020.401
4.2819887	10012.039
4.2841791	10001.124
4.2863694	9989.0029
4.2885598	9977.8108
4.2907501	9965.7885
4.2929404	9956.6599
4.2951308	9943.1184
4.2973211	9934.2941
4.2995115	9925.9526
4.3017018	9917.4184
4.3038921	9908.5530
4.3060825	9896.5580
4.3082728	9886.3547
4.3104632	9878.6838
4.3126535	9872.6907
4.3148438	9864.5651
4.3170342	9851.3617
4.3192245	9838.5694
4.3214149	9828.8469
4.3236052	9818.2181
4.3257956	9806.4639
4.3279859	9793.0488
4.3301762	9780.3966
4.3323666	9769.9429
4.3345569	9761.2194
4.3367473	9755.0394
4.3389376	9745.5063
4.3411279	9739.4740
4.3433183	9728.8612
4.3455086	9717.3400
4.3476990	9704.1030
4.3498893	9689.5357
4.3520796	9680.3291
4.3542700	9674.3103
4.3564603	9672.3094
4.3586507	9669.7549
4.3608410	9674.9358
4.3630313	9691.0604
4.3652217	9719.8924
4.3674120	9762.1461
4.3696024	9814.3352
4.3717927	9872.0505
4.3739831	9924.4199
4.3761734	9961.3954
4.3783637	9979.1154
4.3805541	9982.8066
4.3827444	9971.5576
[truncated: 3,000 more rows]
