# Supplementary material for: Mechanochemically-induced glass formation from two-dimensional hybrid organic–inorganic perovskites
Source: Chem Sci. 2024 Apr 19;15(19):7198–205. doi: 10.1039/d4sc00905c (PMC11095504; doi:10.1039/d4sc00905c)
Supplement: SC-015-D4SC00905C-s002 [file SC-015-D4SC00905C-s002.zip › XRD_data_and_TOPAS_input_file/012295.xy]

0.0042531738	0.0000000
0.0064435146	0.0000000
0.0086338554	0.0000000
0.010824196	0.0000000
0.013014537	0.0000000
0.015204878	0.0000000
0.017395219	0.0000000
0.019585559	0.0000000
0.021775900	0.0000000
0.023966241	0.0000000
0.026156582	0.0000000
0.028346922	0.0000000
0.030537263	0.0000000
0.032727604	0.0000000
0.034917945	0.0000000
0.037108286	0.0000000
0.039298626	0.0000000
0.041488967	0.0000000
0.043679308	0.0000000
0.045869649	0.0000000
0.048059990	0.0000000
0.050250330	0.0000000
0.052440671	0.0000000
0.054631012	0.0000000
0.056821353	0.0000000
0.059011694	0.0000000
0.061202034	0.0000000
0.063392375	0.0000000
0.065582716	0.0000000
0.067773057	0.0000000
0.069963398	0.0000000
0.072153738	0.0000000
0.074344079	0.0000000
0.076534420	0.0000000
0.078724761	0.0000000
0.080915101	0.0000000
0.083105442	0.0000000
0.085295783	0.0000000
0.087486124	0.0000000
0.089676465	0.0000000
0.091866805	0.0000000
0.094057146	0.0000000
0.096247487	0.0000000
0.098437828	0.0000000
0.10062817	0.0000000
0.10281851	0.0000000
0.10500885	0.0000000
0.10719919	0.0000000
0.10938953	0.0000000
0.11157987	0.0000000
0.11377021	0.0000000
0.11596055	0.0000000
0.11815089	0.0000000
0.12034124	0.0000000
0.12253158	0.0000000
0.12472192	0.0000000
0.12691226	0.0000000
0.12910260	0.0000000
0.13129294	0.0000000
0.13348328	0.0000000
0.13567362	0.0000000
0.13786396	0.0000000
0.14005430	0.0000000
0.14224464	0.0000000
0.14443498	0.0000000
0.14662533	0.0000000
0.14881567	0.0000000
0.15100601	0.0000000
0.15319635	0.0000000
0.15538669	0.0000000
0.15757703	0.0000000
0.15976737	0.0000000
0.16195771	0.0000000
0.16414805	0.0000000
0.16633839	0.0000000
0.16852873	0.0000000
0.17071907	0.0000000
0.17290941	0.0000000
0.17509976	0.0000000
0.17729010	0.0000000
0.17948044	0.0000000
0.18167078	0.0000000
0.18386112	0.0000000
0.18605146	0.0000000
0.18824180	0.0000000
0.19043214	0.0000000
0.19262248	0.0000000
0.19481282	0.0000000
0.19700316	0.0000000
0.19919350	0.0000000
0.20138384	0.0000000
0.20357419	0.0000000
0.20576453	0.0000000
0.20795487	0.0000000
0.21014521	0.0000000
0.21233555	0.0000000
0.21452589	0.0000000
0.21671623	0.0000000
0.21890657	0.0000000
0.22109691	0.0000000
0.22328725	0.0000000
0.22547759	0.0000000
0.22766793	0.0000000
0.22985828	0.0000000
0.23204862	0.0000000
0.23423896	0.0000000
0.23642930	0.0000000
0.23861964	0.0000000
0.24080998	0.0000000
0.24300032	0.0000000
0.24519066	0.0000000
0.24738100	0.0000000
0.24957134	0.0000000
0.25176168	0.0000000
0.25395202	0.0000000
0.25614236	0.0000000
0.25833271	0.0000000
0.26052305	0.0000000
0.26271339	0.0000000
0.26490373	0.0000000
0.26709407	0.0000000
0.26928441	0.0000000
0.27147475	0.0000000
0.27366509	0.0000000
0.27585543	0.0000000
0.27804577	0.0000000
0.28023611	0.0000000
0.28242645	0.0000000
0.28461679	0.0000000
0.28680714	0.0000000
0.28899748	0.0000000
0.29118782	0.0000000
0.29337816	0.0000000
0.29556850	0.0000000
0.29775884	0.0000000
0.29994918	0.0000000
0.30213952	0.0000000
0.30432986	0.0000000
0.30652020	0.0000000
0.30871054	0.0000000
0.31090088	0.0000000
0.31309123	0.0000000
0.31528157	0.0000000
0.31747191	0.0000000
0.31966225	0.0000000
0.32185259	0.0000000
0.32404293	0.0000000
0.32623327	0.0000000
0.32842361	0.0000000
0.33061395	0.0000000
0.33280429	0.0000000
0.33499463	0.0000000
0.33718497	0.0000000
0.33937531	0.0000000
0.34156566	0.0000000
0.34375600	0.0000000
0.34594634	0.0000000
0.34813668	0.0000000
0.35032702	0.0000000
0.35251736	0.0000000
0.35470770	0.0000000
0.35689804	0.0000000
0.35908838	0.0000000
0.36127872	0.0000000
0.36346906	0.0000000
0.36565940	0.0000000
0.36784975	0.0000000
0.37004009	0.0000000
0.37223043	0.0000000
0.37442077	0.0000000
0.37661111	0.0000000
0.37880145	0.0000000
0.38099179	0.0000000
0.38318213	0.0000000
0.38537247	0.0000000
0.38756281	0.0000000
0.38975315	0.0000000
0.39194349	0.0000000
0.39413383	0.0000000
0.39632418	0.0000000
0.39851452	0.0000000
0.40070486	0.0000000
0.40289520	0.0000000
0.40508554	0.0000000
0.40727588	0.0000000
0.40946622	0.0000000
0.41165656	0.0000000
0.41384690	0.0000000
0.41603724	0.0000000
0.41822758	0.0000000
0.42041792	0.0000000
0.42260826	0.0000000
0.42479861	0.0000000
0.42698895	0.0000000
0.42917929	0.0000000
0.43136963	0.0000000
0.43355997	0.0000000
0.43575031	0.0000000
0.43794065	0.0000000
0.44013099	0.0000000
0.44232133	0.0000000
0.44451167	0.0000000
0.44670201	0.0000000
0.44889235	0.0000000
0.45108270	0.0000000
0.45327304	0.0000000
0.45546338	0.0000000
0.45765372	0.0000000
0.45984406	0.0000000
0.46203440	0.0000000
0.46422474	0.0000000
0.46641508	0.0000000
0.46860542	0.0000000
0.47079576	0.0000000
0.47298610	0.0000000
0.47517644	0.0000000
0.47736678	0.0000000
0.47955713	0.0000000
0.48174747	0.0000000
0.48393781	0.0000000
0.48612815	0.0000000
0.48831849	0.0000000
0.49050883	0.0000000
0.49269917	0.0000000
0.49488951	0.0000000
0.49707985	0.0000000
0.49927019	4940.7414
0.50146053	5144.6976
0.50365087	5106.6862
0.50584121	5119.4390
0.50803156	5144.1501
0.51022190	5188.2487
0.51241224	5224.9694
0.51460258	5260.7283
0.51679292	5287.2813
0.51898326	5330.5427
0.52117360	5352.0056
0.52336394	5376.5264
0.52555428	5397.5274
0.52774462	5430.1601
0.52993496	5456.9784
0.53212530	5480.4211
0.53431565	5521.6329
0.53650599	5555.1721
0.53869633	5589.6792
0.54088667	5631.5453
0.54307701	5665.3131
0.54526735	5690.4877
0.54745769	5712.3066
0.54964803	5744.8188
0.55183837	5764.6930
0.55402871	5772.4162
0.55621905	5782.6734
0.55840939	5806.8275
0.56059973	5826.1616
0.56279008	5834.8618
0.56498042	5844.7030
0.56717076	5866.3728
0.56936110	5884.4549
0.57155144	5922.5818
0.57374178	5963.5859
0.57593212	6009.6956
0.57812246	6067.0729
0.58031280	6101.4207
0.58250314	6142.5495
0.58469348	6183.5069
0.58688382	6239.2365
0.58907416	6305.5234
0.59126451	6380.5803
0.59345485	6464.4604
0.59564519	6568.3686
0.59783553	6658.5949
0.60002587	6762.3397
0.60221621	6848.9612
0.60440655	6938.4900
0.60659689	7019.4482
0.60878723	7089.5746
0.61097757	7159.6983
0.61316791	7206.0748
0.61535825	7259.0874
0.61754860	7284.9752
0.61973894	7294.7445
0.62192928	7286.1754
0.62411962	7277.5728
0.62630996	7263.1212
0.62850030	7241.1845
0.63069064	7228.0583
0.63288098	7233.9177
0.63507132	7246.3706
0.63726166	7259.6577
0.63945200	7264.4211
0.64164234	7281.2354
0.64383268	7308.6249
0.64602303	7344.3091
0.64821337	7399.2486
0.65040371	7439.6034
0.65259405	7494.6920
0.65478439	7533.1488
0.65697473	7570.8303
0.65916507	7622.2157
0.66135541	7668.3752
0.66354575	7729.6902
0.66573609	7781.6271
0.66792643	7833.6196
0.67011677	7898.6086
0.67230711	7962.7939
0.67449746	8027.1985
0.67668780	8082.4718
0.67887814	8137.5195
0.68106848	8208.6505
0.68325882	8273.1078
0.68544916	8334.0605
0.68763950	8382.8690
0.68982984	8447.8176
0.69202018	8526.4072
0.69421052	8600.0882
0.69640086	8666.8045
0.69859120	8726.6472
0.70078155	8790.2067
0.70297189	8856.3911
0.70516223	8932.9220
0.70735257	9010.5881
0.70954291	9076.7111
0.71173325	9146.7976
0.71392359	9216.0638
0.71611393	9274.0880
0.71830427	9337.1343
0.72049461	9396.3835
0.72268495	9463.2350
0.72487529	9527.1556
0.72706563	9584.0777
0.72925598	9638.3519
0.73144632	9699.9548
0.73363666	9755.1593
0.73582700	9806.5771
0.73801734	9851.0238
0.74020768	9886.8210
0.74239802	9920.4395
0.74458836	9950.0721
0.74677870	9993.0862
0.74896904	10030.150
0.75115938	10082.947
0.75334972	10110.709
0.75554006	10143.569
0.75773041	10159.499
0.75992075	10175.392
0.76211109	10186.926
0.76430143	10207.827
0.76649177	10203.853
0.76868211	10205.597
0.77087245	10185.079
0.77306279	10185.433
0.77525313	10167.145
0.77744347	10157.939
0.77963381	10139.289
0.78182415	10128.358
0.78401450	10105.968
0.78620484	10089.341
0.78839518	10073.307
0.79058552	10062.500
0.79277586	10044.751
0.79496620	10018.691
0.79715654	9994.9631
0.79934688	9965.1699
0.80153722	9943.5452
0.80372756	9915.3405
0.80591790	9888.1927
0.80810824	9851.8965
0.81029858	9810.6649
0.81248893	9770.8514
0.81467927	9734.3009
0.81686961	9697.0722
0.81905995	9665.1494
0.82125029	9620.8210
0.82344063	9580.1334
0.82563097	9530.9401
0.82782131	9492.2564
0.83001165	9454.2746
0.83220199	9414.0651
0.83439233	9379.9980
0.83658267	9342.7570
0.83877301	9301.4430
0.84096336	9258.0334
0.84315370	9209.0610
0.84534404	9171.6829
0.84753438	9137.7304
0.84972472	9112.5703
0.85191506	9081.7444
0.85410540	9046.6105
0.85629574	9015.1714
0.85848608	8984.1770
0.86067642	8963.9847
0.86286676	8943.7089
0.86505710	8918.7935
0.86724745	8901.9966
0.86943779	8881.7887
0.87162813	8859.0587
0.87381847	8832.9637
0.87600881	8809.3831
0.87819915	8789.8725
0.88038949	8772.8687
0.88257983	8756.2449
0.88477017	8740.3524
0.88696051	8732.0221
0.88915085	8716.6057
0.89134119	8701.5271
0.89353153	8681.0834
0.89572188	8680.4080
0.89791222	8673.2252
0.90010256	8678.4077
0.90229290	8672.0677
0.90448324	8667.2523
0.90667358	8654.8919
0.90886392	8645.6866
0.91105426	8636.1815
0.91324460	8627.3400
0.91543494	8623.2668
0.91762528	8615.7814
0.91981562	8616.6246
0.92200597	8612.3195
0.92419631	8613.5576
0.92638665	8609.2871
0.92857699	8609.0045
0.93076733	8613.7885
0.93295767	8612.8493
0.93514801	8627.5016
0.93733835	8634.0480
0.93952869	8648.3083
0.94171903	8641.7691
0.94390937	8644.9066
0.94609971	8649.1733
0.94829005	8657.4682
0.95048040	8662.5276
0.95267074	8663.5966
0.95486108	8675.2723
0.95705142	8687.0567
0.95924176	8698.1844
0.96143210	8697.1137
0.96362244	8696.2347
0.96581278	8695.8823
0.96800312	8704.4936
0.97019346	8711.3889
0.97238380	8731.3280
0.97457414	8746.8222
0.97676448	8764.3478
0.97895483	8779.7473
0.98114517	8783.5336
0.98333551	8796.1003
0.98552585	8805.4561
0.98771619	8828.9201
0.98990653	8843.3592
0.99209687	8855.0289
0.99428721	8864.3784
0.99647755	8868.1905
0.99866789	8888.9558
1.0008582	8903.1872
1.0030486	8923.7139
1.0052389	8934.0711
1.0074293	8948.9142
1.0096196	8967.4441
1.0118099	8994.0014
1.0140003	9012.5102
1.0161906	9039.4925
1.0183810	9063.2326
1.0205713	9086.1141
1.0227616	9105.3280
1.0249520	9123.5141
1.0271423	9153.6826
1.0293327	9178.8081
1.0315230	9189.2429
1.0337133	9197.8976
1.0359037	9215.2699
1.0380940	9246.1699
1.0402844	9266.6869
1.0424747	9293.1991
1.0446650	9317.9917
1.0468554	9340.1622
1.0490457	9362.6342
1.0512361	9381.3526
1.0534264	9400.3220
1.0556168	9413.7649
1.0578071	9426.4490
1.0599974	9439.3158
1.0621878	9458.0034
1.0643781	9488.9170
1.0665685	9513.8641
1.0687588	9540.4632
1.0709491	9564.8301
1.0731395	9592.3824
1.0753298	9620.9438
1.0775202	9648.6121
1.0797105	9674.2647
1.0819008	9702.6655
1.0840912	9722.4481
1.0862815	9745.0552
1.0884719	9772.9823
1.0906622	9795.6099
1.0928525	9821.2937
1.0950429	9846.4983
1.0972332	9874.4661
1.0994236	9900.1595
1.1016139	9922.0250
1.1038043	9944.7670
1.1059946	9968.0349
1.1081849	9995.4851
1.1103753	10023.980
1.1125656	10048.774
1.1147560	10072.927
1.1169463	10099.380
1.1191366	10131.786
1.1213270	10161.474
1.1235173	10182.686
1.1257077	10206.728
1.1278980	10232.024
1.1300883	10251.399
1.1322787	10275.811
1.1344690	10303.052
1.1366594	10341.266
1.1388497	10376.958
1.1410400	10404.537
1.1432304	10431.810
1.1454207	10452.280
1.1476111	10477.079
1.1498014	10501.974
1.1519917	10537.053
1.1541821	10561.526
1.1563724	10590.665
1.1585628	10616.183
1.1607531	10642.369
1.1629435	10672.056
1.1651338	10703.113
1.1673241	10743.274
1.1695145	10768.635
1.1717048	10799.411
1.1738952	10823.931
1.1760855	10849.993
1.1782758	10880.825
1.1804662	10903.379
1.1826565	10930.570
1.1848469	10954.161
1.1870372	10981.076
1.1892275	11012.850
1.1914179	11037.021
1.1936082	11073.380
1.1957986	11110.577
1.1979889	11147.751
1.2001792	11184.579
1.2023696	11210.045
1.2045599	11243.915
1.2067503	11275.121
1.2089406	11310.085
1.2111309	11343.399
1.2133213	11382.587
1.2155116	11423.110
1.2177020	11465.903
1.2198923	11506.656
1.2220827	11539.936
1.2242730	11568.035
1.2264633	11600.348
1.2286537	11627.947
1.2308440	11657.280
1.2330344	11680.759
1.2352247	11716.131
1.2374150	11743.008
1.2396054	11768.324
1.2417957	11793.581
1.2439861	11828.888
1.2461764	11864.548
1.2483667	11901.230
1.2505571	11924.612
1.2527474	11953.496
1.2549378	11988.222
1.2571281	12018.820
1.2593184	12052.899
1.2615088	12078.230
1.2636991	12116.663
1.2658895	12145.808
1.2680798	12183.017
1.2702702	12227.551
1.2724605	12263.206
1.2746508	12301.870
1.2768412	12325.901
1.2790315	12359.746
1.2812219	12394.444
1.2834122	12420.121
1.2856025	12454.965
1.2877929	12489.939
1.2899832	12536.260
1.2921736	12572.670
1.2943639	12616.280
1.2965542	12658.172
1.2987446	12699.289
1.3009349	12740.781
1.3031253	12775.609
1.3053156	12806.882
1.3075059	12834.907
1.3096963	12866.796
1.3118866	12907.340
1.3140770	12955.464
1.3162673	13005.440
1.3184576	13052.321
1.3206480	13100.475
1.3228383	13144.440
1.3250287	13187.385
1.3272190	13221.025
1.3294094	13258.554
1.3315997	13292.352
1.3337900	13322.283
1.3359804	13368.166
1.3381707	13412.180
1.3403611	13461.278
1.3425514	13507.006
1.3447417	13553.529
1.3469321	13606.142
1.3491224	13648.735
1.3513128	13696.899
1.3535031	13742.778
1.3556934	13780.261
1.3578838	13827.403
1.3600741	13869.675
1.3622645	13925.145
1.3644548	13976.260
1.3666451	14034.913
1.3688355	14086.935
1.3710258	14133.360
1.3732162	14183.740
1.3754065	14233.623
1.3775968	14283.167
1.3797872	14323.365
1.3819775	14371.774
1.3841679	14421.974
1.3863582	14473.003
1.3885486	14524.423
1.3907389	14570.908
1.3929292	14618.269
1.3951196	14675.932
1.3973099	14729.682
1.3995003	14787.518
1.4016906	14842.841
1.4038809	14899.216
1.4060713	14956.649
1.4082616	15010.349
1.4104520	15066.985
1.4126423	15129.786
1.4148326	15191.552
1.4170230	15249.477
1.4192133	15300.935
1.4214037	15357.084
1.4235940	15417.845
1.4257843	15476.192
1.4279747	15536.487
1.4301650	15598.351
1.4323554	15654.787
1.4345457	15716.469
1.4367361	15774.336
1.4389264	15841.038
1.4411167	15897.951
1.4433071	15966.289
1.4454974	16034.796
1.4476878	16095.022
1.4498781	16155.797
1.4520684	16216.376
1.4542588	16284.873
1.4564491	16351.480
1.4586395	16420.035
1.4608298	16493.547
1.4630201	16555.988
1.4652105	16622.868
1.4674008	16679.589
1.4695912	16741.342
1.4717815	16813.560
1.4739718	16887.181
1.4761622	16967.456
1.4783525	17041.495
1.4805429	17107.723
1.4827332	17178.957
1.4849235	17248.580
1.4871139	17328.668
1.4893042	17397.480
1.4914946	17475.911
1.4936849	17546.192
1.4958753	17621.816
1.4980656	17698.659
1.5002559	17766.206
1.5024463	17841.395
1.5046366	17911.064
1.5068270	17984.170
1.5090173	18060.277
1.5112076	18135.194
1.5133980	18217.191
1.5155883	18300.989
1.5177787	18380.787
1.5199690	18456.790
1.5221593	18528.733
1.5243497	18613.567
1.5265400	18689.136
1.5287304	18766.474
1.5309207	18853.848
1.5331110	18939.705
1.5353014	19026.817
1.5374917	19101.287
1.5396821	19181.711
1.5418724	19260.272
1.5440627	19345.985
1.5462531	19425.204
1.5484434	19502.252
1.5506338	19577.155
1.5528241	19651.115
1.5550145	19731.934
1.5572048	19813.844
1.5593951	19909.808
1.5615855	19996.422
1.5637758	20086.733
1.5659662	20173.190
1.5681565	20254.220
1.5703468	20334.573
1.5725372	20416.576
1.5747275	20511.349
1.5769179	20604.081
1.5791082	20700.768
1.5812985	20787.069
1.5834889	20860.623
1.5856792	20938.639
1.5878696	21011.883
1.5900599	21096.556
1.5922502	21182.591
1.5944406	21270.303
1.5966309	21356.442
1.5988213	21435.723
1.6010116	21516.136
1.6032020	21590.967
1.6053923	21680.030
1.6075826	21761.332
1.6097730	21843.220
1.6119633	21927.829
1.6141537	22003.239
1.6163440	22088.873
1.6185343	22168.272
1.6207247	22251.861
1.6229150	22333.340
1.6251054	22412.961
1.6272957	22498.003
1.6294860	22577.665
1.6316764	22654.653
1.6338667	22741.078
1.6360571	22824.997
1.6382474	22922.527
1.6404377	22993.329
1.6426281	23073.832
1.6448184	23147.523
1.6470088	23228.020
1.6491991	23303.510
1.6513894	23367.883
1.6535798	23442.818
1.6557701	23511.478
1.6579605	23585.684
1.6601508	23665.319
1.6623412	23739.606
1.6645315	23817.699
1.6667218	23883.485
1.6689122	23945.962
1.6711025	24021.565
1.6732929	24091.269
1.6754832	24170.142
1.6776735	24230.786
1.6798639	24293.668
1.6820542	24349.118
1.6842446	24414.610
1.6864349	24473.290
1.6886252	24539.629
1.6908156	24602.506
1.6930059	24656.543
1.6951963	24713.458
1.6973866	24774.121
1.6995769	24847.781
1.7017673	24921.754
1.7039576	24980.287
1.7061480	25032.096
1.7083383	25086.691
1.7105286	25142.026
1.7127190	25186.193
1.7149093	25236.980
1.7170997	25281.780
1.7192900	25335.233
1.7214804	25386.207
1.7236707	25436.352
1.7258610	25485.874
1.7280514	25524.024
1.7302417	25569.925
1.7324321	25605.348
1.7346224	25642.313
1.7368127	25682.652
1.7390031	25719.516
1.7411934	25766.904
1.7433838	25808.734
1.7455741	25849.927
1.7477644	25889.155
1.7499548	25920.524
1.7521451	25953.725
1.7543355	25979.791
1.7565258	26007.319
1.7587161	26044.204
1.7609065	26077.441
1.7630968	26117.016
1.7652872	26135.431
1.7674775	26156.867
1.7696679	26173.840
1.7718582	26191.268
1.7740485	26208.995
1.7762389	26228.370
1.7784292	26258.142
1.7806196	26284.296
1.7828099	26307.867
1.7850002	26325.467
1.7871906	26345.424
1.7893809	26365.418
1.7915713	26380.441
1.7937616	26388.659
1.7959519	26400.223
1.7981423	26396.359
1.8003326	26405.206
1.8025230	26412.695
1.8047133	26426.386
1.8069036	26443.784
1.8090940	26451.857
1.8112843	26462.909
1.8134747	26463.763
1.8156650	26466.241
1.8178553	26465.261
1.8200457	26461.712
1.8222360	26457.025
1.8244264	26456.190
1.8266167	26456.273
1.8288071	26459.724
1.8309974	26455.255
1.8331877	26451.285
1.8353781	26443.748
1.8375684	26433.682
1.8397588	26425.374
1.8419491	26423.951
1.8441394	26423.115
1.8463298	26418.741
1.8485201	26399.471
1.8507105	26377.986
1.8529008	26356.298
1.8550911	26346.773
1.8572815	26329.981
1.8594718	26316.852
1.8616622	26300.739
1.8638525	26296.196
1.8660428	26282.228
1.8682332	26259.735
1.8704235	26234.109
1.8726139	26200.503
1.8748042	26169.108
1.8769945	26144.158
1.8791849	26122.971
1.8813752	26102.810
1.8835656	26079.555
1.8857559	26058.599
1.8879463	26035.693
1.8901366	26011.281
1.8923269	25977.009
1.8945173	25948.626
1.8967076	25926.302
1.8988980	25901.233
1.9010883	25870.257
1.9032786	25836.323
1.9054690	25804.692
1.9076593	25777.419
1.9098497	25743.985
1.9120400	25721.832
1.9142303	25685.014
1.9164207	25654.175
1.9186110	25621.682
1.9208014	25587.966
1.9229917	25562.242
1.9251820	25522.605
1.9273724	25488.749
1.9295627	25447.429
1.9317531	25414.129
1.9339434	25385.049
1.9361338	25348.877
1.9383241	25320.502
1.9405144	25281.286
1.9427048	25251.529
1.9448951	25214.255
1.9470855	25175.560
1.9492758	25134.908
1.9514661	25087.072
1.9536565	25059.422
1.9558468	25025.689
1.9580372	24992.156
1.9602275	24952.436
1.9624178	24914.896
1.9646082	24880.960
1.9667985	24846.978
1.9689889	24824.899
1.9711792	24789.249
1.9733695	24746.590
1.9755599	24701.988
1.9777502	24659.769
1.9799406	24623.688
1.9821309	24586.381
1.9843212	24549.140
1.9865116	24509.526
1.9887019	24463.106
1.9908923	24432.370
1.9930826	24384.283
1.9952730	24339.805
1.9974633	24295.849
1.9996536	24252.292
2.0018440	24221.755
2.0040343	24176.694
2.0062247	24145.225
2.0084150	24108.385
2.0106053	24076.520
2.0127957	24038.327
2.0149860	23995.022
2.0171764	23945.985
2.0193667	23899.876
2.0215570	23858.479
2.0237474	23814.489
2.0259377	23771.694
2.0281281	23724.802
2.0303184	23676.660
2.0325087	23632.259
2.0346991	23590.235
2.0368894	23556.856
2.0390798	23523.781
2.0412701	23480.776
2.0434604	23436.718
2.0456508	23380.200
2.0478411	23322.584
2.0500315	23274.593
2.0522218	23224.817
2.0544122	23186.706
2.0566025	23145.669
2.0587928	23109.948
2.0609832	23072.606
2.0631735	23030.942
2.0653639	22984.898
2.0675542	22935.539
2.0697445	22890.982
2.0719349	22843.326
2.0741252	22799.447
2.0763156	22755.984
2.0785059	22707.092
2.0806962	22663.458
2.0828866	22612.498
2.0850769	22562.850
2.0872673	22517.582
2.0894576	22472.528
2.0916479	22431.143
2.0938383	22377.530
2.0960286	22333.085
2.0982190	22281.733
2.1004093	22238.873
2.1025997	22193.582
2.1047900	22150.562
2.1069803	22111.807
2.1091707	22057.965
2.1113610	22008.599
2.1135514	21956.488
2.1157417	21911.474
2.1179320	21878.276
2.1201224	21829.129
2.1223127	21793.880
2.1245031	21751.268
2.1266934	21715.927
2.1288837	21676.275
2.1310741	21632.867
2.1332644	21592.117
2.1354548	21547.779
2.1376451	21503.341
2.1398354	21457.247
2.1420258	21404.120
2.1442161	21356.443
2.1464065	21312.425
2.1485968	21275.501
2.1507871	21231.855
2.1529775	21186.857
2.1551678	21138.843
2.1573582	21087.061
2.1595485	21048.314
2.1617389	21004.411
2.1639292	20963.226
2.1661195	20919.038
2.1683099	20880.689
2.1705002	20843.050
2.1726906	20798.102
2.1748809	20756.142
2.1770712	20712.568
2.1792616	20669.602
2.1814519	20627.238
2.1836423	20583.197
2.1858326	20545.545
2.1880229	20503.025
2.1902133	20459.759
2.1924036	20428.342
2.1945940	20388.666
2.1967843	20351.795
2.1989746	20303.699
2.2011650	20250.911
2.2033553	20204.079
2.2055457	20158.192
2.2077360	20115.853
2.2099263	20067.019
2.2121167	20021.268
2.2143070	19978.060
2.2164974	19935.374
2.2186877	19896.834
2.2208781	19849.330
2.2230684	19806.263
2.2252587	19763.355
2.2274491	19722.151
2.2296394	19688.302
2.2318298	19643.873
2.2340201	19598.906
2.2362104	19547.023
2.2384008	19498.421
2.2405911	19450.077
2.2427815	19407.599
2.2449718	19365.825
2.2471621	19323.827
2.2493525	19288.434
2.2515428	19246.823
2.2537332	19210.461
2.2559235	19166.627
2.2581138	19127.144
2.2603042	19081.457
2.2624945	19034.470
2.2646849	18989.901
2.2668752	18949.892
2.2690656	18908.761
2.2712559	18865.470
2.2734462	18822.759
2.2756366	18787.206
2.2778269	18749.608
2.2800173	18711.042
2.2822076	18670.542
2.2843979	18630.166
2.2865883	18597.389
2.2887786	18560.782
2.2909690	18526.763
2.2931593	18481.173
2.2953496	18437.420
2.2975400	18393.649
2.2997303	18345.301
2.3019207	18296.576
2.3041110	18247.547
2.3063013	18204.574
2.3084917	18165.226
2.3106820	18123.776
2.3128724	18084.253
2.3150627	18041.754
2.3172530	18000.066
2.3194434	17959.200
2.3216337	17920.555
2.3238241	17890.001
2.3260144	17849.738
2.3282048	17809.148
2.3303951	17756.892
2.3325854	17712.979
2.3347758	17672.831
2.3369661	17631.309
2.3391565	17592.188
2.3413468	17551.682
2.3435371	17511.942
2.3457275	17469.609
2.3479178	17429.217
2.3501082	17392.198
2.3522985	17354.099
2.3544888	17312.436
2.3566792	17270.307
2.3588695	17223.154
2.3610599	17176.646
2.3632502	17128.019
2.3654405	17090.093
2.3676309	17051.727
2.3698212	17017.501
2.3720116	16979.399
2.3742019	16940.172
2.3763922	16905.427
2.3785826	16865.565
2.3807729	16824.734
2.3829633	16788.807
2.3851536	16755.180
2.3873440	16716.868
2.3895343	16676.177
2.3917246	16639.002
2.3939150	16603.792
2.3961053	16564.980
2.3982957	16525.899
2.4004860	16487.473
2.4026763	16454.090
2.4048667	16422.511
2.4070570	16385.697
2.4092474	16342.060
2.4114377	16299.453
2.4136280	16261.895
2.4158184	16231.544
2.4180087	16198.479
2.4201991	16165.545
2.4223894	16121.539
2.4245797	16083.484
2.4267701	16043.435
2.4289604	16007.239
2.4311508	15972.865
2.4333411	15934.416
2.4355315	15896.434
2.4377218	15860.036
2.4399121	15820.764
2.4421025	15780.183
2.4442928	15739.717
2.4464832	15703.403
2.4486735	15669.642
2.4508638	15634.232
2.4530542	15598.177
2.4552445	15561.724
2.4574349	15522.363
2.4596252	15485.374
2.4618155	15445.639
2.4640059	15407.083
2.4661962	15365.735
2.4683866	15333.047
2.4705769	15300.070
2.4727672	15267.581
2.4749576	15233.141
2.4771479	15195.670
2.4793383	15162.536
2.4815286	15125.556
2.4837189	15090.443
2.4859093	15052.194
2.4880996	15010.216
2.4902900	14974.466
2.4924803	14935.070
2.4946707	14901.988
2.4968610	14868.577
2.4990513	14839.472
2.5012417	14815.932
2.5034320	14786.738
2.5056224	14756.800
2.5078127	14720.621
2.5100030	14682.564
2.5121934	14643.465
2.5143837	14607.320
2.5165741	14572.922
2.5187644	14542.299
2.5209547	14511.381
2.5231451	14474.025
2.5253354	14435.021
2.5275258	14396.260
2.5297161	14361.309
2.5319064	14328.456
2.5340968	14288.951
2.5362871	14247.059
2.5384775	14209.846
2.5406678	14179.496
2.5428582	14148.676
2.5450485	14114.620
2.5472388	14078.911
2.5494292	14044.612
2.5516195	14017.554
2.5538099	13990.742
2.5560002	13955.656
2.5581905	13914.184
2.5603809	13875.401
2.5625712	13842.348
2.5647616	13814.018
2.5669519	13787.800
2.5691422	13758.758
2.5713326	13728.950
2.5735229	13694.511
2.5757133	13662.743
2.5779036	13622.400
2.5800939	13581.651
2.5822843	13542.769
2.5844746	13505.959
2.5866650	13475.796
2.5888553	13443.074
2.5910456	13410.501
2.5932360	13374.404
2.5954263	13341.499
2.5976167	13314.437
2.5998070	13292.918
2.6019974	13265.269
2.6041877	13237.296
2.6063780	13205.026
2.6085684	13169.874
2.6107587	13132.210
2.6129491	13099.522
2.6151394	13071.527
2.6173297	13044.809
2.6195201	13014.698
2.6217104	12983.286
2.6239008	12955.161
2.6260911	12928.834
2.6282814	12899.104
2.6304718	12866.360
2.6326621	12836.772
2.6348525	12806.899
2.6370428	12780.089
2.6392331	12753.834
2.6414235	12720.312
2.6436138	12684.171
2.6458042	12635.800
2.6479945	12598.240
2.6501848	12558.533
2.6523752	12524.540
2.6545655	12489.912
2.6567559	12461.612
2.6589462	12431.916
2.6611366	12401.753
2.6633269	12377.632
2.6655172	12353.851
2.6677076	12327.289
2.6698979	12291.790
2.6720883	12254.792
2.6742786	12220.168
2.6764689	12189.361
2.6786593	12164.667
2.6808496	12140.573
2.6830400	12118.295
2.6852303	12088.899
2.6874206	12054.826
2.6896110	12023.296
2.6918013	11993.614
2.6939917	11962.611
2.6961820	11930.579
2.6983723	11905.480
2.7005627	11876.630
2.7027530	11850.931
2.7049434	11819.009
2.7071337	11790.076
2.7093241	11761.082
2.7115144	11731.139
2.7137047	11699.014
2.7158951	11676.742
2.7180854	11652.819
2.7202758	11630.893
2.7224661	11608.791
2.7246564	11595.882
2.7268468	11589.000
2.7290371	11592.430
2.7312275	11601.038
2.7334178	11619.502
2.7356081	11641.887
2.7377985	11662.358
2.7399888	11673.764
2.7421792	11673.113
2.7443695	11657.630
2.7465598	11631.919
2.7487502	11604.958
2.7509405	11577.257
2.7531309	11550.422
2.7553212	11519.263
2.7575115	11484.594
2.7597019	11445.351
2.7618922	11401.570
2.7640826	11349.482
2.7662729	11293.895
2.7684633	11229.412
2.7706536	11162.836
2.7728439	11094.741
2.7750343	11033.296
2.7772246	10975.729
2.7794150	10925.163
2.7816053	10880.232
2.7837956	10846.757
2.7859860	10821.681
2.7881763	10799.925
2.7903667	10776.581
2.7925570	10744.113
2.7947473	10711.896
2.7969377	10684.582
2.7991280	10660.255
2.8013184	10635.021
2.8035087	10610.437
2.8056990	10585.477
2.8078894	10561.413
2.8100797	10539.473
2.8122701	10515.649
2.8144604	10490.257
2.8166507	10469.589
2.8188411	10443.772
2.8210314	10420.574
2.8232218	10399.018
2.8254121	10381.020
2.8276025	10357.379
2.8297928	10334.646
2.8319831	10309.768
2.8341735	10281.989
2.8363638	10257.278
2.8385542	10231.888
2.8407445	10208.595
2.8429348	10179.872
2.8451252	10159.554
2.8473155	10138.770
2.8495059	10116.816
2.8516962	10096.084
2.8538865	10072.441
2.8560769	10051.685
2.8582672	10031.184
2.8604576	10007.446
2.8626479	9985.2298
2.8648382	9966.0364
2.8670286	9947.0164
2.8692189	9931.5304
2.8714093	9909.4237
2.8735996	9891.1879
2.8757900	9871.1443
2.8779803	9850.1336
2.8801706	9829.3583
2.8823610	9810.6474
2.8845513	9791.9950
2.8867417	9773.7384
2.8889320	9751.9296
2.8911223	9730.3770
2.8933127	9705.4418
2.8955030	9687.7716
2.8976934	9668.8320
2.8998837	9652.8825
2.9020740	9629.2501
2.9042644	9609.5999
2.9064547	9591.6157
2.9086451	9576.8162
2.9108354	9564.7353
2.9130257	9545.4413
2.9152161	9529.7811
2.9174064	9512.6136
2.9195968	9492.6787
2.9217871	9472.5871
2.9239774	9451.6538
2.9261678	9434.0542
2.9283581	9418.6794
2.9305485	9402.1466
2.9327388	9387.1583
2.9349292	9364.9986
2.9371195	9349.6243
2.9393098	9335.8219
2.9415002	9319.5579
2.9436905	9301.7841
2.9458809	9282.2802
2.9480712	9266.0588
2.9502615	9253.4039
2.9524519	9240.9685
2.9546422	9234.5738
2.9568326	9221.4870
2.9590229	9206.4044
2.9612132	9182.6094
2.9634036	9164.4976
2.9655939	9148.3243
2.9677843	9132.5423
2.9699746	9119.2014
2.9721649	9107.9734
2.9743553	9090.6589
2.9765456	9075.1866
2.9787360	9053.8006
2.9809263	9045.8888
2.9831166	9038.5181
2.9853070	9026.0476
2.9874973	9012.8912
2.9896877	8995.8994
2.9918780	8982.9096
2.9940684	8965.2215
2.9962587	8952.3839
2.9984490	8936.8997
3.0006394	8931.8658
3.0028297	8923.9751
3.0050201	8915.7418
3.0072104	8905.8649
3.0094007	8905.3849
3.0115911	8907.5468
3.0137814	8915.7915
3.0159718	8920.5753
3.0181621	8915.4267
3.0203524	8900.7466
3.0225428	8887.8675
3.0247331	8869.0457
3.0269235	8846.5346
3.0291138	8828.3814
3.0313041	8811.4970
3.0334945	8795.4647
3.0356848	8783.2526
3.0378752	8774.4916
3.0400655	8772.0134
3.0422559	8762.3555
3.0444462	8753.1984
3.0466365	8735.7489
3.0488269	8719.8557
3.0510172	8702.6613
3.0532076	8687.7017
3.0553979	8675.2218
3.0575882	8667.6801
3.0597786	8661.0794
3.0619689	8661.2184
3.0641593	8655.9908
3.0663496	8652.3869
3.0685399	8645.8474
3.0707303	8643.8846
3.0729206	8635.8787
3.0751110	8625.7462
3.0773013	8610.6877
3.0794916	8595.0680
3.0816820	8584.1366
3.0838723	8572.1250
3.0860627	8561.5407
3.0882530	8550.5659
3.0904433	8545.0834
3.0926337	8534.5786
3.0948240	8521.9207
3.0970144	8508.8454
3.0992047	8493.9155
3.1013951	8476.5820
3.1035854	8460.4350
3.1057757	8444.7578
3.1079661	8432.4677
3.1101564	8422.5143
3.1123468	8409.7721
3.1145371	8403.0481
3.1167274	8395.6232
3.1189178	8393.8585
3.1211081	8387.7182
3.1232985	8379.9491
3.1254888	8372.8026
3.1276791	8362.4400
3.1298695	8355.3636
3.1320598	8347.0021
3.1342502	8339.7103
3.1364405	8334.0287
3.1386308	8326.8645
3.1408212	8319.3740
3.1430115	8313.1426
3.1452019	8305.4314
3.1473922	8301.6790
3.1495825	8296.3163
3.1517729	8291.0056
3.1539632	8284.6215
3.1561536	8276.5635
3.1583439	8273.8661
3.1605343	8269.8983
3.1627246	8266.5262
3.1649149	8259.2677
3.1671053	8257.2624
3.1692956	8258.5610
3.1714860	8256.5974
3.1736763	8258.9334
3.1758666	8255.4024
3.1780570	8255.8751
3.1802473	8252.8506
3.1824377	8248.9151
3.1846280	8242.3172
3.1868183	8236.5309
3.1890087	8234.3325
3.1911990	8230.1692
3.1933894	8225.6198
3.1955797	8218.6864
3.1977700	8213.0268
3.1999604	8212.4292
3.2021507	8207.9619
3.2043411	8203.4533
3.2065314	8199.6531
3.2087218	8194.1563
3.2109121	8188.4912
3.2131024	8185.4251
3.2152928	8184.8193
3.2174831	8183.2866
3.2196735	8183.3405
3.2218638	8181.5914
3.2240541	8180.3633
3.2262445	8178.3199
3.2284348	8178.8391
3.2306252	8173.5808
3.2328155	8174.0016
3.2350058	8170.0609
3.2371962	8172.4189
3.2393865	8168.5360
3.2415769	8165.6903
3.2437672	8165.9424
3.2459575	8163.5326
3.2481479	8167.0028
3.2503382	8166.2620
3.2525286	8169.2550
3.2547189	8169.8621
3.2569092	8171.3738
3.2590996	8175.1300
3.2612899	8172.9659
3.2634803	8170.5112
3.2656706	8165.7428
3.2678610	8163.7692
3.2700513	8164.3414
3.2722416	8168.7315
3.2744320	8170.6399
3.2766223	8174.1196
3.2788127	8172.2193
3.2810030	8171.6430
3.2831933	8170.3280
3.2853837	8171.1885
3.2875740	8171.0998
3.2897644	8171.6012
3.2919547	8171.7604
3.2941450	8174.6516
3.2963354	8180.9312
3.2985257	8184.3054
3.3007161	8187.9465
3.3029064	8190.7111
3.3050967	8195.8923
3.3072871	8199.6891
3.3094774	8203.1075
3.3116678	8211.0897
3.3138581	8209.0263
3.3160484	8208.5962
3.3182388	8216.1264
3.3204291	8221.2013
3.3226195	8227.0887
3.3248098	8226.7926
3.3270002	8230.1980
3.3291905	8235.4322
3.3313808	8237.3896
3.3335712	8241.1745
3.3357615	8243.4688
3.3379519	8246.2319
3.3401422	8244.0190
3.3423325	8242.8540
3.3445229	8244.5220
3.3467132	8247.1628
3.3489036	8250.6779
3.3510939	8253.8596
3.3532842	8256.0299
3.3554746	8259.0288
3.3576649	8257.8318
3.3598553	8262.3216
3.3620456	8269.5385
3.3642359	8275.7768
3.3664263	8282.4795
3.3686166	8282.6929
3.3708070	8289.6472
3.3729973	8298.7114
3.3751877	8305.7161
3.3773780	8306.2407
3.3795683	8305.1201
3.3817587	8308.8208
3.3839490	8311.3037
3.3861394	8314.1817
3.3883297	8321.2212
3.3905200	8323.6994
3.3927104	8334.7168
3.3949007	8345.3959
3.3970911	8358.0593
3.3992814	8370.3216
3.4014717	8375.3407
3.4036621	8378.3203
3.4058524	8373.8517
3.4080428	8378.0572
3.4102331	8381.3106
3.4124234	8389.9621
3.4146138	8398.8080
3.4168041	8410.0431
3.4189945	8419.9784
3.4211848	8427.5812
3.4233751	8436.5434
3.4255655	8443.8380
3.4277558	8450.3147
3.4299462	8458.1317
3.4321365	8464.8607
3.4343269	8473.8804
3.4365172	8479.0397
3.4387075	8482.8719
3.4408979	8491.4782
3.4430882	8496.0348
3.4452786	8504.0164
3.4474689	8507.0140
3.4496592	8515.3187
3.4518496	8526.0304
3.4540399	8540.8006
3.4562303	8551.0827
3.4584206	8562.7715
3.4606109	8566.4262
3.4628013	8575.5238
3.4649916	8582.5031
3.4671820	8592.8729
3.4693723	8603.3932
3.4715626	8613.1393
3.4737530	8622.1652
3.4759433	8633.4158
3.4781337	8645.9160
3.4803240	8658.2701
3.4825143	8669.3613
3.4847047	8671.5175
3.4868950	8673.6502
3.4890854	8680.1179
3.4912757	8690.8779
3.4934661	8705.8133
3.4956564	8715.7706
3.4978467	8726.5979
3.5000371	8737.4145
3.5022274	8752.2450
3.5044178	8763.0144
3.5066081	8773.1773
3.5087984	8783.6066
3.5109888	8795.7993
3.5131791	8804.8967
3.5153695	8814.9972
3.5175598	8826.2536
3.5197501	8838.2035
3.5219405	8848.7856
3.5241308	8858.2360
3.5263212	8864.7875
3.5285115	8873.0295
3.5307018	8883.9202
3.5328922	8895.4003
3.5350825	8905.9215
3.5372729	8914.8021
3.5394632	8925.0379
3.5416536	8932.8145
3.5438439	8943.4802
3.5460342	8948.4833
3.5482246	8959.1882
3.5504149	8968.1861
3.5526053	8977.8964
3.5547956	8990.2475
3.5569859	9003.3395
3.5591763	9021.7266
3.5613666	9035.1189
3.5635570	9046.5174
3.5657473	9054.3340
3.5679376	9063.9414
3.5701280	9079.7424
3.5723183	9094.4625
3.5745087	9114.7334
3.5766990	9136.1210
3.5788893	9163.5309
3.5810797	9193.4010
3.5832700	9226.5539
3.5854604	9259.7766
3.5876507	9286.9735
3.5898410	9306.7299
3.5920314	9323.0729
3.5942217	9332.2910
3.5964121	9341.2607
3.5986024	9348.6073
3.6007928	9359.4126
3.6029831	9368.9954
3.6051734	9381.4245
3.6073638	9392.8783
3.6095541	9401.9290
3.6117445	9409.6247
3.6139348	9408.8638
3.6161251	9406.0988
3.6183155	9401.1336
3.6205058	9396.4265
3.6226962	9390.2127
3.6248865	9389.1052
3.6270768	9396.0925
3.6292672	9407.7231
3.6314575	9414.9030
3.6336479	9426.3464
3.6358382	9436.8314
3.6380285	9448.2242
3.6402189	9457.7098
3.6424092	9467.2040
3.6445996	9477.6424
3.6467899	9492.4954
3.6489802	9510.3871
3.6511706	9528.0696
3.6533609	9540.8927
3.6555513	9552.1690
3.6577416	9564.4027
3.6599320	9576.5922
3.6621223	9587.4825
3.6643126	9597.3650
3.6665030	9602.8969
3.6686933	9613.2667
3.6708837	9626.2610
3.6730740	9641.2003
3.6752643	9652.5743
3.6774547	9661.5667
3.6796450	9673.3659
3.6818354	9686.2296
3.6840257	9699.0468
3.6862160	9712.8825
3.6884064	9723.6018
3.6905967	9732.3688
3.6927871	9739.6762
3.6949774	9750.9358
3.6971677	9763.1447
3.6993581	9777.9737
3.7015484	9791.9768
3.7037388	9806.5075
3.7059291	9821.5001
3.7081195	9834.0235
3.7103098	9850.1473
3.7125001	9865.5001
3.7146905	9876.7457
3.7168808	9890.7201
3.7190712	9900.2501
3.7212615	9910.5207
3.7234518	9920.2978
3.7256422	9927.5747
3.7278325	9939.4667
3.7300229	9953.3047
3.7322132	9968.1322
3.7344035	9983.1879
3.7365939	9993.5469
3.7387842	10004.216
3.7409746	10013.529
3.7431649	10023.020
3.7453552	10034.001
3.7475456	10047.976
3.7497359	10059.166
3.7519263	10067.509
3.7541166	10073.229
3.7563069	10084.346
3.7584973	10098.357
3.7606876	10112.625
3.7628780	10124.215
3.7650683	10133.006
3.7672587	10140.334
3.7694490	10151.711
3.7716393	10165.225
3.7738297	10177.354
3.7760200	10188.465
3.7782104	10196.005
3.7804007	10202.587
3.7825910	10210.502
3.7847814	10219.054
3.7869717	10231.528
3.7891621	10243.457
3.7913524	10257.237
3.7935427	10266.708
3.7957331	10274.717
3.7979234	10281.969
3.8001138	10292.365
3.8023041	10308.577
3.8044944	10318.747
3.8066848	10328.785
3.8088751	10340.789
3.8110655	10353.514
3.8132558	10366.122
3.8154461	10374.838
3.8176365	10382.106
3.8198268	10386.619
3.8220172	10394.178
3.8242075	10405.038
3.8263979	10413.022
3.8285882	10421.554
3.8307785	10426.010
3.8329689	10431.012
3.8351592	10436.270
3.8373496	10445.300
3.8395399	10456.066
3.8417302	10469.264
3.8439206	10475.894
3.8461109	10488.242
3.8483013	10495.606
3.8504916	10500.547
3.8526819	10509.946
3.8548723	10521.065
3.8570626	10535.959
3.8592530	10547.452
3.8614433	10563.673
3.8636336	10582.990
3.8658240	10601.183
3.8680143	10626.372
3.8702047	10650.259
3.8723950	10687.135
3.8745854	10720.366
3.8767757	10750.208
3.8789660	10774.347
3.8811564	10796.701
3.8833467	10812.480
3.8855371	10821.845
3.8877274	10831.940
3.8899177	10837.882
3.8921081	10845.969
3.8942984	10847.593
3.8964888	10848.197
3.8986791	10849.940
3.9008694	10849.458
3.9030598	10842.602
3.9052501	10826.652
3.9074405	10809.062
3.9096308	10787.561
3.9118211	10772.608
3.9140115	10755.294
3.9162018	10743.248
3.9183922	10732.610
3.9205825	10729.896
3.9227728	10731.719
3.9249632	10730.531
3.9271535	10731.246
3.9293439	10731.286
3.9315342	10735.303
3.9337246	10742.271
3.9359149	10749.430
3.9381052	10749.975
3.9402956	10747.928
3.9424859	10748.321
3.9446763	10747.805
3.9468666	10749.899
3.9490569	10749.875
3.9512473	10752.717
3.9534376	10756.619
3.9556280	10758.389
3.9578183	10762.016
3.9600086	10766.658
3.9621990	10768.793
3.9643893	10769.858
3.9665797	10773.947
3.9687700	10775.116
3.9709603	10777.776
3.9731507	10778.512
3.9753410	10780.392
3.9775314	10782.842
3.9797217	10788.377
3.9819120	10792.893
3.9841024	10795.134
3.9862927	10800.723
3.9884831	10799.718
3.9906734	10800.416
3.9928638	10801.053
3.9950541	10802.101
3.9972444	10801.913
3.9994348	10802.532
4.0016251	10803.421
4.0038155	10806.500
4.0060058	10803.922
4.0081961	10803.534
4.0103865	10802.122
4.0125768	10799.795
4.0147672	10799.265
4.0169575	10799.753
4.0191478	10804.039
4.0213382	10805.502
4.0235285	10810.286
4.0257189	10812.471
4.0279092	10817.181
4.0300995	10821.882
4.0322899	10828.538
4.0344802	10836.177
4.0366706	10843.973
4.0388609	10848.323
4.0410513	10851.503
4.0432416	10858.197
4.0454319	10867.199
4.0476223	10878.409
4.0498126	10899.283
4.0520030	10923.073
4.0541933	10945.572
4.0563836	10962.882
4.0585740	10976.593
4.0607643	10976.554
4.0629547	10969.078
4.0651450	10957.756
4.0673353	10947.737
4.0695257	10941.438
4.0717160	10934.713
4.0739064	10925.250
4.0760967	10918.721
4.0782870	10907.074
4.0804774	10900.422
4.0826677	10892.549
4.0848581	10883.930
4.0870484	10867.806
4.0892387	10852.578
4.0914291	10836.796
4.0936194	10820.981
4.0958098	10805.922
4.0980001	10803.530
4.1001905	10802.549
4.1023808	10803.719
4.1045711	10796.325
4.1067615	10786.654
4.1089518	10780.117
4.1111422	10771.894
4.1133325	10761.212
4.1155228	10748.674
4.1177132	10737.046
4.1199035	10725.331
4.1220939	10713.354
4.1242842	10701.593
4.1264745	10692.808
4.1286649	10685.132
4.1308552	10676.672
4.1330456	10662.867
4.1352359	10649.576
4.1374262	10638.225
4.1396166	10631.615
4.1418069	10626.703
4.1439973	10618.326
4.1461876	10611.071
4.1483779	10603.110
4.1505683	10597.323
4.1527586	10590.919
4.1549490	10584.080
4.1571393	10581.244
4.1593297	10577.175
4.1615200	10572.772
4.1637103	10568.062
4.1659007	10562.457
4.1680910	10557.328
4.1702814	10550.978
4.1724717	10542.356
4.1746620	10532.145
4.1768524	10522.659
4.1790427	10513.767
4.1812331	10508.073
4.1834234	10496.538
4.1856137	10483.620
4.1878041	10466.303
4.1899944	10454.885
4.1921848	10443.947
4.1943751	10433.015
4.1965654	10427.311
4.1987558	10422.973
4.2009461	10416.796
4.2031365	10408.210
4.2053268	10396.359
4.2075172	10386.465
4.2097075	10380.461
4.2118978	10378.272
4.2140882	10370.670
4.2162785	10361.953
4.2184689	10353.175
4.2206592	10344.985
4.2228495	10339.953
4.2250399	10331.703
4.2272302	10322.655
4.2294206	10313.418
4.2316109	10301.605
4.2338012	10297.977
4.2359916	10296.799
4.2381819	10295.570
4.2403723	10289.947
4.2425626	10284.418
4.2447529	10276.536
4.2469433	10270.513
4.2491336	10266.754
4.2513240	10265.285
4.2535143	10255.513
4.2557046	10247.451
4.2578950	10234.144
4.2600853	10220.747
4.2622757	10206.708
4.2644660	10190.640
4.2666564	10178.620
4.2688467	10168.036
4.2710370	10156.251
4.2732274	10145.586
4.2754177	10133.886
4.2776081	10119.379
4.2797984	10109.932
4.2819887	10099.165
4.2841791	10087.857
4.2863694	10074.461
4.2885598	10064.893
4.2907501	10052.913
4.2929404	10044.255
4.2951308	10031.530
4.2973211	10021.219
4.2995115	10009.392
4.3017018	9998.4057
4.3038921	9984.7476
4.3060825	9973.1355
4.3082728	9962.1759
4.3104632	9952.2894
4.3126535	9944.8746
4.3148438	9937.8423
4.3170342	9927.2430
4.3192245	9913.9082
4.3214149	9905.8600
4.3236052	9897.2656
4.3257956	9889.5518
4.3279859	9877.3408
4.3301762	9863.5026
4.3323666	9851.8942
4.3345569	9841.9069
4.3367473	9835.6232
4.3389376	9826.1503
4.3411279	9818.1495
4.3433183	9806.3745
4.3455086	9794.3171
4.3476990	9781.2936
4.3498893	9768.3168
4.3520796	9759.1954
4.3542700	9755.2627
4.3564603	9754.2703
4.3586507	9751.9539
4.3608410	9755.1029
4.3630313	9767.8618
4.3652217	9796.8425
4.3674120	9840.1483
4.3696024	9895.6433
4.3717927	9956.7133
4.3739831	10012.463
4.3761734	10049.731
4.3783637	10066.707
4.3805541	10066.354
4.3827444	10056.880
[truncated: 3,000 more rows]
