# Supplementary material for: Mechanochemically-induced glass formation from two-dimensional hybrid organic–inorganic perovskites
Source: Chem Sci. 2024 Apr 19;15(19):7198–205. doi: 10.1039/d4sc00905c (PMC11095504; doi:10.1039/d4sc00905c)
Supplement: SC-015-D4SC00905C-s002 [file SC-015-D4SC00905C-s002.zip › XRD_data_and_TOPAS_input_file/012296.xy]

0.0042531738	0.0000000
0.0064435146	0.0000000
0.0086338554	0.0000000
0.010824196	0.0000000
0.013014537	0.0000000
0.015204878	0.0000000
0.017395219	0.0000000
0.019585559	0.0000000
0.021775900	0.0000000
0.023966241	0.0000000
0.026156582	0.0000000
0.028346922	0.0000000
0.030537263	0.0000000
0.032727604	0.0000000
0.034917945	0.0000000
0.037108286	0.0000000
0.039298626	0.0000000
0.041488967	0.0000000
0.043679308	0.0000000
0.045869649	0.0000000
0.048059990	0.0000000
0.050250330	0.0000000
0.052440671	0.0000000
0.054631012	0.0000000
0.056821353	0.0000000
0.059011694	0.0000000
0.061202034	0.0000000
0.063392375	0.0000000
0.065582716	0.0000000
0.067773057	0.0000000
0.069963398	0.0000000
0.072153738	0.0000000
0.074344079	0.0000000
0.076534420	0.0000000
0.078724761	0.0000000
0.080915101	0.0000000
0.083105442	0.0000000
0.085295783	0.0000000
0.087486124	0.0000000
0.089676465	0.0000000
0.091866805	0.0000000
0.094057146	0.0000000
0.096247487	0.0000000
0.098437828	0.0000000
0.10062817	0.0000000
0.10281851	0.0000000
0.10500885	0.0000000
0.10719919	0.0000000
0.10938953	0.0000000
0.11157987	0.0000000
0.11377021	0.0000000
0.11596055	0.0000000
0.11815089	0.0000000
0.12034124	0.0000000
0.12253158	0.0000000
0.12472192	0.0000000
0.12691226	0.0000000
0.12910260	0.0000000
0.13129294	0.0000000
0.13348328	0.0000000
0.13567362	0.0000000
0.13786396	0.0000000
0.14005430	0.0000000
0.14224464	0.0000000
0.14443498	0.0000000
0.14662533	0.0000000
0.14881567	0.0000000
0.15100601	0.0000000
0.15319635	0.0000000
0.15538669	0.0000000
0.15757703	0.0000000
0.15976737	0.0000000
0.16195771	0.0000000
0.16414805	0.0000000
0.16633839	0.0000000
0.16852873	0.0000000
0.17071907	0.0000000
0.17290941	0.0000000
0.17509976	0.0000000
0.17729010	0.0000000
0.17948044	0.0000000
0.18167078	0.0000000
0.18386112	0.0000000
0.18605146	0.0000000
0.18824180	0.0000000
0.19043214	0.0000000
0.19262248	0.0000000
0.19481282	0.0000000
0.19700316	0.0000000
0.19919350	0.0000000
0.20138384	0.0000000
0.20357419	0.0000000
0.20576453	0.0000000
0.20795487	0.0000000
0.21014521	0.0000000
0.21233555	0.0000000
0.21452589	0.0000000
0.21671623	0.0000000
0.21890657	0.0000000
0.22109691	0.0000000
0.22328725	0.0000000
0.22547759	0.0000000
0.22766793	0.0000000
0.22985828	0.0000000
0.23204862	0.0000000
0.23423896	0.0000000
0.23642930	0.0000000
0.23861964	0.0000000
0.24080998	0.0000000
0.24300032	0.0000000
0.24519066	0.0000000
0.24738100	0.0000000
0.24957134	0.0000000
0.25176168	0.0000000
0.25395202	0.0000000
0.25614236	0.0000000
0.25833271	0.0000000
0.26052305	0.0000000
0.26271339	0.0000000
0.26490373	0.0000000
0.26709407	0.0000000
0.26928441	0.0000000
0.27147475	0.0000000
0.27366509	0.0000000
0.27585543	0.0000000
0.27804577	0.0000000
0.28023611	0.0000000
0.28242645	0.0000000
0.28461679	0.0000000
0.28680714	0.0000000
0.28899748	0.0000000
0.29118782	0.0000000
0.29337816	0.0000000
0.29556850	0.0000000
0.29775884	0.0000000
0.29994918	0.0000000
0.30213952	0.0000000
0.30432986	0.0000000
0.30652020	0.0000000
0.30871054	0.0000000
0.31090088	0.0000000
0.31309123	0.0000000
0.31528157	0.0000000
0.31747191	0.0000000
0.31966225	0.0000000
0.32185259	0.0000000
0.32404293	0.0000000
0.32623327	0.0000000
0.32842361	0.0000000
0.33061395	0.0000000
0.33280429	0.0000000
0.33499463	0.0000000
0.33718497	0.0000000
0.33937531	0.0000000
0.34156566	0.0000000
0.34375600	0.0000000
0.34594634	0.0000000
0.34813668	0.0000000
0.35032702	0.0000000
0.35251736	0.0000000
0.35470770	0.0000000
0.35689804	0.0000000
0.35908838	0.0000000
0.36127872	0.0000000
0.36346906	0.0000000
0.36565940	0.0000000
0.36784975	0.0000000
0.37004009	0.0000000
0.37223043	0.0000000
0.37442077	0.0000000
0.37661111	0.0000000
0.37880145	0.0000000
0.38099179	0.0000000
0.38318213	0.0000000
0.38537247	0.0000000
0.38756281	0.0000000
0.38975315	0.0000000
0.39194349	0.0000000
0.39413383	0.0000000
0.39632418	0.0000000
0.39851452	0.0000000
0.40070486	0.0000000
0.40289520	0.0000000
0.40508554	0.0000000
0.40727588	0.0000000
0.40946622	0.0000000
0.41165656	0.0000000
0.41384690	0.0000000
0.41603724	0.0000000
0.41822758	0.0000000
0.42041792	0.0000000
0.42260826	0.0000000
0.42479861	0.0000000
0.42698895	0.0000000
0.42917929	0.0000000
0.43136963	0.0000000
0.43355997	0.0000000
0.43575031	0.0000000
0.43794065	0.0000000
0.44013099	0.0000000
0.44232133	0.0000000
0.44451167	0.0000000
0.44670201	0.0000000
0.44889235	0.0000000
0.45108270	0.0000000
0.45327304	0.0000000
0.45546338	0.0000000
0.45765372	0.0000000
0.45984406	0.0000000
0.46203440	0.0000000
0.46422474	0.0000000
0.46641508	0.0000000
0.46860542	0.0000000
0.47079576	0.0000000
0.47298610	0.0000000
0.47517644	0.0000000
0.47736678	0.0000000
0.47955713	0.0000000
0.48174747	0.0000000
0.48393781	0.0000000
0.48612815	0.0000000
0.48831849	0.0000000
0.49050883	0.0000000
0.49269917	0.0000000
0.49488951	0.0000000
0.49707985	0.0000000
0.49927019	5202.1568
0.50146053	5045.9102
0.50365087	5053.7363
0.50584121	5083.3099
0.50803156	5105.0227
0.51022190	5126.0444
0.51241224	5155.1446
0.51460258	5191.4987
0.51679292	5228.5613
0.51898326	5260.8042
0.52117360	5282.6717
0.52336394	5316.5302
0.52555428	5340.2106
0.52774462	5375.1080
0.52993496	5416.1342
0.53212530	5450.8941
0.53431565	5493.4564
0.53650599	5518.0642
0.53869633	5545.0414
0.54088667	5586.3395
0.54307701	5613.2920
0.54526735	5641.0392
0.54745769	5665.8542
0.54964803	5699.6309
0.55183837	5721.6997
0.55402871	5724.5675
0.55621905	5744.3412
0.55840939	5760.8981
0.56059973	5776.3566
0.56279008	5774.5945
0.56498042	5779.2396
0.56717076	5789.1003
0.56936110	5813.2499
0.57155144	5842.7006
0.57374178	5881.6489
0.57593212	5917.1624
0.57812246	5971.6040
0.58031280	6003.9295
0.58250314	6052.8076
0.58469348	6103.5017
0.58688382	6161.0078
0.58907416	6214.3622
0.59126451	6279.3897
0.59345485	6361.2572
0.59564519	6455.3428
0.59783553	6550.2459
0.60002587	6648.0973
0.60221621	6736.0124
0.60440655	6827.3778
0.60659689	6900.1869
0.60878723	6961.6718
0.61097757	7022.6525
0.61316791	7069.8712
0.61535825	7127.7599
0.61754860	7151.9528
0.61973894	7167.0680
0.62192928	7162.4443
0.62411962	7157.3274
0.62630996	7148.8191
0.62850030	7130.9832
0.63069064	7111.0834
0.63288098	7111.8989
0.63507132	7119.8247
0.63726166	7131.5352
0.63945200	7133.6689
0.64164234	7141.4629
0.64383268	7165.8806
0.64602303	7206.4285
0.64821337	7259.9775
0.65040371	7308.4860
0.65259405	7354.2247
0.65478439	7397.1075
0.65697473	7439.3095
0.65916507	7492.8580
0.66135541	7538.5023
0.66354575	7586.8613
0.66573609	7623.3919
0.66792643	7675.1881
0.67011677	7739.5435
0.67230711	7804.2349
0.67449746	7871.6443
0.67668780	7923.1088
0.67887814	7971.2188
0.68106848	8033.8971
0.68325882	8087.5270
0.68544916	8141.9785
0.68763950	8189.5361
0.68982984	8253.9180
0.69202018	8332.0101
0.69421052	8405.8164
0.69640086	8477.3542
0.69859120	8527.1335
0.70078155	8588.3422
0.70297189	8658.4837
0.70516223	8733.1579
0.70735257	8799.5287
0.70954291	8865.2511
0.71173325	8933.8214
0.71392359	8998.7103
0.71611393	9048.9659
0.71830427	9100.3394
0.72049461	9159.2258
0.72268495	9231.8829
0.72487529	9304.4606
0.72706563	9366.1919
0.72925598	9422.6466
0.73144632	9469.6330
0.73363666	9519.4092
0.73582700	9564.7884
0.73801734	9611.2832
0.74020768	9656.5681
0.74239802	9695.4732
0.74458836	9728.0763
0.74677870	9774.3071
0.74896904	9815.6475
0.75115938	9858.5551
0.75334972	9884.6411
0.75554006	9895.7908
0.75773041	9902.7792
0.75992075	9912.1509
0.76211109	9921.9060
0.76430143	9944.1648
0.76649177	9945.9885
0.76868211	9947.5285
0.77087245	9946.4872
0.77306279	9958.0744
0.77525313	9954.6126
0.77744347	9938.8833
0.77963381	9918.0172
0.78182415	9900.5899
0.78401450	9882.4174
0.78620484	9861.7458
0.78839518	9837.4943
0.79058552	9823.1432
0.79277586	9802.1497
0.79496620	9782.1603
0.79715654	9758.8637
0.79934688	9729.1348
0.80153722	9692.7137
0.80372756	9657.6591
0.80591790	9641.4513
0.80810824	9616.0254
0.81029858	9576.3337
0.81248893	9544.4516
0.81467927	9511.1920
0.81686961	9477.9739
0.81905995	9441.6593
0.82125029	9405.7370
0.82344063	9371.3145
0.82563097	9340.0003
0.82782131	9299.7040
0.83001165	9260.8626
0.83220199	9218.0915
0.83439233	9181.7879
0.83658267	9149.4207
0.83877301	9115.3067
0.84096336	9088.2739
0.84315370	9063.2186
0.84534404	9030.6259
0.84753438	9007.2043
0.84972472	8984.5273
0.85191506	8962.7957
0.85410540	8923.0958
0.85629574	8885.9570
0.85848608	8855.2542
0.86067642	8841.2485
0.86286676	8826.5988
0.86505710	8803.1700
0.86724745	8787.0718
0.86943779	8763.5513
0.87162813	8743.7349
0.87381847	8714.6093
0.87600881	8696.2543
0.87819915	8680.4698
0.88038949	8665.6296
0.88257983	8645.0939
0.88477017	8626.9318
0.88696051	8604.6665
0.88915085	8585.7733
0.89134119	8563.9526
0.89353153	8553.2159
0.89572188	8557.5808
0.89791222	8559.0117
0.90010256	8567.5877
0.90229290	8561.5898
0.90448324	8559.2310
0.90667358	8551.3927
0.90886392	8553.8767
0.91105426	8548.3279
0.91324460	8536.5611
0.91543494	8532.9941
0.91762528	8532.9667
0.91981562	8529.5453
0.92200597	8521.6700
0.92419631	8519.7262
0.92638665	8514.4853
0.92857699	8517.8975
0.93076733	8509.1996
0.93295767	8511.9695
0.93514801	8517.3272
0.93733835	8521.7909
0.93952869	8532.7376
0.94171903	8531.7957
0.94390937	8537.9760
0.94609971	8550.3500
0.94829005	8571.3320
0.95048040	8587.3754
0.95267074	8589.3158
0.95486108	8597.3394
0.95705142	8606.2813
0.95924176	8623.0427
0.96143210	8631.1007
0.96362244	8625.1047
0.96581278	8628.4016
0.96800312	8632.8175
0.97019346	8647.3876
0.97238380	8667.4798
0.97457414	8680.9014
0.97676448	8698.1607
0.97895483	8720.7596
0.98114517	8728.1377
0.98333551	8741.6202
0.98552585	8742.6153
0.98771619	8763.9104
0.98990653	8781.7746
0.99209687	8799.9117
0.99428721	8813.0705
0.99647755	8822.4033
0.99866789	8841.7741
1.0008582	8863.8888
1.0030486	8882.5577
1.0052389	8894.9714
1.0074293	8912.2521
1.0096196	8931.0813
1.0118099	8956.6197
1.0140003	8977.8475
1.0161906	8998.7327
1.0183810	9019.7896
1.0205713	9035.0479
1.0227616	9052.2493
1.0249520	9071.6336
1.0271423	9101.3011
1.0293327	9123.2144
1.0315230	9134.3776
1.0337133	9151.4429
1.0359037	9172.7742
1.0380940	9199.5885
1.0402844	9225.5887
1.0424747	9255.5975
1.0446650	9279.1967
1.0468554	9294.9654
1.0490457	9306.2607
1.0512361	9324.9243
1.0534264	9343.9594
1.0556168	9373.6603
1.0578071	9393.2629
1.0599974	9416.9111
1.0621878	9431.4273
1.0643781	9456.5343
1.0665685	9475.7796
1.0687588	9502.4715
1.0709491	9527.4615
1.0731395	9553.1928
1.0753298	9572.5031
1.0775202	9594.9855
1.0797105	9613.0273
1.0819008	9643.3858
1.0840912	9665.0795
1.0862815	9695.0337
1.0884719	9722.8215
1.0906622	9744.4059
1.0928525	9770.4956
1.0950429	9793.2762
1.0972332	9824.2371
1.0994236	9849.9492
1.1016139	9877.4021
1.1038043	9906.6858
1.1059946	9930.6073
1.1081849	9967.8471
1.1103753	9988.7790
1.1125656	10014.311
1.1147560	10038.723
1.1169463	10063.661
1.1191366	10094.448
1.1213270	10122.823
1.1235173	10148.446
1.1257077	10165.646
1.1278980	10187.724
1.1300883	10207.657
1.1322787	10236.447
1.1344690	10266.922
1.1366594	10309.688
1.1388497	10343.684
1.1410400	10374.542
1.1432304	10401.344
1.1454207	10427.559
1.1476111	10451.294
1.1498014	10476.518
1.1519917	10515.423
1.1541821	10540.589
1.1563724	10565.442
1.1585628	10586.235
1.1607531	10610.131
1.1629435	10641.902
1.1651338	10670.072
1.1673241	10704.437
1.1695145	10727.430
1.1717048	10752.200
1.1738952	10779.247
1.1760855	10807.268
1.1782758	10850.732
1.1804662	10881.691
1.1826565	10912.364
1.1848469	10940.439
1.1870372	10967.533
1.1892275	11001.439
1.1914179	11022.353
1.1936082	11058.869
1.1957986	11089.159
1.1979889	11123.863
1.2001792	11161.200
1.2023696	11196.028
1.2045599	11229.706
1.2067503	11265.636
1.2089406	11301.816
1.2111309	11337.132
1.2133213	11373.076
1.2155116	11408.319
1.2177020	11456.303
1.2198923	11492.275
1.2220827	11524.535
1.2242730	11547.522
1.2264633	11572.622
1.2286537	11599.561
1.2308440	11623.217
1.2330344	11646.984
1.2352247	11670.689
1.2374150	11700.503
1.2396054	11732.094
1.2417957	11765.024
1.2439861	11802.652
1.2461764	11836.499
1.2483667	11866.483
1.2505571	11892.539
1.2527474	11921.362
1.2549378	11954.792
1.2571281	11977.504
1.2593184	12001.566
1.2615088	12029.999
1.2636991	12064.301
1.2658895	12105.031
1.2680798	12142.690
1.2702702	12188.949
1.2724605	12228.484
1.2746508	12271.082
1.2768412	12299.557
1.2790315	12333.182
1.2812219	12373.379
1.2834122	12403.070
1.2856025	12433.799
1.2877929	12467.466
1.2899832	12511.770
1.2921736	12548.464
1.2943639	12593.239
1.2965542	12635.081
1.2987446	12675.705
1.3009349	12716.308
1.3031253	12747.212
1.3053156	12779.838
1.3075059	12812.722
1.3096963	12852.399
1.3118866	12890.154
1.3140770	12928.567
1.3162673	12966.522
1.3184576	13004.179
1.3206480	13045.171
1.3228383	13086.638
1.3250287	13138.302
1.3272190	13180.806
1.3294094	13220.869
1.3315997	13259.597
1.3337900	13294.283
1.3359804	13337.019
1.3381707	13380.557
1.3403611	13428.416
1.3425514	13476.095
1.3447417	13517.711
1.3469321	13570.040
1.3491224	13608.463
1.3513128	13648.985
1.3535031	13689.417
1.3556934	13733.875
1.3578838	13787.898
1.3600741	13837.975
1.3622645	13898.288
1.3644548	13942.301
1.3666451	13989.741
1.3688355	14032.116
1.3710258	14079.102
1.3732162	14123.999
1.3754065	14168.280
1.3775968	14218.240
1.3797872	14262.826
1.3819775	14315.292
1.3841679	14370.340
1.3863582	14426.731
1.3885486	14483.536
1.3907389	14533.982
1.3929292	14590.988
1.3951196	14643.540
1.3973099	14694.904
1.3995003	14750.860
1.4016906	14814.328
1.4038809	14875.740
1.4060713	14933.747
1.4082616	14986.348
1.4104520	15037.504
1.4126423	15093.400
1.4148326	15147.098
1.4170230	15204.802
1.4192133	15259.477
1.4214037	15323.360
1.4235940	15388.386
1.4257843	15444.775
1.4279747	15503.117
1.4301650	15566.035
1.4323554	15626.108
1.4345457	15681.382
1.4367361	15733.390
1.4389264	15791.313
1.4411167	15855.899
1.4433071	15923.868
1.4454974	15993.321
1.4476878	16058.224
1.4498781	16127.754
1.4520684	16189.312
1.4542588	16262.072
1.4564491	16341.992
1.4586395	16413.002
1.4608298	16486.715
1.4630201	16541.163
1.4652105	16601.361
1.4674008	16660.672
1.4695912	16723.252
1.4717815	16797.751
1.4739718	16869.168
1.4761622	16947.913
1.4783525	17009.019
1.4805429	17073.391
1.4827332	17141.771
1.4849235	17221.562
1.4871139	17298.439
1.4893042	17359.609
1.4914946	17426.633
1.4936849	17491.011
1.4958753	17564.877
1.4980656	17643.296
1.5002559	17718.329
1.5024463	17802.126
1.5046366	17881.072
1.5068270	17961.175
1.5090173	18042.760
1.5112076	18114.840
1.5133980	18195.546
1.5155883	18274.690
1.5177787	18358.485
1.5199690	18436.917
1.5221593	18512.285
1.5243497	18596.339
1.5265400	18668.842
1.5287304	18745.239
1.5309207	18821.992
1.5331110	18906.906
1.5353014	18996.233
1.5374917	19069.425
1.5396821	19149.488
1.5418724	19228.892
1.5440627	19308.919
1.5462531	19389.907
1.5484434	19466.620
1.5506338	19545.651
1.5528241	19626.923
1.5550145	19707.348
1.5572048	19794.747
1.5593951	19876.521
1.5615855	19957.811
1.5637758	20033.769
1.5659662	20118.281
1.5681565	20202.999
1.5703468	20291.695
1.5725372	20374.180
1.5747275	20467.478
1.5769179	20553.204
1.5791082	20642.009
1.5812985	20723.894
1.5834889	20800.905
1.5856792	20885.810
1.5878696	20968.038
1.5900599	21056.534
1.5922502	21141.094
1.5944406	21231.257
1.5966309	21322.146
1.5988213	21400.739
1.6010116	21481.866
1.6032020	21556.319
1.6053923	21641.809
1.6075826	21721.181
1.6097730	21795.320
1.6119633	21878.069
1.6141537	21952.350
1.6163440	22041.389
1.6185343	22118.415
1.6207247	22206.464
1.6229150	22294.698
1.6251054	22374.851
1.6272957	22458.388
1.6294860	22524.145
1.6316764	22596.784
1.6338667	22675.718
1.6360571	22750.792
1.6382474	22836.429
1.6404377	22908.480
1.6426281	22993.185
1.6448184	23073.375
1.6470088	23159.082
1.6491991	23247.251
1.6513894	23318.003
1.6535798	23401.078
1.6557701	23469.731
1.6579605	23542.207
1.6601508	23616.403
1.6623412	23686.563
1.6645315	23767.684
1.6667218	23838.314
1.6689122	23912.398
1.6711025	23979.975
1.6732929	24046.835
1.6754832	24110.046
1.6776735	24174.329
1.6798639	24249.363
1.6820542	24318.297
1.6842446	24389.474
1.6864349	24456.169
1.6886252	24523.250
1.6908156	24592.536
1.6930059	24651.247
1.6951963	24713.344
1.6973866	24771.954
1.6995769	24835.641
1.7017673	24892.128
1.7039576	24942.864
1.7061480	24989.518
1.7083383	25045.958
1.7105286	25094.494
1.7127190	25148.810
1.7149093	25194.519
1.7170997	25247.076
1.7192900	25297.913
1.7214804	25350.077
1.7236707	25395.645
1.7258610	25440.727
1.7280514	25485.884
1.7302417	25540.813
1.7324321	25586.376
1.7346224	25621.915
1.7368127	25657.653
1.7390031	25697.840
1.7411934	25748.733
1.7433838	25792.913
1.7455741	25834.071
1.7477644	25873.588
1.7499548	25910.471
1.7521451	25945.171
1.7543355	25973.160
1.7565258	26004.983
1.7587161	26036.239
1.7609065	26061.488
1.7630968	26092.445
1.7652872	26112.615
1.7674775	26137.345
1.7696679	26160.646
1.7718582	26186.172
1.7740485	26208.705
1.7762389	26227.384
1.7784292	26240.360
1.7806196	26263.355
1.7828099	26280.457
1.7850002	26306.382
1.7871906	26322.751
1.7893809	26336.853
1.7915713	26350.873
1.7937616	26355.124
1.7959519	26355.964
1.7981423	26349.432
1.8003326	26352.655
1.8025230	26356.490
1.8047133	26373.123
1.8069036	26390.251
1.8090940	26401.081
1.8112843	26412.165
1.8134747	26418.635
1.8156650	26426.570
1.8178553	26433.410
1.8200457	26439.990
1.8222360	26438.184
1.8244264	26438.843
1.8266167	26433.364
1.8288071	26432.824
1.8309974	26426.978
1.8331877	26425.324
1.8353781	26416.261
1.8375684	26407.838
1.8397588	26392.679
1.8419491	26376.720
1.8441394	26360.068
1.8463298	26341.586
1.8485201	26328.958
1.8507105	26312.860
1.8529008	26302.998
1.8550911	26291.916
1.8572815	26279.506
1.8594718	26267.649
1.8616622	26242.949
1.8638525	26239.233
1.8660428	26222.122
1.8682332	26204.538
1.8704235	26178.380
1.8726139	26150.521
1.8748042	26131.341
1.8769945	26107.808
1.8791849	26091.830
1.8813752	26066.592
1.8835656	26052.699
1.8857559	26032.251
1.8879463	26008.694
1.8901366	25978.037
1.8923269	25944.259
1.8945173	25905.300
1.8967076	25874.180
1.8988980	25845.452
1.9010883	25820.210
1.9032786	25781.848
1.9054690	25758.141
1.9076593	25728.173
1.9098497	25705.389
1.9120400	25677.021
1.9142303	25644.770
1.9164207	25613.856
1.9186110	25580.149
1.9208014	25549.030
1.9229917	25523.575
1.9251820	25486.047
1.9273724	25454.964
1.9295627	25411.812
1.9317531	25385.173
1.9339434	25357.617
1.9361338	25317.889
1.9383241	25281.918
1.9405144	25237.672
1.9427048	25202.727
1.9448951	25172.726
1.9470855	25145.868
1.9492758	25115.022
1.9514661	25077.915
1.9536565	25047.537
1.9558468	25009.316
1.9580372	24964.568
1.9602275	24919.668
1.9624178	24877.792
1.9646082	24836.312
1.9667985	24797.849
1.9689889	24778.094
1.9711792	24736.969
1.9733695	24699.084
1.9755599	24654.988
1.9777502	24619.533
1.9799406	24582.933
1.9821309	24541.098
1.9843212	24495.917
1.9865116	24449.998
1.9887019	24400.663
1.9908923	24367.893
1.9930826	24326.767
1.9952730	24294.613
1.9974633	24254.827
1.9996536	24219.684
2.0018440	24186.761
2.0040343	24150.997
2.0062247	24118.549
2.0084150	24080.883
2.0106053	24044.998
2.0127957	24001.118
2.0149860	23952.432
2.0171764	23899.900
2.0193667	23846.962
2.0215570	23800.107
2.0237474	23760.204
2.0259377	23727.025
2.0281281	23691.413
2.0303184	23649.199
2.0325087	23609.635
2.0346991	23563.659
2.0368894	23520.076
2.0390798	23484.567
2.0412701	23433.642
2.0434604	23387.700
2.0456508	23327.830
2.0478411	23279.476
2.0500315	23231.239
2.0522218	23185.802
2.0544122	23147.464
2.0566025	23106.327
2.0587928	23071.113
2.0609832	23035.814
2.0631735	22995.455
2.0653639	22959.600
2.0675542	22913.019
2.0697445	22865.248
2.0719349	22810.768
2.0741252	22760.059
2.0763156	22711.732
2.0785059	22661.907
2.0806962	22622.710
2.0828866	22575.315
2.0850769	22523.219
2.0872673	22475.133
2.0894576	22430.514
2.0916479	22393.696
2.0938383	22342.620
2.0960286	22297.623
2.0982190	22250.377
2.1004093	22206.509
2.1025997	22163.680
2.1047900	22120.190
2.1069803	22077.048
2.1091707	22025.921
2.1113610	21982.714
2.1135514	21932.746
2.1157417	21892.081
2.1179320	21855.158
2.1201224	21815.521
2.1223127	21777.794
2.1245031	21731.232
2.1266934	21684.150
2.1288837	21634.687
2.1310741	21586.224
2.1332644	21542.924
2.1354548	21497.317
2.1376451	21455.313
2.1398354	21414.136
2.1420258	21368.673
2.1442161	21330.213
2.1464065	21285.702
2.1485968	21246.774
2.1507871	21198.940
2.1529775	21150.638
2.1551678	21101.465
2.1573582	21048.655
2.1595485	21008.271
2.1617389	20967.954
2.1639292	20930.488
2.1661195	20886.164
2.1683099	20847.212
2.1705002	20798.958
2.1726906	20749.508
2.1748809	20705.161
2.1770712	20665.185
2.1792616	20622.057
2.1814519	20579.728
2.1836423	20542.884
2.1858326	20501.691
2.1880229	20456.167
2.1902133	20408.307
2.1924036	20374.806
2.1945940	20339.601
2.1967843	20310.539
2.1989746	20269.375
2.2011650	20223.946
2.2033553	20186.019
2.2055457	20141.182
2.2077360	20094.339
2.2099263	20048.504
2.2121167	20003.055
2.2143070	19961.285
2.2164974	19920.426
2.2186877	19879.879
2.2208781	19836.029
2.2230684	19788.880
2.2252587	19737.297
2.2274491	19687.169
2.2296394	19643.556
2.2318298	19598.607
2.2340201	19559.402
2.2362104	19513.275
2.2384008	19471.178
2.2405911	19426.036
2.2427815	19383.525
2.2449718	19342.111
2.2471621	19300.394
2.2493525	19260.720
2.2515428	19219.051
2.2537332	19173.853
2.2559235	19129.609
2.2581138	19086.595
2.2603042	19042.510
2.2624945	18995.582
2.2646849	18955.170
2.2668752	18915.440
2.2690656	18870.137
2.2712559	18823.200
2.2734462	18775.497
2.2756366	18735.323
2.2778269	18695.144
2.2800173	18661.293
2.2822076	18624.683
2.2843979	18585.831
2.2865883	18554.479
2.2887786	18515.888
2.2909690	18480.473
2.2931593	18438.372
2.2953496	18397.689
2.2975400	18359.307
2.2997303	18310.451
2.3019207	18264.328
2.3041110	18217.464
2.3063013	18179.013
2.3084917	18142.386
2.3106820	18095.747
2.3128724	18051.472
2.3150627	18008.483
2.3172530	17969.580
2.3194434	17931.864
2.3216337	17893.761
2.3238241	17862.023
2.3260144	17822.705
2.3282048	17781.635
2.3303951	17730.383
2.3325854	17691.792
2.3347758	17652.339
2.3369661	17613.283
2.3391565	17569.697
2.3413468	17532.759
2.3435371	17489.984
2.3457275	17445.016
2.3479178	17398.861
2.3501082	17354.833
2.3522985	17314.638
2.3544888	17273.044
2.3566792	17236.305
2.3588695	17190.743
2.3610599	17154.759
2.3632502	17107.705
2.3654405	17067.420
2.3676309	17026.996
2.3698212	16988.176
2.3720116	16949.610
2.3742019	16907.446
2.3763922	16871.929
2.3785826	16831.065
2.3807729	16789.110
2.3829633	16756.270
2.3851536	16724.463
2.3873440	16688.771
2.3895343	16648.721
2.3917246	16610.836
2.3939150	16570.432
2.3961053	16532.360
2.3982957	16495.304
2.4004860	16463.001
2.4026763	16430.867
2.4048667	16399.149
2.4070570	16363.105
2.4092474	16332.532
2.4114377	16293.154
2.4136280	16254.778
2.4158184	16212.136
2.4180087	16177.246
2.4201991	16139.448
2.4223894	16102.290
2.4245797	16060.394
2.4267701	16016.142
2.4289604	15973.243
2.4311508	15936.684
2.4333411	15893.819
2.4355315	15859.384
2.4377218	15821.163
2.4399121	15785.709
2.4421025	15748.396
2.4442928	15709.252
2.4464832	15676.844
2.4486735	15639.454
2.4508638	15605.436
2.4530542	15565.098
2.4552445	15524.073
2.4574349	15484.897
2.4596252	15453.581
2.4618155	15422.328
2.4640059	15388.197
2.4661962	15351.621
2.4683866	15318.343
2.4705769	15288.224
2.4727672	15250.124
2.4749576	15210.394
2.4771479	15170.678
2.4793383	15134.963
2.4815286	15102.078
2.4837189	15070.031
2.4859093	15034.554
2.4880996	14993.372
2.4902900	14956.221
2.4924803	14914.739
2.4946707	14874.461
2.4968610	14834.996
2.4990513	14793.750
2.5012417	14762.494
2.5034320	14732.005
2.5056224	14703.540
2.5078127	14676.088
2.5100030	14647.106
2.5121934	14612.568
2.5143837	14579.125
2.5165741	14544.307
2.5187644	14506.950
2.5209547	14469.738
2.5231451	14434.829
2.5253354	14396.294
2.5275258	14360.694
2.5297161	14325.064
2.5319064	14295.561
2.5340968	14259.108
2.5362871	14225.876
2.5384775	14194.836
2.5406678	14165.204
2.5428582	14134.627
2.5450485	14094.614
2.5472388	14057.596
2.5494292	14023.871
2.5516195	13999.935
2.5538099	13973.935
2.5560002	13940.493
2.5581905	13900.178
2.5603809	13856.772
2.5625712	13821.302
2.5647616	13786.396
2.5669519	13751.847
2.5691422	13714.002
2.5713326	13681.173
2.5735229	13652.135
2.5757133	13624.776
2.5779036	13595.244
2.5800939	13560.605
2.5822843	13529.022
2.5844746	13495.616
2.5866650	13465.636
2.5888553	13430.435
2.5910456	13395.367
2.5932360	13359.127
2.5954263	13325.384
2.5976167	13300.484
2.5998070	13273.195
2.6019974	13245.670
2.6041877	13214.369
2.6063780	13181.697
2.6085684	13143.129
2.6107587	13105.474
2.6129491	13074.620
2.6151394	13047.356
2.6173297	13022.281
2.6195201	12992.670
2.6217104	12961.623
2.6239008	12933.648
2.6260911	12906.179
2.6282814	12881.805
2.6304718	12848.207
2.6326621	12819.011
2.6348525	12785.568
2.6370428	12753.603
2.6392331	12719.549
2.6414235	12686.578
2.6436138	12652.144
2.6458042	12609.835
2.6479945	12574.967
2.6501848	12540.139
2.6523752	12503.445
2.6545655	12465.479
2.6567559	12432.334
2.6589462	12395.829
2.6611366	12365.568
2.6633269	12335.609
2.6655172	12307.947
2.6677076	12281.183
2.6698979	12253.300
2.6720883	12225.745
2.6742786	12196.204
2.6764689	12165.713
2.6786593	12133.635
2.6808496	12102.536
2.6830400	12074.915
2.6852303	12047.772
2.6874206	12014.926
2.6896110	11985.689
2.6918013	11952.804
2.6939917	11925.428
2.6961820	11895.088
2.6983723	11872.484
2.7005627	11845.147
2.7027530	11820.262
2.7049434	11793.670
2.7071337	11764.020
2.7093241	11734.404
2.7115144	11700.042
2.7137047	11667.931
2.7158951	11645.085
2.7180854	11623.299
2.7202758	11603.462
2.7224661	11585.047
2.7246564	11571.791
2.7268468	11564.061
2.7290371	11560.116
2.7312275	11568.965
2.7334178	11585.111
2.7356081	11615.607
2.7377985	11638.339
2.7399888	11652.747
2.7421792	11656.279
2.7443695	11648.514
2.7465598	11627.771
2.7487502	11600.510
2.7509405	11569.887
2.7531309	11544.627
2.7553212	11510.503
2.7575115	11472.681
2.7597019	11434.008
2.7618922	11393.783
2.7640826	11348.109
2.7662729	11294.098
2.7684633	11229.259
2.7706536	11155.980
2.7728439	11079.878
2.7750343	11008.007
2.7772246	10948.167
2.7794150	10898.055
2.7816053	10860.705
2.7837956	10828.261
2.7859860	10798.193
2.7881763	10772.834
2.7903667	10744.273
2.7925570	10713.852
2.7947473	10684.886
2.7969377	10657.554
2.7991280	10632.731
2.8013184	10612.203
2.8035087	10584.413
2.8056990	10558.976
2.8078894	10536.857
2.8100797	10516.137
2.8122701	10496.061
2.8144604	10471.502
2.8166507	10450.582
2.8188411	10425.838
2.8210314	10405.426
2.8232218	10378.617
2.8254121	10351.587
2.8276025	10321.696
2.8297928	10293.513
2.8319831	10272.258
2.8341735	10247.674
2.8363638	10228.937
2.8385542	10204.114
2.8407445	10183.834
2.8429348	10158.695
2.8451252	10138.972
2.8473155	10114.745
2.8495059	10087.414
2.8516962	10062.402
2.8538865	10039.856
2.8560769	10020.267
2.8582672	10002.663
2.8604576	9980.1919
2.8626479	9957.5896
2.8648382	9937.1885
2.8670286	9917.8491
2.8692189	9902.3519
2.8714093	9880.9002
2.8735996	9862.3105
2.8757900	9842.9061
2.8779803	9821.7675
2.8801706	9799.4387
2.8823610	9776.0761
2.8845513	9758.2801
2.8867417	9739.3673
2.8889320	9720.7608
2.8911223	9701.9255
2.8933127	9678.5770
2.8955030	9660.2663
2.8976934	9641.3748
2.8998837	9626.7342
2.9020740	9609.3585
2.9042644	9592.0146
2.9064547	9572.8429
2.9086451	9556.0497
2.9108354	9541.9769
2.9130257	9526.9593
2.9152161	9510.9366
2.9174064	9492.5139
2.9195968	9473.0732
2.9217871	9450.5352
2.9239774	9428.7867
2.9261678	9407.2677
2.9283581	9390.4583
2.9305485	9375.1558
2.9327388	9362.9570
2.9349292	9343.1620
2.9371195	9326.3160
2.9393098	9312.5231
2.9415002	9296.0787
2.9436905	9279.6645
2.9458809	9255.3168
2.9480712	9233.1850
2.9502615	9217.6524
2.9524519	9201.9282
2.9546422	9191.5763
2.9568326	9178.3551
2.9590229	9162.4984
2.9612132	9142.7475
2.9634036	9127.7110
2.9655939	9113.8763
2.9677843	9100.2427
2.9699746	9088.9759
2.9721649	9077.7018
2.9743553	9061.7070
2.9765456	9047.5612
2.9787360	9029.2138
2.9809263	9019.2050
2.9831166	9011.9016
2.9853070	8997.4892
2.9874973	8986.4567
2.9896877	8966.9699
2.9918780	8951.4728
2.9940684	8931.8067
2.9962587	8919.9118
2.9984490	8905.1778
3.0006394	8895.9112
3.0028297	8887.2919
3.0050201	8878.0515
3.0072104	8875.2342
3.0094007	8877.4594
3.0115911	8884.3321
3.0137814	8892.9729
3.0159718	8897.1253
3.0181621	8892.6598
3.0203524	8876.5696
3.0225428	8858.0792
3.0247331	8833.0104
3.0269235	8809.1468
3.0291138	8792.3457
3.0313041	8777.4548
3.0334945	8764.7262
3.0356848	8750.7266
3.0378752	8740.9709
3.0400655	8738.9137
3.0422559	8731.3254
3.0444462	8723.2652
3.0466365	8703.5711
3.0488269	8688.2321
3.0510172	8669.9762
3.0532076	8654.6582
3.0553979	8641.5034
3.0575882	8629.7656
3.0597786	8628.0784
3.0619689	8624.7996
3.0641593	8621.4609
3.0663496	8616.1513
3.0685399	8610.2950
3.0707303	8607.3014
3.0729206	8598.7604
3.0751110	8584.9806
3.0773013	8569.7284
3.0794916	8556.8467
3.0816820	8550.5617
3.0838723	8544.9498
3.0860627	8537.7458
3.0882530	8528.4367
3.0904433	8522.6102
3.0926337	8507.8397
3.0948240	8491.3634
3.0970144	8473.0961
3.0992047	8459.1162
3.1013951	8444.9536
3.1035854	8430.8675
3.1057757	8416.2016
3.1079661	8405.3989
3.1101564	8395.1529
3.1123468	8384.2145
3.1145371	8370.8370
3.1167274	8361.9311
3.1189178	8353.7609
3.1211081	8346.7097
3.1232985	8339.4870
3.1254888	8330.0227
3.1276791	8320.6492
3.1298695	8312.1128
3.1320598	8306.5763
3.1342502	8300.0277
3.1364405	8295.5221
3.1386308	8288.8470
3.1408212	8285.7704
3.1430115	8283.1584
3.1452019	8280.4937
3.1473922	8276.5690
3.1495825	8271.4517
3.1517729	8267.1907
3.1539632	8260.7888
3.1561536	8253.2772
3.1583439	8247.2570
3.1605343	8243.0826
3.1627246	8239.7217
3.1649149	8236.8187
3.1671053	8236.3707
3.1692956	8238.3622
3.1714860	8236.6430
3.1736763	8234.7174
3.1758666	8226.6121
3.1780570	8226.4361
3.1802473	8222.3755
3.1824377	8213.6403
3.1846280	8203.5179
3.1868183	8195.2424
3.1890087	8190.8610
3.1911990	8188.9663
3.1933894	8189.0045
3.1955797	8188.6869
3.1977700	8186.5575
3.1999604	8188.7757
3.2021507	8183.7293
3.2043411	8182.7388
3.2065314	8179.2672
3.2087218	8178.2001
3.2109121	8171.5144
3.2131024	8164.5693
3.2152928	8157.6004
3.2174831	8151.5116
3.2196735	8148.7961
3.2218638	8148.1751
3.2240541	8144.6539
3.2262445	8145.8446
3.2284348	8147.3407
3.2306252	8146.1455
3.2328155	8145.5753
3.2350058	8143.3199
3.2371962	8142.6815
3.2393865	8137.4103
3.2415769	8137.1948
3.2437672	8141.0636
3.2459575	8142.6041
3.2481479	8145.2732
3.2503382	8142.6094
3.2525286	8144.5032
3.2547189	8140.0771
3.2569092	8137.7392
3.2590996	8137.7421
3.2612899	8136.1797
3.2634803	8133.7096
3.2656706	8134.2341
3.2678610	8136.9445
3.2700513	8143.0921
3.2722416	8144.3672
3.2744320	8140.7696
3.2766223	8137.0650
3.2788127	8137.3100
3.2810030	8139.5520
3.2831933	8139.8336
3.2853837	8139.9131
3.2875740	8139.6999
3.2897644	8138.3546
3.2919547	8137.6759
3.2941450	8139.8652
3.2963354	8143.6538
3.2985257	8147.6049
3.3007161	8150.7293
3.3029064	8150.6293
3.3050967	8151.8898
3.3072871	8156.2187
3.3094774	8162.4358
3.3116678	8170.0456
3.3138581	8170.8203
3.3160484	8174.2645
3.3182388	8179.1082
3.3204291	8184.8970
3.3226195	8188.9539
3.3248098	8189.6970
3.3270002	8191.7345
3.3291905	8192.6407
3.3313808	8192.5224
3.3335712	8194.1742
3.3357615	8199.3895
3.3379519	8205.3166
3.3401422	8207.7533
3.3423325	8207.5860
3.3445229	8211.5443
3.3467132	8213.3695
3.3489036	8217.0177
3.3510939	8219.3697
3.3532842	8221.2103
3.3554746	8220.5560
3.3576649	8219.7751
3.3598553	8224.2046
3.3620456	8232.0640
3.3642359	8239.8473
3.3664263	8246.7925
3.3686166	8252.8746
3.3708070	8259.8957
3.3729973	8267.1928
3.3751877	8272.0212
3.3773780	8271.8103
3.3795683	8276.7011
3.3817587	8282.7071
3.3839490	8289.8285
3.3861394	8289.9297
3.3883297	8294.4395
3.3905200	8292.9791
3.3927104	8298.3403
3.3949007	8303.3085
3.3970911	8313.6261
3.3992814	8322.9568
3.4014717	8331.0904
3.4036621	8338.5025
3.4058524	8340.0877
3.4080428	8347.2992
3.4102331	8349.1623
3.4124234	8354.5448
3.4146138	8360.3226
3.4168041	8371.0831
3.4189945	8380.6242
3.4211848	8390.8455
3.4233751	8399.2655
3.4255655	8409.6486
3.4277558	8419.6047
3.4299462	8427.9919
3.4321365	8432.7830
3.4343269	8440.3195
3.4365172	8445.6133
3.4387075	8453.4540
3.4408979	8461.8736
3.4430882	8470.6163
3.4452786	8476.0379
3.4474689	8480.1843
3.4496592	8485.6057
3.4518496	8495.1088
3.4540399	8506.2905
3.4562303	8517.1578
3.4584206	8526.2662
3.4606109	8531.7324
3.4628013	8534.1040
3.4649916	8538.1816
3.4671820	8546.9713
3.4693723	8557.0758
3.4715626	8565.9864
3.4737530	8576.8735
3.4759433	8587.3682
3.4781337	8597.8705
3.4803240	8609.2791
3.4825143	8621.3849
3.4847047	8627.8114
3.4868950	8630.9302
3.4890854	8639.4914
3.4912757	8651.0435
3.4934661	8666.3331
3.4956564	8679.1535
3.4978467	8690.5152
3.5000371	8698.8471
3.5022274	8712.6778
3.5044178	8724.0138
3.5066081	8737.9032
3.5087984	8748.4822
3.5109888	8759.3949
3.5131791	8768.2058
3.5153695	8778.6141
3.5175598	8788.1071
3.5197501	8798.9515
3.5219405	8807.3773
3.5241308	8815.8377
3.5263212	8825.0413
3.5285115	8836.8641
3.5307018	8849.8716
3.5328922	8861.9705
3.5350825	8872.5742
3.5372729	8882.3159
3.5394632	8890.6581
3.5416536	8898.2176
3.5438439	8910.7726
3.5460342	8923.7002
3.5482246	8939.8780
3.5504149	8950.1557
3.5526053	8956.1916
3.5547956	8958.2792
3.5569859	8962.5913
3.5591763	8974.2648
3.5613666	8984.1656
3.5635570	8998.0035
3.5657473	9010.9601
3.5679376	9029.1145
3.5701280	9047.7168
3.5723183	9065.7147
3.5745087	9084.7744
3.5766990	9110.6687
3.5788893	9139.0859
3.5810797	9171.1548
3.5832700	9205.2609
3.5854604	9231.7486
3.5876507	9252.8137
3.5898410	9270.3303
3.5920314	9286.5404
3.5942217	9296.9452
3.5964121	9306.7530
3.5986024	9311.9907
3.6007928	9322.7129
3.6029831	9334.6139
3.6051734	9349.5062
3.6073638	9361.4444
3.6095541	9373.0703
3.6117445	9378.6936
3.6139348	9375.5762
3.6161251	9373.2568
3.6183155	9367.0096
3.6205058	9363.8138
3.6226962	9361.0948
3.6248865	9363.9892
3.6270768	9370.1001
3.6292672	9376.2921
3.6314575	9384.1841
3.6336479	9395.2984
3.6358382	9408.7073
3.6380285	9422.2891
3.6402189	9431.0002
3.6424092	9440.0410
3.6445996	9447.6404
3.6467899	9459.9775
3.6489802	9471.4855
3.6511706	9484.9113
3.6533609	9497.3766
3.6555513	9511.0274
3.6577416	9526.5827
3.6599320	9542.0858
3.6621223	9559.6613
3.6643126	9570.0593
3.6665030	9579.8042
3.6686933	9594.5575
3.6708837	9607.4414
3.6730740	9620.0117
3.6752643	9628.7066
3.6774547	9636.1797
3.6796450	9645.4344
3.6818354	9654.6160
3.6840257	9664.1129
3.6862160	9676.8831
3.6884064	9690.3158
3.6905967	9702.5387
3.6927871	9714.4695
3.6949774	9725.3447
3.6971677	9738.3033
3.6993581	9748.1114
3.7015484	9757.5555
3.7037388	9766.1190
3.7059291	9780.2089
3.7081195	9792.5377
3.7103098	9808.4347
3.7125001	9821.6828
3.7146905	9831.0451
3.7168808	9844.3152
3.7190712	9856.9999
3.7212615	9870.7341
3.7234518	9880.8399
3.7256422	9890.1111
3.7278325	9902.4259
3.7300229	9917.0628
3.7322132	9925.1310
3.7344035	9934.0977
3.7365939	9944.0850
3.7387842	9956.6835
3.7409746	9970.5370
3.7431649	9980.1371
3.7453552	9994.2162
3.7475456	10006.457
3.7497359	10018.894
3.7519263	10028.633
3.7541166	10038.382
3.7563069	10049.843
3.7584973	10062.396
3.7606876	10078.147
3.7628780	10089.242
3.7650683	10100.556
3.7672587	10111.831
3.7694490	10126.657
3.7716393	10136.265
3.7738297	10143.041
3.7760200	10151.702
3.7782104	10161.972
3.7804007	10170.451
3.7825910	10177.505
3.7847814	10183.928
3.7869717	10193.845
3.7891621	10203.204
3.7913524	10216.440
3.7935427	10228.462
3.7957331	10238.204
3.7979234	10245.373
3.8001138	10253.918
3.8023041	10266.607
3.8044944	10278.998
3.8066848	10286.025
3.8088751	10294.734
3.8110655	10307.541
3.8132558	10318.956
3.8154461	10330.205
3.8176365	10336.611
3.8198268	10344.644
3.8220172	10357.390
3.8242075	10370.838
3.8263979	10380.946
3.8285882	10387.868
3.8307785	10395.360
3.8329689	10397.757
3.8351592	10400.455
3.8373496	10408.052
3.8395399	10417.488
3.8417302	10432.258
3.8439206	10438.073
3.8461109	10448.132
3.8483013	10451.178
3.8504916	10454.849
3.8526819	10463.028
3.8548723	10477.500
3.8570626	10494.526
3.8592530	10506.069
3.8614433	10517.616
3.8636336	10533.548
3.8658240	10555.745
3.8680143	10583.500
3.8702047	10613.894
3.8723950	10650.858
3.8745854	10684.672
3.8767757	10717.637
3.8789660	10744.428
3.8811564	10768.998
3.8833467	10783.804
3.8855371	10793.519
3.8877274	10799.505
3.8899177	10803.541
3.8921081	10810.533
3.8942984	10810.575
3.8964888	10813.356
3.8986791	10811.002
3.9008694	10811.780
3.9030598	10798.895
3.9052501	10783.147
3.9074405	10762.671
3.9096308	10740.743
3.9118211	10724.424
3.9140115	10707.929
3.9162018	10698.633
3.9183922	10690.842
3.9205825	10686.073
3.9227728	10684.513
3.9249632	10687.993
3.9271535	10691.019
3.9293439	10691.194
3.9315342	10689.418
3.9337246	10694.204
3.9359149	10700.509
3.9381052	10700.519
3.9402956	10696.462
3.9424859	10696.656
3.9446763	10697.371
3.9468666	10701.922
3.9490569	10703.843
3.9512473	10707.540
3.9534376	10713.195
3.9556280	10717.669
3.9578183	10722.989
3.9600086	10727.058
3.9621990	10731.691
3.9643893	10734.165
3.9665797	10735.859
3.9687700	10735.024
3.9709603	10734.187
3.9731507	10735.221
3.9753410	10734.471
3.9775314	10735.110
3.9797217	10735.923
3.9819120	10737.827
3.9841024	10739.819
3.9862927	10745.015
3.9884831	10746.494
3.9906734	10745.974
3.9928638	10741.042
3.9950541	10737.235
3.9972444	10736.973
3.9994348	10740.005
4.0016251	10744.912
4.0038155	10752.560
4.0060058	10756.268
4.0081961	10759.166
4.0103865	10759.222
4.0125768	10758.631
4.0147672	10758.158
4.0169575	10758.074
4.0191478	10759.423
4.0213382	10762.807
4.0235285	10765.991
4.0257189	10771.518
4.0279092	10776.546
4.0300995	10785.480
4.0322899	10794.968
4.0344802	10803.681
4.0366706	10806.204
4.0388609	10812.341
4.0410513	10813.856
4.0432416	10819.146
4.0454319	10824.928
4.0476223	10837.629
4.0498126	10856.042
4.0520030	10873.774
4.0541933	10891.329
4.0563836	10910.968
4.0585740	10927.292
4.0607643	10930.747
4.0629547	10926.559
4.0651450	10919.256
4.0673353	10911.805
4.0695257	10904.788
4.0717160	10898.414
4.0739064	10891.216
4.0760967	10886.344
4.0782870	10879.732
4.0804774	10875.034
4.0826677	10869.314
4.0848581	10858.031
4.0870484	10842.274
4.0892387	10821.106
4.0914291	10799.454
4.0936194	10779.578
4.0958098	10762.620
4.0980001	10759.359
4.1001905	10759.500
4.1023808	10758.412
4.1045711	10753.436
4.1067615	10745.347
4.1089518	10743.262
4.1111422	10740.436
4.1133325	10732.896
4.1155228	10721.576
4.1177132	10705.902
4.1199035	10690.182
4.1220939	10674.686
4.1242842	10661.272
4.1264745	10653.456
4.1286649	10644.687
4.1308552	10636.285
4.1330456	10624.243
4.1352359	10613.519
4.1374262	10602.585
4.1396166	10593.120
4.1418069	10583.112
4.1439973	10573.428
4.1461876	10568.715
4.1483779	10563.974
4.1505683	10561.224
4.1527586	10552.870
4.1549490	10545.802
4.1571393	10541.212
4.1593297	10538.226
4.1615200	10531.579
4.1637103	10524.631
4.1659007	10515.671
4.1680910	10507.528
4.1702814	10504.289
4.1724717	10494.526
4.1746620	10482.992
4.1768524	10471.932
4.1790427	10465.514
4.1812331	10460.854
4.1834234	10450.859
4.1856137	10439.948
4.1878041	10426.432
4.1899944	10416.384
4.1921848	10404.001
4.1943751	10391.790
4.1965654	10385.565
4.1987558	10379.635
4.2009461	10372.731
4.2031365	10365.228
4.2053268	10358.600
4.2075172	10351.128
4.2097075	10347.905
4.2118978	10341.316
4.2140882	10334.129
4.2162785	10324.320
4.2184689	10316.463
4.2206592	10308.498
4.2228495	10302.551
4.2250399	10292.774
4.2272302	10285.554
4.2294206	10276.237
4.2316109	10267.999
4.2338012	10261.794
4.2359916	10257.488
4.2381819	10255.461
4.2403723	10247.710
4.2425626	10240.655
4.2447529	10234.662
4.2469433	10227.503
4.2491336	10223.565
4.2513240	10218.475
4.2535143	10210.758
4.2557046	10199.318
4.2578950	10186.964
4.2600853	10170.063
4.2622757	10157.456
4.2644660	10142.004
4.2666564	10133.226
4.2688467	10123.127
4.2710370	10113.391
4.2732274	10102.302
4.2754177	10090.208
4.2776081	10076.207
4.2797984	10064.095
4.2819887	10055.126
4.2841791	10040.588
4.2863694	10029.734
4.2885598	10020.908
4.2907501	10011.336
4.2929404	9999.5048
4.2951308	9986.8186
4.2973211	9978.2543
4.2995115	9970.5443
4.3017018	9963.0307
4.3038921	9952.9933
4.3060825	9941.7191
4.3082728	9926.7936
4.3104632	9914.9030
4.3126535	9907.9832
4.3148438	9899.2947
4.3170342	9889.0656
4.3192245	9877.2906
4.3214149	9868.6163
4.3236052	9860.7206
4.3257956	9850.9871
4.3279859	9839.3936
4.3301762	9826.1591
4.3323666	9814.8910
4.3345569	9800.8282
4.3367473	9791.5571
4.3389376	9779.0883
4.3411279	9769.5938
4.3433183	9757.1527
4.3455086	9745.8456
4.3476990	9735.9096
4.3498893	9724.6037
4.3520796	9717.9790
4.3542700	9714.6152
4.3564603	9713.4151
4.3586507	9713.7314
4.3608410	9719.3406
4.3630313	9735.5655
4.3652217	9765.9130
4.3674120	9813.6985
4.3696024	9869.0081
4.3717927	9933.7097
4.3739831	9991.3431
4.3761734	10031.321
4.3783637	10046.828
4.3805541	10043.886
4.3827444	10031.223
[truncated: 3,000 more rows]
