# Supplementary material for: Mechanochemically-induced glass formation from two-dimensional hybrid organic–inorganic perovskites
Source: Chem Sci. 2024 Apr 19;15(19):7198–205. doi: 10.1039/d4sc00905c (PMC11095504; doi:10.1039/d4sc00905c)
Supplement: SC-015-D4SC00905C-s002 [file SC-015-D4SC00905C-s002.zip › XRD_data_and_TOPAS_input_file/012297.xy]

0.0042531738	0.0000000
0.0064435146	0.0000000
0.0086338554	0.0000000
0.010824196	0.0000000
0.013014537	0.0000000
0.015204878	0.0000000
0.017395219	0.0000000
0.019585559	0.0000000
0.021775900	0.0000000
0.023966241	0.0000000
0.026156582	0.0000000
0.028346922	0.0000000
0.030537263	0.0000000
0.032727604	0.0000000
0.034917945	0.0000000
0.037108286	0.0000000
0.039298626	0.0000000
0.041488967	0.0000000
0.043679308	0.0000000
0.045869649	0.0000000
0.048059990	0.0000000
0.050250330	0.0000000
0.052440671	0.0000000
0.054631012	0.0000000
0.056821353	0.0000000
0.059011694	0.0000000
0.061202034	0.0000000
0.063392375	0.0000000
0.065582716	0.0000000
0.067773057	0.0000000
0.069963398	0.0000000
0.072153738	0.0000000
0.074344079	0.0000000
0.076534420	0.0000000
0.078724761	0.0000000
0.080915101	0.0000000
0.083105442	0.0000000
0.085295783	0.0000000
0.087486124	0.0000000
0.089676465	0.0000000
0.091866805	0.0000000
0.094057146	0.0000000
0.096247487	0.0000000
0.098437828	0.0000000
0.10062817	0.0000000
0.10281851	0.0000000
0.10500885	0.0000000
0.10719919	0.0000000
0.10938953	0.0000000
0.11157987	0.0000000
0.11377021	0.0000000
0.11596055	0.0000000
0.11815089	0.0000000
0.12034124	0.0000000
0.12253158	0.0000000
0.12472192	0.0000000
0.12691226	0.0000000
0.12910260	0.0000000
0.13129294	0.0000000
0.13348328	0.0000000
0.13567362	0.0000000
0.13786396	0.0000000
0.14005430	0.0000000
0.14224464	0.0000000
0.14443498	0.0000000
0.14662533	0.0000000
0.14881567	0.0000000
0.15100601	0.0000000
0.15319635	0.0000000
0.15538669	0.0000000
0.15757703	0.0000000
0.15976737	0.0000000
0.16195771	0.0000000
0.16414805	0.0000000
0.16633839	0.0000000
0.16852873	0.0000000
0.17071907	0.0000000
0.17290941	0.0000000
0.17509976	0.0000000
0.17729010	0.0000000
0.17948044	0.0000000
0.18167078	0.0000000
0.18386112	0.0000000
0.18605146	0.0000000
0.18824180	0.0000000
0.19043214	0.0000000
0.19262248	0.0000000
0.19481282	0.0000000
0.19700316	0.0000000
0.19919350	0.0000000
0.20138384	0.0000000
0.20357419	0.0000000
0.20576453	0.0000000
0.20795487	0.0000000
0.21014521	0.0000000
0.21233555	0.0000000
0.21452589	0.0000000
0.21671623	0.0000000
0.21890657	0.0000000
0.22109691	0.0000000
0.22328725	0.0000000
0.22547759	0.0000000
0.22766793	0.0000000
0.22985828	0.0000000
0.23204862	0.0000000
0.23423896	0.0000000
0.23642930	0.0000000
0.23861964	0.0000000
0.24080998	0.0000000
0.24300032	0.0000000
0.24519066	0.0000000
0.24738100	0.0000000
0.24957134	0.0000000
0.25176168	0.0000000
0.25395202	0.0000000
0.25614236	0.0000000
0.25833271	0.0000000
0.26052305	0.0000000
0.26271339	0.0000000
0.26490373	0.0000000
0.26709407	0.0000000
0.26928441	0.0000000
0.27147475	0.0000000
0.27366509	0.0000000
0.27585543	0.0000000
0.27804577	0.0000000
0.28023611	0.0000000
0.28242645	0.0000000
0.28461679	0.0000000
0.28680714	0.0000000
0.28899748	0.0000000
0.29118782	0.0000000
0.29337816	0.0000000
0.29556850	0.0000000
0.29775884	0.0000000
0.29994918	0.0000000
0.30213952	0.0000000
0.30432986	0.0000000
0.30652020	0.0000000
0.30871054	0.0000000
0.31090088	0.0000000
0.31309123	0.0000000
0.31528157	0.0000000
0.31747191	0.0000000
0.31966225	0.0000000
0.32185259	0.0000000
0.32404293	0.0000000
0.32623327	0.0000000
0.32842361	0.0000000
0.33061395	0.0000000
0.33280429	0.0000000
0.33499463	0.0000000
0.33718497	0.0000000
0.33937531	0.0000000
0.34156566	0.0000000
0.34375600	0.0000000
0.34594634	0.0000000
0.34813668	0.0000000
0.35032702	0.0000000
0.35251736	0.0000000
0.35470770	0.0000000
0.35689804	0.0000000
0.35908838	0.0000000
0.36127872	0.0000000
0.36346906	0.0000000
0.36565940	0.0000000
0.36784975	0.0000000
0.37004009	0.0000000
0.37223043	0.0000000
0.37442077	0.0000000
0.37661111	0.0000000
0.37880145	0.0000000
0.38099179	0.0000000
0.38318213	0.0000000
0.38537247	0.0000000
0.38756281	0.0000000
0.38975315	0.0000000
0.39194349	0.0000000
0.39413383	0.0000000
0.39632418	0.0000000
0.39851452	0.0000000
0.40070486	0.0000000
0.40289520	0.0000000
0.40508554	0.0000000
0.40727588	0.0000000
0.40946622	0.0000000
0.41165656	0.0000000
0.41384690	0.0000000
0.41603724	0.0000000
0.41822758	0.0000000
0.42041792	0.0000000
0.42260826	0.0000000
0.42479861	0.0000000
0.42698895	0.0000000
0.42917929	0.0000000
0.43136963	0.0000000
0.43355997	0.0000000
0.43575031	0.0000000
0.43794065	0.0000000
0.44013099	0.0000000
0.44232133	0.0000000
0.44451167	0.0000000
0.44670201	0.0000000
0.44889235	0.0000000
0.45108270	0.0000000
0.45327304	0.0000000
0.45546338	0.0000000
0.45765372	0.0000000
0.45984406	0.0000000
0.46203440	0.0000000
0.46422474	0.0000000
0.46641508	0.0000000
0.46860542	0.0000000
0.47079576	0.0000000
0.47298610	0.0000000
0.47517644	0.0000000
0.47736678	0.0000000
0.47955713	0.0000000
0.48174747	0.0000000
0.48393781	0.0000000
0.48612815	0.0000000
0.48831849	0.0000000
0.49050883	0.0000000
0.49269917	0.0000000
0.49488951	0.0000000
0.49707985	0.0000000
0.49927019	5031.5751
0.50146053	5070.6889
0.50365087	5044.4900
0.50584121	5073.5355
0.50803156	5115.2844
0.51022190	5128.7616
0.51241224	5144.7195
0.51460258	5167.9122
0.51679292	5201.1919
0.51898326	5244.0284
0.52117360	5267.1293
0.52336394	5298.6209
0.52555428	5316.4028
0.52774462	5357.5861
0.52993496	5404.0050
0.53212530	5439.6816
0.53431565	5476.5028
0.53650599	5491.4392
0.53869633	5517.3134
0.54088667	5557.3615
0.54307701	5591.4063
0.54526735	5628.2429
0.54745769	5655.3492
0.54964803	5684.7277
0.55183837	5710.0627
0.55402871	5715.0658
0.55621905	5718.7187
0.55840939	5730.5074
0.56059973	5744.4401
0.56279008	5744.3209
0.56498042	5751.4593
0.56717076	5772.0853
0.56936110	5795.8558
0.57155144	5826.6712
0.57374178	5851.9086
0.57593212	5881.8535
0.57812246	5918.3255
0.58031280	5954.6255
0.58250314	6006.4463
0.58469348	6065.1042
0.58688382	6128.9221
0.58907416	6187.7277
0.59126451	6250.0903
0.59345485	6325.2111
0.59564519	6416.7765
0.59783553	6503.1224
0.60002587	6592.5215
0.60221621	6664.9282
0.60440655	6743.8954
0.60659689	6812.7675
0.60878723	6868.8693
0.61097757	6928.2901
0.61316791	6975.3541
0.61535825	7025.3909
0.61754860	7056.4450
0.61973894	7073.4335
0.62192928	7073.6006
0.62411962	7068.6348
0.62630996	7061.1845
0.62850030	7045.7410
0.63069064	7027.9508
0.63288098	7026.3520
0.63507132	7032.3928
0.63726166	7049.4341
0.63945200	7062.5277
0.64164234	7078.2678
0.64383268	7105.2830
0.64602303	7137.2497
0.64821337	7174.9657
0.65040371	7208.5783
0.65259405	7250.0516
0.65478439	7295.8714
0.65697473	7342.6484
0.65916507	7390.1239
0.66135541	7439.0145
0.66354575	7493.3268
0.66573609	7541.8826
0.66792643	7589.3617
0.67011677	7644.1956
0.67230711	7710.4968
0.67449746	7772.2042
0.67668780	7828.1762
0.67887814	7874.1570
0.68106848	7931.7006
0.68325882	7989.4668
0.68544916	8044.1646
0.68763950	8086.9482
0.68982984	8144.6519
0.69202018	8219.8446
0.69421052	8293.8398
0.69640086	8363.5945
0.69859120	8422.7801
0.70078155	8489.4487
0.70297189	8556.7108
0.70516223	8618.2646
0.70735257	8688.6025
0.70954291	8749.1465
0.71173325	8814.0111
0.71392359	8883.8649
0.71611393	8934.8331
0.71830427	8995.3435
0.72049461	9052.9326
0.72268495	9110.9579
0.72487529	9171.2985
0.72706563	9219.3993
0.72925598	9263.1250
0.73144632	9302.6291
0.73363666	9346.5592
0.73582700	9385.4276
0.73801734	9421.3638
0.74020768	9459.0532
0.74239802	9497.1717
0.74458836	9530.7720
0.74677870	9576.5032
0.74896904	9622.8036
0.75115938	9676.5621
0.75334972	9710.6412
0.75554006	9741.8794
0.75773041	9752.1794
0.75992075	9765.8276
0.76211109	9768.1565
0.76430143	9784.1590
0.76649177	9779.2932
0.76868211	9781.9214
0.77087245	9781.1682
0.77306279	9791.3261
0.77525313	9790.3461
0.77744347	9783.1600
0.77963381	9772.7665
0.78182415	9762.3186
0.78401450	9748.8421
0.78620484	9729.1749
0.78839518	9710.3300
0.79058552	9691.7837
0.79277586	9672.0592
0.79496620	9656.2267
0.79715654	9634.9394
0.79934688	9607.9689
0.80153722	9573.3724
0.80372756	9547.9818
0.80591790	9519.0381
0.80810824	9492.0465
0.81029858	9452.1109
0.81248893	9414.4284
0.81467927	9379.8514
0.81686961	9341.1107
0.81905995	9316.9888
0.82125029	9286.9730
0.82344063	9261.4085
0.82563097	9225.0945
0.82782131	9188.8662
0.83001165	9152.5640
0.83220199	9124.7514
0.83439233	9094.1604
0.83658267	9068.5098
0.83877301	9028.4440
0.84096336	8994.8590
0.84315370	8956.4361
0.84534404	8930.5457
0.84753438	8913.1600
0.84972472	8899.2181
0.85191506	8882.0365
0.85410540	8856.5853
0.85629574	8827.1537
0.85848608	8803.9995
0.86067642	8788.3038
0.86286676	8768.2131
0.86505710	8739.3549
0.86724745	8717.8529
0.86943779	8696.1393
0.87162813	8677.4353
0.87381847	8655.1585
0.87600881	8631.3625
0.87819915	8611.8911
0.88038949	8593.0405
0.88257983	8581.9388
0.88477017	8577.1600
0.88696051	8575.6524
0.88915085	8566.4771
0.89134119	8554.9339
0.89353153	8540.9433
0.89572188	8533.3443
0.89791222	8525.4988
0.90010256	8520.5951
0.90229290	8518.6463
0.90448324	8513.5716
0.90667358	8510.9885
0.90886392	8502.0575
0.91105426	8492.4799
0.91324460	8482.6538
0.91543494	8482.6059
0.91762528	8489.6010
0.91981562	8489.8589
0.92200597	8492.7871
0.92419631	8497.0336
0.92638665	8502.5364
0.92857699	8504.2382
0.93076733	8508.6128
0.93295767	8513.5250
0.93514801	8514.0759
0.93733835	8522.2790
0.93952869	8531.9872
0.94171903	8532.3561
0.94390937	8534.8173
0.94609971	8545.7553
0.94829005	8555.6331
0.95048040	8570.1782
0.95267074	8575.8330
0.95486108	8594.0680
0.95705142	8606.4136
0.95924176	8619.3241
0.96143210	8623.3928
0.96362244	8626.4413
0.96581278	8635.9561
0.96800312	8638.6461
0.97019346	8650.0889
0.97238380	8668.6380
0.97457414	8685.0750
0.97676448	8701.6993
0.97895483	8720.0212
0.98114517	8730.2217
0.98333551	8747.1606
0.98552585	8759.8491
0.98771619	8780.2407
0.98990653	8796.3833
0.99209687	8814.1338
0.99428721	8832.7981
0.99647755	8847.3553
0.99866789	8862.9347
1.0008582	8883.1401
1.0030486	8901.3721
1.0052389	8920.1546
1.0074293	8925.6362
1.0096196	8937.2428
1.0118099	8954.5236
1.0140003	8967.7953
1.0161906	8994.1514
1.0183810	9013.6584
1.0205713	9038.6205
1.0227616	9058.2493
1.0249520	9073.7857
1.0271423	9098.4559
1.0293327	9116.4483
1.0315230	9130.9816
1.0337133	9148.1069
1.0359037	9166.6430
1.0380940	9195.3930
1.0402844	9219.0652
1.0424747	9243.7783
1.0446650	9272.5199
1.0468554	9293.8514
1.0490457	9319.3424
1.0512361	9337.7743
1.0534264	9357.8814
1.0556168	9379.9347
1.0578071	9398.9800
1.0599974	9420.1895
1.0621878	9430.2232
1.0643781	9452.9984
1.0665685	9477.2800
1.0687588	9506.3040
1.0709491	9534.6236
1.0731395	9564.4406
1.0753298	9596.5716
1.0775202	9620.0370
1.0797105	9643.3457
1.0819008	9666.3027
1.0840912	9680.8406
1.0862815	9700.9037
1.0884719	9727.1822
1.0906622	9754.3842
1.0928525	9783.4549
1.0950429	9813.5637
1.0972332	9853.4285
1.0994236	9890.5477
1.1016139	9919.5518
1.1038043	9946.0174
1.1059946	9968.2380
1.1081849	9994.8249
1.1103753	10017.423
1.1125656	10033.774
1.1147560	10054.745
1.1169463	10076.521
1.1191366	10111.417
1.1213270	10145.245
1.1235173	10181.329
1.1257077	10208.871
1.1278980	10232.378
1.1300883	10250.413
1.1322787	10278.773
1.1344690	10310.472
1.1366594	10343.646
1.1388497	10373.846
1.1410400	10397.212
1.1432304	10421.569
1.1454207	10448.028
1.1476111	10478.150
1.1498014	10507.030
1.1519917	10550.783
1.1541821	10580.743
1.1563724	10612.670
1.1585628	10635.143
1.1607531	10658.592
1.1629435	10683.745
1.1651338	10714.911
1.1673241	10750.458
1.1695145	10775.047
1.1717048	10799.250
1.1738952	10821.919
1.1760855	10847.632
1.1782758	10880.696
1.1804662	10909.816
1.1826565	10934.628
1.1848469	10965.219
1.1870372	10996.159
1.1892275	11031.082
1.1914179	11051.427
1.1936082	11075.975
1.1957986	11105.127
1.1979889	11145.789
1.2001792	11186.104
1.2023696	11222.027
1.2045599	11262.904
1.2067503	11299.661
1.2089406	11333.972
1.2111309	11365.466
1.2133213	11398.519
1.2155116	11429.640
1.2177020	11466.423
1.2198923	11511.777
1.2220827	11549.512
1.2242730	11582.524
1.2264633	11608.286
1.2286537	11635.088
1.2308440	11662.630
1.2330344	11690.427
1.2352247	11720.674
1.2374150	11746.909
1.2396054	11776.066
1.2417957	11798.797
1.2439861	11832.124
1.2461764	11863.180
1.2483667	11897.229
1.2505571	11927.002
1.2527474	11954.556
1.2549378	11990.453
1.2571281	12019.323
1.2593184	12058.752
1.2615088	12090.982
1.2636991	12124.892
1.2658895	12153.484
1.2680798	12179.203
1.2702702	12216.800
1.2724605	12251.962
1.2746508	12293.117
1.2768412	12324.355
1.2790315	12363.480
1.2812219	12399.750
1.2834122	12437.232
1.2856025	12470.137
1.2877929	12508.564
1.2899832	12547.761
1.2921736	12584.426
1.2943639	12623.089
1.2965542	12662.601
1.2987446	12698.418
1.3009349	12740.393
1.3031253	12776.094
1.3053156	12810.733
1.3075059	12846.439
1.3096963	12882.492
1.3118866	12928.382
1.3140770	12971.646
1.3162673	13015.004
1.3184576	13055.815
1.3206480	13100.107
1.3228383	13145.548
1.3250287	13188.256
1.3272190	13224.559
1.3294094	13268.203
1.3315997	13309.180
1.3337900	13351.149
1.3359804	13397.735
1.3381707	13442.994
1.3403611	13490.505
1.3425514	13535.400
1.3447417	13575.835
1.3469321	13623.495
1.3491224	13658.277
1.3513128	13706.623
1.3535031	13749.313
1.3556934	13798.407
1.3578838	13843.136
1.3600741	13885.550
1.3622645	13937.479
1.3644548	13982.798
1.3666451	14035.532
1.3688355	14084.173
1.3710258	14148.682
1.3732162	14204.509
1.3754065	14256.767
1.3775968	14303.890
1.3797872	14338.359
1.3819775	14382.866
1.3841679	14431.262
1.3863582	14488.739
1.3885486	14538.673
1.3907389	14594.103
1.3929292	14658.275
1.3951196	14719.014
1.3973099	14770.154
1.3995003	14823.439
1.4016906	14879.056
1.4038809	14933.756
1.4060713	14989.366
1.4082616	15038.227
1.4104520	15095.781
1.4126423	15162.367
1.4148326	15215.986
1.4170230	15278.965
1.4192133	15327.480
1.4214037	15382.042
1.4235940	15442.838
1.4257843	15497.130
1.4279747	15553.456
1.4301650	15613.555
1.4323554	15672.765
1.4345457	15734.081
1.4367361	15796.088
1.4389264	15865.310
1.4411167	15923.251
1.4433071	15995.484
1.4454974	16059.738
1.4476878	16125.753
1.4498781	16189.096
1.4520684	16250.203
1.4542588	16321.892
1.4564491	16389.751
1.4586395	16455.790
1.4608298	16527.258
1.4630201	16594.501
1.4652105	16661.738
1.4674008	16724.430
1.4695912	16785.354
1.4717815	16859.745
1.4739718	16932.396
1.4761622	17009.039
1.4783525	17072.430
1.4805429	17135.101
1.4827332	17203.301
1.4849235	17279.731
1.4871139	17356.497
1.4893042	17420.100
1.4914946	17498.394
1.4936849	17575.793
1.4958753	17663.343
1.4980656	17748.367
1.5002559	17812.371
1.5024463	17885.910
1.5046366	17962.980
1.5068270	18037.251
1.5090173	18115.201
1.5112076	18181.360
1.5133980	18262.740
1.5155883	18337.640
1.5177787	18418.441
1.5199690	18499.009
1.5221593	18579.073
1.5243497	18669.879
1.5265400	18741.376
1.5287304	18825.379
1.5309207	18908.861
1.5331110	18996.017
1.5353014	19086.079
1.5374917	19171.777
1.5396821	19256.955
1.5418724	19327.271
1.5440627	19408.182
1.5462531	19489.363
1.5484434	19569.219
1.5506338	19650.559
1.5528241	19729.027
1.5550145	19813.693
1.5572048	19904.093
1.5593951	19987.650
1.5615855	20070.085
1.5637758	20144.199
1.5659662	20226.449
1.5681565	20303.995
1.5703468	20392.295
1.5725372	20484.438
1.5747275	20587.456
1.5769179	20686.650
1.5791082	20781.062
1.5812985	20867.984
1.5834889	20943.373
1.5856792	21019.813
1.5878696	21089.901
1.5900599	21162.732
1.5922502	21240.145
1.5944406	21320.495
1.5966309	21405.849
1.5988213	21493.230
1.6010116	21584.051
1.6032020	21663.364
1.6053923	21751.777
1.6075826	21830.008
1.6097730	21912.036
1.6119633	21995.376
1.6141537	22068.750
1.6163440	22146.634
1.6185343	22207.156
1.6207247	22288.598
1.6229150	22370.242
1.6251054	22454.175
1.6272957	22540.130
1.6294860	22613.855
1.6316764	22692.702
1.6338667	22776.285
1.6360571	22867.987
1.6382474	22962.695
1.6404377	23037.391
1.6426281	23114.985
1.6448184	23194.601
1.6470088	23275.999
1.6491991	23356.831
1.6513894	23432.167
1.6535798	23518.833
1.6557701	23599.748
1.6579605	23677.070
1.6601508	23749.407
1.6623412	23816.885
1.6645315	23886.281
1.6667218	23942.801
1.6689122	24005.245
1.6711025	24085.519
1.6732929	24160.742
1.6754832	24237.514
1.6776735	24303.705
1.6798639	24368.508
1.6820542	24422.480
1.6842446	24486.465
1.6864349	24555.237
1.6886252	24629.615
1.6908156	24705.066
1.6930059	24764.329
1.6951963	24825.225
1.6973866	24882.993
1.6995769	24947.966
1.7017673	25008.878
1.7039576	25062.702
1.7061480	25115.672
1.7083383	25172.372
1.7105286	25226.390
1.7127190	25272.881
1.7149093	25320.120
1.7170997	25365.420
1.7192900	25419.144
1.7214804	25473.775
1.7236707	25522.526
1.7258610	25569.922
1.7280514	25615.289
1.7302417	25665.605
1.7324321	25709.240
1.7346224	25739.919
1.7368127	25777.510
1.7390031	25821.798
1.7411934	25867.516
1.7433838	25904.596
1.7455741	25930.813
1.7477644	25956.018
1.7499548	25983.605
1.7521451	26026.548
1.7543355	26059.603
1.7565258	26096.863
1.7587161	26132.823
1.7609065	26159.879
1.7630968	26192.860
1.7652872	26208.350
1.7674775	26239.502
1.7696679	26259.487
1.7718582	26289.508
1.7740485	26309.659
1.7762389	26328.048
1.7784292	26347.400
1.7806196	26371.311
1.7828099	26396.750
1.7850002	26422.187
1.7871906	26438.071
1.7893809	26450.574
1.7915713	26461.756
1.7937616	26466.778
1.7959519	26482.636
1.7981423	26481.883
1.8003326	26491.113
1.8025230	26492.860
1.8047133	26504.730
1.8069036	26522.146
1.8090940	26527.013
1.8112843	26540.056
1.8134747	26550.419
1.8156650	26556.943
1.8178553	26565.586
1.8200457	26565.164
1.8222360	26561.328
1.8244264	26560.621
1.8266167	26558.774
1.8288071	26563.529
1.8309974	26561.633
1.8331877	26552.706
1.8353781	26542.739
1.8375684	26527.890
1.8397588	26518.305
1.8419491	26505.465
1.8441394	26493.502
1.8463298	26479.930
1.8485201	26466.584
1.8507105	26456.479
1.8529008	26444.862
1.8550911	26430.561
1.8572815	26409.428
1.8594718	26397.895
1.8616622	26372.621
1.8638525	26355.505
1.8660428	26336.577
1.8682332	26320.542
1.8704235	26301.737
1.8726139	26271.320
1.8748042	26253.755
1.8769945	26228.653
1.8791849	26204.838
1.8813752	26173.390
1.8835656	26144.568
1.8857559	26118.073
1.8879463	26091.387
1.8901366	26067.889
1.8923269	26053.315
1.8945173	26033.460
1.8967076	26012.108
1.8988980	25988.728
1.9010883	25962.697
1.9032786	25924.096
1.9054690	25896.323
1.9076593	25864.958
1.9098497	25833.257
1.9120400	25807.576
1.9142303	25769.067
1.9164207	25733.280
1.9186110	25697.421
1.9208014	25664.368
1.9229917	25636.025
1.9251820	25596.970
1.9273724	25563.448
1.9295627	25523.836
1.9317531	25502.538
1.9339434	25472.679
1.9361338	25442.185
1.9383241	25409.706
1.9405144	25371.070
1.9427048	25335.003
1.9448951	25302.506
1.9470855	25260.070
1.9492758	25223.036
1.9514661	25180.912
1.9536565	25151.834
1.9558468	25118.732
1.9580372	25083.881
1.9602275	25048.084
1.9624178	25012.339
1.9646082	24977.103
1.9667985	24933.438
1.9689889	24897.550
1.9711792	24858.362
1.9733695	24823.043
1.9755599	24790.091
1.9777502	24753.227
1.9799406	24712.136
1.9821309	24667.248
1.9843212	24621.032
1.9865116	24571.398
1.9887019	24523.452
1.9908923	24481.453
1.9930826	24441.762
1.9952730	24406.071
1.9974633	24370.627
1.9996536	24330.374
2.0018440	24299.788
2.0040343	24261.776
2.0062247	24230.909
2.0084150	24194.847
2.0106053	24162.068
2.0127957	24119.825
2.0149860	24073.238
2.0171764	24024.849
2.0193667	23979.653
2.0215570	23933.296
2.0237474	23885.770
2.0259377	23850.718
2.0281281	23815.891
2.0303184	23779.940
2.0325087	23729.936
2.0346991	23681.433
2.0368894	23635.625
2.0390798	23592.702
2.0412701	23545.075
2.0434604	23498.165
2.0456508	23442.925
2.0478411	23385.048
2.0500315	23335.909
2.0522218	23288.206
2.0544122	23251.658
2.0566025	23211.509
2.0587928	23174.931
2.0609832	23129.407
2.0631735	23082.727
2.0653639	23037.436
2.0675542	22987.903
2.0697445	22945.748
2.0719349	22896.321
2.0741252	22855.446
2.0763156	22814.323
2.0785059	22766.725
2.0806962	22723.937
2.0828866	22673.209
2.0850769	22630.838
2.0872673	22586.988
2.0894576	22541.225
2.0916479	22497.609
2.0938383	22445.842
2.0960286	22402.278
2.0982190	22349.128
2.1004093	22304.525
2.1025997	22262.733
2.1047900	22214.123
2.1069803	22173.374
2.1091707	22119.393
2.1113610	22072.527
2.1135514	22018.411
2.1157417	21973.921
2.1179320	21936.457
2.1201224	21887.256
2.1223127	21842.742
2.1245031	21801.557
2.1266934	21762.284
2.1288837	21729.300
2.1310741	21685.939
2.1332644	21644.690
2.1354548	21600.451
2.1376451	21555.002
2.1398354	21510.061
2.1420258	21459.415
2.1442161	21413.825
2.1464065	21362.047
2.1485968	21330.623
2.1507871	21285.341
2.1529775	21237.902
2.1551678	21184.192
2.1573582	21131.169
2.1595485	21087.545
2.1617389	21051.622
2.1639292	21016.814
2.1661195	20980.086
2.1683099	20942.573
2.1705002	20901.405
2.1726906	20856.506
2.1748809	20813.573
2.1770712	20768.751
2.1792616	20719.831
2.1814519	20672.880
2.1836423	20630.241
2.1858326	20590.450
2.1880229	20550.259
2.1902133	20507.231
2.1924036	20471.008
2.1945940	20429.426
2.1967843	20384.536
2.1989746	20333.661
2.2011650	20290.004
2.2033553	20251.185
2.2055457	20212.012
2.2077360	20165.337
2.2099263	20124.009
2.2121167	20082.129
2.2143070	20038.716
2.2164974	19995.205
2.2186877	19952.890
2.2208781	19909.068
2.2230684	19867.315
2.2252587	19820.246
2.2274491	19772.634
2.2296394	19730.118
2.2318298	19690.381
2.2340201	19653.747
2.2362104	19611.391
2.2384008	19564.637
2.2405911	19521.666
2.2427815	19478.836
2.2449718	19435.879
2.2471621	19395.051
2.2493525	19355.277
2.2515428	19316.082
2.2537332	19270.999
2.2559235	19226.310
2.2581138	19179.757
2.2603042	19133.124
2.2624945	19082.192
2.2646849	19039.285
2.2668752	19002.029
2.2690656	18963.174
2.2712559	18925.814
2.2734462	18888.661
2.2756366	18854.982
2.2778269	18817.451
2.2800173	18778.191
2.2822076	18733.921
2.2843979	18686.897
2.2865883	18648.453
2.2887786	18608.042
2.2909690	18573.768
2.2931593	18529.041
2.2953496	18486.058
2.2975400	18446.292
2.2997303	18396.022
2.3019207	18346.400
2.3041110	18295.926
2.3063013	18255.454
2.3084917	18218.225
2.3106820	18177.439
2.3128724	18136.913
2.3150627	18090.300
2.3172530	18050.000
2.3194434	18008.789
2.3216337	17972.003
2.3238241	17938.012
2.3260144	17900.016
2.3282048	17855.250
2.3303951	17810.016
2.3325854	17765.611
2.3347758	17726.567
2.3369661	17683.219
2.3391565	17643.790
2.3413468	17599.461
2.3435371	17551.874
2.3457275	17502.330
2.3479178	17451.538
2.3501082	17410.599
2.3522985	17372.038
2.3544888	17340.239
2.3566792	17303.020
2.3588695	17264.667
2.3610599	17227.155
2.3632502	17187.472
2.3654405	17154.350
2.3676309	17119.253
2.3698212	17076.896
2.3720116	17038.853
2.3742019	16997.938
2.3763922	16956.281
2.3785826	16909.131
2.3807729	16866.148
2.3829633	16826.459
2.3851536	16787.228
2.3873440	16750.489
2.3895343	16713.739
2.3917246	16674.933
2.3939150	16635.101
2.3961053	16598.354
2.3982957	16563.188
2.4004860	16532.393
2.4026763	16502.266
2.4048667	16472.234
2.4070570	16431.800
2.4092474	16397.369
2.4114377	16356.426
2.4136280	16320.519
2.4158184	16279.269
2.4180087	16242.935
2.4201991	16204.397
2.4223894	16159.975
2.4245797	16123.780
2.4267701	16084.458
2.4289604	16045.797
2.4311508	16006.811
2.4333411	15964.883
2.4355315	15922.046
2.4377218	15886.966
2.4399121	15855.479
2.4421025	15812.802
2.4442928	15771.436
2.4464832	15728.874
2.4486735	15698.199
2.4508638	15662.044
2.4530542	15627.691
2.4552445	15587.843
2.4574349	15550.809
2.4596252	15516.668
2.4618155	15482.067
2.4640059	15445.761
2.4661962	15414.109
2.4683866	15381.798
2.4705769	15351.292
2.4727672	15314.895
2.4749576	15278.675
2.4771479	15238.831
2.4793383	15204.188
2.4815286	15170.844
2.4837189	15133.085
2.4859093	15095.285
2.4880996	15048.267
2.4902900	15009.285
2.4924803	14968.925
2.4946707	14932.295
2.4968610	14899.587
2.4990513	14863.999
2.5012417	14837.057
2.5034320	14806.688
2.5056224	14777.290
2.5078127	14744.948
2.5100030	14711.792
2.5121934	14674.750
2.5143837	14634.747
2.5165741	14595.927
2.5187644	14557.293
2.5209547	14519.457
2.5231451	14488.425
2.5253354	14454.360
2.5275258	14420.467
2.5297161	14382.400
2.5319064	14351.914
2.5340968	14318.307
2.5362871	14285.164
2.5384775	14252.000
2.5406678	14218.400
2.5428582	14185.690
2.5450485	14143.069
2.5472388	14107.661
2.5494292	14065.775
2.5516195	14036.947
2.5538099	14008.714
2.5560002	13976.403
2.5581905	13935.757
2.5603809	13898.339
2.5625712	13867.355
2.5647616	13840.118
2.5669519	13806.194
2.5691422	13769.230
2.5713326	13733.338
2.5735229	13699.334
2.5757133	13664.846
2.5779036	13634.444
2.5800939	13600.924
2.5822843	13575.271
2.5844746	13544.543
2.5866650	13515.500
2.5888553	13478.687
2.5910456	13438.989
2.5932360	13404.457
2.5954263	13373.224
2.5976167	13352.152
2.5998070	13326.486
2.6019974	13296.454
2.6041877	13264.820
2.6063780	13233.214
2.6085684	13198.343
2.6107587	13161.991
2.6129491	13126.120
2.6151394	13093.971
2.6173297	13063.941
2.6195201	13030.797
2.6217104	12997.407
2.6239008	12970.036
2.6260911	12944.025
2.6282814	12918.182
2.6304718	12885.396
2.6326621	12854.999
2.6348525	12824.717
2.6370428	12791.445
2.6392331	12759.590
2.6414235	12725.909
2.6436138	12693.387
2.6458042	12650.930
2.6479945	12622.815
2.6501848	12589.460
2.6523752	12557.392
2.6545655	12520.806
2.6567559	12486.838
2.6589462	12452.332
2.6611366	12420.821
2.6633269	12393.653
2.6655172	12358.537
2.6677076	12325.769
2.6698979	12289.045
2.6720883	12260.548
2.6742786	12232.058
2.6764689	12201.907
2.6786593	12170.706
2.6808496	12139.659
2.6830400	12115.289
2.6852303	12082.536
2.6874206	12054.240
2.6896110	12028.142
2.6918013	12002.492
2.6939917	11972.119
2.6961820	11940.145
2.6983723	11912.010
2.7005627	11879.312
2.7027530	11853.753
2.7049434	11825.150
2.7071337	11797.654
2.7093241	11770.887
2.7115144	11742.607
2.7137047	11712.251
2.7158951	11691.045
2.7180854	11668.911
2.7202758	11647.911
2.7224661	11621.870
2.7246564	11603.836
2.7268468	11594.936
2.7290371	11598.397
2.7312275	11610.062
2.7334178	11627.800
2.7356081	11658.270
2.7377985	11682.812
2.7399888	11699.044
2.7421792	11696.388
2.7443695	11680.346
2.7465598	11653.525
2.7487502	11621.593
2.7509405	11589.766
2.7531309	11560.581
2.7553212	11530.061
2.7575115	11499.080
2.7597019	11458.695
2.7618922	11417.676
2.7640826	11369.826
2.7662729	11319.834
2.7684633	11252.836
2.7706536	11180.876
2.7728439	11105.609
2.7750343	11036.775
2.7772246	10981.651
2.7794150	10933.194
2.7816053	10893.718
2.7837956	10856.200
2.7859860	10826.070
2.7881763	10800.016
2.7903667	10774.639
2.7925570	10745.993
2.7947473	10717.343
2.7969377	10692.979
2.7991280	10669.991
2.8013184	10648.529
2.8035087	10622.089
2.8056990	10593.308
2.8078894	10566.801
2.8100797	10545.213
2.8122701	10526.228
2.8144604	10499.682
2.8166507	10475.309
2.8188411	10448.056
2.8210314	10430.043
2.8232218	10409.309
2.8254121	10386.977
2.8276025	10360.508
2.8297928	10335.524
2.8319831	10309.900
2.8341735	10283.547
2.8363638	10262.592
2.8385542	10234.738
2.8407445	10208.072
2.8429348	10182.022
2.8451252	10165.002
2.8473155	10150.205
2.8495059	10128.363
2.8516962	10105.085
2.8538865	10079.365
2.8560769	10053.768
2.8582672	10031.906
2.8604576	10010.714
2.8626479	9990.7173
2.8648382	9973.7506
2.8670286	9953.7309
2.8692189	9937.6825
2.8714093	9914.1996
2.8735996	9896.9305
2.8757900	9879.6928
2.8779803	9857.8962
2.8801706	9836.5755
2.8823610	9813.0543
2.8845513	9792.1289
2.8867417	9770.5923
2.8889320	9747.0144
2.8911223	9727.6178
2.8933127	9701.0969
2.8955030	9683.2133
2.8976934	9662.3742
2.8998837	9646.7891
2.9020740	9626.6687
2.9042644	9609.0052
2.9064547	9591.8602
2.9086451	9577.9856
2.9108354	9561.3099
2.9130257	9541.8542
2.9152161	9529.0671
2.9174064	9511.4038
2.9195968	9496.8942
2.9217871	9480.0885
2.9239774	9461.2047
2.9261678	9439.4104
2.9283581	9414.9171
2.9305485	9394.4069
2.9327388	9379.2274
2.9349292	9364.5954
2.9371195	9350.2515
2.9393098	9335.2943
2.9415002	9315.2137
2.9436905	9297.4039
2.9458809	9277.1590
2.9480712	9259.2795
2.9502615	9240.5513
2.9524519	9222.7124
2.9546422	9209.5240
2.9568326	9200.5398
2.9590229	9191.0788
2.9612132	9176.2513
2.9634036	9161.0192
2.9655939	9147.3757
2.9677843	9131.9531
2.9699746	9118.4140
2.9721649	9102.2303
2.9743553	9083.6792
2.9765456	9067.9544
2.9787360	9049.9235
2.9809263	9041.5340
2.9831166	9033.7521
2.9853070	9021.4292
2.9874973	9006.7469
2.9896877	8989.3815
2.9918780	8973.5663
2.9940684	8957.2835
2.9962587	8944.5170
2.9984490	8931.6149
3.0006394	8920.9536
3.0028297	8910.0523
3.0050201	8901.5783
3.0072104	8899.2777
3.0094007	8901.8198
3.0115911	8904.1422
3.0137814	8913.6196
3.0159718	8915.7277
3.0181621	8908.4962
3.0203524	8891.9799
3.0225428	8871.5547
3.0247331	8847.9528
3.0269235	8822.5323
3.0291138	8807.3076
3.0313041	8795.6165
3.0334945	8784.3566
3.0356848	8771.6619
3.0378752	8760.6820
3.0400655	8756.7227
3.0422559	8747.5745
3.0444462	8740.0857
3.0466365	8726.6527
3.0488269	8713.0622
3.0510172	8696.5873
3.0532076	8681.7304
3.0553979	8671.3245
3.0575882	8663.9020
3.0597786	8657.7261
3.0619689	8651.9168
3.0641593	8644.7364
3.0663496	8639.2721
3.0685399	8633.1188
3.0707303	8623.6837
3.0729206	8611.0357
3.0751110	8597.4520
3.0773013	8584.8741
3.0794916	8570.4247
3.0816820	8561.0368
3.0838723	8551.6729
3.0860627	8544.5700
3.0882530	8535.5423
3.0904433	8528.9109
3.0926337	8515.6367
3.0948240	8504.1771
3.0970144	8489.5605
3.0992047	8475.0286
3.1013951	8458.7577
3.1035854	8442.1941
3.1057757	8427.1609
3.1079661	8421.2769
3.1101564	8414.3688
3.1123468	8402.1979
3.1145371	8388.6120
3.1167274	8373.7793
3.1189178	8364.0281
3.1211081	8355.3464
3.1232985	8349.6131
3.1254888	8345.5006
3.1276791	8341.4569
3.1298695	8337.3459
3.1320598	8330.0114
3.1342502	8323.8829
3.1364405	8315.8049
3.1386308	8307.0788
3.1408212	8300.5455
3.1430115	8292.6718
3.1452019	8291.5764
3.1473922	8288.5929
3.1495825	8284.1872
3.1517729	8275.5888
3.1539632	8267.1783
3.1561536	8259.1383
3.1583439	8255.8312
3.1605343	8254.4530
3.1627246	8252.5583
3.1649149	8245.6938
3.1671053	8242.1856
3.1692956	8243.4895
3.1714860	8244.1195
3.1736763	8243.5541
3.1758666	8239.7342
3.1780570	8236.9489
3.1802473	8233.5531
3.1824377	8227.2590
3.1846280	8219.3839
3.1868183	8210.9902
3.1890087	8204.3108
3.1911990	8200.7976
3.1933894	8198.3702
3.1955797	8195.1466
3.1977700	8191.9592
3.1999604	8193.8702
3.2021507	8190.2318
3.2043411	8187.3053
3.2065314	8185.1554
3.2087218	8185.1168
3.2109121	8183.3839
3.2131024	8177.1670
3.2152928	8175.4755
3.2174831	8170.9749
3.2196735	8169.0566
3.2218638	8168.3518
3.2240541	8164.6766
3.2262445	8164.1162
3.2284348	8160.2736
3.2306252	8156.9078
3.2328155	8153.3357
3.2350058	8148.1784
3.2371962	8151.0314
3.2393865	8147.5800
3.2415769	8145.4816
3.2437672	8143.0438
3.2459575	8144.1721
3.2481479	8145.8434
3.2503382	8143.3043
3.2525286	8142.1687
3.2547189	8140.7011
3.2569092	8138.2243
3.2590996	8141.9993
3.2612899	8140.3442
3.2634803	8140.9630
3.2656706	8141.2328
3.2678610	8146.4851
3.2700513	8151.7819
3.2722416	8152.5037
3.2744320	8150.1150
3.2766223	8147.8170
3.2788127	8149.2328
3.2810030	8153.3431
3.2831933	8153.2522
3.2853837	8152.8321
3.2875740	8152.9315
3.2897644	8152.1760
3.2919547	8150.2018
3.2941450	8150.6883
3.2963354	8153.8338
3.2985257	8157.4223
3.3007161	8160.8828
3.3029064	8163.3744
3.3050967	8163.6901
3.3072871	8167.5356
3.3094774	8171.3642
3.3116678	8175.5375
3.3138581	8172.6362
3.3160484	8173.6092
3.3182388	8183.7061
3.3204291	8191.1178
3.3226195	8196.7788
3.3248098	8199.7877
3.3270002	8206.2543
3.3291905	8208.8312
3.3313808	8209.4530
3.3335712	8209.5637
3.3357615	8211.2922
3.3379519	8213.9534
3.3401422	8211.7326
3.3423325	8211.1462
3.3445229	8218.8972
3.3467132	8221.1969
3.3489036	8228.1989
3.3510939	8234.3791
3.3532842	8239.7144
3.3554746	8241.7206
3.3576649	8243.5711
3.3598553	8247.6161
3.3620456	8250.5722
3.3642359	8252.2367
3.3664263	8254.0924
3.3686166	8258.2487
3.3708070	8267.1630
3.3729973	8271.4587
3.3751877	8274.5049
3.3773780	8275.4953
3.3795683	8280.2330
3.3817587	8286.0407
3.3839490	8290.3068
3.3861394	8295.0795
3.3883297	8299.4655
3.3905200	8302.4716
3.3927104	8307.4596
3.3949007	8315.5013
3.3970911	8326.0776
3.3992814	8336.7598
3.4014717	8347.0248
3.4036621	8356.4163
3.4058524	8362.1246
3.4080428	8371.0176
3.4102331	8372.1192
3.4124234	8375.4749
3.4146138	8379.8685
3.4168041	8392.7097
3.4189945	8406.8105
3.4211848	8415.3378
3.4233751	8420.9328
3.4255655	8426.4651
3.4277558	8434.5800
3.4299462	8441.4315
3.4321365	8445.3526
3.4343269	8449.9575
3.4365172	8456.3374
3.4387075	8463.2919
3.4408979	8472.9022
3.4430882	8479.5395
3.4452786	8487.0282
3.4474689	8490.3334
3.4496592	8496.0847
3.4518496	8504.1763
3.4540399	8514.6387
3.4562303	8521.4822
3.4584206	8531.0574
3.4606109	8535.9392
3.4628013	8542.7440
3.4649916	8551.2194
3.4671820	8561.3627
3.4693723	8574.0610
3.4715626	8583.3305
3.4737530	8591.2964
3.4759433	8600.2950
3.4781337	8611.4032
3.4803240	8625.2107
3.4825143	8639.2524
3.4847047	8643.7220
3.4868950	8646.5167
3.4890854	8651.7844
3.4912757	8658.9074
3.4934661	8672.7740
3.4956564	8681.8094
3.4978467	8693.3242
3.5000371	8699.9742
3.5022274	8712.6810
3.5044178	8727.8383
3.5066081	8742.7578
3.5087984	8754.7679
3.5109888	8764.2690
3.5131791	8773.4221
3.5153695	8783.1029
3.5175598	8789.4344
3.5197501	8798.5618
3.5219405	8804.7913
3.5241308	8813.7606
3.5263212	8823.1534
3.5285115	8835.2019
3.5307018	8848.1223
3.5328922	8861.4622
3.5350825	8873.4787
3.5372729	8884.9606
3.5394632	8896.8501
3.5416536	8907.0103
3.5438439	8920.7881
3.5460342	8931.6187
3.5482246	8944.2397
3.5504149	8954.0087
3.5526053	8965.1377
3.5547956	8971.0140
3.5569859	8979.9185
3.5591763	8991.6608
3.5613666	9002.3356
3.5635570	9011.9042
3.5657473	9022.8556
3.5679376	9037.7159
3.5701280	9054.3583
3.5723183	9070.6628
3.5745087	9090.8715
3.5766990	9116.1015
3.5788893	9147.3992
3.5810797	9179.9978
3.5832700	9209.7181
3.5854604	9235.7184
3.5876507	9257.1109
3.5898410	9275.4194
3.5920314	9291.2742
3.5942217	9297.9679
3.5964121	9310.4139
3.5986024	9317.5306
3.6007928	9331.3670
3.6029831	9339.8107
3.6051734	9355.5710
3.6073638	9368.4869
3.6095541	9382.8762
3.6117445	9388.9762
3.6139348	9389.2471
3.6161251	9391.1840
3.6183155	9384.3397
3.6205058	9378.0726
3.6226962	9369.2070
3.6248865	9366.2601
3.6270768	9371.7939
3.6292672	9381.6716
3.6314575	9388.8233
3.6336479	9398.7972
3.6358382	9408.1817
3.6380285	9421.9771
3.6402189	9434.2395
3.6424092	9444.3425
3.6445996	9453.6142
3.6467899	9465.4230
3.6489802	9482.2241
3.6511706	9497.0400
3.6533609	9509.3917
3.6555513	9522.7089
3.6577416	9536.6168
3.6599320	9549.3416
3.6621223	9564.3312
3.6643126	9576.6306
3.6665030	9588.1207
3.6686933	9599.6840
3.6708837	9609.4878
3.6730740	9620.5770
3.6752643	9630.3271
3.6774547	9641.4217
3.6796450	9649.5582
3.6818354	9662.7309
3.6840257	9672.7486
3.6862160	9684.8079
3.6884064	9695.0239
3.6905967	9705.7142
3.6927871	9715.6093
3.6949774	9728.2086
3.6971677	9738.4431
3.6993581	9748.0588
3.7015484	9756.1544
3.7037388	9768.7803
3.7059291	9785.2988
3.7081195	9801.0300
3.7103098	9814.4288
3.7125001	9826.3814
3.7146905	9834.1074
3.7168808	9850.1568
3.7190712	9861.2089
3.7212615	9874.1425
3.7234518	9886.0881
3.7256422	9893.2393
3.7278325	9902.4590
3.7300229	9911.0340
3.7322132	9921.4290
3.7344035	9931.4481
3.7365939	9942.5251
3.7387842	9952.0657
3.7409746	9966.0834
3.7431649	9979.5311
3.7453552	9995.4506
3.7475456	10009.236
3.7497359	10023.133
3.7519263	10035.656
3.7541166	10052.749
3.7563069	10066.018
3.7584973	10078.503
3.7606876	10091.756
3.7628780	10099.177
3.7650683	10107.908
3.7672587	10116.132
3.7694490	10130.382
3.7716393	10142.264
3.7738297	10153.601
3.7760200	10160.949
3.7782104	10174.062
3.7804007	10181.903
3.7825910	10188.875
3.7847814	10192.708
3.7869717	10197.344
3.7891621	10206.993
3.7913524	10225.300
3.7935427	10237.768
3.7957331	10248.716
3.7979234	10256.852
3.8001138	10265.170
3.8023041	10277.634
3.8044944	10288.517
3.8066848	10293.458
3.8088751	10303.292
3.8110655	10315.667
3.8132558	10328.138
3.8154461	10341.060
3.8176365	10349.311
3.8198268	10360.218
3.8220172	10370.547
3.8242075	10381.162
3.8263979	10387.947
3.8285882	10393.137
3.8307785	10400.656
3.8329689	10404.078
3.8351592	10408.020
3.8373496	10417.384
3.8395399	10427.827
3.8417302	10442.599
3.8439206	10450.769
3.8461109	10464.313
3.8483013	10469.265
3.8504916	10470.434
3.8526819	10477.679
3.8548723	10484.840
3.8570626	10498.905
3.8592530	10508.923
3.8614433	10523.181
3.8636336	10542.434
3.8658240	10566.858
3.8680143	10595.910
3.8702047	10629.014
3.8723950	10663.463
3.8745854	10696.877
3.8767757	10728.227
3.8789660	10755.645
3.8811564	10776.747
3.8833467	10793.554
3.8855371	10802.441
3.8877274	10810.233
3.8899177	10810.649
3.8921081	10816.395
3.8942984	10817.379
3.8964888	10820.483
3.8986791	10819.388
3.9008694	10822.530
3.9030598	10814.251
3.9052501	10802.926
3.9074405	10783.068
3.9096308	10759.160
3.9118211	10734.967
3.9140115	10709.436
3.9162018	10697.611
3.9183922	10688.945
3.9205825	10689.449
3.9227728	10695.324
3.9249632	10701.671
3.9271535	10707.845
3.9293439	10708.362
3.9315342	10708.956
3.9337246	10713.034
3.9359149	10717.732
3.9381052	10719.793
3.9402956	10716.930
3.9424859	10718.629
3.9446763	10717.950
3.9468666	10717.285
3.9490569	10717.639
3.9512473	10723.427
3.9534376	10729.607
3.9556280	10729.720
3.9578183	10733.588
3.9600086	10735.579
3.9621990	10741.055
3.9643893	10746.021
3.9665797	10750.801
3.9687700	10752.088
3.9709603	10753.258
3.9731507	10749.920
3.9753410	10748.011
3.9775314	10749.003
3.9797217	10751.780
3.9819120	10750.161
3.9841024	10749.008
3.9862927	10751.858
3.9884831	10756.668
3.9906734	10758.943
3.9928638	10757.027
3.9950541	10755.881
3.9972444	10758.023
3.9994348	10764.660
4.0016251	10766.111
4.0038155	10765.200
4.0060058	10761.317
4.0081961	10760.385
4.0103865	10763.036
4.0125768	10765.147
4.0147672	10766.913
4.0169575	10766.517
4.0191478	10768.651
4.0213382	10769.761
4.0235285	10772.555
4.0257189	10777.785
4.0279092	10782.079
4.0300995	10786.810
4.0322899	10793.616
4.0344802	10799.923
4.0366706	10808.989
4.0388609	10816.612
4.0410513	10823.919
4.0432416	10830.466
4.0454319	10838.987
4.0476223	10851.566
4.0498126	10872.967
4.0520030	10892.365
4.0541933	10907.879
4.0563836	10925.609
4.0585740	10937.677
4.0607643	10942.630
4.0629547	10932.034
4.0651450	10924.373
4.0673353	10912.273
4.0695257	10906.062
4.0717160	10900.432
4.0739064	10893.753
4.0760967	10886.969
4.0782870	10879.474
4.0804774	10875.156
4.0826677	10867.060
4.0848581	10856.042
4.0870484	10838.596
4.0892387	10821.306
4.0914291	10801.998
4.0936194	10784.930
4.0958098	10774.021
4.0980001	10771.660
4.1001905	10770.989
4.1023808	10771.145
4.1045711	10764.666
4.1067615	10758.558
4.1089518	10753.672
4.1111422	10744.706
4.1133325	10730.185
4.1155228	10714.744
4.1177132	10702.471
4.1199035	10690.335
4.1220939	10679.500
4.1242842	10668.926
4.1264745	10659.501
4.1286649	10651.860
4.1308552	10640.279
4.1330456	10627.633
4.1352359	10613.969
4.1374262	10602.841
4.1396166	10593.454
4.1418069	10584.684
4.1439973	10576.007
4.1461876	10570.359
4.1483779	10568.435
4.1505683	10564.804
4.1527586	10560.142
4.1549490	10555.409
4.1571393	10552.123
4.1593297	10544.558
4.1615200	10539.297
4.1637103	10532.724
4.1659007	10526.337
4.1680910	10522.112
4.1702814	10515.948
4.1724717	10506.237
4.1746620	10492.038
4.1768524	10479.945
4.1790427	10471.029
4.1812331	10463.305
4.1834234	10453.366
4.1856137	10443.706
4.1878041	10427.718
4.1899944	10415.657
4.1921848	10404.682
4.1943751	10394.493
4.1965654	10387.191
4.1987558	10379.169
4.2009461	10369.160
4.2031365	10363.779
4.2053268	10354.739
4.2075172	10350.661
4.2097075	10344.459
4.2118978	10338.276
4.2140882	10331.092
4.2162785	10323.023
4.2184689	10316.710
4.2206592	10310.584
4.2228495	10302.613
4.2250399	10292.923
4.2272302	10283.385
4.2294206	10279.761
4.2316109	10269.282
4.2338012	10264.143
4.2359916	10258.966
4.2381819	10256.025
4.2403723	10253.961
4.2425626	10251.960
4.2447529	10247.047
4.2469433	10235.555
4.2491336	10223.474
4.2513240	10213.216
4.2535143	10201.659
4.2557046	10193.297
4.2578950	10184.009
4.2600853	10171.190
4.2622757	10159.886
4.2644660	10148.904
4.2666564	10138.043
4.2688467	10129.958
4.2710370	10115.945
4.2732274	10101.713
4.2754177	10089.406
4.2776081	10072.857
4.2797984	10064.832
4.2819887	10053.952
4.2841791	10041.998
4.2863694	10027.721
4.2885598	10015.221
4.2907501	10005.936
4.2929404	9994.0739
4.2951308	9984.2651
4.2973211	9973.1181
4.2995115	9963.3005
4.3017018	9953.4601
4.3038921	9941.3897
4.3060825	9931.8619
4.3082728	9920.8244
4.3104632	9912.4946
4.3126535	9903.3213
4.3148438	9894.4501
4.3170342	9880.2040
4.3192245	9872.1960
4.3214149	9865.0454
4.3236052	9858.4803
4.3257956	9849.7706
4.3279859	9835.2626
4.3301762	9818.9413
4.3323666	9807.5358
4.3345569	9797.9949
4.3367473	9788.7754
4.3389376	9778.5539
4.3411279	9770.9904
4.3433183	9762.4221
4.3455086	9749.9888
4.3476990	9737.5220
4.3498893	9724.4377
4.3520796	9718.6693
4.3542700	9714.3631
4.3564603	9715.7462
4.3586507	9715.1988
4.3608410	9720.9248
4.3630313	9735.7976
4.3652217	9766.3973
4.3674120	9811.4849
4.3696024	9866.7638
4.3717927	9925.4097
4.3739831	9982.1178
4.3761734	10023.928
4.3783637	10043.854
4.3805541	10042.369
4.3827444	10028.986
[truncated: 3,000 more rows]
