# Supplementary material for: Mechanochemically-induced glass formation from two-dimensional hybrid organic–inorganic perovskites
Source: Chem Sci. 2024 Apr 19;15(19):7198–205. doi: 10.1039/d4sc00905c (PMC11095504; doi:10.1039/d4sc00905c)
Supplement: SC-015-D4SC00905C-s002 [file SC-015-D4SC00905C-s002.zip › XRD_data_and_TOPAS_input_file/012298.xy]

0.0042531738	0.0000000
0.0064435146	0.0000000
0.0086338554	0.0000000
0.010824196	0.0000000
0.013014537	0.0000000
0.015204878	0.0000000
0.017395219	0.0000000
0.019585559	0.0000000
0.021775900	0.0000000
0.023966241	0.0000000
0.026156582	0.0000000
0.028346922	0.0000000
0.030537263	0.0000000
0.032727604	0.0000000
0.034917945	0.0000000
0.037108286	0.0000000
0.039298626	0.0000000
0.041488967	0.0000000
0.043679308	0.0000000
0.045869649	0.0000000
0.048059990	0.0000000
0.050250330	0.0000000
0.052440671	0.0000000
0.054631012	0.0000000
0.056821353	0.0000000
0.059011694	0.0000000
0.061202034	0.0000000
0.063392375	0.0000000
0.065582716	0.0000000
0.067773057	0.0000000
0.069963398	0.0000000
0.072153738	0.0000000
0.074344079	0.0000000
0.076534420	0.0000000
0.078724761	0.0000000
0.080915101	0.0000000
0.083105442	0.0000000
0.085295783	0.0000000
0.087486124	0.0000000
0.089676465	0.0000000
0.091866805	0.0000000
0.094057146	0.0000000
0.096247487	0.0000000
0.098437828	0.0000000
0.10062817	0.0000000
0.10281851	0.0000000
0.10500885	0.0000000
0.10719919	0.0000000
0.10938953	0.0000000
0.11157987	0.0000000
0.11377021	0.0000000
0.11596055	0.0000000
0.11815089	0.0000000
0.12034124	0.0000000
0.12253158	0.0000000
0.12472192	0.0000000
0.12691226	0.0000000
0.12910260	0.0000000
0.13129294	0.0000000
0.13348328	0.0000000
0.13567362	0.0000000
0.13786396	0.0000000
0.14005430	0.0000000
0.14224464	0.0000000
0.14443498	0.0000000
0.14662533	0.0000000
0.14881567	0.0000000
0.15100601	0.0000000
0.15319635	0.0000000
0.15538669	0.0000000
0.15757703	0.0000000
0.15976737	0.0000000
0.16195771	0.0000000
0.16414805	0.0000000
0.16633839	0.0000000
0.16852873	0.0000000
0.17071907	0.0000000
0.17290941	0.0000000
0.17509976	0.0000000
0.17729010	0.0000000
0.17948044	0.0000000
0.18167078	0.0000000
0.18386112	0.0000000
0.18605146	0.0000000
0.18824180	0.0000000
0.19043214	0.0000000
0.19262248	0.0000000
0.19481282	0.0000000
0.19700316	0.0000000
0.19919350	0.0000000
0.20138384	0.0000000
0.20357419	0.0000000
0.20576453	0.0000000
0.20795487	0.0000000
0.21014521	0.0000000
0.21233555	0.0000000
0.21452589	0.0000000
0.21671623	0.0000000
0.21890657	0.0000000
0.22109691	0.0000000
0.22328725	0.0000000
0.22547759	0.0000000
0.22766793	0.0000000
0.22985828	0.0000000
0.23204862	0.0000000
0.23423896	0.0000000
0.23642930	0.0000000
0.23861964	0.0000000
0.24080998	0.0000000
0.24300032	0.0000000
0.24519066	0.0000000
0.24738100	0.0000000
0.24957134	0.0000000
0.25176168	0.0000000
0.25395202	0.0000000
0.25614236	0.0000000
0.25833271	0.0000000
0.26052305	0.0000000
0.26271339	0.0000000
0.26490373	0.0000000
0.26709407	0.0000000
0.26928441	0.0000000
0.27147475	0.0000000
0.27366509	0.0000000
0.27585543	0.0000000
0.27804577	0.0000000
0.28023611	0.0000000
0.28242645	0.0000000
0.28461679	0.0000000
0.28680714	0.0000000
0.28899748	0.0000000
0.29118782	0.0000000
0.29337816	0.0000000
0.29556850	0.0000000
0.29775884	0.0000000
0.29994918	0.0000000
0.30213952	0.0000000
0.30432986	0.0000000
0.30652020	0.0000000
0.30871054	0.0000000
0.31090088	0.0000000
0.31309123	0.0000000
0.31528157	0.0000000
0.31747191	0.0000000
0.31966225	0.0000000
0.32185259	0.0000000
0.32404293	0.0000000
0.32623327	0.0000000
0.32842361	0.0000000
0.33061395	0.0000000
0.33280429	0.0000000
0.33499463	0.0000000
0.33718497	0.0000000
0.33937531	0.0000000
0.34156566	0.0000000
0.34375600	0.0000000
0.34594634	0.0000000
0.34813668	0.0000000
0.35032702	0.0000000
0.35251736	0.0000000
0.35470770	0.0000000
0.35689804	0.0000000
0.35908838	0.0000000
0.36127872	0.0000000
0.36346906	0.0000000
0.36565940	0.0000000
0.36784975	0.0000000
0.37004009	0.0000000
0.37223043	0.0000000
0.37442077	0.0000000
0.37661111	0.0000000
0.37880145	0.0000000
0.38099179	0.0000000
0.38318213	0.0000000
0.38537247	0.0000000
0.38756281	0.0000000
0.38975315	0.0000000
0.39194349	0.0000000
0.39413383	0.0000000
0.39632418	0.0000000
0.39851452	0.0000000
0.40070486	0.0000000
0.40289520	0.0000000
0.40508554	0.0000000
0.40727588	0.0000000
0.40946622	0.0000000
0.41165656	0.0000000
0.41384690	0.0000000
0.41603724	0.0000000
0.41822758	0.0000000
0.42041792	0.0000000
0.42260826	0.0000000
0.42479861	0.0000000
0.42698895	0.0000000
0.42917929	0.0000000
0.43136963	0.0000000
0.43355997	0.0000000
0.43575031	0.0000000
0.43794065	0.0000000
0.44013099	0.0000000
0.44232133	0.0000000
0.44451167	0.0000000
0.44670201	0.0000000
0.44889235	0.0000000
0.45108270	0.0000000
0.45327304	0.0000000
0.45546338	0.0000000
0.45765372	0.0000000
0.45984406	0.0000000
0.46203440	0.0000000
0.46422474	0.0000000
0.46641508	0.0000000
0.46860542	0.0000000
0.47079576	0.0000000
0.47298610	0.0000000
0.47517644	0.0000000
0.47736678	0.0000000
0.47955713	0.0000000
0.48174747	0.0000000
0.48393781	0.0000000
0.48612815	0.0000000
0.48831849	0.0000000
0.49050883	0.0000000
0.49269917	0.0000000
0.49488951	0.0000000
0.49707985	0.0000000
0.49927019	5040.4173
0.50146053	5156.3060
0.50365087	5122.2609
0.50584121	5131.5804
0.50803156	5164.8760
0.51022190	5197.8948
0.51241224	5231.6242
0.51460258	5254.4999
0.51679292	5285.6674
0.51898326	5324.5261
0.52117360	5347.2685
0.52336394	5372.1947
0.52555428	5394.4876
0.52774462	5429.2750
0.52993496	5469.2632
0.53212530	5507.9824
0.53431565	5546.9688
0.53650599	5581.9743
0.53869633	5619.6538
0.54088667	5674.2556
0.54307701	5702.8816
0.54526735	5721.2602
0.54745769	5740.9390
0.54964803	5775.9188
0.55183837	5802.6672
0.55402871	5809.1012
0.55621905	5822.9527
0.55840939	5848.1515
0.56059973	5860.0815
0.56279008	5862.3441
0.56498042	5863.7323
0.56717076	5880.3982
0.56936110	5899.6959
0.57155144	5930.8048
0.57374178	5963.1992
0.57593212	5995.9117
0.57812246	6025.7871
0.58031280	6058.0118
0.58250314	6105.7803
0.58469348	6156.5382
0.58688382	6215.8702
0.58907416	6269.0985
0.59126451	6340.4049
0.59345485	6419.1593
0.59564519	6510.9490
0.59783553	6597.1203
0.60002587	6684.0839
0.60221621	6756.0691
0.60440655	6828.8303
0.60659689	6895.8968
0.60878723	6953.1962
0.61097757	7008.2940
0.61316791	7060.3436
0.61535825	7120.9359
0.61754860	7155.0369
0.61973894	7176.7193
0.62192928	7188.9710
0.62411962	7199.4794
0.62630996	7203.4479
0.62850030	7187.7763
0.63069064	7172.6384
0.63288098	7167.9947
0.63507132	7171.9852
0.63726166	7188.3357
0.63945200	7191.6054
0.64164234	7207.9441
0.64383268	7227.2700
0.64602303	7268.2892
0.64821337	7322.4569
0.65040371	7369.5860
0.65259405	7421.0899
0.65478439	7467.1667
0.65697473	7514.3501
0.65916507	7561.8152
0.66135541	7608.7962
0.66354575	7660.1184
0.66573609	7703.0815
0.66792643	7751.7892
0.67011677	7812.7223
0.67230711	7882.5012
0.67449746	7957.1338
0.67668780	8015.0086
0.67887814	8072.3747
0.68106848	8143.5916
0.68325882	8212.8077
0.68544916	8280.4745
0.68763950	8340.5784
0.68982984	8402.1947
0.69202018	8479.4238
0.69421052	8542.0917
0.69640086	8610.0047
0.69859120	8662.1896
0.70078155	8732.2839
0.70297189	8802.6618
0.70516223	8867.4638
0.70735257	8939.5503
0.70954291	9005.8247
0.71173325	9068.9096
0.71392359	9134.5471
0.71611393	9179.0266
0.71830427	9238.5227
0.72049461	9298.0166
0.72268495	9368.6703
0.72487529	9440.8889
0.72706563	9500.2663
0.72925598	9560.7875
0.73144632	9609.5852
0.73363666	9659.1272
0.73582700	9699.6634
0.73801734	9745.5232
0.74020768	9790.4765
0.74239802	9834.3298
0.74458836	9874.4501
0.74677870	9918.9246
0.74896904	9954.5108
0.75115938	9995.2845
0.75334972	10016.961
0.75554006	10038.188
0.75773041	10050.608
0.75992075	10072.416
0.76211109	10081.515
0.76430143	10092.027
0.76649177	10092.374
0.76868211	10092.055
0.77087245	10092.535
0.77306279	10101.090
0.77525313	10101.658
0.77744347	10100.393
0.77963381	10084.209
0.78182415	10068.298
0.78401450	10041.982
0.78620484	10018.420
0.78839518	9995.2852
0.79058552	9980.7211
0.79277586	9963.2335
0.79496620	9947.9733
0.79715654	9927.0398
0.79934688	9898.2483
0.80153722	9863.3377
0.80372756	9830.1711
0.80591790	9812.1333
0.80810824	9777.9603
0.81029858	9743.2544
0.81248893	9708.4300
0.81467927	9680.8768
0.81686961	9632.7356
0.81905995	9592.7009
0.82125029	9556.4976
0.82344063	9527.4355
0.82563097	9494.6222
0.82782131	9454.4688
0.83001165	9413.6200
0.83220199	9370.8327
0.83439233	9332.9624
0.83658267	9296.0994
0.83877301	9253.4511
0.84096336	9221.4431
0.84315370	9187.4955
0.84534404	9158.6221
0.84753438	9136.2369
0.84972472	9112.1047
0.85191506	9086.1859
0.85410540	9050.4465
0.85629574	9017.8564
0.85848608	8986.7194
0.86067642	8967.8176
0.86286676	8943.7802
0.86505710	8917.2698
0.86724745	8898.9136
0.86943779	8880.3939
0.87162813	8867.1773
0.87381847	8846.4462
0.87600881	8830.0371
0.87819915	8807.2638
0.88038949	8787.5440
0.88257983	8770.1329
0.88477017	8755.9526
0.88696051	8747.9604
0.88915085	8732.2527
0.89134119	8722.8090
0.89353153	8703.9323
0.89572188	8697.9777
0.89791222	8677.4118
0.90010256	8668.4851
0.90229290	8661.1486
0.90448324	8655.8057
0.90667358	8654.6539
0.90886392	8648.9600
0.91105426	8649.4659
0.91324460	8653.9802
0.91543494	8655.2241
0.91762528	8659.4485
0.91981562	8658.7956
0.92200597	8653.5942
0.92419631	8646.4742
0.92638665	8643.9322
0.92857699	8641.5924
0.93076733	8638.1975
0.93295767	8630.6898
0.93514801	8630.1117
0.93733835	8635.5300
0.93952869	8641.7419
0.94171903	8640.5786
0.94390937	8653.1897
0.94609971	8664.0224
0.94829005	8682.8889
0.95048040	8698.5698
0.95267074	8704.1271
0.95486108	8717.6662
0.95705142	8734.0472
0.95924176	8750.5475
0.96143210	8753.7287
0.96362244	8756.1364
0.96581278	8764.3876
0.96800312	8771.1115
0.97019346	8782.2105
0.97238380	8794.7238
0.97457414	8806.3364
0.97676448	8815.8897
0.97895483	8827.4467
0.98114517	8829.0942
0.98333551	8844.4530
0.98552585	8861.6212
0.98771619	8892.3952
0.98990653	8908.9724
0.99209687	8925.6496
0.99428721	8938.2387
0.99647755	8941.5583
0.99866789	8956.3488
1.0008582	8970.8548
1.0030486	8986.7309
1.0052389	9008.4116
1.0074293	9031.1094
1.0096196	9054.0989
1.0118099	9081.3766
1.0140003	9090.2142
1.0161906	9109.6493
1.0183810	9131.3077
1.0205713	9156.3328
1.0227616	9183.2913
1.0249520	9199.3159
1.0271423	9227.4596
1.0293327	9244.6409
1.0315230	9257.0458
1.0337133	9271.7036
1.0359037	9285.3616
1.0380940	9307.8354
1.0402844	9325.0046
1.0424747	9354.4317
1.0446650	9379.3770
1.0468554	9405.0266
1.0490457	9430.1465
1.0512361	9452.3791
1.0534264	9473.1406
1.0556168	9492.8261
1.0578071	9512.2880
1.0599974	9527.9231
1.0621878	9543.3631
1.0643781	9575.7579
1.0665685	9598.7257
1.0687588	9631.1241
1.0709491	9657.5732
1.0731395	9689.4854
1.0753298	9717.5206
1.0775202	9748.0565
1.0797105	9765.4133
1.0819008	9785.4327
1.0840912	9798.5780
1.0862815	9822.7684
1.0884719	9846.7560
1.0906622	9872.4197
1.0928525	9903.6679
1.0950429	9924.7230
1.0972332	9954.0603
1.0994236	9978.2207
1.1016139	10004.011
1.1038043	10032.877
1.1059946	10056.210
1.1081849	10084.656
1.1103753	10104.098
1.1125656	10123.472
1.1147560	10150.052
1.1169463	10175.609
1.1191366	10209.113
1.1213270	10245.143
1.1235173	10275.664
1.1257077	10300.763
1.1278980	10325.059
1.1300883	10340.693
1.1322787	10363.320
1.1344690	10389.086
1.1366594	10425.859
1.1388497	10458.507
1.1410400	10487.614
1.1432304	10512.542
1.1454207	10545.334
1.1476111	10578.871
1.1498014	10608.343
1.1519917	10648.073
1.1541821	10675.482
1.1563724	10708.230
1.1585628	10735.797
1.1607531	10755.505
1.1629435	10777.735
1.1651338	10800.295
1.1673241	10830.158
1.1695145	10857.678
1.1717048	10883.166
1.1738952	10912.430
1.1760855	10941.309
1.1782758	10978.761
1.1804662	11009.029
1.1826565	11039.869
1.1848469	11071.340
1.1870372	11102.201
1.1892275	11134.535
1.1914179	11155.958
1.1936082	11188.229
1.1957986	11223.002
1.1979889	11264.858
1.2001792	11294.567
1.2023696	11324.221
1.2045599	11356.336
1.2067503	11392.107
1.2089406	11437.600
1.2111309	11477.365
1.2133213	11512.369
1.2155116	11543.192
1.2177020	11579.029
1.2198923	11614.677
1.2220827	11645.040
1.2242730	11672.007
1.2264633	11697.546
1.2286537	11731.709
1.2308440	11758.947
1.2330344	11786.634
1.2352247	11812.604
1.2374150	11836.714
1.2396054	11867.732
1.2417957	11905.749
1.2439861	11946.685
1.2461764	11978.583
1.2483667	12009.671
1.2505571	12043.177
1.2527474	12074.336
1.2549378	12115.846
1.2571281	12140.197
1.2593184	12173.657
1.2615088	12203.153
1.2636991	12236.425
1.2658895	12268.353
1.2680798	12296.758
1.2702702	12338.101
1.2724605	12374.878
1.2746508	12418.250
1.2768412	12449.973
1.2790315	12485.326
1.2812219	12523.587
1.2834122	12554.958
1.2856025	12594.044
1.2877929	12633.532
1.2899832	12675.564
1.2921736	12714.393
1.2943639	12748.937
1.2965542	12785.152
1.2987446	12816.490
1.3009349	12852.931
1.3031253	12881.995
1.3053156	12915.094
1.3075059	12949.215
1.3096963	12992.172
1.3118866	13036.614
1.3140770	13083.564
1.3162673	13128.610
1.3184576	13175.344
1.3206480	13222.814
1.3228383	13270.113
1.3250287	13317.930
1.3272190	13353.459
1.3294094	13398.405
1.3315997	13437.931
1.3337900	13479.058
1.3359804	13514.751
1.3381707	13554.985
1.3403611	13602.833
1.3425514	13653.976
1.3447417	13698.099
1.3469321	13742.784
1.3491224	13774.919
1.3513128	13819.062
1.3535031	13858.369
1.3556934	13901.983
1.3578838	13953.042
1.3600741	14006.168
1.3622645	14064.614
1.3644548	14109.347
1.3666451	14155.080
1.3688355	14196.579
1.3710258	14243.981
1.3732162	14298.342
1.3754065	14358.525
1.3775968	14410.905
1.3797872	14453.637
1.3819775	14503.001
1.3841679	14557.668
1.3863582	14618.526
1.3885486	14672.955
1.3907389	14725.732
1.3929292	14779.690
1.3951196	14838.167
1.3973099	14894.060
1.3995003	14947.080
1.4016906	15003.817
1.4038809	15059.342
1.4060713	15118.132
1.4082616	15165.168
1.4104520	15216.323
1.4126423	15276.250
1.4148326	15334.400
1.4170230	15396.585
1.4192133	15449.568
1.4214037	15506.800
1.4235940	15570.471
1.4257843	15634.989
1.4279747	15702.940
1.4301650	15773.853
1.4323554	15835.653
1.4345457	15893.258
1.4367361	15950.837
1.4389264	16013.812
1.4411167	16071.999
1.4433071	16135.386
1.4454974	16194.289
1.4476878	16255.245
1.4498781	16316.611
1.4520684	16374.260
1.4542588	16439.464
1.4564491	16508.199
1.4586395	16579.744
1.4608298	16653.642
1.4630201	16723.864
1.4652105	16792.212
1.4674008	16862.329
1.4695912	16931.360
1.4717815	17002.035
1.4739718	17071.658
1.4761622	17147.230
1.4783525	17212.081
1.4805429	17278.135
1.4827332	17348.712
1.4849235	17424.733
1.4871139	17501.759
1.4893042	17568.429
1.4914946	17648.737
1.4936849	17727.999
1.4958753	17803.051
1.4980656	17883.966
1.5002559	17955.310
1.5024463	18035.996
1.5046366	18115.038
1.5068270	18198.147
1.5090173	18277.305
1.5112076	18355.991
1.5133980	18436.081
1.5155883	18514.825
1.5177787	18595.812
1.5199690	18672.720
1.5221593	18743.680
1.5243497	18820.588
1.5265400	18890.736
1.5287304	18972.683
1.5309207	19053.316
1.5331110	19134.324
1.5353014	19219.616
1.5374917	19297.249
1.5396821	19382.732
1.5418724	19461.486
1.5440627	19546.690
1.5462531	19625.379
1.5484434	19704.562
1.5506338	19790.991
1.5528241	19876.581
1.5550145	19966.330
1.5572048	20053.851
1.5593951	20135.626
1.5615855	20215.707
1.5637758	20294.436
1.5659662	20375.905
1.5681565	20466.636
1.5703468	20554.672
1.5725372	20645.280
1.5747275	20745.680
1.5769179	20842.336
1.5791082	20938.813
1.5812985	21026.334
1.5834889	21098.126
1.5856792	21169.483
1.5878696	21248.561
1.5900599	21339.282
1.5922502	21430.895
1.5944406	21508.887
1.5966309	21589.910
1.5988213	21665.989
1.6010116	21754.711
1.6032020	21837.312
1.6053923	21933.334
1.6075826	22015.163
1.6097730	22099.189
1.6119633	22179.839
1.6141537	22254.187
1.6163440	22333.727
1.6185343	22408.129
1.6207247	22489.509
1.6229150	22578.321
1.6251054	22660.520
1.6272957	22755.414
1.6294860	22824.259
1.6316764	22899.734
1.6338667	22977.279
1.6360571	23066.166
1.6382474	23152.734
1.6404377	23224.998
1.6426281	23299.597
1.6448184	23376.874
1.6470088	23460.757
1.6491991	23547.906
1.6513894	23619.993
1.6535798	23703.632
1.6557701	23771.933
1.6579605	23849.148
1.6601508	23919.041
1.6623412	23985.039
1.6645315	24059.978
1.6667218	24121.203
1.6689122	24193.311
1.6711025	24264.213
1.6732929	24336.567
1.6754832	24410.706
1.6776735	24476.009
1.6798639	24542.837
1.6820542	24603.956
1.6842446	24676.798
1.6864349	24753.861
1.6886252	24831.653
1.6908156	24910.146
1.6930059	24973.111
1.6951963	25037.623
1.6973866	25092.193
1.6995769	25148.949
1.7017673	25199.117
1.7039576	25250.537
1.7061480	25298.962
1.7083383	25355.160
1.7105286	25407.901
1.7127190	25459.538
1.7149093	25520.254
1.7170997	25580.695
1.7192900	25638.127
1.7214804	25692.130
1.7236707	25736.108
1.7258610	25791.120
1.7280514	25832.961
1.7302417	25878.910
1.7324321	25909.480
1.7346224	25943.606
1.7368127	25975.927
1.7390031	26016.870
1.7411934	26070.848
1.7433838	26107.742
1.7455741	26142.321
1.7477644	26174.368
1.7499548	26207.743
1.7521451	26253.649
1.7543355	26285.561
1.7565258	26319.717
1.7587161	26349.341
1.7609065	26371.403
1.7630968	26398.948
1.7652872	26418.129
1.7674775	26440.890
1.7696679	26468.024
1.7718582	26498.024
1.7740485	26527.888
1.7762389	26547.867
1.7784292	26564.208
1.7806196	26582.624
1.7828099	26598.623
1.7850002	26624.111
1.7871906	26641.332
1.7893809	26662.273
1.7915713	26683.089
1.7937616	26702.660
1.7959519	26722.873
1.7981423	26728.436
1.8003326	26736.382
1.8025230	26740.058
1.8047133	26752.701
1.8069036	26755.472
1.8090940	26753.792
1.8112843	26757.561
1.8134747	26757.036
1.8156650	26759.560
1.8178553	26759.006
1.8200457	26757.022
1.8222360	26763.879
1.8244264	26759.079
1.8266167	26756.462
1.8288071	26753.935
1.8309974	26744.874
1.8331877	26733.855
1.8353781	26719.587
1.8375684	26715.127
1.8397588	26706.110
1.8419491	26702.506
1.8441394	26685.894
1.8463298	26679.181
1.8485201	26669.849
1.8507105	26661.815
1.8529008	26649.988
1.8550911	26634.427
1.8572815	26606.740
1.8594718	26580.809
1.8616622	26554.049
1.8638525	26539.004
1.8660428	26523.145
1.8682332	26501.279
1.8704235	26486.892
1.8726139	26463.477
1.8748042	26437.982
1.8769945	26416.821
1.8791849	26402.998
1.8813752	26380.070
1.8835656	26358.053
1.8857559	26332.121
1.8879463	26303.781
1.8901366	26271.864
1.8923269	26241.083
1.8945173	26207.093
1.8967076	26181.108
1.8988980	26158.419
1.9010883	26133.898
1.9032786	26105.050
1.9054690	26077.038
1.9076593	26054.423
1.9098497	26030.928
1.9120400	26010.130
1.9142303	25970.818
1.9164207	25935.469
1.9186110	25893.473
1.9208014	25860.126
1.9229917	25833.431
1.9251820	25801.739
1.9273724	25775.134
1.9295627	25736.027
1.9317531	25698.018
1.9339434	25659.989
1.9361338	25619.926
1.9383241	25583.623
1.9405144	25544.106
1.9427048	25510.690
1.9448951	25476.550
1.9470855	25442.088
1.9492758	25395.741
1.9514661	25364.204
1.9536565	25333.732
1.9558468	25301.535
1.9580372	25266.684
1.9602275	25229.940
1.9624178	25192.420
1.9646082	25150.065
1.9667985	25103.647
1.9689889	25066.988
1.9711792	25023.592
1.9733695	24976.905
1.9755599	24937.008
1.9777502	24907.482
1.9799406	24882.954
1.9821309	24845.022
1.9843212	24804.651
1.9865116	24753.814
1.9887019	24709.029
1.9908923	24673.912
1.9930826	24638.391
1.9952730	24597.858
1.9974633	24564.124
1.9996536	24521.108
2.0018440	24490.548
2.0040343	24447.982
2.0062247	24421.580
2.0084150	24387.111
2.0106053	24353.487
2.0127957	24314.652
2.0149860	24271.004
2.0171764	24226.670
2.0193667	24179.999
2.0215570	24126.278
2.0237474	24076.546
2.0259377	24022.383
2.0281281	23979.311
2.0303184	23929.310
2.0325087	23881.733
2.0346991	23833.122
2.0368894	23787.217
2.0390798	23751.353
2.0412701	23703.887
2.0434604	23665.225
2.0456508	23606.000
2.0478411	23553.630
2.0500315	23505.555
2.0522218	23461.220
2.0544122	23429.559
2.0566025	23386.995
2.0587928	23350.033
2.0609832	23303.759
2.0631735	23258.391
2.0653639	23214.471
2.0675542	23162.815
2.0697445	23122.048
2.0719349	23072.139
2.0741252	23027.905
2.0763156	22979.784
2.0785059	22935.081
2.0806962	22899.831
2.0828866	22854.204
2.0850769	22807.026
2.0872673	22757.333
2.0894576	22711.339
2.0916479	22669.278
2.0938383	22614.601
2.0960286	22569.327
2.0982190	22521.469
2.1004093	22479.522
2.1025997	22437.006
2.1047900	22392.801
2.1069803	22352.407
2.1091707	22303.336
2.1113610	22262.087
2.1135514	22217.122
2.1157417	22169.289
2.1179320	22131.317
2.1201224	22087.862
2.1223127	22045.292
2.1245031	21990.601
2.1266934	21938.864
2.1288837	21891.177
2.1310741	21837.847
2.1332644	21796.276
2.1354548	21755.408
2.1376451	21719.269
2.1398354	21679.148
2.1420258	21635.541
2.1442161	21594.745
2.1464065	21549.046
2.1485968	21510.527
2.1507871	21465.172
2.1529775	21422.533
2.1551678	21371.994
2.1573582	21315.525
2.1595485	21271.162
2.1617389	21224.633
2.1639292	21184.314
2.1661195	21146.560
2.1683099	21103.241
2.1705002	21063.371
2.1726906	21019.965
2.1748809	20979.296
2.1770712	20936.508
2.1792616	20891.146
2.1814519	20844.467
2.1836423	20801.797
2.1858326	20759.480
2.1880229	20718.767
2.1902133	20675.699
2.1924036	20638.545
2.1945940	20593.239
2.1967843	20554.970
2.1989746	20506.201
2.2011650	20458.947
2.2033553	20418.849
2.2055457	20379.553
2.2077360	20333.943
2.2099263	20289.088
2.2121167	20241.746
2.2143070	20197.618
2.2164974	20149.053
2.2186877	20107.052
2.2208781	20057.749
2.2230684	20012.694
2.2252587	19964.535
2.2274491	19918.993
2.2296394	19877.789
2.2318298	19835.617
2.2340201	19798.743
2.2362104	19751.877
2.2384008	19709.133
2.2405911	19666.571
2.2427815	19625.420
2.2449718	19582.807
2.2471621	19540.176
2.2493525	19497.199
2.2515428	19454.117
2.2537332	19408.692
2.2559235	19366.023
2.2581138	19324.000
2.2603042	19283.665
2.2624945	19239.447
2.2646849	19199.185
2.2668752	19157.953
2.2690656	19113.878
2.2712559	19069.187
2.2734462	19028.490
2.2756366	18990.540
2.2778269	18947.708
2.2800173	18901.598
2.2822076	18856.611
2.2843979	18814.591
2.2865883	18781.901
2.2887786	18742.189
2.2909690	18708.686
2.2931593	18664.910
2.2953496	18623.543
2.2975400	18585.074
2.2997303	18539.528
2.3019207	18496.340
2.3041110	18453.282
2.3063013	18411.716
2.3084917	18377.905
2.3106820	18335.360
2.3128724	18284.642
2.3150627	18231.359
2.3172530	18184.561
2.3194434	18146.731
2.3216337	18110.949
2.3238241	18077.373
2.3260144	18038.109
2.3282048	17996.054
2.3303951	17954.353
2.3325854	17909.461
2.3347758	17871.114
2.3369661	17828.175
2.3391565	17786.813
2.3413468	17742.808
2.3435371	17700.063
2.3457275	17660.153
2.3479178	17614.132
2.3501082	17574.040
2.3522985	17528.793
2.3544888	17495.831
2.3566792	17456.512
2.3588695	17414.461
2.3610599	17374.067
2.3632502	17324.600
2.3654405	17283.596
2.3676309	17243.806
2.3698212	17201.622
2.3720116	17161.424
2.3742019	17114.062
2.3763922	17075.932
2.3785826	17033.389
2.3807729	16995.193
2.3829633	16958.581
2.3851536	16925.294
2.3873440	16888.989
2.3895343	16851.760
2.3917246	16814.180
2.3939150	16774.567
2.3961053	16736.685
2.3982957	16702.701
2.4004860	16668.660
2.4026763	16635.710
2.4048667	16602.134
2.4070570	16564.409
2.4092474	16529.906
2.4114377	16494.654
2.4136280	16454.392
2.4158184	16411.999
2.4180087	16367.541
2.4201991	16329.319
2.4223894	16287.052
2.4245797	16252.299
2.4267701	16212.515
2.4289604	16171.191
2.4311508	16133.235
2.4333411	16088.386
2.4355315	16050.591
2.4377218	16017.315
2.4399121	15985.152
2.4421025	15944.006
2.4442928	15900.843
2.4464832	15862.582
2.4486735	15830.571
2.4508638	15799.875
2.4530542	15763.427
2.4552445	15718.626
2.4574349	15674.762
2.4596252	15639.659
2.4618155	15604.167
2.4640059	15570.207
2.4661962	15536.725
2.4683866	15502.869
2.4705769	15475.882
2.4727672	15439.095
2.4749576	15403.537
2.4771479	15365.204
2.4793383	15321.222
2.4815286	15282.741
2.4837189	15243.725
2.4859093	15208.623
2.4880996	15169.101
2.4902900	15133.322
2.4924803	15096.414
2.4946707	15059.469
2.4968610	15023.089
2.4990513	14986.604
2.5012417	14955.955
2.5034320	14925.484
2.5056224	14896.333
2.5078127	14862.833
2.5100030	14829.578
2.5121934	14793.505
2.5143837	14757.930
2.5165741	14722.801
2.5187644	14691.510
2.5209547	14655.177
2.5231451	14619.382
2.5253354	14580.286
2.5275258	14543.074
2.5297161	14501.499
2.5319064	14465.066
2.5340968	14422.814
2.5362871	14386.359
2.5384775	14354.140
2.5406678	14326.761
2.5428582	14299.525
2.5450485	14266.333
2.5472388	14235.353
2.5494292	14198.039
2.5516195	14165.327
2.5538099	14132.031
2.5560002	14095.552
2.5581905	14057.961
2.5603809	14016.565
2.5625712	13982.792
2.5647616	13951.844
2.5669519	13919.323
2.5691422	13882.599
2.5713326	13842.208
2.5735229	13808.171
2.5757133	13778.901
2.5779036	13746.731
2.5800939	13714.013
2.5822843	13685.523
2.5844746	13658.079
2.5866650	13628.002
2.5888553	13595.596
2.5910456	13563.043
2.5932360	13529.117
2.5954263	13498.017
2.5976167	13470.159
2.5998070	13438.527
2.6019974	13406.769
2.6041877	13367.462
2.6063780	13336.519
2.6085684	13304.803
2.6107587	13270.295
2.6129491	13236.214
2.6151394	13204.598
2.6173297	13176.405
2.6195201	13142.959
2.6217104	13114.141
2.6239008	13086.340
2.6260911	13056.573
2.6282814	13022.341
2.6304718	12988.233
2.6326621	12960.889
2.6348525	12933.023
2.6370428	12904.443
2.6392331	12879.408
2.6414235	12850.370
2.6436138	12814.877
2.6458042	12770.528
2.6479945	12737.693
2.6501848	12706.455
2.6523752	12671.098
2.6545655	12630.123
2.6567559	12591.350
2.6589462	12553.543
2.6611366	12518.966
2.6633269	12490.479
2.6655172	12462.911
2.6677076	12434.956
2.6698979	12403.590
2.6720883	12374.874
2.6742786	12344.941
2.6764689	12312.763
2.6786593	12278.891
2.6808496	12246.515
2.6830400	12215.214
2.6852303	12185.240
2.6874206	12155.480
2.6896110	12131.102
2.6918013	12102.595
2.6939917	12071.873
2.6961820	12040.180
2.6983723	12015.038
2.7005627	11983.938
2.7027530	11957.992
2.7049434	11927.124
2.7071337	11901.688
2.7093241	11876.782
2.7115144	11848.097
2.7137047	11817.126
2.7158951	11792.754
2.7180854	11766.987
2.7202758	11742.062
2.7224661	11715.815
2.7246564	11699.948
2.7268468	11692.619
2.7290371	11700.153
2.7312275	11706.972
2.7334178	11724.728
2.7356081	11744.920
2.7377985	11766.367
2.7399888	11775.792
2.7421792	11773.033
2.7443695	11758.697
2.7465598	11736.766
2.7487502	11711.506
2.7509405	11685.212
2.7531309	11656.967
2.7553212	11625.449
2.7575115	11592.751
2.7597019	11548.627
2.7618922	11504.445
2.7640826	11451.263
2.7662729	11397.519
2.7684633	11328.924
2.7706536	11257.027
2.7728439	11184.322
2.7750343	11122.983
2.7772246	11074.355
2.7794150	11027.505
2.7816053	10987.019
2.7837956	10949.324
2.7859860	10923.475
2.7881763	10900.869
2.7903667	10877.247
2.7925570	10845.909
2.7947473	10819.317
2.7969377	10793.963
2.7991280	10770.463
2.8013184	10748.033
2.8035087	10725.557
2.8056990	10700.165
2.8078894	10671.009
2.8100797	10647.148
2.8122701	10622.075
2.8144604	10595.754
2.8166507	10568.917
2.8188411	10544.600
2.8210314	10522.853
2.8232218	10501.166
2.8254121	10480.353
2.8276025	10452.567
2.8297928	10426.674
2.8319831	10399.223
2.8341735	10376.861
2.8363638	10354.092
2.8385542	10332.024
2.8407445	10307.207
2.8429348	10281.398
2.8451252	10260.826
2.8473155	10244.991
2.8495059	10222.438
2.8516962	10198.118
2.8538865	10168.358
2.8560769	10142.206
2.8582672	10121.233
2.8604576	10096.874
2.8626479	10078.481
2.8648382	10064.081
2.8670286	10048.367
2.8692189	10034.878
2.8714093	10015.490
2.8735996	9997.1240
2.8757900	9975.7066
2.8779803	9954.3745
2.8801706	9938.7773
2.8823610	9918.9870
2.8845513	9900.2195
2.8867417	9872.4328
2.8889320	9845.3664
2.8911223	9819.7561
2.8933127	9792.7289
2.8955030	9772.4822
2.8976934	9750.2282
2.8998837	9733.6179
2.9020740	9718.1989
2.9042644	9697.9402
2.9064547	9676.9907
2.9086451	9661.4074
2.9108354	9647.2598
2.9130257	9630.9613
2.9152161	9616.7656
2.9174064	9598.4556
2.9195968	9582.1017
2.9217871	9565.1562
2.9239774	9546.8061
2.9261678	9527.4623
2.9283581	9505.8378
2.9305485	9484.3307
2.9327388	9469.2849
2.9349292	9451.8019
2.9371195	9438.1177
2.9393098	9422.7595
2.9415002	9406.6853
2.9436905	9389.9735
2.9458809	9366.9407
2.9480712	9345.6874
2.9502615	9327.4115
2.9524519	9310.8890
2.9546422	9303.8538
2.9568326	9293.7552
2.9590229	9282.1355
2.9612132	9264.7025
2.9634036	9247.9862
2.9655939	9224.9919
2.9677843	9203.9165
2.9699746	9184.1989
2.9721649	9169.0264
2.9743553	9151.5362
2.9765456	9137.6904
2.9787360	9122.4220
2.9809263	9113.4226
2.9831166	9106.4467
2.9853070	9093.1767
2.9874973	9080.7417
2.9896877	9064.6505
2.9918780	9052.6493
2.9940684	9039.3657
2.9962587	9029.3766
2.9984490	9016.2534
3.0006394	9006.1160
3.0028297	8997.3258
3.0050201	8988.0635
3.0072104	8982.8594
3.0094007	8982.6118
3.0115911	8984.9239
3.0137814	8995.8624
3.0159718	8998.4328
3.0181621	8993.6989
3.0203524	8973.8103
3.0225428	8952.8233
3.0247331	8926.5018
3.0269235	8901.4107
3.0291138	8882.3037
3.0313041	8867.3715
3.0334945	8855.5335
3.0356848	8845.6099
3.0378752	8842.3101
3.0400655	8841.6859
3.0422559	8833.0408
3.0444462	8824.4761
3.0466365	8809.0714
3.0488269	8794.1578
3.0510172	8774.8045
3.0532076	8756.7213
3.0553979	8745.5162
3.0575882	8734.9485
3.0597786	8728.0267
3.0619689	8721.3086
3.0641593	8716.0412
3.0663496	8711.3067
3.0685399	8707.8995
3.0707303	8705.3323
3.0729206	8696.5006
3.0751110	8681.9713
3.0773013	8666.0895
3.0794916	8652.8396
3.0816820	8646.8980
3.0838723	8638.9333
3.0860627	8631.2647
3.0882530	8619.5459
3.0904433	8612.0968
3.0926337	8600.4322
3.0948240	8587.5483
3.0970144	8572.6648
3.0992047	8555.3659
3.1013951	8538.0856
3.1035854	8523.3665
3.1057757	8510.1687
3.1079661	8501.7649
3.1101564	8494.8818
3.1123468	8481.2951
3.1145371	8468.0322
3.1167274	8454.5307
3.1189178	8447.9095
3.1211081	8441.3213
3.1232985	8437.8050
3.1254888	8434.5946
3.1276791	8431.2383
3.1298695	8427.4753
3.1320598	8423.8158
3.1342502	8414.5988
3.1364405	8409.2612
3.1386308	8402.8764
3.1408212	8396.8486
3.1430115	8390.3617
3.1452019	8385.7119
3.1473922	8383.6940
3.1495825	8375.7301
3.1517729	8370.2379
3.1539632	8358.7126
3.1561536	8348.6029
3.1583439	8343.8479
3.1605343	8345.3517
3.1627246	8346.5855
3.1649149	8345.4386
3.1671053	8341.6504
3.1692956	8337.5138
3.1714860	8333.1886
3.1736763	8332.0514
3.1758666	8328.3146
3.1780570	8326.6349
3.1802473	8320.8930
3.1824377	8315.0702
3.1846280	8308.3992
3.1868183	8303.7504
3.1890087	8299.3178
3.1911990	8292.2968
3.1933894	8285.3369
3.1955797	8279.2821
3.1977700	8276.6470
3.1999604	8280.7582
3.2021507	8279.2190
3.2043411	8275.5968
3.2065314	8273.5770
3.2087218	8268.8424
3.2109121	8263.7677
3.2131024	8254.5353
3.2152928	8255.0396
3.2174831	8253.3268
3.2196735	8255.0910
3.2218638	8256.4964
3.2240541	8252.8037
3.2262445	8250.1718
3.2284348	8247.1618
3.2306252	8243.1779
3.2328155	8242.5196
3.2350058	8238.9186
3.2371962	8240.9082
3.2393865	8236.8574
3.2415769	8236.4566
3.2437672	8234.9015
3.2459575	8234.8546
3.2481479	8234.5940
3.2503382	8230.8858
3.2525286	8227.0479
3.2547189	8222.5952
3.2569092	8221.0790
3.2590996	8223.5354
3.2612899	8226.2296
3.2634803	8226.9340
3.2656706	8227.1807
3.2678610	8231.7659
3.2700513	8236.0517
3.2722416	8240.9536
3.2744320	8240.8825
3.2766223	8241.9841
3.2788127	8238.9180
3.2810030	8238.8358
3.2831933	8234.7676
3.2853837	8232.3359
3.2875740	8229.0507
3.2897644	8227.2075
3.2919547	8227.3446
3.2941450	8229.8863
3.2963354	8234.4681
3.2985257	8241.9622
3.3007161	8250.5266
3.3029064	8253.4211
3.3050967	8258.0360
3.3072871	8263.4692
3.3094774	8266.1282
3.3116678	8271.4548
3.3138581	8269.7069
3.3160484	8272.0908
3.3182388	8276.1972
3.3204291	8280.2883
3.3226195	8283.1164
3.3248098	8286.2199
3.3270002	8289.5659
3.3291905	8293.7018
3.3313808	8293.6407
3.3335712	8294.0029
3.3357615	8296.5234
3.3379519	8299.9475
3.3401422	8303.0995
3.3423325	8304.2821
3.3445229	8312.6879
3.3467132	8316.4561
3.3489036	8324.7599
3.3510939	8330.3328
3.3532842	8331.1157
3.3554746	8331.0389
3.3576649	8328.0502
3.3598553	8329.2186
3.3620456	8334.6079
3.3642359	8341.8722
3.3664263	8351.4868
3.3686166	8355.4398
3.3708070	8364.5201
3.3729973	8367.4279
3.3751877	8369.5068
3.3773780	8367.4565
3.3795683	8372.1626
3.3817587	8380.7140
3.3839490	8386.9467
3.3861394	8391.2767
3.3883297	8395.0977
3.3905200	8394.2245
3.3927104	8399.0983
3.3949007	8407.5059
3.3970911	8419.5316
3.3992814	8429.1868
3.4014717	8435.8818
3.4036621	8438.9965
3.4058524	8438.7983
3.4080428	8445.9232
3.4102331	8448.1146
3.4124234	8458.8789
3.4146138	8464.8331
3.4168041	8476.2500
3.4189945	8485.8720
3.4211848	8494.5456
3.4233751	8501.1881
3.4255655	8504.9905
3.4277558	8513.5903
3.4299462	8523.1227
3.4321365	8532.4310
3.4343269	8540.8805
3.4365172	8546.4480
3.4387075	8555.1846
3.4408979	8560.6981
3.4430882	8565.1719
3.4452786	8570.4809
3.4474689	8574.0369
3.4496592	8585.2692
3.4518496	8598.2394
3.4540399	8614.3638
3.4562303	8625.8819
3.4584206	8635.5597
3.4606109	8640.1682
3.4628013	8644.7921
3.4649916	8650.1555
3.4671820	8658.6910
3.4693723	8668.6953
3.4715626	8675.8361
3.4737530	8684.9777
3.4759433	8690.1552
3.4781337	8702.7017
3.4803240	8713.9173
3.4825143	8729.4231
3.4847047	8737.7061
3.4868950	8739.8992
3.4890854	8748.3372
3.4912757	8757.4788
3.4934661	8769.2676
3.4956564	8778.0634
3.4978467	8786.2551
3.5000371	8795.8396
3.5022274	8807.6183
3.5044178	8817.8226
3.5066081	8830.0572
3.5087984	8839.3745
3.5109888	8849.5653
3.5131791	8858.4410
3.5153695	8869.6302
3.5175598	8881.0237
3.5197501	8895.6151
3.5219405	8906.7903
3.5241308	8918.8743
3.5263212	8926.5992
3.5285115	8938.8958
3.5307018	8950.7954
3.5328922	8963.4631
3.5350825	8972.5775
3.5372729	8982.6195
3.5394632	8993.3828
3.5416536	9004.3047
3.5438439	9014.9063
3.5460342	9024.4117
3.5482246	9037.3826
3.5504149	9050.1014
3.5526053	9064.3906
3.5547956	9069.6117
3.5569859	9079.9071
3.5591763	9093.3308
3.5613666	9108.0465
3.5635570	9125.5555
3.5657473	9134.3318
3.5679376	9145.2731
3.5701280	9159.3429
3.5723183	9174.4022
3.5745087	9192.1131
3.5766990	9214.1774
3.5788893	9239.2791
3.5810797	9267.3519
3.5832700	9297.3850
3.5854604	9329.5037
3.5876507	9355.3987
3.5898410	9377.1753
3.5920314	9392.4145
3.5942217	9401.4800
3.5964121	9412.2752
3.5986024	9418.9513
3.6007928	9427.5827
3.6029831	9432.4955
3.6051734	9443.8141
3.6073638	9457.2075
3.6095541	9469.8537
3.6117445	9478.3474
3.6139348	9477.0242
3.6161251	9476.4898
3.6183155	9469.3843
3.6205058	9467.5930
3.6226962	9465.3673
3.6248865	9467.4688
3.6270768	9471.8414
3.6292672	9476.8725
3.6314575	9485.9074
3.6336479	9495.5058
3.6358382	9509.2495
3.6380285	9521.6145
3.6402189	9533.2832
3.6424092	9541.3849
3.6445996	9550.9355
3.6467899	9563.3496
3.6489802	9575.5628
3.6511706	9587.0584
3.6533609	9597.6373
3.6555513	9608.9535
3.6577416	9624.4955
3.6599320	9642.5540
3.6621223	9661.2297
3.6643126	9673.7285
3.6665030	9685.2639
3.6686933	9696.0246
3.6708837	9709.8014
3.6730740	9717.1738
3.6752643	9727.5976
3.6774547	9738.6005
3.6796450	9750.9907
3.6818354	9766.8487
3.6840257	9779.8660
3.6862160	9792.7221
3.6884064	9803.3577
3.6905967	9817.6833
3.6927871	9827.2996
3.6949774	9840.7544
3.6971677	9851.2076
3.6993581	9860.2809
3.7015484	9869.3004
3.7037388	9879.4040
3.7059291	9892.2880
3.7081195	9904.3218
3.7103098	9916.3980
3.7125001	9928.5493
3.7146905	9938.8380
3.7168808	9951.4570
3.7190712	9964.9085
3.7212615	9977.5874
3.7234518	9989.6910
3.7256422	10001.790
3.7278325	10014.405
3.7300229	10027.875
3.7322132	10038.968
3.7344035	10051.894
3.7365939	10063.832
3.7387842	10079.082
3.7409746	10091.636
3.7431649	10101.534
3.7453552	10113.460
3.7475456	10123.287
3.7497359	10134.619
3.7519263	10145.700
3.7541166	10158.905
3.7563069	10174.465
3.7584973	10185.670
3.7606876	10199.898
3.7628780	10206.234
3.7650683	10216.313
3.7672587	10221.425
3.7694490	10233.551
3.7716393	10246.361
3.7738297	10256.938
3.7760200	10268.462
3.7782104	10280.692
3.7804007	10291.569
3.7825910	10298.986
3.7847814	10304.401
3.7869717	10310.659
3.7891621	10322.390
3.7913524	10334.695
3.7935427	10347.791
3.7957331	10359.419
3.7979234	10371.329
3.8001138	10382.056
3.8023041	10391.947
3.8044944	10399.261
3.8066848	10403.372
3.8088751	10410.942
3.8110655	10419.345
3.8132558	10429.815
3.8154461	10441.085
3.8176365	10450.253
3.8198268	10460.261
3.8220172	10470.547
3.8242075	10482.285
3.8263979	10490.533
3.8285882	10500.334
3.8307785	10510.616
3.8329689	10516.982
3.8351592	10522.183
3.8373496	10531.040
3.8395399	10545.508
3.8417302	10561.600
3.8439206	10570.835
3.8461109	10579.348
3.8483013	10582.476
3.8504916	10588.076
3.8526819	10596.097
3.8548723	10608.615
3.8570626	10618.812
3.8592530	10625.841
3.8614433	10637.394
3.8636336	10660.215
3.8658240	10685.508
3.8680143	10712.882
3.8702047	10736.931
3.8723950	10767.101
3.8745854	10798.430
3.8767757	10827.297
3.8789660	10854.813
3.8811564	10875.920
3.8833467	10892.243
3.8855371	10900.231
3.8877274	10911.824
3.8899177	10917.812
3.8921081	10924.418
3.8942984	10925.021
3.8964888	10927.568
3.8986791	10930.364
3.9008694	10930.573
3.9030598	10921.984
3.9052501	10906.002
3.9074405	10887.030
3.9096308	10860.920
3.9118211	10840.400
3.9140115	10818.223
3.9162018	10806.927
3.9183922	10797.966
3.9205825	10797.057
3.9227728	10800.639
3.9249632	10809.360
3.9271535	10813.104
3.9293439	10816.252
3.9315342	10817.242
3.9337246	10819.524
3.9359149	10824.698
3.9381052	10827.890
3.9402956	10828.804
3.9424859	10829.467
3.9446763	10830.637
3.9468666	10833.090
3.9490569	10833.816
3.9512473	10837.286
3.9534376	10841.043
3.9556280	10848.125
3.9578183	10853.619
3.9600086	10856.117
3.9621990	10854.573
3.9643893	10854.131
3.9665797	10853.947
3.9687700	10853.842
3.9709603	10854.452
3.9731507	10857.135
3.9753410	10859.532
3.9775314	10861.738
3.9797217	10862.202
3.9819120	10861.696
3.9841024	10858.964
3.9862927	10861.171
3.9884831	10863.482
3.9906734	10866.760
3.9928638	10868.051
3.9950541	10871.291
3.9972444	10876.772
3.9994348	10883.627
4.0016251	10888.579
4.0038155	10890.891
4.0060058	10893.766
4.0081961	10895.224
4.0103865	10898.831
4.0125768	10896.881
4.0147672	10893.897
4.0169575	10890.580
4.0191478	10888.652
4.0213382	10888.325
4.0235285	10892.771
4.0257189	10895.849
4.0279092	10900.459
4.0300995	10906.480
4.0322899	10913.354
4.0344802	10921.694
4.0366706	10931.643
4.0388609	10939.285
4.0410513	10948.064
4.0432416	10955.065
4.0454319	10963.265
4.0476223	10973.031
4.0498126	10988.585
4.0520030	11003.799
4.0541933	11021.748
4.0563836	11037.116
4.0585740	11049.669
4.0607643	11052.115
4.0629547	11044.212
4.0651450	11035.643
4.0673353	11024.624
4.0695257	11014.749
4.0717160	11006.264
4.0739064	10997.679
4.0760967	10995.927
4.0782870	10989.257
4.0804774	10987.820
4.0826677	10981.006
4.0848581	10971.512
4.0870484	10954.080
4.0892387	10935.880
4.0914291	10917.115
4.0936194	10901.678
4.0958098	10888.789
4.0980001	10883.250
4.1001905	10879.011
4.1023808	10876.740
4.1045711	10870.450
4.1067615	10862.436
4.1089518	10856.347
4.1111422	10849.344
4.1133325	10836.266
4.1155228	10826.086
4.1177132	10815.234
4.1199035	10805.113
4.1220939	10793.172
4.1242842	10780.517
4.1264745	10768.484
4.1286649	10754.876
4.1308552	10743.517
4.1330456	10730.120
4.1352359	10723.931
4.1374262	10719.815
4.1396166	10711.774
4.1418069	10703.030
4.1439973	10691.126
4.1461876	10686.443
4.1483779	10681.810
4.1505683	10681.625
4.1527586	10677.793
4.1549490	10670.872
4.1571393	10667.178
4.1593297	10661.398
4.1615200	10656.721
4.1637103	10649.635
4.1659007	10638.127
4.1680910	10629.596
4.1702814	10624.709
4.1724717	10619.124
4.1746620	10607.531
4.1768524	10598.917
4.1790427	10592.689
4.1812331	10590.249
4.1834234	10576.613
4.1856137	10565.394
4.1878041	10552.604
4.1899944	10541.921
4.1921848	10530.749
4.1943751	10518.295
4.1965654	10511.944
4.1987558	10499.800
4.2009461	10491.034
4.2031365	10480.812
4.2053268	10470.564
4.2075172	10459.828
4.2097075	10453.399
4.2118978	10448.928
4.2140882	10443.752
4.2162785	10437.919
4.2184689	10431.952
4.2206592	10425.743
4.2228495	10419.118
4.2250399	10410.746
4.2272302	10400.469
4.2294206	10389.567
4.2316109	10377.862
4.2338012	10374.312
4.2359916	10368.243
4.2381819	10361.211
4.2403723	10353.141
4.2425626	10345.952
4.2447529	10342.965
4.2469433	10338.809
4.2491336	10334.784
4.2513240	10329.588
4.2535143	10320.739
4.2557046	10316.585
4.2578950	10305.374
4.2600853	10289.668
4.2622757	10271.673
4.2644660	10255.808
4.2666564	10242.579
4.2688467	10231.847
4.2710370	10222.530
4.2732274	10210.469
4.2754177	10196.922
4.2776081	10180.536
4.2797984	10171.978
4.2819887	10162.764
4.2841791	10152.683
4.2863694	10145.369
4.2885598	10135.759
4.2907501	10127.063
4.2929404	10115.205
4.2951308	10102.155
4.2973211	10091.522
4.2995115	10083.056
4.3017018	10071.007
4.3038921	10058.008
4.3060825	10044.955
4.3082728	10033.974
4.3104632	10026.683
4.3126535	10018.091
4.3148438	10012.053
4.3170342	9998.9979
4.3192245	9985.9270
4.3214149	9974.9492
4.3236052	9963.3946
4.3257956	9953.9207
4.3279859	9942.7101
4.3301762	9932.5711
4.3323666	9923.9790
4.3345569	9913.7574
4.3367473	9902.7746
4.3389376	9892.8520
4.3411279	9882.2732
4.3433183	9872.8225
4.3455086	9862.6460
4.3476990	9852.9808
4.3498893	9839.7513
4.3520796	9832.1855
4.3542700	9827.1169
4.3564603	9825.0063
4.3586507	9824.1252
4.3608410	9828.5264
4.3630313	9844.3441
4.3652217	9876.4633
4.3674120	9924.0059
4.3696024	9978.9058
4.3717927	10034.482
4.3739831	10086.961
4.3761734	10122.542
4.3783637	10138.215
4.3805541	10135.685
4.3827444	10121.860
[truncated: 3,000 more rows]
