# Supplementary material for: Mechanochemically-induced glass formation from two-dimensional hybrid organic–inorganic perovskites
Source: Chem Sci. 2024 Apr 19;15(19):7198–205. doi: 10.1039/d4sc00905c (PMC11095504; doi:10.1039/d4sc00905c)
Supplement: SC-015-D4SC00905C-s002 [file SC-015-D4SC00905C-s002.zip › XRD_data_and_TOPAS_input_file/012299.xy]

0.0042531738	0.0000000
0.0064435146	0.0000000
0.0086338554	0.0000000
0.010824196	0.0000000
0.013014537	0.0000000
0.015204878	0.0000000
0.017395219	0.0000000
0.019585559	0.0000000
0.021775900	0.0000000
0.023966241	0.0000000
0.026156582	0.0000000
0.028346922	0.0000000
0.030537263	0.0000000
0.032727604	0.0000000
0.034917945	0.0000000
0.037108286	0.0000000
0.039298626	0.0000000
0.041488967	0.0000000
0.043679308	0.0000000
0.045869649	0.0000000
0.048059990	0.0000000
0.050250330	0.0000000
0.052440671	0.0000000
0.054631012	0.0000000
0.056821353	0.0000000
0.059011694	0.0000000
0.061202034	0.0000000
0.063392375	0.0000000
0.065582716	0.0000000
0.067773057	0.0000000
0.069963398	0.0000000
0.072153738	0.0000000
0.074344079	0.0000000
0.076534420	0.0000000
0.078724761	0.0000000
0.080915101	0.0000000
0.083105442	0.0000000
0.085295783	0.0000000
0.087486124	0.0000000
0.089676465	0.0000000
0.091866805	0.0000000
0.094057146	0.0000000
0.096247487	0.0000000
0.098437828	0.0000000
0.10062817	0.0000000
0.10281851	0.0000000
0.10500885	0.0000000
0.10719919	0.0000000
0.10938953	0.0000000
0.11157987	0.0000000
0.11377021	0.0000000
0.11596055	0.0000000
0.11815089	0.0000000
0.12034124	0.0000000
0.12253158	0.0000000
0.12472192	0.0000000
0.12691226	0.0000000
0.12910260	0.0000000
0.13129294	0.0000000
0.13348328	0.0000000
0.13567362	0.0000000
0.13786396	0.0000000
0.14005430	0.0000000
0.14224464	0.0000000
0.14443498	0.0000000
0.14662533	0.0000000
0.14881567	0.0000000
0.15100601	0.0000000
0.15319635	0.0000000
0.15538669	0.0000000
0.15757703	0.0000000
0.15976737	0.0000000
0.16195771	0.0000000
0.16414805	0.0000000
0.16633839	0.0000000
0.16852873	0.0000000
0.17071907	0.0000000
0.17290941	0.0000000
0.17509976	0.0000000
0.17729010	0.0000000
0.17948044	0.0000000
0.18167078	0.0000000
0.18386112	0.0000000
0.18605146	0.0000000
0.18824180	0.0000000
0.19043214	0.0000000
0.19262248	0.0000000
0.19481282	0.0000000
0.19700316	0.0000000
0.19919350	0.0000000
0.20138384	0.0000000
0.20357419	0.0000000
0.20576453	0.0000000
0.20795487	0.0000000
0.21014521	0.0000000
0.21233555	0.0000000
0.21452589	0.0000000
0.21671623	0.0000000
0.21890657	0.0000000
0.22109691	0.0000000
0.22328725	0.0000000
0.22547759	0.0000000
0.22766793	0.0000000
0.22985828	0.0000000
0.23204862	0.0000000
0.23423896	0.0000000
0.23642930	0.0000000
0.23861964	0.0000000
0.24080998	0.0000000
0.24300032	0.0000000
0.24519066	0.0000000
0.24738100	0.0000000
0.24957134	0.0000000
0.25176168	0.0000000
0.25395202	0.0000000
0.25614236	0.0000000
0.25833271	0.0000000
0.26052305	0.0000000
0.26271339	0.0000000
0.26490373	0.0000000
0.26709407	0.0000000
0.26928441	0.0000000
0.27147475	0.0000000
0.27366509	0.0000000
0.27585543	0.0000000
0.27804577	0.0000000
0.28023611	0.0000000
0.28242645	0.0000000
0.28461679	0.0000000
0.28680714	0.0000000
0.28899748	0.0000000
0.29118782	0.0000000
0.29337816	0.0000000
0.29556850	0.0000000
0.29775884	0.0000000
0.29994918	0.0000000
0.30213952	0.0000000
0.30432986	0.0000000
0.30652020	0.0000000
0.30871054	0.0000000
0.31090088	0.0000000
0.31309123	0.0000000
0.31528157	0.0000000
0.31747191	0.0000000
0.31966225	0.0000000
0.32185259	0.0000000
0.32404293	0.0000000
0.32623327	0.0000000
0.32842361	0.0000000
0.33061395	0.0000000
0.33280429	0.0000000
0.33499463	0.0000000
0.33718497	0.0000000
0.33937531	0.0000000
0.34156566	0.0000000
0.34375600	0.0000000
0.34594634	0.0000000
0.34813668	0.0000000
0.35032702	0.0000000
0.35251736	0.0000000
0.35470770	0.0000000
0.35689804	0.0000000
0.35908838	0.0000000
0.36127872	0.0000000
0.36346906	0.0000000
0.36565940	0.0000000
0.36784975	0.0000000
0.37004009	0.0000000
0.37223043	0.0000000
0.37442077	0.0000000
0.37661111	0.0000000
0.37880145	0.0000000
0.38099179	0.0000000
0.38318213	0.0000000
0.38537247	0.0000000
0.38756281	0.0000000
0.38975315	0.0000000
0.39194349	0.0000000
0.39413383	0.0000000
0.39632418	0.0000000
0.39851452	0.0000000
0.40070486	0.0000000
0.40289520	0.0000000
0.40508554	0.0000000
0.40727588	0.0000000
0.40946622	0.0000000
0.41165656	0.0000000
0.41384690	0.0000000
0.41603724	0.0000000
0.41822758	0.0000000
0.42041792	0.0000000
0.42260826	0.0000000
0.42479861	0.0000000
0.42698895	0.0000000
0.42917929	0.0000000
0.43136963	0.0000000
0.43355997	0.0000000
0.43575031	0.0000000
0.43794065	0.0000000
0.44013099	0.0000000
0.44232133	0.0000000
0.44451167	0.0000000
0.44670201	0.0000000
0.44889235	0.0000000
0.45108270	0.0000000
0.45327304	0.0000000
0.45546338	0.0000000
0.45765372	0.0000000
0.45984406	0.0000000
0.46203440	0.0000000
0.46422474	0.0000000
0.46641508	0.0000000
0.46860542	0.0000000
0.47079576	0.0000000
0.47298610	0.0000000
0.47517644	0.0000000
0.47736678	0.0000000
0.47955713	0.0000000
0.48174747	0.0000000
0.48393781	0.0000000
0.48612815	0.0000000
0.48831849	0.0000000
0.49050883	0.0000000
0.49269917	0.0000000
0.49488951	0.0000000
0.49707985	0.0000000
0.49927019	5197.1749
0.50146053	5230.5357
0.50365087	5193.1135
0.50584121	5232.9421
0.50803156	5268.3723
0.51022190	5316.6992
0.51241224	5341.0234
0.51460258	5373.7814
0.51679292	5400.4321
0.51898326	5442.3002
0.52117360	5460.6013
0.52336394	5476.8429
0.52555428	5510.7585
0.52774462	5543.7961
0.52993496	5584.9336
0.53212530	5616.7953
0.53431565	5658.8805
0.53650599	5681.3486
0.53869633	5715.4271
0.54088667	5758.3552
0.54307701	5792.6912
0.54526735	5816.4718
0.54745769	5846.3268
0.54964803	5883.5425
0.55183837	5909.6687
0.55402871	5916.9021
0.55621905	5929.9280
0.55840939	5946.4165
0.56059973	5964.0189
0.56279008	5965.1766
0.56498042	5971.8192
0.56717076	5997.6098
0.56936110	6019.9336
0.57155144	6056.5929
0.57374178	6089.9741
0.57593212	6128.4189
0.57812246	6163.6011
0.58031280	6196.7116
0.58250314	6236.0305
0.58469348	6295.0461
0.58688382	6357.7341
0.58907416	6426.7990
0.59126451	6490.9594
0.59345485	6576.5508
0.59564519	6665.4048
0.59783553	6761.5674
0.60002587	6854.1973
0.60221621	6942.5160
0.60440655	7021.3823
0.60659689	7082.5714
0.60878723	7139.6434
0.61097757	7190.7578
0.61316791	7230.5592
0.61535825	7275.4190
0.61754860	7305.4603
0.61973894	7338.8635
0.62192928	7356.2097
0.62411962	7367.0516
0.62630996	7377.6321
0.62850030	7364.0538
0.63069064	7361.3910
0.63288098	7370.7836
0.63507132	7390.9296
0.63726166	7420.8706
0.63945200	7441.6999
0.64164234	7463.9834
0.64383268	7493.1116
0.64602303	7529.8486
0.64821337	7588.6068
0.65040371	7641.3675
0.65259405	7701.1885
0.65478439	7756.1373
0.65697473	7806.1428
0.65916507	7863.6669
0.66135541	7916.6227
0.66354575	7977.8584
0.66573609	8034.8297
0.66792643	8094.9432
0.67011677	8165.1546
0.67230711	8235.4741
0.67449746	8314.0050
0.67668780	8368.7167
0.67887814	8425.0774
0.68106848	8485.7645
0.68325882	8550.6358
0.68544916	8620.8427
0.68763950	8680.2781
0.68982984	8753.5146
0.69202018	8835.0557
0.69421052	8914.6995
0.69640086	8994.5989
0.69859120	9065.5986
0.70078155	9143.8866
0.70297189	9220.2298
0.70516223	9304.6887
0.70735257	9388.9868
0.70954291	9466.4903
0.71173325	9536.9099
0.71392359	9611.5808
0.71611393	9666.4227
0.71830427	9740.4383
0.72049461	9805.2251
0.72268495	9876.3319
0.72487529	9944.2204
0.72706563	10004.772
0.72925598	10063.667
0.73144632	10115.607
0.73363666	10173.787
0.73582700	10221.396
0.73801734	10266.954
0.74020768	10316.484
0.74239802	10360.872
0.74458836	10409.460
0.74677870	10462.775
0.74896904	10503.322
0.75115938	10538.051
0.75334972	10550.974
0.75554006	10569.860
0.75773041	10582.010
0.75992075	10604.322
0.76211109	10617.345
0.76430143	10637.353
0.76649177	10640.499
0.76868211	10647.846
0.77087245	10647.009
0.77306279	10653.740
0.77525313	10646.480
0.77744347	10635.431
0.77963381	10615.324
0.78182415	10601.938
0.78401450	10585.221
0.78620484	10555.084
0.78839518	10525.883
0.79058552	10496.130
0.79277586	10474.399
0.79496620	10451.176
0.79715654	10425.121
0.79934688	10391.111
0.80153722	10356.973
0.80372756	10321.129
0.80591790	10282.639
0.80810824	10241.449
0.81029858	10190.124
0.81248893	10147.133
0.81467927	10114.186
0.81686961	10073.798
0.81905995	10034.053
0.82125029	9985.5770
0.82344063	9940.7154
0.82563097	9892.3496
0.82782131	9850.6665
0.83001165	9807.9362
0.83220199	9765.4471
0.83439233	9717.5125
0.83658267	9673.1222
0.83877301	9627.4071
0.84096336	9589.3291
0.84315370	9547.2963
0.84534404	9510.5824
0.84753438	9471.6657
0.84972472	9437.8741
0.85191506	9407.9207
0.85410540	9368.9682
0.85629574	9332.2802
0.85848608	9291.5483
0.86067642	9261.6890
0.86286676	9228.0931
0.86505710	9191.9962
0.86724745	9165.6054
0.86943779	9134.5213
0.87162813	9112.5167
0.87381847	9080.9781
0.87600881	9064.5002
0.87819915	9045.7217
0.88038949	9033.6014
0.88257983	9014.6634
0.88477017	9002.8395
0.88696051	8990.3459
0.88915085	8975.1388
0.89134119	8954.7112
0.89353153	8932.2574
0.89572188	8915.8453
0.89791222	8896.3449
0.90010256	8885.2789
0.90229290	8877.2237
0.90448324	8867.8261
0.90667358	8856.2143
0.90886392	8841.8091
0.91105426	8826.1921
0.91324460	8810.1400
0.91543494	8799.7171
0.91762528	8801.0209
0.91981562	8796.4377
0.92200597	8794.4586
0.92419631	8807.4324
0.92638665	8809.4041
0.92857699	8814.4290
0.93076733	8814.0566
0.93295767	8809.6288
0.93514801	8810.2298
0.93733835	8812.1031
0.93952869	8818.3635
0.94171903	8813.8674
0.94390937	8823.6337
0.94609971	8827.3183
0.94829005	8840.2778
0.95048040	8845.5352
0.95267074	8844.4787
0.95486108	8851.0309
0.95705142	8862.0462
0.95924176	8874.9560
0.96143210	8879.0766
0.96362244	8879.2441
0.96581278	8886.7289
0.96800312	8891.8953
0.97019346	8900.7317
0.97238380	8914.4366
0.97457414	8925.4560
0.97676448	8939.9268
0.97895483	8947.9541
0.98114517	8948.2496
0.98333551	8960.6810
0.98552585	8969.2855
0.98771619	8993.3582
0.98990653	9013.6675
0.99209687	9031.1213
0.99428721	9051.0743
0.99647755	9062.1184
0.99866789	9076.5862
1.0008582	9085.8735
1.0030486	9105.8232
1.0052389	9121.9342
1.0074293	9138.7972
1.0096196	9152.5309
1.0118099	9170.8902
1.0140003	9180.6970
1.0161906	9196.8203
1.0183810	9213.5644
1.0205713	9235.4825
1.0227616	9255.9370
1.0249520	9282.0243
1.0271423	9311.2275
1.0293327	9332.4507
1.0315230	9343.4950
1.0337133	9360.7040
1.0359037	9381.4894
1.0380940	9407.0688
1.0402844	9425.1401
1.0424747	9452.6507
1.0446650	9477.2511
1.0468554	9494.7951
1.0490457	9510.3224
1.0512361	9528.5467
1.0534264	9545.3716
1.0556168	9566.1303
1.0578071	9584.3519
1.0599974	9606.1213
1.0621878	9622.3952
1.0643781	9651.8245
1.0665685	9670.3416
1.0687588	9696.9688
1.0709491	9720.4067
1.0731395	9756.8894
1.0753298	9780.1400
1.0775202	9801.7973
1.0797105	9815.6689
1.0819008	9843.5229
1.0840912	9862.5993
1.0862815	9890.8245
1.0884719	9913.8741
1.0906622	9937.6812
1.0928525	9967.7340
1.0950429	9996.4933
1.0972332	10031.970
1.0994236	10064.810
1.1016139	10089.615
1.1038043	10118.079
1.1059946	10144.003
1.1081849	10180.525
1.1103753	10198.534
1.1125656	10218.266
1.1147560	10234.755
1.1169463	10256.772
1.1191366	10287.674
1.1213270	10324.703
1.1235173	10356.803
1.1257077	10375.802
1.1278980	10395.577
1.1300883	10413.723
1.1322787	10443.357
1.1344690	10474.748
1.1366594	10510.187
1.1388497	10545.818
1.1410400	10573.674
1.1432304	10603.387
1.1454207	10630.176
1.1476111	10661.352
1.1498014	10686.646
1.1519917	10719.975
1.1541821	10743.747
1.1563724	10772.327
1.1585628	10793.490
1.1607531	10814.008
1.1629435	10837.525
1.1651338	10867.610
1.1673241	10904.275
1.1695145	10930.228
1.1717048	10959.057
1.1738952	10991.341
1.1760855	11024.108
1.1782758	11061.862
1.1804662	11086.843
1.1826565	11112.932
1.1848469	11140.954
1.1870372	11169.142
1.1892275	11206.430
1.1914179	11232.233
1.1936082	11263.013
1.1957986	11288.832
1.1979889	11321.135
1.2001792	11351.440
1.2023696	11381.045
1.2045599	11414.217
1.2067503	11452.206
1.2089406	11491.594
1.2111309	11526.476
1.2133213	11561.737
1.2155116	11597.816
1.2177020	11640.563
1.2198923	11683.372
1.2220827	11718.835
1.2242730	11748.354
1.2264633	11775.370
1.2286537	11806.339
1.2308440	11838.700
1.2330344	11862.597
1.2352247	11891.539
1.2374150	11910.512
1.2396054	11943.547
1.2417957	11976.143
1.2439861	12016.248
1.2461764	12048.613
1.2483667	12074.949
1.2505571	12104.616
1.2527474	12135.621
1.2549378	12170.990
1.2571281	12196.852
1.2593184	12226.027
1.2615088	12252.054
1.2636991	12286.309
1.2658895	12321.563
1.2680798	12364.050
1.2702702	12411.748
1.2724605	12448.694
1.2746508	12481.720
1.2768412	12506.978
1.2790315	12540.522
1.2812219	12576.540
1.2834122	12610.634
1.2856025	12641.969
1.2877929	12679.587
1.2899832	12716.751
1.2921736	12753.773
1.2943639	12790.905
1.2965542	12833.221
1.2987446	12873.746
1.3009349	12919.066
1.3031253	12955.313
1.3053156	12987.689
1.3075059	13019.400
1.3096963	13061.194
1.3118866	13104.127
1.3140770	13150.201
1.3162673	13188.739
1.3184576	13229.545
1.3206480	13274.887
1.3228383	13315.443
1.3250287	13357.601
1.3272190	13397.204
1.3294094	13442.222
1.3315997	13483.214
1.3337900	13522.373
1.3359804	13565.867
1.3381707	13615.667
1.3403611	13667.429
1.3425514	13718.144
1.3447417	13762.653
1.3469321	13809.047
1.3491224	13843.674
1.3513128	13878.437
1.3535031	13914.602
1.3556934	13955.819
1.3578838	14011.587
1.3600741	14065.534
1.3622645	14127.592
1.3644548	14169.414
1.3666451	14214.008
1.3688355	14255.104
1.3710258	14302.503
1.3732162	14350.109
1.3754065	14400.768
1.3775968	14456.149
1.3797872	14503.624
1.3819775	14556.427
1.3841679	14607.280
1.3863582	14670.804
1.3885486	14724.586
1.3907389	14776.704
1.3929292	14827.491
1.3951196	14885.157
1.3973099	14941.177
1.3995003	14994.708
1.4016906	15056.273
1.4038809	15114.038
1.4060713	15171.909
1.4082616	15221.218
1.4104520	15276.200
1.4126423	15336.168
1.4148326	15392.097
1.4170230	15451.604
1.4192133	15506.940
1.4214037	15571.168
1.4235940	15637.879
1.4257843	15700.973
1.4279747	15761.685
1.4301650	15821.176
1.4323554	15873.374
1.4345457	15932.724
1.4367361	15992.572
1.4389264	16056.429
1.4411167	16114.177
1.4433071	16182.886
1.4454974	16241.766
1.4476878	16292.978
1.4498781	16348.537
1.4520684	16413.213
1.4542588	16488.236
1.4564491	16562.889
1.4586395	16634.548
1.4608298	16706.658
1.4630201	16770.334
1.4652105	16844.026
1.4674008	16903.381
1.4695912	16965.437
1.4717815	17037.849
1.4739718	17113.395
1.4761622	17195.518
1.4783525	17262.373
1.4805429	17339.021
1.4827332	17413.209
1.4849235	17490.212
1.4871139	17561.310
1.4893042	17622.198
1.4914946	17696.627
1.4936849	17771.897
1.4958753	17853.464
1.4980656	17939.932
1.5002559	18012.576
1.5024463	18094.648
1.5046366	18172.525
1.5068270	18254.348
1.5090173	18332.402
1.5112076	18407.416
1.5133980	18486.585
1.5155883	18561.658
1.5177787	18639.037
1.5199690	18712.583
1.5221593	18782.477
1.5243497	18865.753
1.5265400	18941.540
1.5287304	19023.359
1.5309207	19095.747
1.5331110	19186.435
1.5353014	19272.869
1.5374917	19356.274
1.5396821	19439.393
1.5418724	19519.863
1.5440627	19601.720
1.5462531	19689.686
1.5484434	19777.793
1.5506338	19863.347
1.5528241	19950.531
1.5550145	20042.992
1.5572048	20134.250
1.5593951	20221.114
1.5615855	20304.154
1.5637758	20379.558
1.5659662	20456.754
1.5681565	20537.599
1.5703468	20624.118
1.5725372	20713.466
1.5747275	20814.634
1.5769179	20908.830
1.5791082	21008.165
1.5812985	21093.415
1.5834889	21169.958
1.5856792	21250.820
1.5878696	21326.990
1.5900599	21406.778
1.5922502	21486.067
1.5944406	21565.579
1.5966309	21649.411
1.5988213	21722.859
1.6010116	21803.226
1.6032020	21878.744
1.6053923	21973.375
1.6075826	22065.204
1.6097730	22150.556
1.6119633	22237.077
1.6141537	22320.171
1.6163440	22404.872
1.6185343	22478.013
1.6207247	22552.288
1.6229150	22628.667
1.6251054	22705.184
1.6272957	22788.403
1.6294860	22868.059
1.6316764	22953.971
1.6338667	23038.902
1.6360571	23123.826
1.6382474	23205.681
1.6404377	23278.913
1.6426281	23355.090
1.6448184	23432.991
1.6470088	23510.288
1.6491991	23594.895
1.6513894	23669.297
1.6535798	23751.520
1.6557701	23817.911
1.6579605	23892.089
1.6601508	23967.490
1.6623412	24039.934
1.6645315	24119.805
1.6667218	24192.771
1.6689122	24264.926
1.6711025	24341.113
1.6732929	24411.354
1.6754832	24482.376
1.6776735	24548.119
1.6798639	24616.301
1.6820542	24674.167
1.6842446	24739.203
1.6864349	24807.239
1.6886252	24874.730
1.6908156	24936.349
1.6930059	24986.117
1.6951963	25036.170
1.6973866	25093.071
1.6995769	25153.700
1.7017673	25215.222
1.7039576	25273.012
1.7061480	25341.106
1.7083383	25406.798
1.7105286	25472.937
1.7127190	25529.243
1.7149093	25582.504
1.7170997	25626.280
1.7192900	25667.616
1.7214804	25713.792
1.7236707	25757.573
1.7258610	25805.578
1.7280514	25850.250
1.7302417	25902.901
1.7324321	25943.692
1.7346224	25985.193
1.7368127	26027.167
1.7390031	26072.376
1.7411934	26118.214
1.7433838	26157.239
1.7455741	26196.226
1.7477644	26225.326
1.7499548	26261.985
1.7521451	26302.603
1.7543355	26340.308
1.7565258	26367.893
1.7587161	26398.058
1.7609065	26413.838
1.7630968	26442.279
1.7652872	26465.385
1.7674775	26494.972
1.7696679	26522.449
1.7718582	26547.841
1.7740485	26572.354
1.7762389	26586.370
1.7784292	26607.491
1.7806196	26629.168
1.7828099	26653.654
1.7850002	26675.894
1.7871906	26688.626
1.7893809	26698.783
1.7915713	26712.949
1.7937616	26726.373
1.7959519	26742.989
1.7981423	26748.815
1.8003326	26757.893
1.8025230	26765.918
1.8047133	26780.783
1.8069036	26806.455
1.8090940	26815.497
1.8112843	26830.057
1.8134747	26822.384
1.8156650	26821.259
1.8178553	26820.232
1.8200457	26815.718
1.8222360	26818.437
1.8244264	26814.830
1.8266167	26815.605
1.8288071	26814.881
1.8309974	26803.195
1.8331877	26793.669
1.8353781	26781.974
1.8375684	26774.516
1.8397588	26759.370
1.8419491	26750.697
1.8441394	26742.413
1.8463298	26726.473
1.8485201	26712.223
1.8507105	26694.634
1.8529008	26687.440
1.8550911	26684.141
1.8572815	26671.386
1.8594718	26659.893
1.8616622	26638.966
1.8638525	26624.742
1.8660428	26608.988
1.8682332	26585.926
1.8704235	26565.949
1.8726139	26539.077
1.8748042	26517.027
1.8769945	26491.270
1.8791849	26469.580
1.8813752	26439.242
1.8835656	26408.642
1.8857559	26382.414
1.8879463	26352.307
1.8901366	26333.376
1.8923269	26304.575
1.8945173	26280.857
1.8967076	26264.599
1.8988980	26238.046
1.9010883	26212.425
1.9032786	26171.664
1.9054690	26139.897
1.9076593	26118.339
1.9098497	26091.210
1.9120400	26069.035
1.9142303	26032.034
1.9164207	26002.674
1.9186110	25970.829
1.9208014	25940.765
1.9229917	25909.145
1.9251820	25878.259
1.9273724	25846.055
1.9295627	25806.991
1.9317531	25771.355
1.9339434	25735.157
1.9361338	25697.990
1.9383241	25665.444
1.9405144	25624.404
1.9427048	25586.422
1.9448951	25554.163
1.9470855	25516.466
1.9492758	25479.815
1.9514661	25435.557
1.9536565	25400.519
1.9558468	25362.794
1.9580372	25323.925
1.9602275	25284.800
1.9624178	25245.532
1.9646082	25208.214
1.9667985	25163.923
1.9689889	25129.731
1.9711792	25087.272
1.9733695	25047.959
1.9755599	25003.849
1.9777502	24965.905
1.9799406	24930.846
1.9821309	24892.033
1.9843212	24849.173
1.9865116	24801.988
1.9887019	24750.605
1.9908923	24718.644
1.9930826	24682.021
1.9952730	24650.574
1.9974633	24617.283
1.9996536	24577.360
2.0018440	24540.324
2.0040343	24491.455
2.0062247	24456.830
2.0084150	24425.053
2.0106053	24394.590
2.0127957	24364.869
2.0149860	24322.867
2.0171764	24278.436
2.0193667	24227.941
2.0215570	24179.310
2.0237474	24132.502
2.0259377	24087.337
2.0281281	24043.683
2.0303184	23995.922
2.0325087	23948.294
2.0346991	23906.573
2.0368894	23865.311
2.0390798	23833.730
2.0412701	23783.868
2.0434604	23737.865
2.0456508	23680.415
2.0478411	23624.473
2.0500315	23574.943
2.0522218	23530.970
2.0544122	23495.360
2.0566025	23447.401
2.0587928	23404.057
2.0609832	23357.039
2.0631735	23313.484
2.0653639	23276.019
2.0675542	23231.007
2.0697445	23184.971
2.0719349	23136.484
2.0741252	23088.656
2.0763156	23046.977
2.0785059	22997.086
2.0806962	22960.093
2.0828866	22908.268
2.0850769	22864.373
2.0872673	22815.257
2.0894576	22767.509
2.0916479	22728.441
2.0938383	22674.433
2.0960286	22629.891
2.0982190	22575.150
2.1004093	22526.833
2.1025997	22482.777
2.1047900	22439.111
2.1069803	22399.722
2.1091707	22350.378
2.1113610	22304.425
2.1135514	22257.777
2.1157417	22216.119
2.1179320	22180.093
2.1201224	22131.450
2.1223127	22087.772
2.1245031	22037.396
2.1266934	21993.922
2.1288837	21956.417
2.1310741	21909.117
2.1332644	21866.824
2.1354548	21816.470
2.1376451	21771.813
2.1398354	21728.957
2.1420258	21682.561
2.1442161	21637.961
2.1464065	21588.333
2.1485968	21546.205
2.1507871	21499.721
2.1529775	21461.628
2.1551678	21420.446
2.1573582	21371.942
2.1595485	21330.985
2.1617389	21290.678
2.1639292	21250.157
2.1661195	21210.606
2.1683099	21171.562
2.1705002	21127.810
2.1726906	21080.162
2.1748809	21036.629
2.1770712	20993.585
2.1792616	20948.744
2.1814519	20905.176
2.1836423	20869.616
2.1858326	20829.527
2.1880229	20786.343
2.1902133	20738.720
2.1924036	20700.948
2.1945940	20659.019
2.1967843	20620.555
2.1989746	20570.530
2.2011650	20523.154
2.2033553	20477.293
2.2055457	20434.798
2.2077360	20390.663
2.2099263	20342.281
2.2121167	20299.883
2.2143070	20255.433
2.2164974	20212.954
2.2186877	20171.572
2.2208781	20123.829
2.2230684	20080.897
2.2252587	20028.771
2.2274491	19976.939
2.2296394	19929.966
2.2318298	19880.637
2.2340201	19842.239
2.2362104	19801.235
2.2384008	19762.416
2.2405911	19723.994
2.2427815	19685.674
2.2449718	19643.751
2.2471621	19599.864
2.2493525	19556.530
2.2515428	19516.221
2.2537332	19469.050
2.2559235	19423.522
2.2581138	19372.589
2.2603042	19328.196
2.2624945	19284.360
2.2646849	19246.949
2.2668752	19210.645
2.2690656	19171.247
2.2712559	19125.918
2.2734462	19081.696
2.2756366	19036.983
2.2778269	18995.141
2.2800173	18950.577
2.2822076	18906.949
2.2843979	18858.608
2.2865883	18820.023
2.2887786	18779.234
2.2909690	18743.778
2.2931593	18706.119
2.2953496	18668.087
2.2975400	18631.690
2.2997303	18585.310
2.3019207	18544.403
2.3041110	18501.219
2.3063013	18466.007
2.3084917	18428.240
2.3106820	18379.296
2.3128724	18330.221
2.3150627	18283.156
2.3172530	18246.163
2.3194434	18206.322
2.3216337	18162.487
2.3238241	18124.763
2.3260144	18086.873
2.3282048	18047.612
2.3303951	18004.571
2.3325854	17964.537
2.3347758	17924.152
2.3369661	17883.205
2.3391565	17843.524
2.3413468	17803.162
2.3435371	17762.529
2.3457275	17716.960
2.3479178	17668.603
2.3501082	17631.297
2.3522985	17588.952
2.3544888	17546.997
2.3566792	17503.527
2.3588695	17454.905
2.3610599	17414.208
2.3632502	17370.311
2.3654405	17331.891
2.3676309	17294.758
2.3698212	17256.208
2.3720116	17214.708
2.3742019	17168.333
2.3763922	17125.549
2.3785826	17083.745
2.3807729	17049.136
2.3829633	17014.074
2.3851536	16980.662
2.3873440	16939.008
2.3895343	16895.434
2.3917246	16852.268
2.3939150	16814.190
2.3961053	16776.839
2.3982957	16743.736
2.4004860	16711.828
2.4026763	16678.173
2.4048667	16643.797
2.4070570	16610.645
2.4092474	16577.811
2.4114377	16538.490
2.4136280	16496.374
2.4158184	16452.163
2.4180087	16416.571
2.4201991	16379.493
2.4223894	16345.361
2.4245797	16312.139
2.4267701	16280.017
2.4289604	16243.811
2.4311508	16204.733
2.4333411	16163.572
2.4355315	16126.023
2.4377218	16084.926
2.4399121	16043.123
2.4421025	15995.583
2.4442928	15951.569
2.4464832	15911.198
2.4486735	15876.118
2.4508638	15841.919
2.4530542	15809.122
2.4552445	15770.571
2.4574349	15732.179
2.4596252	15697.282
2.4618155	15662.940
2.4640059	15630.335
2.4661962	15595.983
2.4683866	15563.691
2.4705769	15533.660
2.4727672	15498.593
2.4749576	15461.001
2.4771479	15419.195
2.4793383	15376.449
2.4815286	15337.136
2.4837189	15296.995
2.4859093	15258.610
2.4880996	15220.599
2.4902900	15191.222
2.4924803	15157.019
2.4946707	15120.638
2.4968610	15087.203
2.4990513	15045.556
2.5012417	15013.671
2.5034320	14977.420
2.5056224	14944.112
2.5078127	14904.536
2.5100030	14865.368
2.5121934	14826.108
2.5143837	14793.868
2.5165741	14763.473
2.5187644	14734.287
2.5209547	14701.432
2.5231451	14674.148
2.5253354	14641.482
2.5275258	14603.495
2.5297161	14560.726
2.5319064	14521.150
2.5340968	14479.733
2.5362871	14440.526
2.5384775	14406.002
2.5406678	14376.594
2.5428582	14343.680
2.5450485	14303.362
2.5472388	14268.762
2.5494292	14231.804
2.5516195	14200.860
2.5538099	14173.784
2.5560002	14142.288
2.5581905	14104.444
2.5603809	14067.088
2.5625712	14032.503
2.5647616	13998.853
2.5669519	13962.459
2.5691422	13930.212
2.5713326	13895.669
2.5735229	13865.039
2.5757133	13838.046
2.5779036	13806.076
2.5800939	13770.243
2.5822843	13733.281
2.5844746	13699.278
2.5866650	13670.046
2.5888553	13632.933
2.5910456	13600.977
2.5932360	13568.202
2.5954263	13538.306
2.5976167	13511.789
2.5998070	13483.527
2.6019974	13455.683
2.6041877	13421.856
2.6063780	13389.718
2.6085684	13353.998
2.6107587	13320.847
2.6129491	13289.044
2.6151394	13254.831
2.6173297	13225.098
2.6195201	13188.895
2.6217104	13152.386
2.6239008	13125.683
2.6260911	13098.235
2.6282814	13074.362
2.6304718	13039.382
2.6326621	13007.436
2.6348525	12976.541
2.6370428	12946.699
2.6392331	12919.362
2.6414235	12886.888
2.6436138	12853.955
2.6458042	12808.441
2.6479945	12774.571
2.6501848	12737.513
2.6523752	12701.930
2.6545655	12667.794
2.6567559	12637.508
2.6589462	12606.462
2.6611366	12581.722
2.6633269	12558.000
2.6655172	12533.251
2.6677076	12503.071
2.6698979	12466.351
2.6720883	12433.073
2.6742786	12403.016
2.6764689	12375.274
2.6786593	12345.954
2.6808496	12312.182
2.6830400	12278.698
2.6852303	12242.785
2.6874206	12208.668
2.6896110	12180.766
2.6918013	12153.289
2.6939917	12127.465
2.6961820	12098.354
2.6983723	12073.479
2.7005627	12038.770
2.7027530	12006.723
2.7049434	11975.423
2.7071337	11950.646
2.7093241	11925.337
2.7115144	11899.193
2.7137047	11867.658
2.7158951	11843.206
2.7180854	11818.702
2.7202758	11794.998
2.7224661	11770.902
2.7246564	11753.587
2.7268468	11741.409
2.7290371	11741.599
2.7312275	11752.041
2.7334178	11773.106
2.7356081	11803.487
2.7377985	11830.855
2.7399888	11845.500
2.7421792	11844.154
2.7443695	11827.927
2.7465598	11803.918
2.7487502	11774.167
2.7509405	11742.676
2.7531309	11717.182
2.7553212	11687.107
2.7575115	11654.317
2.7597019	11611.367
2.7618922	11571.607
2.7640826	11523.704
2.7662729	11467.219
2.7684633	11398.737
2.7706536	11323.347
2.7728439	11251.043
2.7750343	11184.139
2.7772246	11131.922
2.7794150	11084.068
2.7816053	11046.813
2.7837956	11012.900
2.7859860	10984.556
2.7881763	10955.436
2.7903667	10923.473
2.7925570	10889.241
2.7947473	10854.689
2.7969377	10829.967
2.7991280	10808.141
2.8013184	10787.040
2.8035087	10765.980
2.8056990	10746.510
2.8078894	10720.396
2.8100797	10697.112
2.8122701	10671.877
2.8144604	10647.289
2.8166507	10626.332
2.8188411	10604.807
2.8210314	10585.825
2.8232218	10563.998
2.8254121	10545.239
2.8276025	10516.224
2.8297928	10491.263
2.8319831	10466.184
2.8341735	10441.946
2.8363638	10418.964
2.8385542	10395.442
2.8407445	10368.514
2.8429348	10347.026
2.8451252	10326.905
2.8473155	10309.768
2.8495059	10287.771
2.8516962	10261.003
2.8538865	10234.315
2.8560769	10208.099
2.8582672	10186.079
2.8604576	10155.785
2.8626479	10127.013
2.8648382	10102.473
2.8670286	10077.864
2.8692189	10066.443
2.8714093	10050.069
2.8735996	10032.648
2.8757900	10009.777
2.8779803	9987.5147
2.8801706	9967.3615
2.8823610	9949.2040
2.8845513	9933.8837
2.8867417	9916.1768
2.8889320	9896.6606
2.8911223	9875.3763
2.8933127	9850.5029
2.8955030	9828.7353
2.8976934	9808.3695
2.8998837	9791.3984
2.9020740	9777.1223
2.9042644	9761.0692
2.9064547	9746.3254
2.9086451	9732.3332
2.9108354	9715.8276
2.9130257	9692.7937
2.9152161	9675.5362
2.9174064	9657.3613
2.9195968	9638.8435
2.9217871	9621.7807
2.9239774	9599.8884
2.9261678	9579.8275
2.9283581	9561.5535
2.9305485	9540.1052
2.9327388	9528.5229
2.9349292	9514.2172
2.9371195	9502.3773
2.9393098	9486.9275
2.9415002	9465.6943
2.9436905	9450.2971
2.9458809	9431.5757
2.9480712	9415.1616
2.9502615	9398.7242
2.9524519	9377.2202
2.9546422	9367.6245
2.9568326	9357.1884
2.9590229	9347.2419
2.9612132	9330.1650
2.9634036	9311.8141
2.9655939	9293.5621
2.9677843	9278.9457
2.9699746	9264.3862
2.9721649	9249.5810
2.9743553	9230.4748
2.9765456	9213.5381
2.9787360	9196.2424
2.9809263	9185.4063
2.9831166	9175.8691
2.9853070	9158.6141
2.9874973	9144.8507
2.9896877	9128.9244
2.9918780	9119.9446
2.9940684	9102.7332
2.9962587	9086.6937
2.9984490	9066.3843
3.0006394	9052.5634
3.0028297	9044.2630
3.0050201	9040.2318
3.0072104	9036.4951
3.0094007	9037.8131
3.0115911	9038.3504
3.0137814	9048.6597
3.0159718	9053.6544
3.0181621	9052.7568
3.0203524	9037.5630
3.0225428	9019.9748
3.0247331	8997.3026
3.0269235	8971.9404
3.0291138	8954.0487
3.0313041	8937.6749
3.0334945	8924.6002
3.0356848	8916.3641
3.0378752	8908.0908
3.0400655	8910.0171
3.0422559	8902.7248
3.0444462	8893.4791
3.0466365	8874.9986
3.0488269	8856.9111
3.0510172	8837.8242
3.0532076	8823.8521
3.0553979	8815.6889
3.0575882	8808.3008
3.0597786	8802.1564
3.0619689	8799.7199
3.0641593	8792.6661
3.0663496	8788.9745
3.0685399	8781.1041
3.0707303	8776.1394
3.0729206	8766.4486
3.0751110	8753.7200
3.0773013	8741.4188
3.0794916	8726.3535
3.0816820	8718.3513
3.0838723	8706.0481
3.0860627	8692.4225
3.0882530	8680.2271
3.0904433	8673.8577
3.0926337	8664.1278
3.0948240	8653.7743
3.0970144	8641.6746
3.0992047	8629.8169
3.1013951	8615.1004
3.1035854	8597.6974
3.1057757	8584.4106
3.1079661	8574.8751
3.1101564	8564.8437
3.1123468	8547.3517
3.1145371	8534.0963
3.1167274	8525.8690
3.1189178	8521.0667
3.1211081	8514.7872
3.1232985	8510.1213
3.1254888	8506.6773
3.1276791	8502.3029
3.1298695	8499.0098
3.1320598	8490.0792
3.1342502	8482.0532
3.1364405	8473.5630
3.1386308	8469.7073
3.1408212	8465.8878
3.1430115	8461.3300
3.1452019	8455.9417
3.1473922	8451.1829
3.1495825	8444.8184
3.1517729	8439.2530
3.1539632	8430.9790
3.1561536	8422.1095
3.1583439	8415.2278
3.1605343	8410.7558
3.1627246	8407.6809
3.1649149	8406.7221
3.1671053	8405.1447
3.1692956	8401.9924
3.1714860	8403.4325
3.1736763	8404.2537
3.1758666	8401.3217
3.1780570	8399.5278
3.1802473	8395.3242
3.1824377	8390.1638
3.1846280	8381.5500
3.1868183	8371.1987
3.1890087	8366.7839
3.1911990	8360.4761
3.1933894	8357.5300
3.1955797	8354.1486
3.1977700	8351.5250
3.1999604	8354.2076
3.2021507	8349.4351
3.2043411	8347.0842
3.2065314	8344.9867
3.2087218	8342.1547
3.2109121	8338.0597
3.2131024	8331.1137
3.2152928	8328.5769
3.2174831	8321.4619
3.2196735	8320.1006
3.2218638	8322.0999
3.2240541	8317.9870
3.2262445	8319.5701
3.2284348	8317.9460
3.2306252	8312.5658
3.2328155	8311.3804
3.2350058	8307.7802
3.2371962	8308.2360
3.2393865	8305.0056
3.2415769	8303.2039
3.2437672	8302.6662
3.2459575	8305.3182
3.2481479	8308.4237
3.2503382	8306.6743
3.2525286	8303.6635
3.2547189	8299.4234
3.2569092	8296.6906
3.2590996	8298.7949
3.2612899	8303.2172
3.2634803	8305.3888
3.2656706	8306.3969
3.2678610	8308.1738
3.2700513	8313.1057
3.2722416	8317.1663
3.2744320	8316.8211
3.2766223	8314.7933
3.2788127	8312.2532
3.2810030	8314.4125
3.2831933	8313.8351
3.2853837	8313.6648
3.2875740	8313.3633
3.2897644	8309.8637
3.2919547	8309.9711
3.2941450	8310.4887
3.2963354	8318.8023
3.2985257	8325.3690
3.3007161	8330.0037
3.3029064	8331.8442
3.3050967	8330.6822
3.3072871	8335.0010
3.3094774	8335.0665
3.3116678	8340.4196
3.3138581	8339.5297
3.3160484	8345.0413
3.3182388	8353.0121
3.3204291	8359.2203
3.3226195	8361.5958
3.3248098	8361.4469
3.3270002	8366.5561
3.3291905	8369.8007
3.3313808	8374.4765
3.3335712	8377.0947
3.3357615	8381.9810
3.3379519	8387.6633
3.3401422	8387.4090
3.3423325	8388.7647
3.3445229	8393.0421
3.3467132	8397.8282
3.3489036	8402.5496
3.3510939	8404.8729
3.3532842	8403.5688
3.3554746	8404.0214
3.3576649	8402.1283
3.3598553	8406.4531
3.3620456	8412.0676
3.3642359	8421.2488
3.3664263	8430.6465
3.3686166	8432.0121
3.3708070	8438.5968
3.3729973	8442.4823
3.3751877	8446.9814
3.3773780	8445.2863
3.3795683	8449.0858
3.3817587	8453.4712
3.3839490	8459.8509
3.3861394	8467.8058
3.3883297	8481.0494
3.3905200	8488.5865
3.3927104	8496.0207
3.3949007	8503.2046
3.3970911	8509.9807
3.3992814	8515.6221
3.4014717	8518.1279
3.4036621	8521.2019
3.4058524	8522.1429
3.4080428	8532.8063
3.4102331	8536.8276
3.4124234	8545.9290
3.4146138	8547.0456
3.4168041	8554.7730
3.4189945	8561.6818
3.4211848	8570.7300
3.4233751	8579.6813
3.4255655	8584.4646
3.4277558	8592.8987
3.4299462	8598.4456
3.4321365	8602.7914
3.4343269	8607.8335
3.4365172	8615.6770
3.4387075	8623.6628
3.4408979	8636.7467
3.4430882	8643.6862
3.4452786	8651.7900
3.4474689	8656.1583
3.4496592	8663.8374
3.4518496	8674.3879
3.4540399	8688.8821
3.4562303	8703.0800
3.4584206	8713.2249
3.4606109	8718.5392
3.4628013	8723.1402
3.4649916	8728.5852
3.4671820	8737.4853
3.4693723	8751.3821
3.4715626	8760.5131
3.4737530	8769.3526
3.4759433	8777.1386
3.4781337	8789.3064
3.4803240	8800.4086
3.4825143	8813.1878
3.4847047	8819.1455
3.4868950	8824.1415
3.4890854	8831.6787
3.4912757	8843.8950
3.4934661	8858.9279
3.4956564	8870.4621
3.4978467	8881.1148
3.5000371	8891.6745
3.5022274	8906.1563
3.5044178	8917.2645
3.5066081	8928.8158
3.5087984	8939.6433
3.5109888	8949.6719
3.5131791	8955.2472
3.5153695	8959.4304
3.5175598	8964.7528
3.5197501	8977.1997
3.5219405	8989.8003
3.5241308	9004.2782
3.5263212	9014.0871
3.5285115	9024.2461
3.5307018	9033.4269
3.5328922	9046.8481
3.5350825	9055.8087
3.5372729	9065.2347
3.5394632	9071.9140
3.5416536	9080.9140
3.5438439	9092.1062
3.5460342	9102.0459
3.5482246	9112.9369
3.5504149	9121.9698
3.5526053	9136.2453
3.5547956	9145.6523
3.5569859	9159.4542
3.5591763	9172.3776
3.5613666	9185.9008
3.5635570	9198.9796
3.5657473	9210.8498
3.5679376	9226.5389
3.5701280	9244.2179
3.5723183	9262.6378
3.5745087	9277.9582
3.5766990	9300.8587
3.5788893	9327.5807
3.5810797	9361.9941
3.5832700	9394.9958
3.5854604	9426.1818
3.5876507	9452.2808
3.5898410	9470.0402
3.5920314	9485.6353
3.5942217	9491.9892
3.5964121	9500.4106
3.5986024	9505.6636
3.6007928	9515.2399
3.6029831	9522.2560
3.6051734	9534.8990
3.6073638	9552.3109
3.6095541	9568.1265
3.6117445	9580.1379
3.6139348	9579.0173
3.6161251	9579.4066
3.6183155	9573.0224
3.6205058	9567.9189
3.6226962	9558.9204
3.6248865	9559.6409
3.6270768	9563.6109
3.6292672	9570.1352
3.6314575	9575.0845
3.6336479	9581.9011
3.6358382	9594.0214
3.6380285	9610.4986
3.6402189	9628.2495
3.6424092	9640.5637
3.6445996	9653.4084
3.6467899	9665.1161
3.6489802	9680.0202
3.6511706	9691.2012
3.6533609	9699.0725
3.6555513	9707.2860
3.6577416	9717.5241
3.6599320	9728.8690
3.6621223	9743.0626
3.6643126	9756.3129
3.6665030	9769.7685
3.6686933	9782.2905
3.6708837	9798.9063
3.6730740	9814.0914
3.6752643	9826.6365
3.6774547	9837.7306
3.6796450	9845.5906
3.6818354	9856.0114
3.6840257	9867.6916
3.6862160	9879.4051
3.6884064	9893.1670
3.6905967	9906.2385
3.6927871	9919.2282
3.6949774	9931.3506
3.6971677	9943.3582
3.6993581	9953.7595
3.7015484	9965.7478
3.7037388	9971.6071
3.7059291	9985.6509
3.7081195	9996.6052
3.7103098	10010.558
3.7125001	10025.159
3.7146905	10035.351
3.7168808	10050.648
3.7190712	10063.178
3.7212615	10075.845
3.7234518	10088.471
3.7256422	10095.639
3.7278325	10105.296
3.7300229	10117.762
3.7322132	10129.532
3.7344035	10141.604
3.7365939	10153.718
3.7387842	10168.007
3.7409746	10181.892
3.7431649	10192.223
3.7453552	10202.248
3.7475456	10211.102
3.7497359	10223.423
3.7519263	10236.404
3.7541166	10250.602
3.7563069	10266.432
3.7584973	10279.259
3.7606876	10294.381
3.7628780	10302.623
3.7650683	10312.125
3.7672587	10320.088
3.7694490	10329.221
3.7716393	10342.359
3.7738297	10351.348
3.7760200	10362.263
3.7782104	10373.955
3.7804007	10383.840
3.7825910	10395.145
3.7847814	10403.961
3.7869717	10413.515
3.7891621	10426.094
3.7913524	10437.407
3.7935427	10448.937
3.7957331	10457.955
3.7979234	10467.071
3.8001138	10476.622
3.8023041	10489.021
3.8044944	10495.418
3.8066848	10500.689
3.8088751	10510.713
3.8110655	10524.196
3.8132558	10536.588
3.8154461	10545.449
3.8176365	10556.940
3.8198268	10565.252
3.8220172	10572.906
3.8242075	10583.756
3.8263979	10591.491
3.8285882	10601.560
3.8307785	10612.141
3.8329689	10622.476
3.8351592	10627.824
3.8373496	10634.227
3.8395399	10644.334
3.8417302	10658.335
3.8439206	10665.662
3.8461109	10676.550
3.8483013	10681.976
3.8504916	10688.904
3.8526819	10700.499
3.8548723	10715.741
3.8570626	10729.880
3.8592530	10739.030
3.8614433	10750.412
3.8636336	10766.299
3.8658240	10788.451
3.8680143	10814.601
3.8702047	10843.665
3.8723950	10877.107
3.8745854	10910.858
3.8767757	10941.892
3.8789660	10967.506
3.8811564	10987.683
3.8833467	11001.877
3.8855371	11009.603
3.8877274	11016.234
3.8899177	11018.149
3.8921081	11024.231
3.8942984	11029.052
3.8964888	11035.054
3.8986791	11039.181
3.9008694	11038.742
3.9030598	11026.656
3.9052501	11008.734
3.9074405	10988.017
3.9096308	10969.990
3.9118211	10953.571
3.9140115	10936.578
3.9162018	10924.725
3.9183922	10912.247
3.9205825	10906.590
3.9227728	10907.401
3.9249632	10912.609
3.9271535	10915.769
3.9293439	10914.908
3.9315342	10917.853
3.9337246	10921.922
3.9359149	10927.039
3.9381052	10931.039
3.9402956	10932.567
3.9424859	10934.642
3.9446763	10932.930
3.9468666	10932.232
3.9490569	10931.282
3.9512473	10935.324
3.9534376	10940.897
3.9556280	10944.909
3.9578183	10950.421
3.9600086	10952.116
3.9621990	10951.820
3.9643893	10954.229
3.9665797	10959.381
3.9687700	10963.271
3.9709603	10962.748
3.9731507	10965.160
3.9753410	10966.822
3.9775314	10968.041
3.9797217	10969.781
3.9819120	10969.356
3.9841024	10969.367
3.9862927	10973.606
3.9884831	10975.279
3.9906734	10978.302
3.9928638	10978.995
3.9950541	10981.435
3.9972444	10985.181
3.9994348	10991.746
4.0016251	10994.354
4.0038155	10995.831
4.0060058	10995.490
4.0081961	11000.417
4.0103865	11003.278
4.0125768	11004.480
4.0147672	11002.160
4.0169575	11002.933
4.0191478	11007.147
4.0213382	11006.445
4.0235285	11008.435
4.0257189	11009.214
4.0279092	11011.146
4.0300995	11013.430
4.0322899	11016.992
4.0344802	11021.990
4.0366706	11030.097
4.0388609	11036.619
4.0410513	11042.274
4.0432416	11046.255
4.0454319	11054.066
4.0476223	11065.709
4.0498126	11082.803
4.0520030	11101.688
4.0541933	11119.860
4.0563836	11142.382
4.0585740	11157.978
4.0607643	11164.427
4.0629547	11157.891
4.0651450	11147.703
4.0673353	11137.442
4.0695257	11128.569
4.0717160	11117.817
4.0739064	11108.855
4.0760967	11100.446
4.0782870	11094.404
4.0804774	11090.680
4.0826677	11086.667
4.0848581	11078.510
4.0870484	11063.470
4.0892387	11042.372
4.0914291	11022.878
4.0936194	11005.532
4.0958098	10993.771
4.0980001	10991.758
4.1001905	10994.523
4.1023808	10992.299
4.1045711	10984.030
4.1067615	10975.536
4.1089518	10968.116
4.1111422	10959.236
4.1133325	10946.256
4.1155228	10933.814
4.1177132	10921.742
4.1199035	10912.462
4.1220939	10904.084
4.1242842	10894.363
4.1264745	10885.049
4.1286649	10873.583
4.1308552	10866.047
4.1330456	10856.645
4.1352359	10845.123
4.1374262	10834.916
4.1396166	10823.171
4.1418069	10815.800
4.1439973	10805.547
4.1461876	10799.327
4.1483779	10797.368
4.1505683	10793.323
4.1527586	10789.960
4.1549490	10782.873
4.1571393	10777.724
4.1593297	10770.903
4.1615200	10762.740
4.1637103	10752.149
4.1659007	10741.926
4.1680910	10735.901
4.1702814	10730.695
4.1724717	10723.219
4.1746620	10711.873
4.1768524	10703.018
4.1790427	10695.006
4.1812331	10690.326
4.1834234	10679.773
4.1856137	10669.655
4.1878041	10655.533
4.1899944	10646.427
4.1921848	10637.391
4.1943751	10625.951
4.1965654	10621.746
4.1987558	10615.898
4.2009461	10611.376
4.2031365	10600.838
4.2053268	10587.541
4.2075172	10574.981
4.2097075	10568.705
4.2118978	10562.545
4.2140882	10555.722
4.2162785	10547.550
4.2184689	10541.267
4.2206592	10535.141
4.2228495	10526.391
4.2250399	10517.925
4.2272302	10513.257
4.2294206	10504.110
4.2316109	10496.938
4.2338012	10491.438
4.2359916	10488.836
4.2381819	10482.821
4.2403723	10474.071
4.2425626	10465.594
4.2447529	10460.020
4.2469433	10452.585
4.2491336	10448.055
4.2513240	10442.744
4.2535143	10432.512
4.2557046	10423.308
4.2578950	10412.043
4.2600853	10398.359
4.2622757	10384.714
4.2644660	10368.718
4.2666564	10358.392
4.2688467	10349.766
4.2710370	10338.449
4.2732274	10323.391
4.2754177	10309.756
4.2776081	10293.482
4.2797984	10282.861
4.2819887	10274.217
4.2841791	10261.727
4.2863694	10249.465
4.2885598	10238.738
4.2907501	10227.489
4.2929404	10217.701
4.2951308	10205.653
4.2973211	10198.049
4.2995115	10188.656
4.3017018	10181.687
4.3038921	10169.541
4.3060825	10157.190
4.3082728	10144.205
4.3104632	10132.915
4.3126535	10124.239
4.3148438	10118.411
4.3170342	10108.472
4.3192245	10096.066
4.3214149	10084.275
4.3236052	10074.038
4.3257956	10065.216
4.3279859	10053.679
4.3301762	10038.589
4.3323666	10026.855
4.3345569	10013.605
4.3367473	10003.339
4.3389376	9989.9755
4.3411279	9981.2926
4.3433183	9973.2783
4.3455086	9966.0536
4.3476990	9957.6425
4.3498893	9945.7927
4.3520796	9938.2185
4.3542700	9933.0890
4.3564603	9931.5205
4.3586507	9930.2890
4.3608410	9935.5160
4.3630313	9954.3927
4.3652217	9987.2378
4.3674120	10032.879
4.3696024	10084.519
4.3717927	10142.095
4.3739831	10193.577
4.3761734	10228.863
4.3783637	10242.010
4.3805541	10241.354
4.3827444	10226.374
[truncated: 3,000 more rows]
