# Supplementary material for: Mechanochemically-induced glass formation from two-dimensional hybrid organic–inorganic perovskites
Source: Chem Sci. 2024 Apr 19;15(19):7198–205. doi: 10.1039/d4sc00905c (PMC11095504; doi:10.1039/d4sc00905c)
Supplement: SC-015-D4SC00905C-s002 [file SC-015-D4SC00905C-s002.zip › XRD_data_and_TOPAS_input_file/012300.xy]

0.0042531738	0.0000000
0.0064435146	0.0000000
0.0086338554	0.0000000
0.010824196	0.0000000
0.013014537	0.0000000
0.015204878	0.0000000
0.017395219	0.0000000
0.019585559	0.0000000
0.021775900	0.0000000
0.023966241	0.0000000
0.026156582	0.0000000
0.028346922	0.0000000
0.030537263	0.0000000
0.032727604	0.0000000
0.034917945	0.0000000
0.037108286	0.0000000
0.039298626	0.0000000
0.041488967	0.0000000
0.043679308	0.0000000
0.045869649	0.0000000
0.048059990	0.0000000
0.050250330	0.0000000
0.052440671	0.0000000
0.054631012	0.0000000
0.056821353	0.0000000
0.059011694	0.0000000
0.061202034	0.0000000
0.063392375	0.0000000
0.065582716	0.0000000
0.067773057	0.0000000
0.069963398	0.0000000
0.072153738	0.0000000
0.074344079	0.0000000
0.076534420	0.0000000
0.078724761	0.0000000
0.080915101	0.0000000
0.083105442	0.0000000
0.085295783	0.0000000
0.087486124	0.0000000
0.089676465	0.0000000
0.091866805	0.0000000
0.094057146	0.0000000
0.096247487	0.0000000
0.098437828	0.0000000
0.10062817	0.0000000
0.10281851	0.0000000
0.10500885	0.0000000
0.10719919	0.0000000
0.10938953	0.0000000
0.11157987	0.0000000
0.11377021	0.0000000
0.11596055	0.0000000
0.11815089	0.0000000
0.12034124	0.0000000
0.12253158	0.0000000
0.12472192	0.0000000
0.12691226	0.0000000
0.12910260	0.0000000
0.13129294	0.0000000
0.13348328	0.0000000
0.13567362	0.0000000
0.13786396	0.0000000
0.14005430	0.0000000
0.14224464	0.0000000
0.14443498	0.0000000
0.14662533	0.0000000
0.14881567	0.0000000
0.15100601	0.0000000
0.15319635	0.0000000
0.15538669	0.0000000
0.15757703	0.0000000
0.15976737	0.0000000
0.16195771	0.0000000
0.16414805	0.0000000
0.16633839	0.0000000
0.16852873	0.0000000
0.17071907	0.0000000
0.17290941	0.0000000
0.17509976	0.0000000
0.17729010	0.0000000
0.17948044	0.0000000
0.18167078	0.0000000
0.18386112	0.0000000
0.18605146	0.0000000
0.18824180	0.0000000
0.19043214	0.0000000
0.19262248	0.0000000
0.19481282	0.0000000
0.19700316	0.0000000
0.19919350	0.0000000
0.20138384	0.0000000
0.20357419	0.0000000
0.20576453	0.0000000
0.20795487	0.0000000
0.21014521	0.0000000
0.21233555	0.0000000
0.21452589	0.0000000
0.21671623	0.0000000
0.21890657	0.0000000
0.22109691	0.0000000
0.22328725	0.0000000
0.22547759	0.0000000
0.22766793	0.0000000
0.22985828	0.0000000
0.23204862	0.0000000
0.23423896	0.0000000
0.23642930	0.0000000
0.23861964	0.0000000
0.24080998	0.0000000
0.24300032	0.0000000
0.24519066	0.0000000
0.24738100	0.0000000
0.24957134	0.0000000
0.25176168	0.0000000
0.25395202	0.0000000
0.25614236	0.0000000
0.25833271	0.0000000
0.26052305	0.0000000
0.26271339	0.0000000
0.26490373	0.0000000
0.26709407	0.0000000
0.26928441	0.0000000
0.27147475	0.0000000
0.27366509	0.0000000
0.27585543	0.0000000
0.27804577	0.0000000
0.28023611	0.0000000
0.28242645	0.0000000
0.28461679	0.0000000
0.28680714	0.0000000
0.28899748	0.0000000
0.29118782	0.0000000
0.29337816	0.0000000
0.29556850	0.0000000
0.29775884	0.0000000
0.29994918	0.0000000
0.30213952	0.0000000
0.30432986	0.0000000
0.30652020	0.0000000
0.30871054	0.0000000
0.31090088	0.0000000
0.31309123	0.0000000
0.31528157	0.0000000
0.31747191	0.0000000
0.31966225	0.0000000
0.32185259	0.0000000
0.32404293	0.0000000
0.32623327	0.0000000
0.32842361	0.0000000
0.33061395	0.0000000
0.33280429	0.0000000
0.33499463	0.0000000
0.33718497	0.0000000
0.33937531	0.0000000
0.34156566	0.0000000
0.34375600	0.0000000
0.34594634	0.0000000
0.34813668	0.0000000
0.35032702	0.0000000
0.35251736	0.0000000
0.35470770	0.0000000
0.35689804	0.0000000
0.35908838	0.0000000
0.36127872	0.0000000
0.36346906	0.0000000
0.36565940	0.0000000
0.36784975	0.0000000
0.37004009	0.0000000
0.37223043	0.0000000
0.37442077	0.0000000
0.37661111	0.0000000
0.37880145	0.0000000
0.38099179	0.0000000
0.38318213	0.0000000
0.38537247	0.0000000
0.38756281	0.0000000
0.38975315	0.0000000
0.39194349	0.0000000
0.39413383	0.0000000
0.39632418	0.0000000
0.39851452	0.0000000
0.40070486	0.0000000
0.40289520	0.0000000
0.40508554	0.0000000
0.40727588	0.0000000
0.40946622	0.0000000
0.41165656	0.0000000
0.41384690	0.0000000
0.41603724	0.0000000
0.41822758	0.0000000
0.42041792	0.0000000
0.42260826	0.0000000
0.42479861	0.0000000
0.42698895	0.0000000
0.42917929	0.0000000
0.43136963	0.0000000
0.43355997	0.0000000
0.43575031	0.0000000
0.43794065	0.0000000
0.44013099	0.0000000
0.44232133	0.0000000
0.44451167	0.0000000
0.44670201	0.0000000
0.44889235	0.0000000
0.45108270	0.0000000
0.45327304	0.0000000
0.45546338	0.0000000
0.45765372	0.0000000
0.45984406	0.0000000
0.46203440	0.0000000
0.46422474	0.0000000
0.46641508	0.0000000
0.46860542	0.0000000
0.47079576	0.0000000
0.47298610	0.0000000
0.47517644	0.0000000
0.47736678	0.0000000
0.47955713	0.0000000
0.48174747	0.0000000
0.48393781	0.0000000
0.48612815	0.0000000
0.48831849	0.0000000
0.49050883	0.0000000
0.49269917	0.0000000
0.49488951	0.0000000
0.49707985	0.0000000
0.49927019	5203.4655
0.50146053	5175.2276
0.50365087	5168.9229
0.50584121	5192.0830
0.50803156	5225.8334
0.51022190	5270.9901
0.51241224	5313.9858
0.51460258	5366.1147
0.51679292	5408.6176
0.51898326	5457.7688
0.52117360	5472.4394
0.52336394	5496.2878
0.52555428	5522.7597
0.52774462	5559.7918
0.52993496	5604.0331
0.53212530	5648.2411
0.53431565	5699.3267
0.53650599	5715.5435
0.53869633	5723.9974
0.54088667	5746.6743
0.54307701	5775.5567
0.54526735	5805.7903
0.54745769	5838.4887
0.54964803	5869.9646
0.55183837	5896.1332
0.55402871	5904.1795
0.55621905	5925.3321
0.55840939	5941.8696
0.56059973	5956.3541
0.56279008	5967.2298
0.56498042	5972.1184
0.56717076	5994.8055
0.56936110	6014.3134
0.57155144	6049.3860
0.57374178	6084.5295
0.57593212	6119.9266
0.57812246	6155.4159
0.58031280	6184.2313
0.58250314	6225.8241
0.58469348	6269.8247
0.58688382	6320.4269
0.58907416	6374.9365
0.59126451	6451.8328
0.59345485	6542.0326
0.59564519	6643.2380
0.59783553	6731.5372
0.60002587	6820.3251
0.60221621	6888.7806
0.60440655	6965.4732
0.60659689	7035.7710
0.60878723	7104.0283
0.61097757	7158.3517
0.61316791	7208.2375
0.61535825	7260.5731
0.61754860	7290.1426
0.61973894	7301.8878
0.62192928	7303.0270
0.62411962	7311.3095
0.62630996	7318.4150
0.62850030	7306.1001
0.63069064	7296.4543
0.63288098	7306.1566
0.63507132	7327.6381
0.63726166	7355.4928
0.63945200	7376.7497
0.64164234	7406.0642
0.64383268	7434.9696
0.64602303	7472.9562
0.64821337	7521.8613
0.65040371	7565.2723
0.65259405	7615.9153
0.65478439	7669.7410
0.65697473	7725.9023
0.65916507	7784.6662
0.66135541	7836.9173
0.66354575	7888.5932
0.66573609	7938.6405
0.66792643	7996.0786
0.67011677	8062.4138
0.67230711	8135.4024
0.67449746	8209.3807
0.67668780	8268.7717
0.67887814	8329.1201
0.68106848	8392.3541
0.68325882	8460.8478
0.68544916	8523.6573
0.68763950	8582.4489
0.68982984	8651.7972
0.69202018	8727.6552
0.69421052	8801.2281
0.69640086	8871.0190
0.69859120	8944.7732
0.70078155	9021.6292
0.70297189	9093.8706
0.70516223	9170.1110
0.70735257	9244.3098
0.70954291	9316.7223
0.71173325	9387.8582
0.71392359	9462.3925
0.71611393	9516.1173
0.71830427	9578.2853
0.72049461	9636.7844
0.72268495	9701.2532
0.72487529	9771.7969
0.72706563	9837.6131
0.72925598	9901.5891
0.73144632	9949.3479
0.73363666	10002.526
0.73582700	10052.897
0.73801734	10101.244
0.74020768	10146.262
0.74239802	10186.785
0.74458836	10226.505
0.74677870	10272.572
0.74896904	10312.479
0.75115938	10353.272
0.75334972	10381.012
0.75554006	10416.806
0.75773041	10443.889
0.75992075	10466.293
0.76211109	10476.641
0.76430143	10482.770
0.76649177	10477.321
0.76868211	10477.585
0.77087245	10471.682
0.77306279	10483.915
0.77525313	10477.807
0.77744347	10465.695
0.77963381	10439.809
0.78182415	10418.239
0.78401450	10392.288
0.78620484	10370.520
0.78839518	10353.554
0.79058552	10334.212
0.79277586	10305.294
0.79496620	10281.844
0.79715654	10260.332
0.79934688	10234.303
0.80153722	10207.073
0.80372756	10176.842
0.80591790	10148.345
0.80810824	10109.100
0.81029858	10066.287
0.81248893	10018.453
0.81467927	9975.4987
0.81686961	9927.9947
0.81905995	9896.6182
0.82125029	9860.0479
0.82344063	9831.5780
0.82563097	9796.9247
0.82782131	9763.6882
0.83001165	9725.4033
0.83220199	9679.7512
0.83439233	9632.3138
0.83658267	9596.8610
0.83877301	9549.3341
0.84096336	9517.4187
0.84315370	9472.6212
0.84534404	9433.4168
0.84753438	9397.2370
0.84972472	9366.1866
0.85191506	9343.7582
0.85410540	9306.6263
0.85629574	9272.0496
0.85848608	9229.2983
0.86067642	9206.2940
0.86286676	9178.5682
0.86505710	9150.4713
0.86724745	9125.5107
0.86943779	9101.2695
0.87162813	9082.7025
0.87381847	9062.1434
0.87600881	9044.0981
0.87819915	9021.1535
0.88038949	8998.1260
0.88257983	8973.2413
0.88477017	8952.6033
0.88696051	8944.5252
0.88915085	8936.0447
0.89134119	8919.4398
0.89353153	8896.0207
0.89572188	8880.8111
0.89791222	8863.6516
0.90010256	8859.2375
0.90229290	8854.0606
0.90448324	8844.1989
0.90667358	8837.8332
0.90886392	8827.0366
0.91105426	8818.6360
0.91324460	8808.6268
0.91543494	8804.7933
0.91762528	8804.0386
0.91981562	8802.7513
0.92200597	8798.3256
0.92419631	8795.5382
0.92638665	8798.4931
0.92857699	8801.6867
0.93076733	8805.5736
0.93295767	8805.3627
0.93514801	8813.4630
0.93733835	8821.7782
0.93952869	8827.1297
0.94171903	8824.4090
0.94390937	8822.6526
0.94609971	8823.8200
0.94829005	8829.5966
0.95048040	8841.7187
0.95267074	8843.0901
0.95486108	8857.1467
0.95705142	8875.5597
0.95924176	8896.7608
0.96143210	8910.9147
0.96362244	8915.5464
0.96581278	8922.4690
0.96800312	8925.1268
0.97019346	8936.2933
0.97238380	8951.4792
0.97457414	8965.5719
0.97676448	8978.0396
0.97895483	8991.3771
0.98114517	8998.0391
0.98333551	9012.9567
0.98552585	9014.3447
0.98771619	9028.1644
0.98990653	9038.1281
0.99209687	9054.7454
0.99428721	9074.9254
0.99647755	9085.7442
0.99866789	9099.2846
1.0008582	9110.9353
1.0030486	9127.3408
1.0052389	9143.6721
1.0074293	9161.4162
1.0096196	9182.1282
1.0118099	9205.1697
1.0140003	9227.7346
1.0161906	9255.8370
1.0183810	9277.1856
1.0205713	9300.3393
1.0227616	9316.0568
1.0249520	9335.9116
1.0271423	9365.0687
1.0293327	9390.6109
1.0315230	9406.0856
1.0337133	9419.7332
1.0359037	9427.8923
1.0380940	9447.5986
1.0402844	9464.6827
1.0424747	9483.2732
1.0446650	9504.0311
1.0468554	9525.3514
1.0490457	9550.8732
1.0512361	9574.5948
1.0534264	9603.0002
1.0556168	9627.1601
1.0578071	9646.0311
1.0599974	9663.9630
1.0621878	9679.0751
1.0643781	9699.2626
1.0665685	9716.3391
1.0687588	9740.2679
1.0709491	9765.1296
1.0731395	9793.2767
1.0753298	9816.4557
1.0775202	9844.9394
1.0797105	9870.8663
1.0819008	9906.9039
1.0840912	9939.0224
1.0862815	9976.3258
1.0884719	10004.505
1.0906622	10025.227
1.0928525	10048.313
1.0950429	10067.044
1.0972332	10101.728
1.0994236	10124.709
1.1016139	10146.700
1.1038043	10170.987
1.1059946	10198.923
1.1081849	10228.583
1.1103753	10251.284
1.1125656	10270.701
1.1147560	10289.972
1.1169463	10316.662
1.1191366	10352.094
1.1213270	10388.566
1.1235173	10414.578
1.1257077	10436.812
1.1278980	10461.385
1.1300883	10480.364
1.1322787	10513.457
1.1344690	10546.606
1.1366594	10585.692
1.1388497	10612.122
1.1410400	10637.936
1.1432304	10666.601
1.1454207	10701.275
1.1476111	10736.811
1.1498014	10762.706
1.1519917	10794.704
1.1541821	10812.124
1.1563724	10834.311
1.1585628	10853.179
1.1607531	10881.889
1.1629435	10913.958
1.1651338	10943.604
1.1673241	10981.420
1.1695145	11013.975
1.1717048	11040.636
1.1738952	11070.893
1.1760855	11096.529
1.1782758	11134.095
1.1804662	11159.293
1.1826565	11186.380
1.1848469	11212.394
1.1870372	11238.612
1.1892275	11269.520
1.1914179	11290.415
1.1936082	11322.453
1.1957986	11351.592
1.1979889	11387.446
1.2001792	11427.389
1.2023696	11465.773
1.2045599	11501.924
1.2067503	11544.072
1.2089406	11582.331
1.2111309	11619.027
1.2133213	11652.036
1.2155116	11684.976
1.2177020	11729.400
1.2198923	11763.330
1.2220827	11794.045
1.2242730	11820.883
1.2264633	11850.438
1.2286537	11880.957
1.2308440	11915.423
1.2330344	11945.453
1.2352247	11980.150
1.2374150	12013.890
1.2396054	12041.155
1.2417957	12066.323
1.2439861	12097.080
1.2461764	12125.301
1.2483667	12153.187
1.2505571	12185.950
1.2527474	12214.886
1.2549378	12254.303
1.2571281	12274.558
1.2593184	12310.637
1.2615088	12341.012
1.2636991	12384.787
1.2658895	12421.533
1.2680798	12457.806
1.2702702	12498.360
1.2724605	12532.945
1.2746508	12574.499
1.2768412	12603.907
1.2790315	12640.278
1.2812219	12678.117
1.2834122	12708.200
1.2856025	12741.532
1.2877929	12778.304
1.2899832	12823.899
1.2921736	12857.115
1.2943639	12899.945
1.2965542	12940.983
1.2987446	12980.885
1.3009349	13022.028
1.3031253	13055.359
1.3053156	13090.189
1.3075059	13122.446
1.3096963	13156.866
1.3118866	13192.881
1.3140770	13236.454
1.3162673	13277.367
1.3184576	13321.433
1.3206480	13366.378
1.3228383	13411.512
1.3250287	13457.013
1.3272190	13494.962
1.3294094	13542.820
1.3315997	13586.256
1.3337900	13625.099
1.3359804	13665.897
1.3381707	13713.588
1.3403611	13764.441
1.3425514	13810.292
1.3447417	13842.574
1.3469321	13887.093
1.3491224	13920.359
1.3513128	13972.852
1.3535031	14019.120
1.3556934	14068.253
1.3578838	14120.734
1.3600741	14170.819
1.3622645	14226.525
1.3644548	14269.282
1.3666451	14328.478
1.3688355	14380.980
1.3710258	14435.940
1.3732162	14484.544
1.3754065	14534.029
1.3775968	14589.660
1.3797872	14632.248
1.3819775	14681.980
1.3841679	14733.369
1.3863582	14794.505
1.3885486	14853.242
1.3907389	14910.093
1.3929292	14961.546
1.3951196	15011.680
1.3973099	15072.233
1.3995003	15132.611
1.4016906	15200.147
1.4038809	15251.896
1.4060713	15302.483
1.4082616	15347.843
1.4104520	15404.987
1.4126423	15463.949
1.4148326	15522.876
1.4170230	15585.816
1.4192133	15648.458
1.4214037	15713.317
1.4235940	15773.367
1.4257843	15827.710
1.4279747	15886.211
1.4301650	15946.081
1.4323554	16009.156
1.4345457	16066.308
1.4367361	16125.427
1.4389264	16187.883
1.4411167	16248.197
1.4433071	16315.587
1.4454974	16380.740
1.4476878	16444.742
1.4498781	16516.556
1.4520684	16583.833
1.4542588	16653.297
1.4564491	16717.806
1.4586395	16783.393
1.4608298	16848.475
1.4630201	16918.315
1.4652105	16989.227
1.4674008	17058.947
1.4695912	17124.986
1.4717815	17202.649
1.4739718	17272.354
1.4761622	17347.392
1.4783525	17411.842
1.4805429	17485.447
1.4827332	17559.681
1.4849235	17635.795
1.4871139	17714.250
1.4893042	17784.595
1.4914946	17859.994
1.4936849	17938.245
1.4958753	18012.690
1.4980656	18094.794
1.5002559	18160.065
1.5024463	18238.122
1.5046366	18317.269
1.5068270	18398.379
1.5090173	18476.910
1.5112076	18548.505
1.5133980	18625.262
1.5155883	18700.854
1.5177787	18783.677
1.5199690	18860.739
1.5221593	18938.073
1.5243497	19026.272
1.5265400	19103.297
1.5287304	19189.305
1.5309207	19272.129
1.5331110	19361.160
1.5353014	19447.034
1.5374917	19527.727
1.5396821	19615.833
1.5418724	19690.797
1.5440627	19772.155
1.5462531	19849.393
1.5484434	19933.408
1.5506338	20017.449
1.5528241	20099.529
1.5550145	20180.632
1.5572048	20265.352
1.5593951	20350.057
1.5615855	20436.632
1.5637758	20520.850
1.5659662	20609.180
1.5681565	20701.567
1.5703468	20791.121
1.5725372	20872.806
1.5747275	20967.988
1.5769179	21066.069
1.5791082	21173.875
1.5812985	21264.052
1.5834889	21344.149
1.5856792	21427.117
1.5878696	21511.202
1.5900599	21592.050
1.5922502	21671.384
1.5944406	21748.428
1.5966309	21833.368
1.5988213	21915.380
1.6010116	21997.233
1.6032020	22069.577
1.6053923	22158.511
1.6075826	22243.124
1.6097730	22324.379
1.6119633	22405.222
1.6141537	22481.760
1.6163440	22573.266
1.6185343	22659.096
1.6207247	22748.418
1.6229150	22834.614
1.6251054	22910.501
1.6272957	22995.469
1.6294860	23066.401
1.6316764	23139.389
1.6338667	23224.161
1.6360571	23315.560
1.6382474	23414.770
1.6404377	23493.567
1.6426281	23577.729
1.6448184	23660.176
1.6470088	23736.762
1.6491991	23819.838
1.6513894	23881.773
1.6535798	23959.757
1.6557701	24028.731
1.6579605	24100.854
1.6601508	24172.680
1.6623412	24241.085
1.6645315	24323.140
1.6667218	24396.966
1.6689122	24473.982
1.6711025	24546.918
1.6732929	24614.456
1.6754832	24692.117
1.6776735	24765.342
1.6798639	24839.365
1.6820542	24902.795
1.6842446	24969.137
1.6864349	25038.785
1.6886252	25106.133
1.6908156	25174.913
1.6930059	25238.733
1.6951963	25300.723
1.6973866	25361.093
1.6995769	25422.736
1.7017673	25480.240
1.7039576	25536.539
1.7061480	25592.387
1.7083383	25644.397
1.7105286	25703.627
1.7127190	25755.389
1.7149093	25808.605
1.7170997	25861.460
1.7192900	25915.995
1.7214804	25959.691
1.7236707	26003.040
1.7258610	26045.109
1.7280514	26083.944
1.7302417	26133.442
1.7324321	26175.907
1.7346224	26216.261
1.7368127	26259.907
1.7390031	26302.988
1.7411934	26350.846
1.7433838	26390.486
1.7455741	26421.808
1.7477644	26458.566
1.7499548	26498.424
1.7521451	26541.906
1.7543355	26577.053
1.7565258	26614.555
1.7587161	26654.527
1.7609065	26687.106
1.7630968	26713.899
1.7652872	26737.989
1.7674775	26762.796
1.7696679	26782.171
1.7718582	26801.514
1.7740485	26821.550
1.7762389	26837.399
1.7784292	26856.242
1.7806196	26869.475
1.7828099	26885.871
1.7850002	26906.501
1.7871906	26924.957
1.7893809	26942.531
1.7915713	26956.714
1.7937616	26963.860
1.7959519	26972.948
1.7981423	26979.680
1.8003326	26995.089
1.8025230	27008.212
1.8047133	27023.270
1.8069036	27029.601
1.8090940	27039.362
1.8112843	27051.801
1.8134747	27054.296
1.8156650	27055.720
1.8178553	27055.338
1.8200457	27058.517
1.8222360	27060.276
1.8244264	27058.464
1.8266167	27053.967
1.8288071	27050.613
1.8309974	27038.861
1.8331877	27024.457
1.8353781	27008.735
1.8375684	27002.126
1.8397588	26985.148
1.8419491	26981.224
1.8441394	26972.729
1.8463298	26963.473
1.8485201	26951.362
1.8507105	26935.722
1.8529008	26927.298
1.8550911	26909.715
1.8572815	26887.357
1.8594718	26868.261
1.8616622	26847.556
1.8638525	26834.794
1.8660428	26815.832
1.8682332	26797.553
1.8704235	26773.848
1.8726139	26749.091
1.8748042	26722.765
1.8769945	26699.961
1.8791849	26683.505
1.8813752	26660.391
1.8835656	26636.306
1.8857559	26614.137
1.8879463	26590.874
1.8901366	26575.445
1.8923269	26552.487
1.8945173	26526.826
1.8967076	26509.339
1.8988980	26481.166
1.9010883	26455.116
1.9032786	26412.084
1.9054690	26382.936
1.9076593	26350.455
1.9098497	26317.085
1.9120400	26286.365
1.9142303	26250.226
1.9164207	26214.092
1.9186110	26173.692
1.9208014	26140.872
1.9229917	26114.391
1.9251820	26089.827
1.9273724	26061.748
1.9295627	26028.503
1.9317531	25992.921
1.9339434	25956.916
1.9361338	25918.017
1.9383241	25877.516
1.9405144	25829.329
1.9427048	25791.056
1.9448951	25757.469
1.9470855	25720.381
1.9492758	25685.691
1.9514661	25648.655
1.9536565	25622.790
1.9558468	25588.742
1.9580372	25548.918
1.9602275	25501.713
1.9624178	25458.302
1.9646082	25413.344
1.9667985	25371.358
1.9689889	25338.188
1.9711792	25310.145
1.9733695	25266.552
1.9755599	25225.154
1.9777502	25186.002
1.9799406	25145.092
1.9821309	25094.960
1.9843212	25047.088
1.9865116	25005.126
1.9887019	24953.455
1.9908923	24915.397
1.9930826	24878.776
1.9952730	24843.981
1.9974633	24809.082
1.9996536	24769.936
2.0018440	24741.252
2.0040343	24704.730
2.0062247	24673.744
2.0084150	24634.456
2.0106053	24594.994
2.0127957	24554.837
2.0149860	24513.730
2.0171764	24474.104
2.0193667	24424.827
2.0215570	24369.644
2.0237474	24314.282
2.0259377	24266.166
2.0281281	24224.816
2.0303184	24178.058
2.0325087	24132.023
2.0346991	24088.057
2.0368894	24048.292
2.0390798	24021.041
2.0412701	23979.292
2.0434604	23939.669
2.0456508	23883.544
2.0478411	23830.971
2.0500315	23784.515
2.0522218	23738.881
2.0544122	23698.623
2.0566025	23652.940
2.0587928	23608.235
2.0609832	23562.521
2.0631735	23513.404
2.0653639	23469.936
2.0675542	23422.226
2.0697445	23381.309
2.0719349	23335.210
2.0741252	23290.766
2.0763156	23245.566
2.0785059	23201.696
2.0806962	23166.167
2.0828866	23121.925
2.0850769	23077.844
2.0872673	23024.298
2.0894576	22971.925
2.0916479	22925.339
2.0938383	22868.707
2.0960286	22823.151
2.0982190	22768.058
2.1004093	22728.291
2.1025997	22687.913
2.1047900	22646.319
2.1069803	22598.303
2.1091707	22546.651
2.1113610	22498.653
2.1135514	22455.571
2.1157417	22412.309
2.1179320	22376.231
2.1201224	22324.338
2.1223127	22283.617
2.1245031	22229.184
2.1266934	22179.105
2.1288837	22130.374
2.1310741	22078.277
2.1332644	22037.413
2.1354548	21991.414
2.1376451	21950.382
2.1398354	21911.114
2.1420258	21868.613
2.1442161	21832.314
2.1464065	21786.128
2.1485968	21751.066
2.1507871	21702.897
2.1529775	21653.438
2.1551678	21608.305
2.1573582	21557.126
2.1595485	21511.937
2.1617389	21472.431
2.1639292	21427.171
2.1661195	21382.249
2.1683099	21334.939
2.1705002	21287.022
2.1726906	21242.153
2.1748809	21200.270
2.1770712	21155.797
2.1792616	21108.609
2.1814519	21070.549
2.1836423	21033.549
2.1858326	20996.546
2.1880229	20949.178
2.1902133	20899.141
2.1924036	20856.591
2.1945940	20813.729
2.1967843	20774.949
2.1989746	20721.809
2.2011650	20677.299
2.2033553	20634.968
2.2055457	20595.408
2.2077360	20547.238
2.2099263	20496.246
2.2121167	20451.258
2.2143070	20402.341
2.2164974	20357.925
2.2186877	20311.688
2.2208781	20267.159
2.2230684	20224.907
2.2252587	20181.175
2.2274491	20135.153
2.2296394	20092.930
2.2318298	20046.831
2.2340201	20009.664
2.2362104	19969.382
2.2384008	19928.948
2.2405911	19883.861
2.2427815	19843.919
2.2449718	19796.861
2.2471621	19748.007
2.2493525	19702.874
2.2515428	19661.545
2.2537332	19619.092
2.2559235	19571.844
2.2581138	19526.368
2.2603042	19483.396
2.2624945	19443.689
2.2646849	19407.029
2.2668752	19369.577
2.2690656	19321.908
2.2712559	19275.190
2.2734462	19236.602
2.2756366	19200.829
2.2778269	19160.438
2.2800173	19116.617
2.2822076	19073.877
2.2843979	19027.839
2.2865883	18990.018
2.2887786	18948.461
2.2909690	18908.446
2.2931593	18866.092
2.2953496	18820.219
2.2975400	18780.170
2.2997303	18731.375
2.3019207	18683.051
2.3041110	18642.960
2.3063013	18602.774
2.3084917	18567.787
2.3106820	18521.632
2.3128724	18478.219
2.3150627	18433.095
2.3172530	18393.236
2.3194434	18355.029
2.3216337	18314.848
2.3238241	18278.524
2.3260144	18240.586
2.3282048	18200.427
2.3303951	18155.715
2.3325854	18109.947
2.3347758	18066.342
2.3369661	18021.688
2.3391565	17981.638
2.3413468	17935.748
2.3435371	17891.330
2.3457275	17846.316
2.3479178	17797.763
2.3501082	17756.758
2.3522985	17712.889
2.3544888	17670.709
2.3566792	17631.030
2.3588695	17588.015
2.3610599	17552.919
2.3632502	17508.162
2.3654405	17464.287
2.3676309	17421.519
2.3698212	17382.128
2.3720116	17347.047
2.3742019	17301.624
2.3763922	17262.399
2.3785826	17220.182
2.3807729	17180.267
2.3829633	17137.857
2.3851536	17101.298
2.3873440	17067.698
2.3895343	17035.553
2.3917246	17002.414
2.3939150	16963.563
2.3961053	16922.725
2.3982957	16884.160
2.4004860	16846.467
2.4026763	16815.491
2.4048667	16785.866
2.4070570	16751.514
2.4092474	16717.129
2.4114377	16679.287
2.4136280	16641.303
2.4158184	16600.798
2.4180087	16564.270
2.4201991	16526.867
2.4223894	16482.760
2.4245797	16442.626
2.4267701	16402.570
2.4289604	16368.261
2.4311508	16331.490
2.4333411	16287.261
2.4355315	16246.634
2.4377218	16212.638
2.4399121	16182.100
2.4421025	16141.206
2.4442928	16100.284
2.4464832	16064.036
2.4486735	16037.020
2.4508638	16006.580
2.4530542	15966.860
2.4552445	15917.696
2.4574349	15863.372
2.4596252	15818.606
2.4618155	15779.511
2.4640059	15744.348
2.4661962	15704.859
2.4683866	15673.854
2.4705769	15642.709
2.4727672	15610.125
2.4749576	15572.229
2.4771479	15533.542
2.4793383	15498.415
2.4815286	15462.741
2.4837189	15427.866
2.4859093	15391.622
2.4880996	15352.356
2.4902900	15317.424
2.4924803	15283.598
2.4946707	15248.268
2.4968610	15211.387
2.4990513	15171.117
2.5012417	15139.355
2.5034320	15107.271
2.5056224	15072.820
2.5078127	15039.713
2.5100030	15002.777
2.5121934	14968.955
2.5143837	14933.548
2.5165741	14902.609
2.5187644	14864.791
2.5209547	14822.192
2.5231451	14776.713
2.5253354	14735.024
2.5275258	14696.733
2.5297161	14661.278
2.5319064	14627.480
2.5340968	14592.141
2.5362871	14558.510
2.5384775	14522.991
2.5406678	14493.993
2.5428582	14462.005
2.5450485	14423.008
2.5472388	14387.058
2.5494292	14347.667
2.5516195	14322.093
2.5538099	14292.019
2.5560002	14255.500
2.5581905	14218.556
2.5603809	14179.581
2.5625712	14145.712
2.5647616	14111.337
2.5669519	14075.803
2.5691422	14038.335
2.5713326	14004.188
2.5735229	13975.166
2.5757133	13949.418
2.5779036	13914.582
2.5800939	13877.682
2.5822843	13846.970
2.5844746	13815.676
2.5866650	13786.468
2.5888553	13748.471
2.5910456	13717.804
2.5932360	13678.567
2.5954263	13649.577
2.5976167	13621.951
2.5998070	13593.653
2.6019974	13565.869
2.6041877	13531.736
2.6063780	13498.763
2.6085684	13463.950
2.6107587	13427.049
2.6129491	13395.696
2.6151394	13363.883
2.6173297	13336.827
2.6195201	13304.084
2.6217104	13270.337
2.6239008	13238.588
2.6260911	13207.274
2.6282814	13175.200
2.6304718	13141.353
2.6326621	13113.882
2.6348525	13086.264
2.6370428	13059.815
2.6392331	13031.898
2.6414235	13001.770
2.6436138	12963.765
2.6458042	12919.432
2.6479945	12884.811
2.6501848	12850.687
2.6523752	12813.706
2.6545655	12777.333
2.6567559	12743.120
2.6589462	12707.270
2.6611366	12673.683
2.6633269	12644.736
2.6655172	12618.938
2.6677076	12586.115
2.6698979	12549.637
2.6720883	12517.710
2.6742786	12488.121
2.6764689	12459.881
2.6786593	12429.987
2.6808496	12401.626
2.6830400	12376.557
2.6852303	12343.017
2.6874206	12306.636
2.6896110	12275.684
2.6918013	12246.626
2.6939917	12215.447
2.6961820	12183.135
2.6983723	12157.032
2.7005627	12129.412
2.7027530	12102.483
2.7049434	12075.647
2.7071337	12050.905
2.7093241	12023.999
2.7115144	11993.292
2.7137047	11962.714
2.7158951	11939.114
2.7180854	11914.562
2.7202758	11893.392
2.7224661	11868.839
2.7246564	11849.731
2.7268468	11834.841
2.7290371	11835.610
2.7312275	11843.740
2.7334178	11864.916
2.7356081	11894.158
2.7377985	11921.016
2.7399888	11933.089
2.7421792	11927.826
2.7443695	11911.307
2.7465598	11888.128
2.7487502	11861.082
2.7509405	11834.419
2.7531309	11806.290
2.7553212	11778.667
2.7575115	11742.673
2.7597019	11699.534
2.7618922	11653.444
2.7640826	11603.474
2.7662729	11541.750
2.7684633	11474.537
2.7706536	11399.437
2.7728439	11329.407
2.7750343	11262.701
2.7772246	11209.872
2.7794150	11161.217
2.7816053	11122.973
2.7837956	11087.882
2.7859860	11061.209
2.7881763	11032.558
2.7903667	11007.051
2.7925570	10976.593
2.7947473	10951.513
2.7969377	10924.501
2.7991280	10902.775
2.8013184	10879.932
2.8035087	10854.029
2.8056990	10827.244
2.8078894	10800.735
2.8100797	10778.036
2.8122701	10752.223
2.8144604	10720.970
2.8166507	10695.888
2.8188411	10669.050
2.8210314	10650.617
2.8232218	10628.129
2.8254121	10607.408
2.8276025	10581.597
2.8297928	10558.529
2.8319831	10534.162
2.8341735	10512.259
2.8363638	10486.626
2.8385542	10461.642
2.8407445	10434.052
2.8429348	10410.357
2.8451252	10389.911
2.8473155	10368.596
2.8495059	10336.576
2.8516962	10310.153
2.8538865	10288.494
2.8560769	10269.935
2.8582672	10249.986
2.8604576	10223.966
2.8626479	10202.647
2.8648382	10181.574
2.8670286	10159.941
2.8692189	10142.148
2.8714093	10121.872
2.8735996	10105.997
2.8757900	10089.347
2.8779803	10069.073
2.8801706	10051.419
2.8823610	10027.829
2.8845513	10005.639
2.8867417	9977.9795
2.8889320	9954.7327
2.8911223	9931.9832
2.8933127	9911.7960
2.8955030	9895.2596
2.8976934	9875.9269
2.8998837	9860.0609
2.9020740	9844.9217
2.9042644	9826.9664
2.9064547	9808.4872
2.9086451	9790.6057
2.9108354	9774.1590
2.9130257	9754.3097
2.9152161	9735.7603
2.9174064	9719.1430
2.9195968	9701.4377
2.9217871	9683.0056
2.9239774	9663.0431
2.9261678	9642.3982
2.9283581	9623.3682
2.9305485	9603.2413
2.9327388	9588.8351
2.9349292	9571.8821
2.9371195	9558.8452
2.9393098	9543.0196
2.9415002	9525.3820
2.9436905	9507.8434
2.9458809	9485.9322
2.9480712	9468.4055
2.9502615	9452.5306
2.9524519	9436.9964
2.9546422	9426.4755
2.9568326	9412.4317
2.9590229	9399.8209
2.9612132	9379.1878
2.9634036	9362.1090
2.9655939	9344.0857
2.9677843	9328.5710
2.9699746	9317.1371
2.9721649	9304.9062
2.9743553	9288.3463
2.9765456	9272.6540
2.9787360	9255.2768
2.9809263	9246.9781
2.9831166	9235.7893
2.9853070	9217.4411
2.9874973	9199.3380
2.9896877	9182.6332
2.9918780	9169.1835
2.9940684	9151.3378
2.9962587	9137.3926
2.9984490	9120.4039
3.0006394	9112.4956
3.0028297	9108.7863
3.0050201	9104.2709
3.0072104	9099.0285
3.0094007	9097.6858
3.0115911	9099.6575
3.0137814	9106.5437
3.0159718	9108.5956
3.0181621	9107.5360
3.0203524	9091.4045
3.0225428	9075.6580
3.0247331	9050.1262
3.0269235	9024.4875
3.0291138	9006.0574
3.0313041	8990.4914
3.0334945	8976.0810
3.0356848	8968.4886
3.0378752	8962.0919
3.0400655	8963.8297
3.0422559	8957.7931
3.0444462	8947.5956
3.0466365	8929.8847
3.0488269	8912.0218
3.0510172	8891.1685
3.0532076	8873.0777
3.0553979	8861.9979
3.0575882	8853.4264
3.0597786	8849.6073
3.0619689	8844.4744
3.0641593	8838.0086
3.0663496	8832.5370
3.0685399	8826.3546
3.0707303	8820.3436
3.0729206	8810.9093
3.0751110	8797.2193
3.0773013	8783.1837
3.0794916	8773.6025
3.0816820	8767.0568
3.0838723	8760.5727
3.0860627	8750.3460
3.0882530	8738.9094
3.0904433	8730.7034
3.0926337	8717.6426
3.0948240	8705.2633
3.0970144	8691.1837
3.0992047	8674.9666
3.1013951	8655.2973
3.1035854	8640.9925
3.1057757	8627.1066
3.1079661	8619.3637
3.1101564	8610.7045
3.1123468	8595.7440
3.1145371	8580.4665
3.1167274	8574.1061
3.1189178	8565.6693
3.1211081	8557.5813
3.1232985	8548.9782
3.1254888	8544.1648
3.1276791	8539.4298
3.1298695	8534.4131
3.1320598	8530.3268
3.1342502	8524.5259
3.1364405	8518.6256
3.1386308	8512.1460
3.1408212	8504.7649
3.1430115	8497.6452
3.1452019	8494.5332
3.1473922	8490.1117
3.1495825	8483.0605
3.1517729	8479.8078
3.1539632	8476.6669
3.1561536	8469.3034
3.1583439	8461.4983
3.1605343	8457.3208
3.1627246	8454.2523
3.1649149	8452.5150
3.1671053	8448.0771
3.1692956	8447.2486
3.1714860	8444.2886
3.1736763	8442.3800
3.1758666	8441.7376
3.1780570	8443.7464
3.1802473	8442.5627
3.1824377	8432.6162
3.1846280	8422.2040
3.1868183	8414.0708
3.1890087	8409.7194
3.1911990	8404.9631
3.1933894	8402.3846
3.1955797	8398.7974
3.1977700	8393.0184
3.1999604	8392.2751
3.2021507	8384.0813
3.2043411	8380.7723
3.2065314	8377.8769
3.2087218	8376.7060
3.2109121	8375.0550
3.2131024	8372.3569
3.2152928	8373.0718
3.2174831	8371.0572
3.2196735	8368.5591
3.2218638	8365.2148
3.2240541	8362.3890
3.2262445	8362.0756
3.2284348	8362.7299
3.2306252	8361.5351
3.2328155	8358.7689
3.2350058	8351.6697
3.2371962	8349.9135
3.2393865	8348.8951
3.2415769	8349.5609
3.2437672	8350.9143
3.2459575	8350.0753
3.2481479	8349.7850
3.2503382	8350.5585
3.2525286	8353.3327
3.2547189	8353.2959
3.2569092	8349.6629
3.2590996	8351.8506
3.2612899	8349.7328
3.2634803	8351.0107
3.2656706	8350.2482
3.2678610	8353.8818
3.2700513	8359.7509
3.2722416	8361.4779
3.2744320	8362.0336
3.2766223	8358.4023
3.2788127	8357.4000
3.2810030	8357.8377
3.2831933	8357.9988
3.2853837	8357.0083
3.2875740	8353.5070
3.2897644	8352.8162
3.2919547	8352.5452
3.2941450	8356.2392
3.2963354	8365.3928
3.2985257	8371.0892
3.3007161	8377.3609
3.3029064	8377.0825
3.3050967	8377.8918
3.3072871	8382.2631
3.3094774	8388.4699
3.3116678	8396.4747
3.3138581	8393.7201
3.3160484	8394.8610
3.3182388	8396.7166
3.3204291	8399.4680
3.3226195	8400.6546
3.3248098	8402.7132
3.3270002	8406.0997
3.3291905	8409.7874
3.3313808	8409.5065
3.3335712	8412.1483
3.3357615	8417.3346
3.3379519	8422.0375
3.3401422	8422.9080
3.3423325	8424.6236
3.3445229	8432.7038
3.3467132	8438.1634
3.3489036	8444.9327
3.3510939	8447.2432
3.3532842	8445.5889
3.3554746	8445.9094
3.3576649	8445.1473
3.3598553	8449.2328
3.3620456	8454.4906
3.3642359	8460.4481
3.3664263	8467.3165
3.3686166	8468.8474
3.3708070	8474.1280
3.3729973	8476.6688
3.3751877	8481.1490
3.3773780	8483.3261
3.3795683	8490.1350
3.3817587	8499.0830
3.3839490	8504.6540
3.3861394	8510.9948
3.3883297	8514.8547
3.3905200	8517.7302
3.3927104	8523.9571
3.3949007	8533.4089
3.3970911	8544.8707
3.3992814	8555.1575
3.4014717	8564.0366
3.4036621	8571.1455
3.4058524	8572.5026
3.4080428	8578.8978
3.4102331	8579.2652
3.4124234	8584.0689
3.4146138	8585.9371
3.4168041	8590.5345
3.4189945	8598.4652
3.4211848	8605.0165
3.4233751	8613.2653
3.4255655	8619.3475
3.4277558	8628.0868
3.4299462	8641.0102
3.4321365	8650.4172
3.4343269	8655.9088
3.4365172	8662.7815
3.4387075	8670.9296
3.4408979	8686.5298
3.4430882	8693.0525
3.4452786	8702.2771
3.4474689	8706.4724
3.4496592	8715.5460
3.4518496	8726.2378
3.4540399	8739.8227
3.4562303	8750.5764
3.4584206	8759.0999
3.4606109	8762.5473
3.4628013	8768.0607
3.4649916	8772.6248
3.4671820	8782.4917
3.4693723	8793.9494
3.4715626	8804.5847
3.4737530	8814.0476
3.4759433	8825.3781
3.4781337	8837.2719
3.4803240	8848.6130
3.4825143	8858.0336
3.4847047	8863.5098
3.4868950	8867.1303
3.4890854	8877.3306
3.4912757	8888.3373
3.4934661	8901.0657
3.4956564	8909.9646
3.4978467	8918.9292
3.5000371	8926.9831
3.5022274	8937.1626
3.5044178	8947.9087
3.5066081	8959.8005
3.5087984	8972.6896
3.5109888	8984.4358
3.5131791	8995.9463
3.5153695	9007.3668
3.5175598	9015.6730
3.5197501	9024.9124
3.5219405	9033.3184
3.5241308	9044.7849
3.5263212	9053.4474
3.5285115	9065.3925
3.5307018	9075.3557
3.5328922	9092.1995
3.5350825	9103.7195
3.5372729	9118.0874
3.5394632	9126.3795
3.5416536	9135.9260
3.5438439	9145.4735
3.5460342	9157.2374
3.5482246	9169.5295
3.5504149	9181.5356
3.5526053	9193.8496
3.5547956	9200.2977
3.5569859	9209.6125
3.5591763	9223.0754
3.5613666	9239.1567
3.5635570	9253.0775
3.5657473	9262.3246
3.5679376	9276.4943
3.5701280	9292.1996
3.5723183	9306.9849
3.5745087	9325.8601
3.5766990	9352.3524
3.5788893	9379.6697
3.5810797	9410.6422
3.5832700	9441.5088
3.5854604	9470.4498
3.5876507	9489.8265
3.5898410	9508.8607
3.5920314	9524.8483
3.5942217	9534.8556
3.5964121	9546.1579
3.5986024	9552.6759
3.6007928	9564.5281
3.6029831	9573.9281
3.6051734	9585.6948
3.6073638	9597.5430
3.6095541	9608.8396
3.6117445	9616.9486
3.6139348	9614.0132
3.6161251	9610.6484
3.6183155	9608.3597
3.6205058	9608.3768
3.6226962	9605.7583
3.6248865	9606.1623
3.6270768	9608.7853
3.6292672	9618.8749
3.6314575	9627.9694
3.6336479	9638.9590
3.6358382	9650.0232
3.6380285	9662.4285
3.6402189	9676.1997
3.6424092	9685.2934
3.6445996	9697.8275
3.6467899	9708.6299
3.6489802	9726.1773
3.6511706	9738.9312
3.6533609	9747.8832
3.6555513	9761.8453
3.6577416	9775.3179
3.6599320	9790.1678
3.6621223	9802.1347
3.6643126	9811.4168
3.6665030	9820.2756
3.6686933	9831.1438
3.6708837	9848.4802
3.6730740	9863.6417
3.6752643	9875.0654
3.6774547	9884.8510
3.6796450	9892.8298
3.6818354	9903.0387
3.6840257	9910.9575
3.6862160	9923.5748
3.6884064	9938.5807
3.6905967	9953.3247
3.6927871	9969.3207
3.6949774	9985.7685
3.6971677	9999.7898
3.6993581	10008.610
3.7015484	10019.712
3.7037388	10032.875
3.7059291	10050.994
3.7081195	10067.674
3.7103098	10082.463
3.7125001	10092.260
3.7146905	10096.695
3.7168808	10108.023
3.7190712	10120.258
3.7212615	10133.035
3.7234518	10143.669
3.7256422	10151.798
3.7278325	10161.255
3.7300229	10170.651
3.7322132	10181.948
3.7344035	10194.673
3.7365939	10207.447
3.7387842	10216.576
3.7409746	10231.046
3.7431649	10241.368
3.7453552	10257.787
3.7475456	10270.556
3.7497359	10279.107
3.7519263	10285.069
3.7541166	10294.736
3.7563069	10306.782
3.7584973	10320.091
3.7606876	10332.935
3.7628780	10341.649
3.7650683	10352.579
3.7672587	10363.808
3.7694490	10378.595
3.7716393	10392.838
3.7738297	10402.374
3.7760200	10412.900
3.7782104	10423.895
3.7804007	10431.672
3.7825910	10441.446
3.7847814	10448.798
3.7869717	10458.606
3.7891621	10471.606
3.7913524	10489.041
3.7935427	10505.304
3.7957331	10518.249
3.7979234	10531.935
3.8001138	10542.144
3.8023041	10556.376
3.8044944	10563.968
3.8066848	10570.368
3.8088751	10576.007
3.8110655	10582.956
3.8132558	10592.106
3.8154461	10600.874
3.8176365	10610.346
3.8198268	10620.593
3.8220172	10631.254
3.8242075	10641.329
3.8263979	10648.255
3.8285882	10660.289
3.8307785	10673.489
3.8329689	10686.755
3.8351592	10691.970
3.8373496	10696.300
3.8395399	10703.119
3.8417302	10715.511
3.8439206	10719.630
3.8461109	10729.108
3.8483013	10732.641
3.8504916	10739.100
3.8526819	10749.720
3.8548723	10760.067
3.8570626	10774.203
3.8592530	10784.614
3.8614433	10795.899
3.8636336	10814.157
3.8658240	10836.894
3.8680143	10862.581
3.8702047	10888.766
3.8723950	10925.019
3.8745854	10962.359
3.8767757	10998.698
3.8789660	11027.475
3.8811564	11050.557
3.8833467	11066.365
3.8855371	11075.219
3.8877274	11079.792
3.8899177	11083.606
3.8921081	11089.758
3.8942984	11092.259
3.8964888	11095.765
3.8986791	11097.740
3.9008694	11095.822
3.9030598	11085.073
3.9052501	11066.268
3.9074405	11046.446
3.9096308	11023.782
3.9118211	11004.550
3.9140115	10982.796
3.9162018	10964.764
3.9183922	10952.233
3.9205825	10949.963
3.9227728	10955.498
3.9249632	10963.701
3.9271535	10970.827
3.9293439	10972.860
3.9315342	10972.855
3.9337246	10977.908
3.9359149	10985.195
3.9381052	10992.639
3.9402956	10991.800
3.9424859	10991.055
3.9446763	10987.995
3.9468666	10988.481
3.9490569	10987.625
3.9512473	10990.180
3.9534376	10992.444
3.9556280	10993.368
3.9578183	11000.390
3.9600086	11006.579
3.9621990	11009.784
3.9643893	11010.487
3.9665797	11008.485
3.9687700	11010.640
3.9709603	11012.889
3.9731507	11017.005
3.9753410	11018.163
3.9775314	11021.465
3.9797217	11023.584
3.9819120	11028.406
3.9841024	11030.585
3.9862927	11039.713
3.9884831	11042.455
3.9906734	11044.334
3.9928638	11040.286
3.9950541	11041.160
3.9972444	11040.672
3.9994348	11043.121
4.0016251	11042.749
4.0038155	11045.465
4.0060058	11045.252
4.0081961	11046.878
4.0103865	11046.465
4.0125768	11047.363
4.0147672	11047.464
4.0169575	11047.320
4.0191478	11049.192
4.0213382	11051.986
4.0235285	11058.620
4.0257189	11062.925
4.0279092	11068.081
4.0300995	11073.706
4.0322899	11079.431
4.0344802	11083.192
4.0366706	11088.831
4.0388609	11090.372
4.0410513	11091.726
4.0432416	11096.193
4.0454319	11103.685
4.0476223	11120.089
4.0498126	11139.102
4.0520030	11160.950
4.0541933	11181.427
4.0563836	11201.130
4.0585740	11213.554
4.0607643	11215.629
4.0629547	11207.023
4.0651450	11198.601
4.0673353	11186.787
4.0695257	11178.437
4.0717160	11172.365
4.0739064	11166.917
4.0760967	11165.972
4.0782870	11161.198
4.0804774	11158.168
4.0826677	11149.865
4.0848581	11140.906
4.0870484	11124.218
4.0892387	11105.110
4.0914291	11088.274
4.0936194	11074.127
4.0958098	11057.891
4.0980001	11053.032
4.1001905	11047.639
4.1023808	11044.334
4.1045711	11036.100
4.1067615	11029.207
4.1089518	11024.291
4.1111422	11019.680
4.1133325	11005.457
4.1155228	10991.674
4.1177132	10979.895
4.1199035	10972.193
4.1220939	10962.054
4.1242842	10950.894
4.1264745	10943.337
4.1286649	10933.327
4.1308552	10922.110
4.1330456	10911.257
4.1352359	10898.866
4.1374262	10885.750
4.1396166	10873.361
4.1418069	10861.260
4.1439973	10851.396
4.1461876	10845.026
4.1483779	10842.743
4.1505683	10839.574
4.1527586	10838.445
4.1549490	10832.492
4.1571393	10828.435
4.1593297	10820.618
4.1615200	10811.462
4.1637103	10801.342
4.1659007	10792.002
4.1680910	10785.945
4.1702814	10783.492
4.1724717	10777.766
4.1746620	10766.985
4.1768524	10757.816
4.1790427	10749.662
4.1812331	10742.401
4.1834234	10729.621
4.1856137	10717.564
4.1878041	10703.690
4.1899944	10694.830
4.1921848	10686.489
4.1943751	10675.270
4.1965654	10668.251
4.1987558	10659.391
4.2009461	10652.102
4.2031365	10643.797
4.2053268	10633.910
4.2075172	10627.990
4.2097075	10622.064
4.2118978	10617.602
4.2140882	10609.294
4.2162785	10602.049
4.2184689	10593.487
4.2206592	10584.302
4.2228495	10576.201
4.2250399	10565.093
4.2272302	10554.808
4.2294206	10544.923
4.2316109	10534.018
4.2338012	10530.736
4.2359916	10526.647
4.2381819	10524.575
4.2403723	10520.593
4.2425626	10513.382
4.2447529	10505.417
4.2469433	10498.178
4.2491336	10492.355
4.2513240	10487.438
4.2535143	10477.256
4.2557046	10468.455
4.2578950	10454.005
4.2600853	10439.013
4.2622757	10422.528
4.2644660	10410.922
4.2666564	10402.403
4.2688467	10394.538
4.2710370	10384.763
4.2732274	10372.074
4.2754177	10360.937
4.2776081	10343.075
4.2797984	10332.048
4.2819887	10321.643
4.2841791	10308.152
4.2863694	10296.054
4.2885598	10287.009
4.2907501	10277.701
4.2929404	10272.281
4.2951308	10261.440
4.2973211	10251.355
4.2995115	10240.041
4.3017018	10225.614
4.3038921	10209.194
4.3060825	10193.646
4.3082728	10184.817
4.3104632	10179.873
4.3126535	10175.712
4.3148438	10165.664
4.3170342	10151.534
4.3192245	10138.229
4.3214149	10125.730
4.3236052	10112.726
4.3257956	10099.340
4.3279859	10086.970
4.3301762	10076.578
4.3323666	10069.681
4.3345569	10060.593
4.3367473	10053.453
4.3389376	10043.264
4.3411279	10033.391
4.3433183	10023.730
4.3455086	10012.816
4.3476990	9999.8264
4.3498893	9986.8669
4.3520796	9979.4171
4.3542700	9974.6244
4.3564603	9972.6248
4.3586507	9971.3639
4.3608410	9977.4538
4.3630313	9996.5714
4.3652217	10026.465
4.3674120	10072.661
4.3696024	10124.249
4.3717927	10184.340
4.3739831	10240.342
4.3761734	10283.353
4.3783637	10302.062
4.3805541	10305.030
4.3827444	10290.902
[truncated: 3,000 more rows]
