# Supplementary material for: Mechanochemically-induced glass formation from two-dimensional hybrid organic–inorganic perovskites
Source: Chem Sci. 2024 Apr 19;15(19):7198–205. doi: 10.1039/d4sc00905c (PMC11095504; doi:10.1039/d4sc00905c)
Supplement: SC-015-D4SC00905C-s002 [file SC-015-D4SC00905C-s002.zip › XRD_data_and_TOPAS_input_file/012301.xy]

0.0042531738	0.0000000
0.0064435146	0.0000000
0.0086338554	0.0000000
0.010824196	0.0000000
0.013014537	0.0000000
0.015204878	0.0000000
0.017395219	0.0000000
0.019585559	0.0000000
0.021775900	0.0000000
0.023966241	0.0000000
0.026156582	0.0000000
0.028346922	0.0000000
0.030537263	0.0000000
0.032727604	0.0000000
0.034917945	0.0000000
0.037108286	0.0000000
0.039298626	0.0000000
0.041488967	0.0000000
0.043679308	0.0000000
0.045869649	0.0000000
0.048059990	0.0000000
0.050250330	0.0000000
0.052440671	0.0000000
0.054631012	0.0000000
0.056821353	0.0000000
0.059011694	0.0000000
0.061202034	0.0000000
0.063392375	0.0000000
0.065582716	0.0000000
0.067773057	0.0000000
0.069963398	0.0000000
0.072153738	0.0000000
0.074344079	0.0000000
0.076534420	0.0000000
0.078724761	0.0000000
0.080915101	0.0000000
0.083105442	0.0000000
0.085295783	0.0000000
0.087486124	0.0000000
0.089676465	0.0000000
0.091866805	0.0000000
0.094057146	0.0000000
0.096247487	0.0000000
0.098437828	0.0000000
0.10062817	0.0000000
0.10281851	0.0000000
0.10500885	0.0000000
0.10719919	0.0000000
0.10938953	0.0000000
0.11157987	0.0000000
0.11377021	0.0000000
0.11596055	0.0000000
0.11815089	0.0000000
0.12034124	0.0000000
0.12253158	0.0000000
0.12472192	0.0000000
0.12691226	0.0000000
0.12910260	0.0000000
0.13129294	0.0000000
0.13348328	0.0000000
0.13567362	0.0000000
0.13786396	0.0000000
0.14005430	0.0000000
0.14224464	0.0000000
0.14443498	0.0000000
0.14662533	0.0000000
0.14881567	0.0000000
0.15100601	0.0000000
0.15319635	0.0000000
0.15538669	0.0000000
0.15757703	0.0000000
0.15976737	0.0000000
0.16195771	0.0000000
0.16414805	0.0000000
0.16633839	0.0000000
0.16852873	0.0000000
0.17071907	0.0000000
0.17290941	0.0000000
0.17509976	0.0000000
0.17729010	0.0000000
0.17948044	0.0000000
0.18167078	0.0000000
0.18386112	0.0000000
0.18605146	0.0000000
0.18824180	0.0000000
0.19043214	0.0000000
0.19262248	0.0000000
0.19481282	0.0000000
0.19700316	0.0000000
0.19919350	0.0000000
0.20138384	0.0000000
0.20357419	0.0000000
0.20576453	0.0000000
0.20795487	0.0000000
0.21014521	0.0000000
0.21233555	0.0000000
0.21452589	0.0000000
0.21671623	0.0000000
0.21890657	0.0000000
0.22109691	0.0000000
0.22328725	0.0000000
0.22547759	0.0000000
0.22766793	0.0000000
0.22985828	0.0000000
0.23204862	0.0000000
0.23423896	0.0000000
0.23642930	0.0000000
0.23861964	0.0000000
0.24080998	0.0000000
0.24300032	0.0000000
0.24519066	0.0000000
0.24738100	0.0000000
0.24957134	0.0000000
0.25176168	0.0000000
0.25395202	0.0000000
0.25614236	0.0000000
0.25833271	0.0000000
0.26052305	0.0000000
0.26271339	0.0000000
0.26490373	0.0000000
0.26709407	0.0000000
0.26928441	0.0000000
0.27147475	0.0000000
0.27366509	0.0000000
0.27585543	0.0000000
0.27804577	0.0000000
0.28023611	0.0000000
0.28242645	0.0000000
0.28461679	0.0000000
0.28680714	0.0000000
0.28899748	0.0000000
0.29118782	0.0000000
0.29337816	0.0000000
0.29556850	0.0000000
0.29775884	0.0000000
0.29994918	0.0000000
0.30213952	0.0000000
0.30432986	0.0000000
0.30652020	0.0000000
0.30871054	0.0000000
0.31090088	0.0000000
0.31309123	0.0000000
0.31528157	0.0000000
0.31747191	0.0000000
0.31966225	0.0000000
0.32185259	0.0000000
0.32404293	0.0000000
0.32623327	0.0000000
0.32842361	0.0000000
0.33061395	0.0000000
0.33280429	0.0000000
0.33499463	0.0000000
0.33718497	0.0000000
0.33937531	0.0000000
0.34156566	0.0000000
0.34375600	0.0000000
0.34594634	0.0000000
0.34813668	0.0000000
0.35032702	0.0000000
0.35251736	0.0000000
0.35470770	0.0000000
0.35689804	0.0000000
0.35908838	0.0000000
0.36127872	0.0000000
0.36346906	0.0000000
0.36565940	0.0000000
0.36784975	0.0000000
0.37004009	0.0000000
0.37223043	0.0000000
0.37442077	0.0000000
0.37661111	0.0000000
0.37880145	0.0000000
0.38099179	0.0000000
0.38318213	0.0000000
0.38537247	0.0000000
0.38756281	0.0000000
0.38975315	0.0000000
0.39194349	0.0000000
0.39413383	0.0000000
0.39632418	0.0000000
0.39851452	0.0000000
0.40070486	0.0000000
0.40289520	0.0000000
0.40508554	0.0000000
0.40727588	0.0000000
0.40946622	0.0000000
0.41165656	0.0000000
0.41384690	0.0000000
0.41603724	0.0000000
0.41822758	0.0000000
0.42041792	0.0000000
0.42260826	0.0000000
0.42479861	0.0000000
0.42698895	0.0000000
0.42917929	0.0000000
0.43136963	0.0000000
0.43355997	0.0000000
0.43575031	0.0000000
0.43794065	0.0000000
0.44013099	0.0000000
0.44232133	0.0000000
0.44451167	0.0000000
0.44670201	0.0000000
0.44889235	0.0000000
0.45108270	0.0000000
0.45327304	0.0000000
0.45546338	0.0000000
0.45765372	0.0000000
0.45984406	0.0000000
0.46203440	0.0000000
0.46422474	0.0000000
0.46641508	0.0000000
0.46860542	0.0000000
0.47079576	0.0000000
0.47298610	0.0000000
0.47517644	0.0000000
0.47736678	0.0000000
0.47955713	0.0000000
0.48174747	0.0000000
0.48393781	0.0000000
0.48612815	0.0000000
0.48831849	0.0000000
0.49050883	0.0000000
0.49269917	0.0000000
0.49488951	0.0000000
0.49707985	0.0000000
0.49927019	4936.9934
0.50146053	5105.0925
0.50365087	5067.6190
0.50584121	5095.4161
0.50803156	5137.3945
0.51022190	5181.5380
0.51241224	5206.9416
0.51460258	5244.7359
0.51679292	5270.0251
0.51898326	5297.6430
0.52117360	5315.0323
0.52336394	5337.5975
0.52555428	5371.9964
0.52774462	5398.0002
0.52993496	5429.1152
0.53212530	5465.8463
0.53431565	5512.9757
0.53650599	5551.5843
0.53869633	5589.1955
0.54088667	5628.5700
0.54307701	5659.6146
0.54526735	5679.0401
0.54745769	5692.9841
0.54964803	5712.2861
0.55183837	5731.8140
0.55402871	5727.5404
0.55621905	5726.6930
0.55840939	5739.4817
0.56059973	5751.6612
0.56279008	5769.8913
0.56498042	5782.7868
0.56717076	5811.3023
0.56936110	5828.9052
0.57155144	5870.3691
0.57374178	5901.6539
0.57593212	5937.6992
0.57812246	5968.2170
0.58031280	5993.4929
0.58250314	6028.9775
0.58469348	6075.2345
0.58688382	6119.8024
0.58907416	6168.0081
0.59126451	6227.0854
0.59345485	6304.1080
0.59564519	6400.1282
0.59783553	6491.3810
0.60002587	6586.4736
0.60221621	6656.5892
0.60440655	6733.3771
0.60659689	6800.4627
0.60878723	6866.5535
0.61097757	6923.1171
0.61316791	6977.6503
0.61535825	7026.4560
0.61754860	7057.8092
0.61973894	7067.1601
0.62192928	7070.6922
0.62411962	7072.6291
0.62630996	7074.3231
0.62850030	7058.3352
0.63069064	7043.5080
0.63288098	7040.5569
0.63507132	7059.1140
0.63726166	7084.2002
0.63945200	7097.8408
0.64164234	7115.3064
0.64383268	7143.2729
0.64602303	7176.3671
0.64821337	7224.2181
0.65040371	7273.2714
0.65259405	7326.0918
0.65478439	7379.3332
0.65697473	7420.5051
0.65916507	7477.4364
0.66135541	7531.2387
0.66354575	7594.3495
0.66573609	7643.8174
0.66792643	7695.0007
0.67011677	7748.1153
0.67230711	7808.8344
0.67449746	7865.1818
0.67668780	7915.9870
0.67887814	7973.1744
0.68106848	8035.3231
0.68325882	8099.5511
0.68544916	8160.4051
0.68763950	8215.8761
0.68982984	8286.8475
0.69202018	8369.4492
0.69421052	8452.6523
0.69640086	8521.7817
0.69859120	8585.3676
0.70078155	8650.0660
0.70297189	8715.9234
0.70516223	8787.1341
0.70735257	8853.7868
0.70954291	8912.6088
0.71173325	8971.4605
0.71392359	9033.9960
0.71611393	9088.7422
0.71830427	9146.8902
0.72049461	9201.2721
0.72268495	9261.2734
0.72487529	9319.5512
0.72706563	9374.7656
0.72925598	9422.9720
0.73144632	9472.8555
0.73363666	9523.0841
0.73582700	9566.7994
0.73801734	9607.3351
0.74020768	9643.4661
0.74239802	9682.1694
0.74458836	9719.8730
0.74677870	9766.3524
0.74896904	9799.3770
0.75115938	9838.1960
0.75334972	9864.7825
0.75554006	9893.8704
0.75773041	9912.2959
0.75992075	9931.3521
0.76211109	9940.7700
0.76430143	9958.2654
0.76649177	9953.0956
0.76868211	9951.9322
0.77087245	9947.1239
0.77306279	9967.7510
0.77525313	9968.0876
0.77744347	9966.2798
0.77963381	9944.7623
0.78182415	9926.7251
0.78401450	9913.4451
0.78620484	9899.5803
0.78839518	9884.4950
0.79058552	9863.3010
0.79277586	9838.0150
0.79496620	9815.2455
0.79715654	9795.9208
0.79934688	9770.3545
0.80153722	9744.5276
0.80372756	9715.0301
0.80591790	9685.2857
0.80810824	9642.9209
0.81029858	9597.4818
0.81248893	9557.9415
0.81467927	9525.0012
0.81686961	9490.1732
0.81905995	9465.7752
0.82125029	9430.0421
0.82344063	9394.3923
0.82563097	9358.2040
0.82782131	9327.7362
0.83001165	9292.2887
0.83220199	9252.5898
0.83439233	9209.5313
0.83658267	9172.1143
0.83877301	9132.4075
0.84096336	9102.6443
0.84315370	9070.4342
0.84534404	9041.5362
0.84753438	9012.6500
0.84972472	8992.1504
0.85191506	8971.0747
0.85410540	8941.0742
0.85629574	8910.9423
0.85848608	8885.7651
0.86067642	8872.2933
0.86286676	8852.3515
0.86505710	8827.8209
0.86724745	8809.2836
0.86943779	8784.4297
0.87162813	8770.4785
0.87381847	8744.4710
0.87600881	8728.2185
0.87819915	8710.0477
0.88038949	8696.8978
0.88257983	8685.3008
0.88477017	8672.0519
0.88696051	8664.9284
0.88915085	8652.0726
0.89134119	8638.5560
0.89353153	8619.9672
0.89572188	8613.1429
0.89791222	8597.4282
0.90010256	8596.7618
0.90229290	8593.6231
0.90448324	8590.5443
0.90667358	8584.3889
0.90886392	8572.9652
0.91105426	8567.4515
0.91324460	8564.8399
0.91543494	8565.2282
0.91762528	8564.9574
0.91981562	8563.3909
0.92200597	8554.9857
0.92419631	8549.8626
0.92638665	8549.9226
0.92857699	8553.0049
0.93076733	8557.8054
0.93295767	8558.9315
0.93514801	8566.0116
0.93733835	8570.5466
0.93952869	8582.2054
0.94171903	8588.0166
0.94390937	8596.2699
0.94609971	8605.6264
0.94829005	8613.8987
0.95048040	8626.1504
0.95267074	8629.7130
0.95486108	8648.0687
0.95705142	8667.6166
0.95924176	8684.6778
0.96143210	8691.8810
0.96362244	8693.3063
0.96581278	8700.4579
0.96800312	8701.9465
0.97019346	8712.1962
0.97238380	8730.8255
0.97457414	8742.2383
0.97676448	8752.1413
0.97895483	8760.6383
0.98114517	8765.7335
0.98333551	8783.0839
0.98552585	8787.0817
0.98771619	8808.4249
0.98990653	8826.2136
0.99209687	8849.5352
0.99428721	8869.7960
0.99647755	8882.9438
0.99866789	8901.3217
1.0008582	8916.8723
1.0030486	8935.2069
1.0052389	8953.7887
1.0074293	8970.6680
1.0096196	8991.8813
1.0118099	9019.3054
1.0140003	9038.0081
1.0161906	9058.5738
1.0183810	9068.4507
1.0205713	9080.8420
1.0227616	9099.8022
1.0249520	9117.5377
1.0271423	9143.2340
1.0293327	9163.4284
1.0315230	9175.6057
1.0337133	9194.6413
1.0359037	9217.1937
1.0380940	9245.5251
1.0402844	9269.5195
1.0424747	9295.3673
1.0446650	9319.2744
1.0468554	9344.7026
1.0490457	9369.1003
1.0512361	9393.8973
1.0534264	9420.6130
1.0556168	9440.0047
1.0578071	9460.7250
1.0599974	9478.8426
1.0621878	9500.1948
1.0643781	9522.1329
1.0665685	9536.9081
1.0687588	9568.5232
1.0709491	9585.8930
1.0731395	9614.8904
1.0753298	9637.7756
1.0775202	9664.7867
1.0797105	9690.4482
1.0819008	9723.9899
1.0840912	9746.1215
1.0862815	9775.4889
1.0884719	9792.6699
1.0906622	9806.0745
1.0928525	9829.4557
1.0950429	9854.4742
1.0972332	9889.9709
1.0994236	9923.9564
1.1016139	9954.9206
1.1038043	9985.3668
1.1059946	10013.332
1.1081849	10047.228
1.1103753	10064.208
1.1125656	10084.797
1.1147560	10105.553
1.1169463	10131.226
1.1191366	10167.406
1.1213270	10193.347
1.1235173	10219.176
1.1257077	10239.380
1.1278980	10266.104
1.1300883	10293.254
1.1322787	10325.014
1.1344690	10352.648
1.1366594	10382.759
1.1388497	10406.888
1.1410400	10434.167
1.1432304	10456.673
1.1454207	10489.578
1.1476111	10522.931
1.1498014	10550.407
1.1519917	10587.961
1.1541821	10617.388
1.1563724	10649.232
1.1585628	10668.113
1.1607531	10694.721
1.1629435	10717.113
1.1651338	10748.214
1.1673241	10786.295
1.1695145	10813.557
1.1717048	10840.497
1.1738952	10859.014
1.1760855	10890.810
1.1782758	10931.558
1.1804662	10970.149
1.1826565	11004.512
1.1848469	11042.822
1.1870372	11074.308
1.1892275	11109.912
1.1914179	11128.610
1.1936082	11152.690
1.1957986	11180.034
1.1979889	11213.079
1.2001792	11243.724
1.2023696	11268.534
1.2045599	11300.402
1.2067503	11339.049
1.2089406	11383.116
1.2111309	11422.394
1.2133213	11459.196
1.2155116	11494.215
1.2177020	11535.682
1.2198923	11571.506
1.2220827	11601.022
1.2242730	11624.593
1.2264633	11647.584
1.2286537	11672.794
1.2308440	11701.472
1.2330344	11726.365
1.2352247	11756.020
1.2374150	11781.106
1.2396054	11803.212
1.2417957	11834.513
1.2439861	11872.957
1.2461764	11908.614
1.2483667	11941.754
1.2505571	11968.775
1.2527474	12000.789
1.2549378	12036.084
1.2571281	12062.828
1.2593184	12092.381
1.2615088	12121.037
1.2636991	12160.986
1.2658895	12195.824
1.2680798	12228.187
1.2702702	12270.451
1.2724605	12311.936
1.2746508	12352.999
1.2768412	12386.969
1.2790315	12421.565
1.2812219	12464.305
1.2834122	12499.445
1.2856025	12538.354
1.2877929	12572.911
1.2899832	12607.679
1.2921736	12636.212
1.2943639	12669.532
1.2965542	12707.006
1.2987446	12750.328
1.3009349	12797.682
1.3031253	12831.403
1.3053156	12862.541
1.3075059	12897.467
1.3096963	12939.752
1.3118866	12987.247
1.3140770	13036.376
1.3162673	13072.852
1.3184576	13110.904
1.3206480	13154.488
1.3228383	13191.049
1.3250287	13237.501
1.3272190	13278.592
1.3294094	13324.397
1.3315997	13364.328
1.3337900	13404.632
1.3359804	13454.224
1.3381707	13506.342
1.3403611	13563.943
1.3425514	13617.514
1.3447417	13658.119
1.3469321	13694.921
1.3491224	13725.235
1.3513128	13764.079
1.3535031	13806.246
1.3556934	13849.612
1.3578838	13894.790
1.3600741	13935.632
1.3622645	13980.566
1.3644548	14022.241
1.3666451	14071.892
1.3688355	14122.949
1.3710258	14176.589
1.3732162	14231.341
1.3754065	14281.338
1.3775968	14335.685
1.3797872	14379.579
1.3819775	14431.857
1.3841679	14485.466
1.3863582	14550.686
1.3885486	14610.956
1.3907389	14664.618
1.3929292	14717.077
1.3951196	14768.556
1.3973099	14818.714
1.3995003	14874.399
1.4016906	14934.607
1.4038809	14998.673
1.4060713	15064.225
1.4082616	15120.757
1.4104520	15181.094
1.4126423	15238.283
1.4148326	15289.464
1.4170230	15342.138
1.4192133	15394.874
1.4214037	15451.527
1.4235940	15515.102
1.4257843	15569.655
1.4279747	15637.299
1.4301650	15694.550
1.4323554	15749.682
1.4345457	15807.193
1.4367361	15866.456
1.4389264	15939.442
1.4411167	16003.810
1.4433071	16072.706
1.4454974	16131.130
1.4476878	16186.990
1.4498781	16246.759
1.4520684	16301.100
1.4542588	16370.718
1.4564491	16437.121
1.4586395	16506.186
1.4608298	16578.323
1.4630201	16648.520
1.4652105	16718.954
1.4674008	16784.306
1.4695912	16846.490
1.4717815	16919.218
1.4739718	16990.736
1.4761622	17066.786
1.4783525	17129.230
1.4805429	17196.528
1.4827332	17270.582
1.4849235	17351.463
1.4871139	17438.741
1.4893042	17512.095
1.4914946	17591.876
1.4936849	17665.811
1.4958753	17740.150
1.4980656	17818.863
1.5002559	17883.604
1.5024463	17965.956
1.5046366	18045.342
1.5068270	18128.134
1.5090173	18212.445
1.5112076	18286.474
1.5133980	18362.980
1.5155883	18436.676
1.5177787	18511.815
1.5199690	18587.467
1.5221593	18664.907
1.5243497	18752.495
1.5265400	18827.973
1.5287304	18905.822
1.5309207	18984.590
1.5331110	19069.144
1.5353014	19156.594
1.5374917	19242.056
1.5396821	19331.975
1.5418724	19404.175
1.5440627	19478.848
1.5462531	19552.591
1.5484434	19633.041
1.5506338	19715.089
1.5528241	19802.991
1.5550145	19885.954
1.5572048	19971.957
1.5593951	20057.022
1.5615855	20136.377
1.5637758	20219.047
1.5659662	20303.745
1.5681565	20390.206
1.5703468	20476.110
1.5725372	20562.763
1.5747275	20663.474
1.5769179	20754.312
1.5791082	20853.039
1.5812985	20941.056
1.5834889	21022.823
1.5856792	21102.738
1.5878696	21175.529
1.5900599	21255.493
1.5922502	21332.497
1.5944406	21411.341
1.5966309	21493.960
1.5988213	21569.690
1.6010116	21658.771
1.6032020	21739.055
1.6053923	21833.081
1.6075826	21907.049
1.6097730	21981.802
1.6119633	22057.342
1.6141537	22131.884
1.6163440	22217.237
1.6185343	22298.829
1.6207247	22387.251
1.6229150	22480.493
1.6251054	22564.083
1.6272957	22652.674
1.6294860	22723.780
1.6316764	22802.732
1.6338667	22884.187
1.6360571	22974.002
1.6382474	23071.432
1.6404377	23147.136
1.6426281	23227.034
1.6448184	23296.163
1.6470088	23376.687
1.6491991	23463.528
1.6513894	23536.407
1.6535798	23612.980
1.6557701	23683.478
1.6579605	23756.436
1.6601508	23830.923
1.6623412	23901.028
1.6645315	23982.045
1.6667218	24055.595
1.6689122	24130.424
1.6711025	24201.099
1.6732929	24269.243
1.6754832	24335.072
1.6776735	24396.209
1.6798639	24464.043
1.6820542	24525.176
1.6842446	24590.987
1.6864349	24654.821
1.6886252	24721.080
1.6908156	24790.317
1.6930059	24850.115
1.6951963	24911.333
1.6973866	24964.889
1.6995769	25033.569
1.7017673	25098.567
1.7039576	25165.861
1.7061480	25216.751
1.7083383	25282.094
1.7105286	25337.682
1.7127190	25391.868
1.7149093	25439.136
1.7170997	25488.009
1.7192900	25532.729
1.7214804	25574.939
1.7236707	25614.148
1.7258610	25658.073
1.7280514	25703.501
1.7302417	25749.930
1.7324321	25796.191
1.7346224	25829.704
1.7368127	25876.603
1.7390031	25916.866
1.7411934	25968.144
1.7433838	26003.656
1.7455741	26046.978
1.7477644	26075.973
1.7499548	26104.264
1.7521451	26139.832
1.7543355	26170.442
1.7565258	26207.046
1.7587161	26237.496
1.7609065	26263.732
1.7630968	26288.051
1.7652872	26314.915
1.7674775	26335.561
1.7696679	26364.355
1.7718582	26392.404
1.7740485	26422.465
1.7762389	26433.078
1.7784292	26453.733
1.7806196	26470.492
1.7828099	26494.887
1.7850002	26510.044
1.7871906	26525.758
1.7893809	26542.574
1.7915713	26557.934
1.7937616	26574.703
1.7959519	26584.302
1.7981423	26595.232
1.8003326	26603.895
1.8025230	26610.256
1.8047133	26616.863
1.8069036	26627.436
1.8090940	26638.650
1.8112843	26650.208
1.8134747	26655.641
1.8156650	26659.713
1.8178553	26662.773
1.8200457	26664.119
1.8222360	26658.867
1.8244264	26649.932
1.8266167	26638.226
1.8288071	26641.370
1.8309974	26628.045
1.8331877	26624.668
1.8353781	26610.074
1.8375684	26606.706
1.8397588	26592.360
1.8419491	26588.428
1.8441394	26580.484
1.8463298	26569.467
1.8485201	26557.082
1.8507105	26548.007
1.8529008	26541.218
1.8550911	26532.741
1.8572815	26516.647
1.8594718	26497.662
1.8616622	26471.588
1.8638525	26457.269
1.8660428	26440.901
1.8682332	26432.608
1.8704235	26418.256
1.8726139	26397.456
1.8748042	26364.913
1.8769945	26337.218
1.8791849	26319.338
1.8813752	26288.669
1.8835656	26264.410
1.8857559	26239.454
1.8879463	26212.939
1.8901366	26185.150
1.8923269	26156.443
1.8945173	26128.698
1.8967076	26104.655
1.8988980	26074.675
1.9010883	26051.338
1.9032786	26019.814
1.9054690	25991.635
1.9076593	25962.624
1.9098497	25935.264
1.9120400	25906.514
1.9142303	25870.499
1.9164207	25834.051
1.9186110	25797.550
1.9208014	25762.178
1.9229917	25733.637
1.9251820	25699.578
1.9273724	25675.188
1.9295627	25642.391
1.9317531	25612.426
1.9339434	25577.470
1.9361338	25539.796
1.9383241	25501.146
1.9405144	25456.921
1.9427048	25423.269
1.9448951	25390.916
1.9470855	25358.177
1.9492758	25323.197
1.9514661	25284.011
1.9536565	25255.143
1.9558468	25214.037
1.9580372	25180.918
1.9602275	25136.207
1.9624178	25099.539
1.9646082	25054.009
1.9667985	25015.710
1.9689889	24976.791
1.9711792	24935.557
1.9733695	24890.710
1.9755599	24849.615
1.9777502	24813.301
1.9799406	24773.613
1.9821309	24736.483
1.9843212	24696.649
1.9865116	24653.784
1.9887019	24603.699
1.9908923	24565.910
1.9930826	24527.864
1.9952730	24488.293
1.9974633	24451.462
1.9996536	24406.032
2.0018440	24369.970
2.0040343	24321.460
2.0062247	24286.816
2.0084150	24243.928
2.0106053	24209.967
2.0127957	24171.674
2.0149860	24132.213
2.0171764	24091.203
2.0193667	24046.429
2.0215570	24003.239
2.0237474	23955.924
2.0259377	23912.605
2.0281281	23874.064
2.0303184	23832.124
2.0325087	23788.603
2.0346991	23742.142
2.0368894	23700.156
2.0390798	23662.287
2.0412701	23615.904
2.0434604	23575.611
2.0456508	23513.185
2.0478411	23465.978
2.0500315	23415.623
2.0522218	23374.999
2.0544122	23333.095
2.0566025	23283.479
2.0587928	23241.895
2.0609832	23198.455
2.0631735	23155.764
2.0653639	23112.436
2.0675542	23065.123
2.0697445	23022.271
2.0719349	22976.485
2.0741252	22940.065
2.0763156	22896.810
2.0785059	22856.770
2.0806962	22827.551
2.0828866	22779.878
2.0850769	22734.950
2.0872673	22687.806
2.0894576	22642.341
2.0916479	22607.602
2.0938383	22552.078
2.0960286	22507.582
2.0982190	22446.673
2.1004093	22396.510
2.1025997	22353.673
2.1047900	22307.686
2.1069803	22266.039
2.1091707	22209.741
2.1113610	22161.341
2.1135514	22113.677
2.1157417	22061.718
2.1179320	22019.802
2.1201224	21966.802
2.1223127	21930.125
2.1245031	21882.987
2.1266934	21847.748
2.1288837	21812.293
2.1310741	21767.304
2.1332644	21722.651
2.1354548	21674.021
2.1376451	21630.639
2.1398354	21586.156
2.1420258	21535.565
2.1442161	21489.474
2.1464065	21439.541
2.1485968	21403.865
2.1507871	21359.533
2.1529775	21316.389
2.1551678	21274.962
2.1573582	21227.906
2.1595485	21188.405
2.1617389	21146.846
2.1639292	21100.116
2.1661195	21061.493
2.1683099	21021.317
2.1705002	20980.187
2.1726906	20932.050
2.1748809	20889.696
2.1770712	20848.438
2.1792616	20798.581
2.1814519	20754.107
2.1836423	20704.377
2.1858326	20666.727
2.1880229	20619.380
2.1902133	20576.357
2.1924036	20538.288
2.1945940	20501.899
2.1967843	20459.539
2.1989746	20407.962
2.2011650	20361.583
2.2033553	20323.838
2.2055457	20288.370
2.2077360	20246.673
2.2099263	20199.826
2.2121167	20157.535
2.2143070	20114.012
2.2164974	20069.656
2.2186877	20022.559
2.2208781	19979.037
2.2230684	19940.117
2.2252587	19901.553
2.2274491	19856.497
2.2296394	19812.840
2.2318298	19761.281
2.2340201	19721.933
2.2362104	19673.562
2.2384008	19631.996
2.2405911	19587.852
2.2427815	19540.962
2.2449718	19495.881
2.2471621	19445.203
2.2493525	19405.643
2.2515428	19366.355
2.2537332	19331.044
2.2559235	19289.634
2.2581138	19244.912
2.2603042	19198.860
2.2624945	19157.089
2.2646849	19118.776
2.2668752	19076.756
2.2690656	19036.040
2.2712559	18988.488
2.2734462	18947.903
2.2756366	18905.132
2.2778269	18863.383
2.2800173	18823.625
2.2822076	18782.470
2.2843979	18742.877
2.2865883	18704.975
2.2887786	18662.575
2.2909690	18623.762
2.2931593	18587.611
2.2953496	18543.031
2.2975400	18504.240
2.2997303	18455.691
2.3019207	18407.658
2.3041110	18361.091
2.3063013	18312.925
2.3084917	18275.857
2.3106820	18228.808
2.3128724	18191.325
2.3150627	18154.672
2.3172530	18124.144
2.3194434	18090.423
2.3216337	18051.998
2.3238241	18020.700
2.3260144	17981.365
2.3282048	17936.986
2.3303951	17888.441
2.3325854	17842.194
2.3347758	17801.856
2.3369661	17758.892
2.3391565	17719.338
2.3413468	17677.361
2.3435371	17627.384
2.3457275	17582.244
2.3479178	17533.885
2.3501082	17493.868
2.3522985	17455.424
2.3544888	17416.619
2.3566792	17375.809
2.3588695	17334.822
2.3610599	17290.004
2.3632502	17246.724
2.3654405	17207.759
2.3676309	17169.643
2.3698212	17127.920
2.3720116	17089.295
2.3742019	17046.540
2.3763922	17008.713
2.3785826	16971.773
2.3807729	16932.899
2.3829633	16894.533
2.3851536	16850.694
2.3873440	16807.187
2.3895343	16770.089
2.3917246	16737.266
2.3939150	16706.521
2.3961053	16671.323
2.3982957	16632.014
2.4004860	16590.910
2.4026763	16557.736
2.4048667	16523.154
2.4070570	16484.395
2.4092474	16445.858
2.4114377	16409.109
2.4136280	16370.477
2.4158184	16332.379
2.4180087	16294.866
2.4201991	16263.299
2.4223894	16225.954
2.4245797	16194.827
2.4267701	16160.634
2.4289604	16122.600
2.4311508	16085.440
2.4333411	16041.583
2.4355315	16003.783
2.4377218	15965.267
2.4399121	15925.276
2.4421025	15884.123
2.4442928	15842.793
2.4464832	15804.688
2.4486735	15768.428
2.4508638	15730.615
2.4530542	15696.774
2.4552445	15655.869
2.4574349	15612.749
2.4596252	15575.492
2.4618155	15536.606
2.4640059	15500.558
2.4661962	15461.213
2.4683866	15424.749
2.4705769	15386.926
2.4727672	15352.115
2.4749576	15319.120
2.4771479	15287.824
2.4793383	15256.274
2.4815286	15220.564
2.4837189	15188.995
2.4859093	15152.492
2.4880996	15110.361
2.4902900	15073.425
2.4924803	15036.333
2.4946707	15001.023
2.4968610	14964.803
2.4990513	14926.825
2.5012417	14893.984
2.5034320	14860.529
2.5056224	14832.642
2.5078127	14804.851
2.5100030	14766.582
2.5121934	14728.085
2.5143837	14691.481
2.5165741	14655.823
2.5187644	14619.006
2.5209547	14577.750
2.5231451	14543.575
2.5253354	14509.157
2.5275258	14471.806
2.5297161	14434.119
2.5319064	14394.787
2.5340968	14355.303
2.5362871	14320.178
2.5384775	14288.748
2.5406678	14262.427
2.5428582	14228.035
2.5450485	14190.547
2.5472388	14153.385
2.5494292	14119.321
2.5516195	14091.080
2.5538099	14068.710
2.5560002	14034.590
2.5581905	13998.171
2.5603809	13954.189
2.5625712	13919.431
2.5647616	13888.510
2.5669519	13857.151
2.5691422	13826.760
2.5713326	13793.871
2.5735229	13765.648
2.5757133	13737.357
2.5779036	13710.527
2.5800939	13675.552
2.5822843	13638.991
2.5844746	13601.942
2.5866650	13566.712
2.5888553	13528.685
2.5910456	13495.095
2.5932360	13459.884
2.5954263	13431.602
2.5976167	13404.884
2.5998070	13379.131
2.6019974	13351.783
2.6041877	13316.135
2.6063780	13279.581
2.6085684	13239.302
2.6107587	13199.050
2.6129491	13165.817
2.6151394	13139.833
2.6173297	13123.389
2.6195201	13099.680
2.6217104	13075.314
2.6239008	13041.723
2.6260911	13006.329
2.6282814	12972.409
2.6304718	12933.201
2.6326621	12900.376
2.6348525	12867.231
2.6370428	12839.937
2.6392331	12811.599
2.6414235	12781.517
2.6436138	12746.846
2.6458042	12703.854
2.6479945	12665.826
2.6501848	12628.545
2.6523752	12594.713
2.6545655	12558.723
2.6567559	12522.954
2.6589462	12484.399
2.6611366	12453.584
2.6633269	12428.343
2.6655172	12402.082
2.6677076	12376.549
2.6698979	12346.533
2.6720883	12322.086
2.6742786	12290.269
2.6764689	12259.090
2.6786593	12224.569
2.6808496	12193.066
2.6830400	12166.586
2.6852303	12135.642
2.6874206	12105.513
2.6896110	12078.103
2.6918013	12049.506
2.6939917	12020.730
2.6961820	11990.558
2.6983723	11968.379
2.7005627	11938.789
2.7027530	11913.962
2.7049434	11887.279
2.7071337	11864.271
2.7093241	11838.073
2.7115144	11804.386
2.7137047	11768.537
2.7158951	11737.204
2.7180854	11710.388
2.7202758	11687.364
2.7224661	11665.909
2.7246564	11653.077
2.7268468	11646.500
2.7290371	11649.243
2.7312275	11657.666
2.7334178	11676.476
2.7356081	11707.790
2.7377985	11729.919
2.7399888	11742.850
2.7421792	11742.042
2.7443695	11727.728
2.7465598	11706.178
2.7487502	11675.784
2.7509405	11647.455
2.7531309	11624.012
2.7553212	11592.657
2.7575115	11559.048
2.7597019	11517.034
2.7618922	11474.785
2.7640826	11419.801
2.7662729	11362.467
2.7684633	11296.177
2.7706536	11226.829
2.7728439	11153.647
2.7750343	11088.834
2.7772246	11032.311
2.7794150	10985.703
2.7816053	10949.102
2.7837956	10918.120
2.7859860	10887.253
2.7881763	10856.037
2.7903667	10825.541
2.7925570	10793.198
2.7947473	10766.483
2.7969377	10742.922
2.7991280	10722.028
2.8013184	10700.675
2.8035087	10674.800
2.8056990	10649.974
2.8078894	10620.192
2.8100797	10594.898
2.8122701	10569.899
2.8144604	10541.094
2.8166507	10517.945
2.8188411	10490.634
2.8210314	10474.491
2.8232218	10454.542
2.8254121	10433.668
2.8276025	10403.517
2.8297928	10376.848
2.8319831	10350.757
2.8341735	10328.176
2.8363638	10308.022
2.8385542	10285.837
2.8407445	10263.846
2.8429348	10239.779
2.8451252	10222.236
2.8473155	10203.838
2.8495059	10183.662
2.8516962	10159.934
2.8538865	10135.872
2.8560769	10112.714
2.8582672	10087.761
2.8604576	10064.166
2.8626479	10040.732
2.8648382	10018.733
2.8670286	9995.4151
2.8692189	9973.9239
2.8714093	9953.3935
2.8735996	9933.9571
2.8757900	9913.3620
2.8779803	9890.3266
2.8801706	9868.0992
2.8823610	9847.9511
2.8845513	9833.2952
2.8867417	9813.4706
2.8889320	9794.9534
2.8911223	9774.2279
2.8933127	9753.2240
2.8955030	9736.0785
2.8976934	9713.4267
2.8998837	9693.6595
2.9020740	9675.8743
2.9042644	9659.2803
2.9064547	9642.4869
2.9086451	9626.0444
2.9108354	9612.6403
2.9130257	9589.9850
2.9152161	9570.6099
2.9174064	9548.3221
2.9195968	9528.3238
2.9217871	9509.8280
2.9239774	9489.3792
2.9261678	9474.1693
2.9283581	9458.3344
2.9305485	9443.4973
2.9327388	9427.6880
2.9349292	9411.0006
2.9371195	9393.9672
2.9393098	9376.2615
2.9415002	9360.4917
2.9436905	9348.6832
2.9458809	9333.5906
2.9480712	9310.7641
2.9502615	9289.6849
2.9524519	9266.5124
2.9546422	9254.0488
2.9568326	9241.1228
2.9590229	9227.2315
2.9612132	9209.8423
2.9634036	9195.5376
2.9655939	9179.4176
2.9677843	9166.3790
2.9699746	9153.6656
2.9721649	9144.7615
2.9743553	9131.9833
2.9765456	9116.9942
2.9787360	9095.9578
2.9809263	9080.9092
2.9831166	9068.5170
2.9853070	9051.9790
2.9874973	9040.3458
2.9896877	9021.3835
2.9918780	9007.2706
2.9940684	8987.4851
2.9962587	8977.7779
2.9984490	8960.8061
3.0006394	8950.7111
3.0028297	8940.0043
3.0050201	8934.1920
3.0072104	8929.8972
3.0094007	8932.0216
3.0115911	8936.2020
3.0137814	8943.3415
3.0159718	8948.1746
3.0181621	8942.9554
3.0203524	8924.2937
3.0225428	8906.6912
3.0247331	8885.3660
3.0269235	8865.4252
3.0291138	8851.2470
3.0313041	8838.0223
3.0334945	8821.1133
3.0356848	8808.8923
3.0378752	8798.7880
3.0400655	8798.0958
3.0422559	8789.2577
3.0444462	8781.0635
3.0466365	8763.1332
3.0488269	8745.7904
3.0510172	8725.4357
3.0532076	8709.9164
3.0553979	8700.9486
3.0575882	8694.7641
3.0597786	8689.5285
3.0619689	8684.9636
3.0641593	8682.2026
3.0663496	8679.7718
3.0685399	8674.1993
3.0707303	8664.3546
3.0729206	8652.3798
3.0751110	8636.9099
3.0773013	8622.8223
3.0794916	8610.0243
3.0816820	8600.3949
3.0838723	8594.7750
3.0860627	8587.3066
3.0882530	8579.5543
3.0904433	8571.2540
3.0926337	8562.0240
3.0948240	8548.9037
3.0970144	8534.3776
3.0992047	8517.0237
3.1013951	8498.4074
3.1035854	8480.0663
3.1057757	8464.7707
3.1079661	8458.2637
3.1101564	8449.1935
3.1123468	8434.2280
3.1145371	8423.9774
3.1167274	8416.7404
3.1189178	8412.0384
3.1211081	8405.8139
3.1232985	8398.5487
3.1254888	8392.5130
3.1276791	8384.4018
3.1298695	8374.8132
3.1320598	8359.9368
3.1342502	8352.7274
3.1364405	8348.3359
3.1386308	8345.7481
3.1408212	8337.7374
3.1430115	8331.7281
3.1452019	8329.3277
3.1473922	8327.2483
3.1495825	8325.3963
3.1517729	8321.0706
3.1539632	8313.9150
3.1561536	8303.3994
3.1583439	8295.1338
3.1605343	8291.5849
3.1627246	8289.6481
3.1649149	8287.9291
3.1671053	8283.9216
3.1692956	8283.5117
3.1714860	8281.2653
3.1736763	8280.1535
3.1758666	8271.5969
3.1780570	8272.2198
3.1802473	8268.2734
3.1824377	8265.0219
3.1846280	8258.1167
3.1868183	8255.5586
3.1890087	8253.0407
3.1911990	8248.8008
3.1933894	8243.4541
3.1955797	8240.8319
3.1977700	8237.6450
3.1999604	8236.3075
3.2021507	8228.5348
3.2043411	8224.5669
3.2065314	8221.4138
3.2087218	8217.3922
3.2109121	8209.6248
3.2131024	8202.7577
3.2152928	8202.2929
3.2174831	8201.3970
3.2196735	8202.9129
3.2218638	8199.6693
3.2240541	8196.6740
3.2262445	8195.6031
3.2284348	8195.3093
3.2306252	8192.7804
3.2328155	8192.6565
3.2350058	8185.8574
3.2371962	8190.7673
3.2393865	8188.6817
3.2415769	8190.8327
3.2437672	8192.8322
3.2459575	8194.7375
3.2481479	8198.6830
3.2503382	8196.6203
3.2525286	8196.7768
3.2547189	8191.8392
3.2569092	8185.3608
3.2590996	8181.7083
3.2612899	8182.1192
3.2634803	8181.6067
3.2656706	8183.0445
3.2678610	8188.2667
3.2700513	8198.9227
3.2722416	8201.7408
3.2744320	8203.5081
3.2766223	8200.6377
3.2788127	8198.8463
3.2810030	8196.9992
3.2831933	8194.4238
3.2853837	8191.8989
3.2875740	8190.4117
3.2897644	8190.2740
3.2919547	8189.8622
3.2941450	8190.6400
3.2963354	8197.8748
3.2985257	8205.9240
3.3007161	8208.7137
3.3029064	8208.5554
3.3050967	8209.8181
3.3072871	8212.5280
3.3094774	8216.6534
3.3116678	8220.6472
3.3138581	8221.3847
3.3160484	8228.8158
3.3182388	8236.7556
3.3204291	8242.3092
3.3226195	8243.3828
3.3248098	8244.6369
3.3270002	8246.4982
3.3291905	8246.8507
3.3313808	8241.2014
3.3335712	8239.1656
3.3357615	8240.9591
3.3379519	8249.6317
3.3401422	8253.5474
3.3423325	8254.8081
3.3445229	8261.1658
3.3467132	8265.4875
3.3489036	8271.6514
3.3510939	8274.6750
3.3532842	8276.1559
3.3554746	8275.8810
3.3576649	8276.3552
3.3598553	8281.4741
3.3620456	8289.9212
3.3642359	8294.2933
3.3664263	8302.3583
3.3686166	8302.6522
3.3708070	8308.6835
3.3729973	8308.9979
3.3751877	8315.8149
3.3773780	8317.7764
3.3795683	8326.0473
3.3817587	8333.6750
3.3839490	8340.2271
3.3861394	8344.1211
3.3883297	8347.0854
3.3905200	8352.4676
3.3927104	8356.5457
3.3949007	8362.7409
3.3970911	8369.6836
3.3992814	8375.7328
3.4014717	8383.7312
3.4036621	8391.1822
3.4058524	8398.5941
3.4080428	8407.5180
3.4102331	8414.6055
3.4124234	8420.5562
3.4146138	8424.3397
3.4168041	8432.2647
3.4189945	8439.3316
3.4211848	8445.9414
3.4233751	8451.0373
3.4255655	8456.9696
3.4277558	8463.8369
3.4299462	8474.9996
3.4321365	8484.3093
3.4343269	8491.3221
3.4365172	8498.5631
3.4387075	8506.1657
3.4408979	8517.4086
3.4430882	8523.7880
3.4452786	8528.8402
3.4474689	8533.4272
3.4496592	8539.1815
3.4518496	8550.2741
3.4540399	8562.9348
3.4562303	8576.5012
3.4584206	8587.3954
3.4606109	8593.0719
3.4628013	8597.7682
3.4649916	8599.8495
3.4671820	8611.5235
3.4693723	8622.0225
3.4715626	8631.4432
3.4737530	8637.7114
3.4759433	8646.0910
3.4781337	8660.3588
3.4803240	8671.2498
3.4825143	8678.4083
3.4847047	8681.0594
3.4868950	8682.2942
3.4890854	8693.3164
3.4912757	8703.2192
3.4934661	8720.7937
3.4956564	8733.1904
3.4978467	8744.6623
3.5000371	8752.6540
3.5022274	8761.2554
3.5044178	8773.8494
3.5066081	8784.2866
3.5087984	8793.8780
3.5109888	8804.5978
3.5131791	8814.8362
3.5153695	8824.0428
3.5175598	8830.8955
3.5197501	8843.2543
3.5219405	8854.2044
3.5241308	8866.1621
3.5263212	8874.7757
3.5285115	8887.5157
3.5307018	8900.5409
3.5328922	8914.2385
3.5350825	8926.9319
3.5372729	8935.4407
3.5394632	8943.9608
3.5416536	8949.6690
3.5438439	8963.1370
3.5460342	8975.2129
3.5482246	8988.1666
3.5504149	8997.1893
3.5526053	9010.9761
3.5547956	9017.2679
3.5569859	9029.9963
3.5591763	9043.9009
3.5613666	9057.2417
3.5635570	9065.5118
3.5657473	9071.7577
3.5679376	9083.5387
3.5701280	9101.7404
3.5723183	9118.2416
3.5745087	9138.3620
3.5766990	9161.8346
3.5788893	9189.6374
3.5810797	9220.2853
3.5832700	9252.9140
3.5854604	9285.1793
3.5876507	9308.0666
3.5898410	9324.6802
3.5920314	9338.4252
3.5942217	9344.6411
3.5964121	9354.3877
3.5986024	9364.0949
3.6007928	9378.0091
3.6029831	9393.5782
3.6051734	9405.4087
3.6073638	9416.7030
3.6095541	9426.8968
3.6117445	9435.1305
3.6139348	9432.4305
3.6161251	9426.5698
3.6183155	9419.7194
3.6205058	9415.3951
3.6226962	9411.8584
3.6248865	9413.9288
3.6270768	9420.5343
3.6292672	9428.3518
3.6314575	9439.1627
3.6336479	9447.8472
3.6358382	9461.5899
3.6380285	9475.9005
3.6402189	9491.0389
3.6424092	9502.4791
3.6445996	9512.2107
3.6467899	9521.3365
3.6489802	9535.5040
3.6511706	9546.1791
3.6533609	9558.4493
3.6555513	9566.7305
3.6577416	9578.8405
3.6599320	9594.1281
3.6621223	9610.9217
3.6643126	9624.1638
3.6665030	9633.2472
3.6686933	9645.4712
3.6708837	9658.2799
3.6730740	9672.6544
3.6752643	9681.5443
3.6774547	9692.1892
3.6796450	9704.9728
3.6818354	9718.3025
3.6840257	9730.9682
3.6862160	9744.6507
3.6884064	9756.1102
3.6905967	9770.6855
3.6927871	9780.4346
3.6949774	9794.3731
3.6971677	9805.4502
3.6993581	9816.3368
3.7015484	9826.4613
3.7037388	9833.6095
3.7059291	9846.8126
3.7081195	9858.2170
3.7103098	9871.4448
3.7125001	9882.8487
3.7146905	9892.2736
3.7168808	9905.5084
3.7190712	9916.8411
3.7212615	9929.0760
3.7234518	9941.7251
3.7256422	9952.4987
3.7278325	9966.5865
3.7300229	9979.4852
3.7322132	9993.1741
3.7344035	10004.557
3.7365939	10019.257
3.7387842	10032.637
3.7409746	10044.491
3.7431649	10056.020
3.7453552	10065.693
3.7475456	10076.559
3.7497359	10084.798
3.7519263	10094.886
3.7541166	10104.743
3.7563069	10113.827
3.7584973	10123.856
3.7606876	10137.718
3.7628780	10147.131
3.7650683	10156.071
3.7672587	10163.807
3.7694490	10176.441
3.7716393	10189.875
3.7738297	10202.134
3.7760200	10213.838
3.7782104	10225.543
3.7804007	10233.749
3.7825910	10244.743
3.7847814	10254.805
3.7869717	10267.303
3.7891621	10283.397
3.7913524	10298.229
3.7935427	10307.755
3.7957331	10313.790
3.7979234	10319.060
3.8001138	10325.604
3.8023041	10336.138
3.8044944	10343.207
3.8066848	10351.661
3.8088751	10361.083
3.8110655	10373.888
3.8132558	10384.577
3.8154461	10397.348
3.8176365	10407.201
3.8198268	10418.302
3.8220172	10429.236
3.8242075	10437.449
3.8263979	10443.378
3.8285882	10451.110
3.8307785	10456.265
3.8329689	10464.789
3.8351592	10468.850
3.8373496	10474.974
3.8395399	10482.473
3.8417302	10491.306
3.8439206	10498.541
3.8461109	10511.811
3.8483013	10520.923
3.8504916	10528.140
3.8526819	10539.505
3.8548723	10550.714
3.8570626	10565.089
3.8592530	10578.094
3.8614433	10591.469
3.8636336	10608.582
3.8658240	10628.519
3.8680143	10654.610
3.8702047	10680.412
3.8723950	10714.586
3.8745854	10744.983
3.8767757	10776.689
3.8789660	10800.877
3.8811564	10823.345
3.8833467	10840.980
3.8855371	10853.895
3.8877274	10858.982
3.8899177	10866.498
3.8921081	10872.952
3.8942984	10876.409
3.8964888	10880.536
3.8986791	10883.739
3.9008694	10887.315
3.9030598	10875.276
3.9052501	10856.315
3.9074405	10833.163
3.9096308	10813.331
3.9118211	10797.143
3.9140115	10779.227
3.9162018	10765.961
3.9183922	10754.699
3.9205825	10753.453
3.9227728	10754.805
3.9249632	10757.194
3.9271535	10756.405
3.9293439	10757.112
3.9315342	10755.083
3.9337246	10756.855
3.9359149	10759.608
3.9381052	10763.884
3.9402956	10766.708
3.9424859	10767.496
3.9446763	10767.694
3.9468666	10769.696
3.9490569	10772.392
3.9512473	10778.909
3.9534376	10785.908
3.9556280	10789.075
3.9578183	10792.812
3.9600086	10793.675
3.9621990	10792.391
3.9643893	10789.782
3.9665797	10789.518
3.9687700	10792.009
3.9709603	10793.814
3.9731507	10800.133
3.9753410	10802.185
3.9775314	10804.925
3.9797217	10806.803
3.9819120	10808.600
3.9841024	10808.772
3.9862927	10812.717
3.9884831	10815.610
3.9906734	10818.446
3.9928638	10815.816
3.9950541	10817.021
3.9972444	10819.776
3.9994348	10823.447
4.0016251	10822.399
4.0038155	10825.886
4.0060058	10828.786
4.0081961	10829.831
4.0103865	10829.558
4.0125768	10828.539
4.0147672	10828.266
4.0169575	10826.137
4.0191478	10828.221
4.0213382	10830.072
4.0235285	10836.256
4.0257189	10840.718
4.0279092	10846.035
4.0300995	10853.834
4.0322899	10860.003
4.0344802	10866.910
4.0366706	10874.811
4.0388609	10879.999
4.0410513	10881.813
4.0432416	10884.752
4.0454319	10889.397
4.0476223	10900.438
4.0498126	10920.485
4.0520030	10939.241
4.0541933	10957.053
4.0563836	10973.883
4.0585740	10984.045
4.0607643	10988.133
4.0629547	10981.491
4.0651450	10975.074
4.0673353	10968.622
4.0695257	10961.731
4.0717160	10956.757
4.0739064	10949.084
4.0760967	10943.944
4.0782870	10938.034
4.0804774	10934.069
4.0826677	10927.229
4.0848581	10917.904
4.0870484	10900.478
4.0892387	10880.781
4.0914291	10863.253
4.0936194	10848.075
4.0958098	10833.941
4.0980001	10827.532
4.1001905	10820.757
4.1023808	10817.012
4.1045711	10812.634
4.1067615	10808.922
4.1089518	10807.872
4.1111422	10801.588
4.1133325	10792.227
4.1155228	10779.383
4.1177132	10768.499
4.1199035	10757.607
4.1220939	10747.085
4.1242842	10733.483
4.1264745	10726.886
4.1286649	10714.277
4.1308552	10701.722
4.1330456	10684.142
4.1352359	10670.304
4.1374262	10660.452
4.1396166	10647.010
4.1418069	10640.443
4.1439973	10631.269
4.1461876	10628.530
4.1483779	10625.044
4.1505683	10624.231
4.1527586	10622.505
4.1549490	10616.727
4.1571393	10611.889
4.1593297	10605.477
4.1615200	10599.997
4.1637103	10593.061
4.1659007	10584.426
4.1680910	10579.290
4.1702814	10573.243
4.1724717	10565.293
4.1746620	10551.031
4.1768524	10539.967
4.1790427	10533.058
4.1812331	10526.331
4.1834234	10514.208
4.1856137	10506.140
4.1878041	10492.947
4.1899944	10485.261
4.1921848	10474.383
4.1943751	10461.873
4.1965654	10453.371
4.1987558	10446.090
4.2009461	10440.005
4.2031365	10431.214
4.2053268	10421.608
4.2075172	10412.453
4.2097075	10406.328
4.2118978	10402.942
4.2140882	10396.721
4.2162785	10389.085
4.2184689	10378.878
4.2206592	10372.473
4.2228495	10362.476
4.2250399	10354.045
4.2272302	10343.247
4.2294206	10334.877
4.2316109	10326.908
4.2338012	10327.354
4.2359916	10324.969
4.2381819	10321.522
4.2403723	10313.383
4.2425626	10305.058
4.2447529	10298.566
4.2469433	10292.747
4.2491336	10286.974
4.2513240	10281.013
4.2535143	10271.320
4.2557046	10262.116
4.2578950	10249.962
4.2600853	10234.779
4.2622757	10217.440
4.2644660	10202.941
4.2666564	10192.640
4.2688467	10183.771
4.2710370	10171.262
4.2732274	10155.786
4.2754177	10141.225
4.2776081	10125.792
4.2797984	10115.744
4.2819887	10109.047
4.2841791	10096.264
4.2863694	10086.289
4.2885598	10072.469
4.2907501	10061.630
4.2929404	10051.338
4.2951308	10038.332
4.2973211	10029.662
4.2995115	10020.853
4.3017018	10014.471
4.3038921	10002.376
4.3060825	9991.8563
4.3082728	9980.7833
4.3104632	9975.9365
4.3126535	9969.6477
4.3148438	9962.9712
4.3170342	9949.2830
4.3192245	9935.3853
4.3214149	9922.7743
4.3236052	9913.4633
4.3257956	9908.6029
4.3279859	9900.2380
4.3301762	9890.3514
4.3323666	9878.6483
4.3345569	9869.1056
4.3367473	9857.9847
4.3389376	9845.8277
4.3411279	9833.3784
4.3433183	9823.3330
4.3455086	9811.4244
4.3476990	9798.6315
4.3498893	9785.1350
4.3520796	9778.8848
4.3542700	9776.6072
4.3564603	9775.0532
4.3586507	9773.8642
4.3608410	9781.7474
4.3630313	9799.4984
4.3652217	9831.8174
4.3674120	9875.2496
4.3696024	9931.2288
4.3717927	9990.8009
4.3739831	10044.501
4.3761734	10078.520
4.3783637	10089.903
4.3805541	10085.994
4.3827444	10070.609
[truncated: 3,000 more rows]
