# Supplementary material for: Mechanochemically-induced glass formation from two-dimensional hybrid organic–inorganic perovskites
Source: Chem Sci. 2024 Apr 19;15(19):7198–205. doi: 10.1039/d4sc00905c (PMC11095504; doi:10.1039/d4sc00905c)
Supplement: SC-015-D4SC00905C-s002 [file SC-015-D4SC00905C-s002.zip › XRD_data_and_TOPAS_input_file/012302.xy]

0.0042531738	0.0000000
0.0064435146	0.0000000
0.0086338554	0.0000000
0.010824196	0.0000000
0.013014537	0.0000000
0.015204878	0.0000000
0.017395219	0.0000000
0.019585559	0.0000000
0.021775900	0.0000000
0.023966241	0.0000000
0.026156582	0.0000000
0.028346922	0.0000000
0.030537263	0.0000000
0.032727604	0.0000000
0.034917945	0.0000000
0.037108286	0.0000000
0.039298626	0.0000000
0.041488967	0.0000000
0.043679308	0.0000000
0.045869649	0.0000000
0.048059990	0.0000000
0.050250330	0.0000000
0.052440671	0.0000000
0.054631012	0.0000000
0.056821353	0.0000000
0.059011694	0.0000000
0.061202034	0.0000000
0.063392375	0.0000000
0.065582716	0.0000000
0.067773057	0.0000000
0.069963398	0.0000000
0.072153738	0.0000000
0.074344079	0.0000000
0.076534420	0.0000000
0.078724761	0.0000000
0.080915101	0.0000000
0.083105442	0.0000000
0.085295783	0.0000000
0.087486124	0.0000000
0.089676465	0.0000000
0.091866805	0.0000000
0.094057146	0.0000000
0.096247487	0.0000000
0.098437828	0.0000000
0.10062817	0.0000000
0.10281851	0.0000000
0.10500885	0.0000000
0.10719919	0.0000000
0.10938953	0.0000000
0.11157987	0.0000000
0.11377021	0.0000000
0.11596055	0.0000000
0.11815089	0.0000000
0.12034124	0.0000000
0.12253158	0.0000000
0.12472192	0.0000000
0.12691226	0.0000000
0.12910260	0.0000000
0.13129294	0.0000000
0.13348328	0.0000000
0.13567362	0.0000000
0.13786396	0.0000000
0.14005430	0.0000000
0.14224464	0.0000000
0.14443498	0.0000000
0.14662533	0.0000000
0.14881567	0.0000000
0.15100601	0.0000000
0.15319635	0.0000000
0.15538669	0.0000000
0.15757703	0.0000000
0.15976737	0.0000000
0.16195771	0.0000000
0.16414805	0.0000000
0.16633839	0.0000000
0.16852873	0.0000000
0.17071907	0.0000000
0.17290941	0.0000000
0.17509976	0.0000000
0.17729010	0.0000000
0.17948044	0.0000000
0.18167078	0.0000000
0.18386112	0.0000000
0.18605146	0.0000000
0.18824180	0.0000000
0.19043214	0.0000000
0.19262248	0.0000000
0.19481282	0.0000000
0.19700316	0.0000000
0.19919350	0.0000000
0.20138384	0.0000000
0.20357419	0.0000000
0.20576453	0.0000000
0.20795487	0.0000000
0.21014521	0.0000000
0.21233555	0.0000000
0.21452589	0.0000000
0.21671623	0.0000000
0.21890657	0.0000000
0.22109691	0.0000000
0.22328725	0.0000000
0.22547759	0.0000000
0.22766793	0.0000000
0.22985828	0.0000000
0.23204862	0.0000000
0.23423896	0.0000000
0.23642930	0.0000000
0.23861964	0.0000000
0.24080998	0.0000000
0.24300032	0.0000000
0.24519066	0.0000000
0.24738100	0.0000000
0.24957134	0.0000000
0.25176168	0.0000000
0.25395202	0.0000000
0.25614236	0.0000000
0.25833271	0.0000000
0.26052305	0.0000000
0.26271339	0.0000000
0.26490373	0.0000000
0.26709407	0.0000000
0.26928441	0.0000000
0.27147475	0.0000000
0.27366509	0.0000000
0.27585543	0.0000000
0.27804577	0.0000000
0.28023611	0.0000000
0.28242645	0.0000000
0.28461679	0.0000000
0.28680714	0.0000000
0.28899748	0.0000000
0.29118782	0.0000000
0.29337816	0.0000000
0.29556850	0.0000000
0.29775884	0.0000000
0.29994918	0.0000000
0.30213952	0.0000000
0.30432986	0.0000000
0.30652020	0.0000000
0.30871054	0.0000000
0.31090088	0.0000000
0.31309123	0.0000000
0.31528157	0.0000000
0.31747191	0.0000000
0.31966225	0.0000000
0.32185259	0.0000000
0.32404293	0.0000000
0.32623327	0.0000000
0.32842361	0.0000000
0.33061395	0.0000000
0.33280429	0.0000000
0.33499463	0.0000000
0.33718497	0.0000000
0.33937531	0.0000000
0.34156566	0.0000000
0.34375600	0.0000000
0.34594634	0.0000000
0.34813668	0.0000000
0.35032702	0.0000000
0.35251736	0.0000000
0.35470770	0.0000000
0.35689804	0.0000000
0.35908838	0.0000000
0.36127872	0.0000000
0.36346906	0.0000000
0.36565940	0.0000000
0.36784975	0.0000000
0.37004009	0.0000000
0.37223043	0.0000000
0.37442077	0.0000000
0.37661111	0.0000000
0.37880145	0.0000000
0.38099179	0.0000000
0.38318213	0.0000000
0.38537247	0.0000000
0.38756281	0.0000000
0.38975315	0.0000000
0.39194349	0.0000000
0.39413383	0.0000000
0.39632418	0.0000000
0.39851452	0.0000000
0.40070486	0.0000000
0.40289520	0.0000000
0.40508554	0.0000000
0.40727588	0.0000000
0.40946622	0.0000000
0.41165656	0.0000000
0.41384690	0.0000000
0.41603724	0.0000000
0.41822758	0.0000000
0.42041792	0.0000000
0.42260826	0.0000000
0.42479861	0.0000000
0.42698895	0.0000000
0.42917929	0.0000000
0.43136963	0.0000000
0.43355997	0.0000000
0.43575031	0.0000000
0.43794065	0.0000000
0.44013099	0.0000000
0.44232133	0.0000000
0.44451167	0.0000000
0.44670201	0.0000000
0.44889235	0.0000000
0.45108270	0.0000000
0.45327304	0.0000000
0.45546338	0.0000000
0.45765372	0.0000000
0.45984406	0.0000000
0.46203440	0.0000000
0.46422474	0.0000000
0.46641508	0.0000000
0.46860542	0.0000000
0.47079576	0.0000000
0.47298610	0.0000000
0.47517644	0.0000000
0.47736678	0.0000000
0.47955713	0.0000000
0.48174747	0.0000000
0.48393781	0.0000000
0.48612815	0.0000000
0.48831849	0.0000000
0.49050883	0.0000000
0.49269917	0.0000000
0.49488951	0.0000000
0.49707985	0.0000000
0.49927019	5020.1625
0.50146053	5057.8091
0.50365087	5054.5405
0.50584121	5103.0915
0.50803156	5143.5543
0.51022190	5194.0325
0.51241224	5235.2687
0.51460258	5286.3519
0.51679292	5321.5734
0.51898326	5358.8744
0.52117360	5372.7929
0.52336394	5388.6708
0.52555428	5412.0768
0.52774462	5451.3972
0.52993496	5494.9174
0.53212530	5528.1319
0.53431565	5567.0130
0.53650599	5599.3560
0.53869633	5628.1611
0.54088667	5671.1011
0.54307701	5700.5982
0.54526735	5729.5387
0.54745769	5740.9857
0.54964803	5773.0919
0.55183837	5798.7591
0.55402871	5809.7782
0.55621905	5822.3296
0.55840939	5840.7725
0.56059973	5845.5821
0.56279008	5844.4282
0.56498042	5845.8290
0.56717076	5861.1733
0.56936110	5881.5933
0.57155144	5926.2566
0.57374178	5970.8287
0.57593212	6006.0472
0.57812246	6042.9674
0.58031280	6079.4642
0.58250314	6117.2263
0.58469348	6165.3707
0.58688382	6206.1632
0.58907416	6261.7737
0.59126451	6318.2130
0.59345485	6397.2090
0.59564519	6488.0765
0.59783553	6571.9948
0.60002587	6650.2140
0.60221621	6717.1032
0.60440655	6787.3421
0.60659689	6856.9615
0.60878723	6925.5796
0.61097757	6993.5941
0.61316791	7046.3930
0.61535825	7099.1743
0.61754860	7123.9476
0.61973894	7134.9618
0.62192928	7138.7184
0.62411962	7142.3249
0.62630996	7150.7678
0.62850030	7138.8948
0.63069064	7137.0029
0.63288098	7143.5035
0.63507132	7164.0143
0.63726166	7189.0565
0.63945200	7220.5103
0.64164234	7251.7781
0.64383268	7284.1830
0.64602303	7319.0342
0.64821337	7375.6353
0.65040371	7426.0193
0.65259405	7485.7034
0.65478439	7538.2779
0.65697473	7591.7247
0.65916507	7648.0282
0.66135541	7698.6635
0.66354575	7751.9948
0.66573609	7799.0198
0.66792643	7846.7643
0.67011677	7900.3227
0.67230711	7961.3953
0.67449746	8021.9686
0.67668780	8073.4767
0.67887814	8130.8428
0.68106848	8202.5145
0.68325882	8281.6931
0.68544916	8353.6714
0.68763950	8418.0495
0.68982984	8490.5380
0.69202018	8570.0405
0.69421052	8640.4610
0.69640086	8710.4612
0.69859120	8777.8969
0.70078155	8854.4359
0.70297189	8920.3083
0.70516223	8986.8925
0.70735257	9062.2284
0.70954291	9129.7511
0.71173325	9182.6703
0.71392359	9253.2211
0.71611393	9316.5304
0.71830427	9391.2802
0.72049461	9448.0376
0.72268495	9508.7187
0.72487529	9577.4199
0.72706563	9635.4655
0.72925598	9698.8723
0.73144632	9758.1131
0.73363666	9811.5795
0.73582700	9864.1372
0.73801734	9899.6623
0.74020768	9943.9103
0.74239802	9981.7094
0.74458836	10021.356
0.74677870	10062.902
0.74896904	10104.692
0.75115938	10147.624
0.75334972	10180.946
0.75554006	10212.759
0.75773041	10227.127
0.75992075	10238.890
0.76211109	10240.757
0.76430143	10253.654
0.76649177	10252.583
0.76868211	10263.554
0.77087245	10258.739
0.77306279	10266.137
0.77525313	10258.202
0.77744347	10248.424
0.77963381	10232.278
0.78182415	10222.800
0.78401450	10211.276
0.78620484	10186.059
0.78839518	10160.315
0.79058552	10139.125
0.79277586	10109.474
0.79496620	10089.462
0.79715654	10065.836
0.79934688	10034.309
0.80153722	9994.6293
0.80372756	9955.0274
0.80591790	9926.7703
0.80810824	9892.6512
0.81029858	9849.4095
0.81248893	9808.1454
0.81467927	9769.2958
0.81686961	9733.6194
0.81905995	9701.5436
0.82125029	9669.4873
0.82344063	9638.0682
0.82563097	9606.6845
0.82782131	9573.8023
0.83001165	9534.7678
0.83220199	9489.0908
0.83439233	9442.5018
0.83658267	9393.4785
0.83877301	9342.2295
0.84096336	9303.4531
0.84315370	9259.5594
0.84534404	9224.4261
0.84753438	9191.5530
0.84972472	9165.4712
0.85191506	9139.1991
0.85410540	9105.0248
0.85629574	9073.5464
0.85848608	9043.9440
0.86067642	9026.2225
0.86286676	9001.0609
0.86505710	8973.5811
0.86724745	8947.7941
0.86943779	8928.8349
0.87162813	8905.9897
0.87381847	8880.3573
0.87600881	8863.1752
0.87819915	8846.6838
0.88038949	8831.8528
0.88257983	8805.6400
0.88477017	8786.3711
0.88696051	8773.1559
0.88915085	8759.3907
0.89134119	8740.3408
0.89353153	8715.6953
0.89572188	8710.8824
0.89791222	8692.5866
0.90010256	8693.9994
0.90229290	8694.7579
0.90448324	8690.8542
0.90667358	8684.6316
0.90886392	8675.7396
0.91105426	8668.6184
0.91324460	8658.9072
0.91543494	8655.5021
0.91762528	8651.9329
0.91981562	8649.5919
0.92200597	8636.9465
0.92419631	8624.7574
0.92638665	8622.8202
0.92857699	8624.1854
0.93076733	8630.6799
0.93295767	8634.7055
0.93514801	8642.2448
0.93733835	8642.9997
0.93952869	8647.4773
0.94171903	8640.8941
0.94390937	8645.3550
0.94609971	8650.8773
0.94829005	8659.4902
0.95048040	8675.0943
0.95267074	8683.9914
0.95486108	8698.5609
0.95705142	8708.9057
0.95924176	8719.3257
0.96143210	8723.5758
0.96362244	8724.1174
0.96581278	8732.3799
0.96800312	8731.8418
0.97019346	8739.5440
0.97238380	8758.2728
0.97457414	8773.6386
0.97676448	8794.7440
0.97895483	8809.5055
0.98114517	8816.4284
0.98333551	8835.5797
0.98552585	8839.5160
0.98771619	8859.5748
0.98990653	8860.6305
0.99209687	8872.2813
0.99428721	8888.3720
0.99647755	8897.5187
0.99866789	8912.3364
1.0008582	8931.3490
1.0030486	8951.1051
1.0052389	8968.1299
1.0074293	8981.2351
1.0096196	8996.8551
1.0118099	9016.9699
1.0140003	9038.7214
1.0161906	9061.4737
1.0183810	9082.3701
1.0205713	9101.7102
1.0227616	9119.8577
1.0249520	9137.5411
1.0271423	9162.4864
1.0293327	9183.2572
1.0315230	9198.4354
1.0337133	9213.6774
1.0359037	9234.1041
1.0380940	9261.9917
1.0402844	9283.8449
1.0424747	9313.0787
1.0446650	9337.6265
1.0468554	9359.5961
1.0490457	9382.4655
1.0512361	9411.5167
1.0534264	9440.9102
1.0556168	9458.2265
1.0578071	9471.0291
1.0599974	9487.8586
1.0621878	9503.5484
1.0643781	9523.5203
1.0665685	9537.4561
1.0687588	9567.2571
1.0709491	9591.8854
1.0731395	9619.1190
1.0753298	9644.8976
1.0775202	9673.2151
1.0797105	9699.6213
1.0819008	9733.4631
1.0840912	9758.2429
1.0862815	9785.7329
1.0884719	9806.5813
1.0906622	9821.6018
1.0928525	9851.0814
1.0950429	9879.1075
1.0972332	9915.1132
1.0994236	9944.5525
1.1016139	9961.3094
1.1038043	9974.9268
1.1059946	9993.9814
1.1081849	10025.039
1.1103753	10050.615
1.1125656	10075.755
1.1147560	10098.820
1.1169463	10127.972
1.1191366	10166.590
1.1213270	10195.679
1.1235173	10224.089
1.1257077	10241.754
1.1278980	10266.838
1.1300883	10294.658
1.1322787	10324.434
1.1344690	10357.091
1.1366594	10388.197
1.1388497	10416.918
1.1410400	10443.426
1.1432304	10469.019
1.1454207	10490.876
1.1476111	10520.006
1.1498014	10545.584
1.1519917	10583.694
1.1541821	10607.173
1.1563724	10629.181
1.1585628	10641.791
1.1607531	10666.485
1.1629435	10697.984
1.1651338	10734.940
1.1673241	10779.164
1.1695145	10810.181
1.1717048	10835.970
1.1738952	10860.670
1.1760855	10891.245
1.1782758	10936.202
1.1804662	10968.322
1.1826565	10996.808
1.1848469	11025.244
1.1870372	11054.435
1.1892275	11090.060
1.1914179	11111.682
1.1936082	11147.876
1.1957986	11171.543
1.1979889	11205.100
1.2001792	11231.796
1.2023696	11256.494
1.2045599	11294.660
1.2067503	11333.547
1.2089406	11370.262
1.2111309	11403.541
1.2133213	11435.129
1.2155116	11470.114
1.2177020	11505.854
1.2198923	11540.732
1.2220827	11570.652
1.2242730	11599.755
1.2264633	11627.442
1.2286537	11659.962
1.2308440	11691.962
1.2330344	11722.523
1.2352247	11751.387
1.2374150	11770.414
1.2396054	11796.491
1.2417957	11821.366
1.2439861	11859.335
1.2461764	11887.368
1.2483667	11910.341
1.2505571	11933.189
1.2527474	11961.866
1.2549378	12003.863
1.2571281	12036.474
1.2593184	12075.474
1.2615088	12098.706
1.2636991	12132.443
1.2658895	12161.675
1.2680798	12198.483
1.2702702	12240.324
1.2724605	12284.659
1.2746508	12327.748
1.2768412	12367.219
1.2790315	12407.331
1.2812219	12453.237
1.2834122	12486.106
1.2856025	12523.905
1.2877929	12558.106
1.2899832	12598.362
1.2921736	12627.189
1.2943639	12662.453
1.2965542	12694.038
1.2987446	12730.499
1.3009349	12775.607
1.3031253	12812.834
1.3053156	12850.039
1.3075059	12884.612
1.3096963	12919.930
1.3118866	12964.051
1.3140770	13006.648
1.3162673	13053.598
1.3184576	13096.181
1.3206480	13147.429
1.3228383	13192.744
1.3250287	13242.755
1.3272190	13277.997
1.3294094	13321.192
1.3315997	13359.894
1.3337900	13397.827
1.3359804	13439.622
1.3381707	13489.718
1.3403611	13537.014
1.3425514	13584.750
1.3447417	13623.690
1.3469321	13668.575
1.3491224	13703.568
1.3513128	13755.189
1.3535031	13797.067
1.3556934	13834.610
1.3578838	13875.879
1.3600741	13920.943
1.3622645	13975.610
1.3644548	14020.524
1.3666451	14075.297
1.3688355	14122.910
1.3710258	14180.026
1.3732162	14225.283
1.3754065	14275.559
1.3775968	14322.593
1.3797872	14361.481
1.3819775	14403.629
1.3841679	14451.886
1.3863582	14507.036
1.3885486	14558.342
1.3907389	14606.579
1.3929292	14659.823
1.3951196	14718.311
1.3973099	14771.515
1.3995003	14826.411
1.4016906	14881.671
1.4038809	14939.532
1.4060713	14994.421
1.4082616	15044.890
1.4104520	15103.511
1.4126423	15165.551
1.4148326	15227.518
1.4170230	15297.627
1.4192133	15357.771
1.4214037	15427.811
1.4235940	15488.676
1.4257843	15542.394
1.4279747	15601.573
1.4301650	15657.146
1.4323554	15717.997
1.4345457	15780.819
1.4367361	15837.216
1.4389264	15897.444
1.4411167	15959.010
1.4433071	16031.135
1.4454974	16093.621
1.4476878	16153.589
1.4498781	16213.758
1.4520684	16281.129
1.4542588	16352.103
1.4564491	16413.821
1.4586395	16475.431
1.4608298	16541.364
1.4630201	16611.092
1.4652105	16688.295
1.4674008	16752.545
1.4695912	16819.912
1.4717815	16891.539
1.4739718	16964.342
1.4761622	17032.641
1.4783525	17093.678
1.4805429	17157.852
1.4827332	17234.310
1.4849235	17311.640
1.4871139	17384.257
1.4893042	17444.893
1.4914946	17513.187
1.4936849	17588.810
1.4958753	17671.618
1.4980656	17759.645
1.5002559	17835.288
1.5024463	17916.522
1.5046366	17988.810
1.5068270	18067.527
1.5090173	18147.312
1.5112076	18221.911
1.5133980	18297.265
1.5155883	18374.050
1.5177787	18443.051
1.5199690	18516.758
1.5221593	18590.806
1.5243497	18680.866
1.5265400	18755.605
1.5287304	18832.010
1.5309207	18908.585
1.5331110	18992.338
1.5353014	19082.334
1.5374917	19167.623
1.5396821	19267.641
1.5418724	19351.800
1.5440627	19438.419
1.5462531	19517.525
1.5484434	19596.769
1.5506338	19671.921
1.5528241	19753.088
1.5550145	19832.039
1.5572048	19910.237
1.5593951	19994.424
1.5615855	20068.320
1.5637758	20142.443
1.5659662	20230.874
1.5681565	20323.692
1.5703468	20419.264
1.5725372	20509.762
1.5747275	20612.333
1.5769179	20700.016
1.5791082	20796.176
1.5812985	20872.699
1.5834889	20946.978
1.5856792	21023.046
1.5878696	21103.179
1.5900599	21179.569
1.5922502	21260.042
1.5944406	21336.494
1.5966309	21426.194
1.5988213	21509.128
1.6010116	21600.066
1.6032020	21677.334
1.6053923	21763.928
1.6075826	21844.789
1.6097730	21925.022
1.6119633	22014.330
1.6141537	22093.846
1.6163440	22173.261
1.6185343	22245.878
1.6207247	22323.528
1.6229150	22405.355
1.6251054	22483.838
1.6272957	22570.909
1.6294860	22652.998
1.6316764	22731.246
1.6338667	22809.939
1.6360571	22887.209
1.6382474	22974.320
1.6404377	23046.179
1.6426281	23128.764
1.6448184	23201.252
1.6470088	23286.263
1.6491991	23372.452
1.6513894	23442.279
1.6535798	23522.142
1.6557701	23584.542
1.6579605	23659.390
1.6601508	23731.034
1.6623412	23808.057
1.6645315	23890.570
1.6667218	23968.601
1.6689122	24044.120
1.6711025	24116.506
1.6732929	24182.717
1.6754832	24248.156
1.6776735	24307.198
1.6798639	24378.107
1.6820542	24441.264
1.6842446	24509.775
1.6864349	24578.474
1.6886252	24652.925
1.6908156	24725.573
1.6930059	24786.783
1.6951963	24844.616
1.6973866	24892.185
1.6995769	24951.875
1.7017673	24998.741
1.7039576	25049.841
1.7061480	25100.294
1.7083383	25162.491
1.7105286	25226.066
1.7127190	25276.882
1.7149093	25327.456
1.7170997	25374.771
1.7192900	25429.499
1.7214804	25477.339
1.7236707	25525.545
1.7258610	25575.511
1.7280514	25619.933
1.7302417	25671.776
1.7324321	25713.530
1.7346224	25748.062
1.7368127	25791.937
1.7390031	25836.205
1.7411934	25892.973
1.7433838	25937.646
1.7455741	25970.432
1.7477644	25997.145
1.7499548	26020.311
1.7521451	26052.840
1.7543355	26079.259
1.7565258	26109.537
1.7587161	26136.428
1.7609065	26157.499
1.7630968	26180.782
1.7652872	26210.675
1.7674775	26244.829
1.7696679	26286.336
1.7718582	26316.387
1.7740485	26342.046
1.7762389	26361.737
1.7784292	26383.255
1.7806196	26403.829
1.7828099	26429.583
1.7850002	26448.882
1.7871906	26463.622
1.7893809	26480.734
1.7915713	26495.637
1.7937616	26509.768
1.7959519	26510.044
1.7981423	26506.905
1.8003326	26502.668
1.8025230	26501.448
1.8047133	26512.731
1.8069036	26523.385
1.8090940	26532.687
1.8112843	26539.236
1.8134747	26545.310
1.8156650	26540.977
1.8178553	26540.981
1.8200457	26540.744
1.8222360	26546.928
1.8244264	26544.513
1.8266167	26547.016
1.8288071	26540.232
1.8309974	26535.942
1.8331877	26528.105
1.8353781	26522.392
1.8375684	26517.231
1.8397588	26508.103
1.8419491	26500.562
1.8441394	26495.058
1.8463298	26483.434
1.8485201	26473.077
1.8507105	26455.992
1.8529008	26446.681
1.8550911	26439.646
1.8572815	26416.503
1.8594718	26399.115
1.8616622	26376.512
1.8638525	26362.886
1.8660428	26350.524
1.8682332	26335.267
1.8704235	26321.076
1.8726139	26299.542
1.8748042	26278.793
1.8769945	26250.902
1.8791849	26234.774
1.8813752	26205.735
1.8835656	26174.372
1.8857559	26148.251
1.8879463	26123.892
1.8901366	26106.700
1.8923269	26087.919
1.8945173	26061.890
1.8967076	26038.886
1.8988980	26009.409
1.9010883	25979.649
1.9032786	25942.889
1.9054690	25914.438
1.9076593	25886.954
1.9098497	25859.767
1.9120400	25826.466
1.9142303	25784.037
1.9164207	25739.794
1.9186110	25702.121
1.9208014	25663.091
1.9229917	25634.771
1.9251820	25602.173
1.9273724	25571.815
1.9295627	25536.742
1.9317531	25507.389
1.9339434	25481.343
1.9361338	25445.574
1.9383241	25411.430
1.9405144	25364.396
1.9427048	25324.090
1.9448951	25289.027
1.9470855	25255.859
1.9492758	25221.239
1.9514661	25186.591
1.9536565	25159.659
1.9558468	25120.028
1.9580372	25086.948
1.9602275	25040.230
1.9624178	25005.631
1.9646082	24964.038
1.9667985	24932.898
1.9689889	24904.168
1.9711792	24869.130
1.9733695	24821.510
1.9755599	24774.898
1.9777502	24728.342
1.9799406	24688.272
1.9821309	24653.884
1.9843212	24620.454
1.9865116	24582.062
1.9887019	24534.786
1.9908923	24496.752
1.9930826	24456.925
1.9952730	24421.003
1.9974633	24380.664
1.9996536	24342.201
2.0018440	24306.586
2.0040343	24268.804
2.0062247	24238.407
2.0084150	24206.413
2.0106053	24167.463
2.0127957	24124.817
2.0149860	24074.749
2.0171764	24031.460
2.0193667	23981.546
2.0215570	23932.065
2.0237474	23885.902
2.0259377	23845.715
2.0281281	23811.785
2.0303184	23767.009
2.0325087	23724.420
2.0346991	23679.654
2.0368894	23635.188
2.0390798	23595.054
2.0412701	23545.851
2.0434604	23500.536
2.0456508	23441.371
2.0478411	23391.523
2.0500315	23350.293
2.0522218	23309.597
2.0544122	23269.646
2.0566025	23222.099
2.0587928	23179.193
2.0609832	23138.767
2.0631735	23098.989
2.0653639	23058.646
2.0675542	23007.174
2.0697445	22959.261
2.0719349	22900.587
2.0741252	22858.039
2.0763156	22817.725
2.0785059	22777.815
2.0806962	22739.806
2.0828866	22686.880
2.0850769	22639.338
2.0872673	22584.293
2.0894576	22538.532
2.0916479	22496.300
2.0938383	22447.260
2.0960286	22402.235
2.0982190	22350.353
2.1004093	22308.650
2.1025997	22273.106
2.1047900	22238.805
2.1069803	22198.905
2.1091707	22146.286
2.1113610	22096.676
2.1135514	22044.385
2.1157417	21995.039
2.1179320	21954.776
2.1201224	21905.499
2.1223127	21870.376
2.1245031	21823.484
2.1266934	21782.449
2.1288837	21739.598
2.1310741	21691.660
2.1332644	21646.054
2.1354548	21597.950
2.1376451	21557.073
2.1398354	21514.957
2.1420258	21468.319
2.1442161	21424.700
2.1464065	21377.026
2.1485968	21337.717
2.1507871	21286.738
2.1529775	21239.350
2.1551678	21196.138
2.1573582	21148.879
2.1595485	21110.129
2.1617389	21070.315
2.1639292	21027.705
2.1661195	20992.800
2.1683099	20952.995
2.1705002	20915.030
2.1726906	20868.255
2.1748809	20828.697
2.1770712	20783.065
2.1792616	20735.379
2.1814519	20695.662
2.1836423	20650.760
2.1858326	20610.310
2.1880229	20564.034
2.1902133	20518.899
2.1924036	20482.830
2.1945940	20444.893
2.1967843	20406.292
2.1989746	20359.283
2.2011650	20319.465
2.2033553	20277.437
2.2055457	20234.310
2.2077360	20185.899
2.2099263	20136.211
2.2121167	20092.642
2.2143070	20049.479
2.2164974	20006.806
2.2186877	19961.884
2.2208781	19912.350
2.2230684	19869.501
2.2252587	19822.208
2.2274491	19773.084
2.2296394	19736.055
2.2318298	19693.105
2.2340201	19658.136
2.2362104	19612.417
2.2384008	19575.380
2.2405911	19536.338
2.2427815	19496.202
2.2449718	19450.778
2.2471621	19405.000
2.2493525	19362.677
2.2515428	19315.058
2.2537332	19269.587
2.2559235	19227.246
2.2581138	19179.292
2.2603042	19134.475
2.2624945	19089.725
2.2646849	19053.264
2.2668752	19016.472
2.2690656	18975.254
2.2712559	18930.149
2.2734462	18886.539
2.2756366	18845.753
2.2778269	18806.479
2.2800173	18761.665
2.2822076	18722.851
2.2843979	18685.686
2.2865883	18656.315
2.2887786	18618.760
2.2909690	18578.043
2.2931593	18535.976
2.2953496	18492.545
2.2975400	18451.659
2.2997303	18402.870
2.3019207	18354.822
2.3041110	18310.337
2.3063013	18266.589
2.3084917	18235.045
2.3106820	18196.901
2.3128724	18153.425
2.3150627	18109.007
2.3172530	18073.189
2.3194434	18035.056
2.3216337	17994.293
2.3238241	17958.871
2.3260144	17915.469
2.3282048	17869.484
2.3303951	17820.402
2.3325854	17776.379
2.3347758	17739.197
2.3369661	17694.584
2.3391565	17660.336
2.3413468	17622.035
2.3435371	17583.491
2.3457275	17544.883
2.3479178	17501.948
2.3501082	17461.347
2.3522985	17413.777
2.3544888	17369.182
2.3566792	17322.435
2.3588695	17277.822
2.3610599	17233.766
2.3632502	17192.387
2.3654405	17152.859
2.3676309	17114.180
2.3698212	17072.659
2.3720116	17031.497
2.3742019	16988.134
2.3763922	16944.345
2.3785826	16900.893
2.3807729	16860.731
2.3829633	16828.005
2.3851536	16790.751
2.3873440	16755.817
2.3895343	16721.618
2.3917246	16691.003
2.3939150	16657.904
2.3961053	16621.482
2.3982957	16582.790
2.4004860	16544.621
2.4026763	16508.549
2.4048667	16474.163
2.4070570	16437.424
2.4092474	16401.790
2.4114377	16363.050
2.4136280	16324.520
2.4158184	16288.757
2.4180087	16250.620
2.4201991	16219.615
2.4223894	16179.675
2.4245797	16144.747
2.4267701	16109.115
2.4289604	16074.498
2.4311508	16040.449
2.4333411	15996.629
2.4355315	15955.581
2.4377218	15913.367
2.4399121	15873.644
2.4421025	15834.036
2.4442928	15791.734
2.4464832	15754.365
2.4486735	15717.314
2.4508638	15683.044
2.4530542	15651.472
2.4552445	15617.774
2.4574349	15581.098
2.4596252	15546.095
2.4618155	15509.053
2.4640059	15475.500
2.4661962	15441.282
2.4683866	15407.334
2.4705769	15371.172
2.4727672	15338.921
2.4749576	15306.110
2.4771479	15272.118
2.4793383	15229.213
2.4815286	15189.065
2.4837189	15149.460
2.4859093	15114.594
2.4880996	15076.916
2.4902900	15041.228
2.4924803	15002.150
2.4946707	14967.404
2.4968610	14932.057
2.4990513	14898.363
2.5012417	14864.997
2.5034320	14829.004
2.5056224	14794.985
2.5078127	14759.286
2.5100030	14718.745
2.5121934	14680.970
2.5143837	14645.015
2.5165741	14610.256
2.5187644	14570.561
2.5209547	14531.100
2.5231451	14494.600
2.5253354	14463.061
2.5275258	14428.626
2.5297161	14394.370
2.5319064	14361.971
2.5340968	14324.396
2.5362871	14290.781
2.5384775	14256.633
2.5406678	14229.345
2.5428582	14194.103
2.5450485	14156.497
2.5472388	14116.316
2.5494292	14077.195
2.5516195	14046.264
2.5538099	14020.170
2.5560002	13991.461
2.5581905	13955.120
2.5603809	13917.128
2.5625712	13886.695
2.5647616	13858.811
2.5669519	13829.797
2.5691422	13798.835
2.5713326	13765.582
2.5735229	13735.622
2.5757133	13703.312
2.5779036	13671.937
2.5800939	13633.910
2.5822843	13601.920
2.5844746	13568.852
2.5866650	13539.863
2.5888553	13506.293
2.5910456	13471.792
2.5932360	13434.687
2.5954263	13406.312
2.5976167	13377.363
2.5998070	13348.921
2.6019974	13319.153
2.6041877	13288.310
2.6063780	13255.390
2.6085684	13222.404
2.6107587	13183.286
2.6129491	13149.093
2.6151394	13114.642
2.6173297	13083.314
2.6195201	13048.924
2.6217104	13017.697
2.6239008	12988.640
2.6260911	12961.248
2.6282814	12931.920
2.6304718	12898.301
2.6326621	12868.010
2.6348525	12838.240
2.6370428	12813.445
2.6392331	12785.611
2.6414235	12751.746
2.6436138	12712.738
2.6458042	12667.944
2.6479945	12633.619
2.6501848	12598.058
2.6523752	12567.558
2.6545655	12535.564
2.6567559	12506.295
2.6589462	12472.717
2.6611366	12438.364
2.6633269	12409.582
2.6655172	12379.788
2.6677076	12351.158
2.6698979	12320.186
2.6720883	12288.347
2.6742786	12256.397
2.6764689	12228.217
2.6786593	12196.277
2.6808496	12168.882
2.6830400	12141.562
2.6852303	12105.664
2.6874206	12071.521
2.6896110	12041.421
2.6918013	12011.125
2.6939917	11981.398
2.6961820	11951.983
2.6983723	11930.356
2.7005627	11904.210
2.7027530	11876.042
2.7049434	11846.008
2.7071337	11822.204
2.7093241	11794.964
2.7115144	11764.805
2.7137047	11732.804
2.7158951	11707.958
2.7180854	11684.967
2.7202758	11662.467
2.7224661	11641.287
2.7246564	11622.246
2.7268468	11614.778
2.7290371	11617.863
2.7312275	11631.383
2.7334178	11651.459
2.7356081	11681.182
2.7377985	11703.571
2.7399888	11714.422
2.7421792	11710.657
2.7443695	11698.660
2.7465598	11677.661
2.7487502	11653.082
2.7509405	11629.162
2.7531309	11602.466
2.7553212	11573.924
2.7575115	11533.509
2.7597019	11494.433
2.7618922	11454.834
2.7640826	11406.982
2.7662729	11350.485
2.7684633	11282.523
2.7706536	11206.253
2.7728439	11129.207
2.7750343	11060.637
2.7772246	11006.808
2.7794150	10960.541
2.7816053	10923.881
2.7837956	10891.408
2.7859860	10865.816
2.7881763	10841.337
2.7903667	10814.444
2.7925570	10780.038
2.7947473	10745.803
2.7969377	10715.996
2.7991280	10695.274
2.8013184	10675.351
2.8035087	10653.909
2.8056990	10633.346
2.8078894	10607.126
2.8100797	10586.747
2.8122701	10558.433
2.8144604	10530.148
2.8166507	10507.098
2.8188411	10480.855
2.8210314	10460.040
2.8232218	10438.807
2.8254121	10416.746
2.8276025	10391.586
2.8297928	10365.231
2.8319831	10341.142
2.8341735	10316.040
2.8363638	10294.889
2.8385542	10270.211
2.8407445	10241.930
2.8429348	10218.313
2.8451252	10195.967
2.8473155	10178.279
2.8495059	10156.399
2.8516962	10134.368
2.8538865	10110.974
2.8560769	10085.762
2.8582672	10066.257
2.8604576	10044.567
2.8626479	10024.646
2.8648382	10006.946
2.8670286	9986.5527
2.8692189	9970.8300
2.8714093	9949.7122
2.8735996	9931.8940
2.8757900	9909.7736
2.8779803	9886.5561
2.8801706	9861.1054
2.8823610	9837.3149
2.8845513	9820.4417
2.8867417	9803.2672
2.8889320	9785.5116
2.8911223	9764.4768
2.8933127	9742.9258
2.8955030	9723.3458
2.8976934	9700.5746
2.8998837	9681.9141
2.9020740	9664.7759
2.9042644	9645.3011
2.9064547	9627.9565
2.9086451	9611.3925
2.9108354	9598.2720
2.9130257	9575.1356
2.9152161	9556.0364
2.9174064	9537.6908
2.9195968	9522.0054
2.9217871	9504.1694
2.9239774	9485.7305
2.9261678	9470.1122
2.9283581	9453.0896
2.9305485	9432.1559
2.9327388	9416.6107
2.9349292	9399.5448
2.9371195	9383.5565
2.9393098	9368.1547
2.9415002	9351.6442
2.9436905	9337.3748
2.9458809	9318.9008
2.9480712	9296.9551
2.9502615	9277.4113
2.9524519	9256.8544
2.9546422	9244.0988
2.9568326	9232.7159
2.9590229	9221.5573
2.9612132	9202.4771
2.9634036	9188.9344
2.9655939	9175.0989
2.9677843	9162.1170
2.9699746	9148.4114
2.9721649	9134.2588
2.9743553	9117.8755
2.9765456	9103.0868
2.9787360	9086.0313
2.9809263	9073.0704
2.9831166	9063.5094
2.9853070	9048.6490
2.9874973	9040.1058
2.9896877	9021.9406
2.9918780	9012.5939
2.9940684	8996.1114
2.9962587	8983.6205
2.9984490	8963.2304
3.0006394	8948.7569
3.0028297	8937.4966
3.0050201	8929.3468
3.0072104	8924.2431
3.0094007	8923.6135
3.0115911	8928.2211
3.0137814	8939.6472
3.0159718	8946.3784
3.0181621	8943.9149
3.0203524	8926.6733
3.0225428	8912.6424
3.0247331	8891.8526
3.0269235	8872.3142
3.0291138	8857.7709
3.0313041	8842.3366
3.0334945	8826.0099
3.0356848	8812.6364
3.0378752	8804.1691
3.0400655	8801.1346
3.0422559	8790.6782
3.0444462	8779.6674
3.0466365	8760.8752
3.0488269	8743.6742
3.0510172	8724.7684
3.0532076	8708.1031
3.0553979	8698.4773
3.0575882	8689.5884
3.0597786	8687.8394
3.0619689	8684.0511
3.0641593	8680.3830
3.0663496	8676.4740
3.0685399	8672.8862
3.0707303	8668.2772
3.0729206	8661.9155
3.0751110	8646.7710
3.0773013	8633.4739
3.0794916	8616.0475
3.0816820	8605.4013
3.0838723	8595.4803
3.0860627	8589.1339
3.0882530	8577.7923
3.0904433	8567.7190
3.0926337	8553.8257
3.0948240	8539.9231
3.0970144	8526.8335
3.0992047	8515.1838
3.1013951	8497.1935
3.1035854	8482.0388
3.1057757	8469.1944
3.1079661	8461.6616
3.1101564	8455.9322
3.1123468	8441.1074
3.1145371	8431.7001
3.1167274	8420.0638
3.1189178	8412.1554
3.1211081	8405.0763
3.1232985	8399.7911
3.1254888	8396.5057
3.1276791	8390.9534
3.1298695	8383.8886
3.1320598	8374.7377
3.1342502	8368.0360
3.1364405	8361.8673
3.1386308	8354.4594
3.1408212	8347.2775
3.1430115	8340.2455
3.1452019	8336.5539
3.1473922	8331.1694
3.1495825	8327.6785
3.1517729	8322.5431
3.1539632	8314.0607
3.1561536	8302.6529
3.1583439	8293.9421
3.1605343	8291.7356
3.1627246	8292.3888
3.1649149	8293.2373
3.1671053	8290.1912
3.1692956	8288.0196
3.1714860	8287.5034
3.1736763	8288.7222
3.1758666	8286.6683
3.1780570	8283.5206
3.1802473	8278.3865
3.1824377	8270.5188
3.1846280	8262.3973
3.1868183	8256.3478
3.1890087	8256.0159
3.1911990	8254.3402
3.1933894	8255.1129
3.1955797	8251.1332
3.1977700	8244.9212
3.1999604	8242.4096
3.2021507	8233.6167
3.2043411	8227.8441
3.2065314	8224.9265
3.2087218	8221.9520
3.2109121	8216.2831
3.2131024	8208.8839
3.2152928	8205.3434
3.2174831	8202.3356
3.2196735	8206.0306
3.2218638	8210.6039
3.2240541	8208.5789
3.2262445	8208.0792
3.2284348	8207.2160
3.2306252	8202.7271
3.2328155	8202.1786
3.2350058	8196.7784
3.2371962	8199.9876
3.2393865	8196.4398
3.2415769	8198.5961
3.2437672	8200.0465
3.2459575	8199.9466
3.2481479	8204.1034
3.2503382	8200.1723
3.2525286	8196.8554
3.2547189	8191.9658
3.2569092	8185.0197
3.2590996	8186.9535
3.2612899	8187.9714
3.2634803	8190.1424
3.2656706	8191.5784
3.2678610	8191.1763
3.2700513	8195.1033
3.2722416	8195.4695
3.2744320	8197.1815
3.2766223	8200.1581
3.2788127	8203.9565
3.2810030	8209.2821
3.2831933	8208.6401
3.2853837	8209.3084
3.2875740	8204.7377
3.2897644	8202.2605
3.2919547	8201.5649
3.2941450	8200.9998
3.2963354	8206.3669
3.2985257	8210.6618
3.3007161	8214.8915
3.3029064	8217.6623
3.3050967	8220.1983
3.3072871	8226.4190
3.3094774	8227.5865
3.3116678	8230.3630
3.3138581	8227.4552
3.3160484	8231.7707
3.3182388	8239.1683
3.3204291	8244.2246
3.3226195	8247.3159
3.3248098	8248.9561
3.3270002	8255.9901
3.3291905	8262.4034
3.3313808	8263.1575
3.3335712	8264.2589
3.3357615	8266.2815
3.3379519	8269.3665
3.3401422	8267.8796
3.3423325	8268.5619
3.3445229	8270.8280
3.3467132	8272.0025
3.3489036	8278.6627
3.3510939	8283.5774
3.3532842	8287.7073
3.3554746	8287.5997
3.3576649	8284.9637
3.3598553	8288.5392
3.3620456	8292.1627
3.3642359	8300.8831
3.3664263	8306.6213
3.3686166	8310.9193
3.3708070	8318.4912
3.3729973	8325.1690
3.3751877	8330.8380
3.3773780	8331.3018
3.3795683	8334.6624
3.3817587	8340.3151
3.3839490	8345.3664
3.3861394	8348.9760
3.3883297	8352.9850
3.3905200	8356.7540
3.3927104	8360.8425
3.3949007	8365.8522
3.3970911	8370.4739
3.3992814	8378.3409
3.4014717	8388.4174
3.4036621	8397.6600
3.4058524	8402.4819
3.4080428	8408.4367
3.4102331	8411.6447
3.4124234	8420.3302
3.4146138	8427.6275
3.4168041	8435.8327
3.4189945	8445.6968
3.4211848	8454.3286
3.4233751	8463.4827
3.4255655	8469.5592
3.4277558	8478.3269
3.4299462	8487.9342
3.4321365	8495.2968
3.4343269	8502.0832
3.4365172	8507.2765
3.4387075	8513.8794
3.4408979	8522.5147
3.4430882	8528.1179
3.4452786	8537.0738
3.4474689	8542.1267
3.4496592	8554.9268
3.4518496	8566.3060
3.4540399	8577.4253
3.4562303	8587.0534
3.4584206	8594.9974
3.4606109	8600.5276
3.4628013	8605.7699
3.4649916	8610.7904
3.4671820	8621.7535
3.4693723	8631.0865
3.4715626	8638.6361
3.4737530	8643.9774
3.4759433	8649.0025
3.4781337	8661.3532
3.4803240	8678.5143
3.4825143	8693.7234
3.4847047	8699.8841
3.4868950	8701.4796
3.4890854	8710.6105
3.4912757	8719.9240
3.4934661	8730.9526
3.4956564	8739.9441
3.4978467	8748.9960
3.5000371	8760.7396
3.5022274	8774.2493
3.5044178	8788.6692
3.5066081	8803.0095
3.5087984	8814.3381
3.5109888	8824.8770
3.5131791	8833.5836
3.5153695	8841.5844
3.5175598	8847.7027
3.5197501	8857.0952
3.5219405	8863.1175
3.5241308	8875.5002
3.5263212	8883.8914
3.5285115	8897.3367
3.5307018	8908.4652
3.5328922	8921.9154
3.5350825	8933.6882
3.5372729	8947.1153
3.5394632	8958.4279
3.5416536	8970.8550
3.5438439	8983.6830
3.5460342	8993.0223
3.5482246	9003.4330
3.5504149	9011.6539
3.5526053	9020.8175
3.5547956	9026.1007
3.5569859	9039.1773
3.5591763	9054.3170
3.5613666	9068.3986
3.5635570	9078.2629
3.5657473	9085.2469
3.5679376	9098.1023
3.5701280	9115.0009
3.5723183	9133.0087
3.5745087	9153.0492
3.5766990	9176.4908
3.5788893	9203.4279
3.5810797	9234.0006
3.5832700	9265.9177
3.5854604	9294.7701
3.5876507	9317.3278
3.5898410	9333.7425
3.5920314	9350.6150
3.5942217	9358.7964
3.5964121	9370.2962
3.5986024	9380.5830
3.6007928	9396.2960
3.6029831	9409.9910
3.6051734	9420.7066
3.6073638	9432.9391
3.6095541	9444.0131
3.6117445	9454.4110
3.6139348	9451.9066
3.6161251	9448.8460
3.6183155	9441.3378
3.6205058	9437.9687
3.6226962	9429.9050
3.6248865	9430.8977
3.6270768	9433.5997
3.6292672	9439.3062
3.6314575	9446.1291
3.6336479	9453.7573
3.6358382	9463.1196
3.6380285	9477.3839
3.6402189	9491.6462
3.6424092	9505.7187
3.6445996	9517.6229
3.6467899	9527.9639
3.6489802	9544.2221
3.6511706	9558.1622
3.6533609	9571.3468
3.6555513	9582.1438
3.6577416	9593.0253
3.6599320	9605.2374
3.6621223	9620.9419
3.6643126	9634.1289
3.6665030	9645.4196
3.6686933	9653.6409
3.6708837	9666.6129
3.6730740	9678.2133
3.6752643	9691.7165
3.6774547	9705.5101
3.6796450	9719.0556
3.6818354	9728.1881
3.6840257	9736.0925
3.6862160	9745.9077
3.6884064	9758.2989
3.6905967	9770.9653
3.6927871	9783.8443
3.6949774	9796.8887
3.6971677	9810.3852
3.6993581	9824.3372
3.7015484	9835.3386
3.7037388	9846.5568
3.7059291	9862.2983
3.7081195	9875.2960
3.7103098	9888.1035
3.7125001	9902.1345
3.7146905	9908.4541
3.7168808	9922.5985
3.7190712	9933.5401
3.7212615	9944.7056
3.7234518	9950.8409
3.7256422	9957.2300
3.7278325	9965.8304
3.7300229	9978.7945
3.7322132	9989.0588
3.7344035	10003.094
3.7365939	10016.395
3.7387842	10031.677
3.7409746	10043.932
3.7431649	10059.856
3.7453552	10073.849
3.7475456	10084.529
3.7497359	10093.191
3.7519263	10102.873
3.7541166	10115.255
3.7563069	10123.384
3.7584973	10131.039
3.7606876	10142.191
3.7628780	10150.138
3.7650683	10164.606
3.7672587	10175.165
3.7694490	10189.412
3.7716393	10202.679
3.7738297	10213.660
3.7760200	10223.203
3.7782104	10234.484
3.7804007	10245.322
3.7825910	10258.164
3.7847814	10269.328
3.7869717	10280.491
3.7891621	10291.662
3.7913524	10300.935
3.7935427	10309.853
3.7957331	10318.288
3.7979234	10330.418
3.8001138	10337.414
3.8023041	10347.521
3.8044944	10358.740
3.8066848	10368.051
3.8088751	10377.241
3.8110655	10387.724
3.8132558	10401.055
3.8154461	10412.137
3.8176365	10420.572
3.8198268	10428.233
3.8220172	10435.031
3.8242075	10446.451
3.8263979	10453.712
3.8285882	10461.864
3.8307785	10467.975
3.8329689	10476.525
3.8351592	10479.020
3.8373496	10485.431
3.8395399	10494.248
3.8417302	10505.402
3.8439206	10512.426
3.8461109	10523.871
3.8483013	10529.882
3.8504916	10536.543
3.8526819	10546.696
3.8548723	10557.381
3.8570626	10569.001
3.8592530	10580.632
3.8614433	10594.071
3.8636336	10613.590
3.8658240	10638.230
3.8680143	10664.862
3.8702047	10696.587
3.8723950	10732.453
3.8745854	10767.542
3.8767757	10797.239
3.8789660	10822.250
3.8811564	10843.123
3.8833467	10863.167
3.8855371	10874.002
3.8877274	10881.229
3.8899177	10886.471
3.8921081	10896.438
3.8942984	10902.516
3.8964888	10905.143
3.8986791	10905.889
3.9008694	10905.837
3.9030598	10897.384
3.9052501	10881.631
3.9074405	10860.070
3.9096308	10837.893
3.9118211	10817.883
3.9140115	10798.384
3.9162018	10784.452
3.9183922	10776.366
3.9205825	10773.585
3.9227728	10773.020
3.9249632	10774.925
3.9271535	10775.547
3.9293439	10773.383
3.9315342	10772.716
3.9337246	10775.609
3.9359149	10782.048
3.9381052	10784.417
3.9402956	10785.018
3.9424859	10787.578
3.9446763	10787.714
3.9468666	10787.472
3.9490569	10788.974
3.9512473	10792.256
3.9534376	10795.841
3.9556280	10798.981
3.9578183	10802.531
3.9600086	10807.342
3.9621990	10810.710
3.9643893	10811.600
3.9665797	10813.572
3.9687700	10815.150
3.9709603	10817.911
3.9731507	10821.420
3.9753410	10820.298
3.9775314	10820.689
3.9797217	10821.143
3.9819120	10824.599
3.9841024	10823.726
3.9862927	10827.878
3.9884831	10830.717
3.9906734	10835.302
3.9928638	10835.485
3.9950541	10833.371
3.9972444	10837.291
3.9994348	10839.337
4.0016251	10840.950
4.0038155	10842.374
4.0060058	10844.565
4.0081961	10845.889
4.0103865	10848.829
4.0125768	10847.681
4.0147672	10850.048
4.0169575	10847.079
4.0191478	10849.004
4.0213382	10849.820
4.0235285	10851.927
4.0257189	10854.166
4.0279092	10855.208
4.0300995	10860.634
4.0322899	10866.129
4.0344802	10872.853
4.0366706	10881.093
4.0388609	10884.731
4.0410513	10885.916
4.0432416	10890.651
4.0454319	10901.005
4.0476223	10912.659
4.0498126	10934.048
4.0520030	10955.254
4.0541933	10978.200
4.0563836	10998.634
4.0585740	11013.126
4.0607643	11016.609
4.0629547	11009.846
4.0651450	11003.497
4.0673353	10990.741
4.0695257	10981.119
4.0717160	10970.228
4.0739064	10962.533
4.0760967	10957.111
4.0782870	10951.158
4.0804774	10944.892
4.0826677	10937.808
4.0848581	10928.681
4.0870484	10914.863
4.0892387	10899.339
4.0914291	10881.099
4.0936194	10866.562
4.0958098	10850.496
4.0980001	10845.980
4.1001905	10838.689
4.1023808	10836.854
4.1045711	10830.099
4.1067615	10825.337
4.1089518	10819.816
4.1111422	10813.121
4.1133325	10799.844
4.1155228	10787.910
4.1177132	10780.963
4.1199035	10774.731
4.1220939	10767.734
4.1242842	10755.934
4.1264745	10742.347
4.1286649	10728.838
4.1308552	10715.795
4.1330456	10705.120
4.1352359	10697.394
4.1374262	10689.998
4.1396166	10677.966
4.1418069	10669.030
4.1439973	10657.386
4.1461876	10649.860
4.1483779	10643.609
4.1505683	10641.674
4.1527586	10640.533
4.1549490	10637.635
4.1571393	10635.179
4.1593297	10627.813
4.1615200	10625.090
4.1637103	10615.154
4.1659007	10607.467
4.1680910	10600.060
4.1702814	10595.446
4.1724717	10585.125
4.1746620	10567.899
4.1768524	10556.613
4.1790427	10549.372
4.1812331	10542.571
4.1834234	10532.312
4.1856137	10523.252
4.1878041	10510.765
4.1899944	10499.555
4.1921848	10487.649
4.1943751	10478.649
4.1965654	10472.286
4.1987558	10468.648
4.2009461	10462.234
4.2031365	10453.336
4.2053268	10442.029
4.2075172	10431.946
4.2097075	10424.588
4.2118978	10419.138
4.2140882	10412.616
4.2162785	10405.411
4.2184689	10395.663
4.2206592	10389.095
4.2228495	10380.025
4.2250399	10373.341
4.2272302	10365.518
4.2294206	10356.843
4.2316109	10348.371
4.2338012	10345.008
4.2359916	10343.243
4.2381819	10338.719
4.2403723	10330.799
4.2425626	10319.349
4.2447529	10311.765
4.2469433	10301.870
4.2491336	10299.403
4.2513240	10293.144
4.2535143	10284.138
4.2557046	10271.065
4.2578950	10258.784
4.2600853	10243.423
4.2622757	10232.792
4.2644660	10219.633
4.2666564	10211.247
4.2688467	10202.875
4.2710370	10192.276
4.2732274	10176.305
4.2754177	10163.653
4.2776081	10147.329
4.2797984	10139.192
4.2819887	10130.866
4.2841791	10119.402
4.2863694	10109.613
4.2885598	10098.586
4.2907501	10087.775
4.2929404	10078.067
4.2951308	10063.238
4.2973211	10053.732
4.2995115	10043.640
4.3017018	10035.599
4.3038921	10021.032
4.3060825	10007.629
4.3082728	9995.8261
4.3104632	9988.1468
4.3126535	9983.2842
4.3148438	9976.8981
4.3170342	9965.5224
4.3192245	9952.0154
4.3214149	9942.3098
4.3236052	9932.4648
4.3257956	9924.0488
4.3279859	9910.9501
4.3301762	9898.6344
4.3323666	9888.4821
4.3345569	9878.2802
4.3367473	9866.2802
4.3389376	9854.2945
4.3411279	9847.2031
4.3433183	9841.1823
4.3455086	9830.6895
4.3476990	9821.8765
4.3498893	9808.5122
4.3520796	9801.9200
4.3542700	9798.3068
4.3564603	9798.6772
4.3586507	9797.2322
4.3608410	9804.8476
4.3630313	9823.1157
4.3652217	9851.8534
4.3674120	9897.4782
4.3696024	9949.8512
4.3717927	10011.374
4.3739831	10065.981
4.3761734	10104.683
4.3783637	10118.430
4.3805541	10114.767
4.3827444	10099.838
[truncated: 3,000 more rows]
