# Supplementary material for: Mechanochemically-induced glass formation from two-dimensional hybrid organic–inorganic perovskites
Source: Chem Sci. 2024 Apr 19;15(19):7198–205. doi: 10.1039/d4sc00905c (PMC11095504; doi:10.1039/d4sc00905c)
Supplement: SC-015-D4SC00905C-s002 [file SC-015-D4SC00905C-s002.zip › XRD_data_and_TOPAS_input_file/012303.xy]

0.0042531738	0.0000000
0.0064435146	0.0000000
0.0086338554	0.0000000
0.010824196	0.0000000
0.013014537	0.0000000
0.015204878	0.0000000
0.017395219	0.0000000
0.019585559	0.0000000
0.021775900	0.0000000
0.023966241	0.0000000
0.026156582	0.0000000
0.028346922	0.0000000
0.030537263	0.0000000
0.032727604	0.0000000
0.034917945	0.0000000
0.037108286	0.0000000
0.039298626	0.0000000
0.041488967	0.0000000
0.043679308	0.0000000
0.045869649	0.0000000
0.048059990	0.0000000
0.050250330	0.0000000
0.052440671	0.0000000
0.054631012	0.0000000
0.056821353	0.0000000
0.059011694	0.0000000
0.061202034	0.0000000
0.063392375	0.0000000
0.065582716	0.0000000
0.067773057	0.0000000
0.069963398	0.0000000
0.072153738	0.0000000
0.074344079	0.0000000
0.076534420	0.0000000
0.078724761	0.0000000
0.080915101	0.0000000
0.083105442	0.0000000
0.085295783	0.0000000
0.087486124	0.0000000
0.089676465	0.0000000
0.091866805	0.0000000
0.094057146	0.0000000
0.096247487	0.0000000
0.098437828	0.0000000
0.10062817	0.0000000
0.10281851	0.0000000
0.10500885	0.0000000
0.10719919	0.0000000
0.10938953	0.0000000
0.11157987	0.0000000
0.11377021	0.0000000
0.11596055	0.0000000
0.11815089	0.0000000
0.12034124	0.0000000
0.12253158	0.0000000
0.12472192	0.0000000
0.12691226	0.0000000
0.12910260	0.0000000
0.13129294	0.0000000
0.13348328	0.0000000
0.13567362	0.0000000
0.13786396	0.0000000
0.14005430	0.0000000
0.14224464	0.0000000
0.14443498	0.0000000
0.14662533	0.0000000
0.14881567	0.0000000
0.15100601	0.0000000
0.15319635	0.0000000
0.15538669	0.0000000
0.15757703	0.0000000
0.15976737	0.0000000
0.16195771	0.0000000
0.16414805	0.0000000
0.16633839	0.0000000
0.16852873	0.0000000
0.17071907	0.0000000
0.17290941	0.0000000
0.17509976	0.0000000
0.17729010	0.0000000
0.17948044	0.0000000
0.18167078	0.0000000
0.18386112	0.0000000
0.18605146	0.0000000
0.18824180	0.0000000
0.19043214	0.0000000
0.19262248	0.0000000
0.19481282	0.0000000
0.19700316	0.0000000
0.19919350	0.0000000
0.20138384	0.0000000
0.20357419	0.0000000
0.20576453	0.0000000
0.20795487	0.0000000
0.21014521	0.0000000
0.21233555	0.0000000
0.21452589	0.0000000
0.21671623	0.0000000
0.21890657	0.0000000
0.22109691	0.0000000
0.22328725	0.0000000
0.22547759	0.0000000
0.22766793	0.0000000
0.22985828	0.0000000
0.23204862	0.0000000
0.23423896	0.0000000
0.23642930	0.0000000
0.23861964	0.0000000
0.24080998	0.0000000
0.24300032	0.0000000
0.24519066	0.0000000
0.24738100	0.0000000
0.24957134	0.0000000
0.25176168	0.0000000
0.25395202	0.0000000
0.25614236	0.0000000
0.25833271	0.0000000
0.26052305	0.0000000
0.26271339	0.0000000
0.26490373	0.0000000
0.26709407	0.0000000
0.26928441	0.0000000
0.27147475	0.0000000
0.27366509	0.0000000
0.27585543	0.0000000
0.27804577	0.0000000
0.28023611	0.0000000
0.28242645	0.0000000
0.28461679	0.0000000
0.28680714	0.0000000
0.28899748	0.0000000
0.29118782	0.0000000
0.29337816	0.0000000
0.29556850	0.0000000
0.29775884	0.0000000
0.29994918	0.0000000
0.30213952	0.0000000
0.30432986	0.0000000
0.30652020	0.0000000
0.30871054	0.0000000
0.31090088	0.0000000
0.31309123	0.0000000
0.31528157	0.0000000
0.31747191	0.0000000
0.31966225	0.0000000
0.32185259	0.0000000
0.32404293	0.0000000
0.32623327	0.0000000
0.32842361	0.0000000
0.33061395	0.0000000
0.33280429	0.0000000
0.33499463	0.0000000
0.33718497	0.0000000
0.33937531	0.0000000
0.34156566	0.0000000
0.34375600	0.0000000
0.34594634	0.0000000
0.34813668	0.0000000
0.35032702	0.0000000
0.35251736	0.0000000
0.35470770	0.0000000
0.35689804	0.0000000
0.35908838	0.0000000
0.36127872	0.0000000
0.36346906	0.0000000
0.36565940	0.0000000
0.36784975	0.0000000
0.37004009	0.0000000
0.37223043	0.0000000
0.37442077	0.0000000
0.37661111	0.0000000
0.37880145	0.0000000
0.38099179	0.0000000
0.38318213	0.0000000
0.38537247	0.0000000
0.38756281	0.0000000
0.38975315	0.0000000
0.39194349	0.0000000
0.39413383	0.0000000
0.39632418	0.0000000
0.39851452	0.0000000
0.40070486	0.0000000
0.40289520	0.0000000
0.40508554	0.0000000
0.40727588	0.0000000
0.40946622	0.0000000
0.41165656	0.0000000
0.41384690	0.0000000
0.41603724	0.0000000
0.41822758	0.0000000
0.42041792	0.0000000
0.42260826	0.0000000
0.42479861	0.0000000
0.42698895	0.0000000
0.42917929	0.0000000
0.43136963	0.0000000
0.43355997	0.0000000
0.43575031	0.0000000
0.43794065	0.0000000
0.44013099	0.0000000
0.44232133	0.0000000
0.44451167	0.0000000
0.44670201	0.0000000
0.44889235	0.0000000
0.45108270	0.0000000
0.45327304	0.0000000
0.45546338	0.0000000
0.45765372	0.0000000
0.45984406	0.0000000
0.46203440	0.0000000
0.46422474	0.0000000
0.46641508	0.0000000
0.46860542	0.0000000
0.47079576	0.0000000
0.47298610	0.0000000
0.47517644	0.0000000
0.47736678	0.0000000
0.47955713	0.0000000
0.48174747	0.0000000
0.48393781	0.0000000
0.48612815	0.0000000
0.48831849	0.0000000
0.49050883	0.0000000
0.49269917	0.0000000
0.49488951	0.0000000
0.49707985	0.0000000
0.49927019	5155.2726
0.50146053	5128.7935
0.50365087	5135.9556
0.50584121	5158.4771
0.50803156	5186.2728
0.51022190	5214.0585
0.51241224	5261.0028
0.51460258	5304.1123
0.51679292	5342.3645
0.51898326	5381.9031
0.52117360	5402.6885
0.52336394	5424.3839
0.52555428	5446.9134
0.52774462	5476.6661
0.52993496	5519.1320
0.53212530	5554.4488
0.53431565	5588.3948
0.53650599	5596.6731
0.53869633	5624.4968
0.54088667	5660.4067
0.54307701	5695.9796
0.54526735	5724.2365
0.54745769	5745.3228
0.54964803	5763.0272
0.55183837	5776.0370
0.55402871	5776.8097
0.55621905	5801.4105
0.55840939	5828.8353
0.56059973	5847.9533
0.56279008	5849.4494
0.56498042	5853.0420
0.56717076	5878.8753
0.56936110	5904.2215
0.57155144	5933.6141
0.57374178	5959.6740
0.57593212	5985.6291
0.57812246	6020.5544
0.58031280	6056.6652
0.58250314	6099.6935
0.58469348	6152.6729
0.58688382	6200.9596
0.58907416	6254.7076
0.59126451	6314.3288
0.59345485	6385.2654
0.59564519	6469.6871
0.59783553	6553.7638
0.60002587	6639.9783
0.60221621	6712.8539
0.60440655	6794.3920
0.60659689	6863.8786
0.60878723	6924.6595
0.61097757	6985.1748
0.61316791	7037.0334
0.61535825	7078.1667
0.61754860	7102.6565
0.61973894	7108.5033
0.62192928	7122.6911
0.62411962	7131.8785
0.62630996	7149.1683
0.62850030	7139.0696
0.63069064	7132.9377
0.63288098	7142.6605
0.63507132	7161.8139
0.63726166	7190.0630
0.63945200	7213.3786
0.64164234	7242.9244
0.64383268	7270.9302
0.64602303	7302.2340
0.64821337	7342.8092
0.65040371	7379.3688
0.65259405	7435.6174
0.65478439	7498.2770
0.65697473	7561.9454
0.65916507	7629.4607
0.66135541	7690.1880
0.66354575	7746.2129
0.66573609	7797.4976
0.66792643	7846.5412
0.67011677	7906.9896
0.67230711	7967.0048
0.67449746	8026.1918
0.67668780	8078.8308
0.67887814	8128.6029
0.68106848	8191.2099
0.68325882	8253.9073
0.68544916	8316.7433
0.68763950	8378.8032
0.68982984	8451.4749
0.69202018	8521.7406
0.69421052	8599.8793
0.69640086	8668.4533
0.69859120	8743.5417
0.70078155	8812.2514
0.70297189	8887.2661
0.70516223	8956.5025
0.70735257	9026.1350
0.70954291	9094.5728
0.71173325	9159.1910
0.71392359	9227.6930
0.71611393	9279.6612
0.71830427	9345.6653
0.72049461	9408.0121
0.72268495	9476.1085
0.72487529	9545.6851
0.72706563	9608.2820
0.72925598	9659.3082
0.73144632	9701.0149
0.73363666	9742.8924
0.73582700	9798.9591
0.73801734	9848.8235
0.74020768	9897.4181
0.74239802	9941.2083
0.74458836	9977.5326
0.74677870	10019.721
0.74896904	10058.243
0.75115938	10112.924
0.75334972	10144.797
0.75554006	10175.827
0.75773041	10187.526
0.75992075	10196.850
0.76211109	10206.344
0.76430143	10226.928
0.76649177	10223.198
0.76868211	10221.010
0.77087245	10213.463
0.77306279	10232.075
0.77525313	10228.951
0.77744347	10210.752
0.77963381	10190.656
0.78182415	10171.753
0.78401450	10163.178
0.78620484	10138.640
0.78839518	10117.754
0.79058552	10101.308
0.79277586	10082.272
0.79496620	10064.732
0.79715654	10036.718
0.79934688	10005.628
0.80153722	9967.8979
0.80372756	9938.9709
0.80591790	9909.6960
0.80810824	9879.2664
0.81029858	9844.3342
0.81248893	9804.3026
0.81467927	9765.1081
0.81686961	9717.9467
0.81905995	9687.4664
0.82125029	9653.3492
0.82344063	9618.7539
0.82563097	9577.9354
0.82782131	9532.0108
0.83001165	9487.0799
0.83220199	9442.4085
0.83439233	9399.3848
0.83658267	9362.6036
0.83877301	9324.3518
0.84096336	9293.3999
0.84315370	9260.4538
0.84534404	9229.1070
0.84753438	9202.0421
0.84972472	9172.7173
0.85191506	9139.8450
0.85410540	9102.7416
0.85629574	9065.4446
0.85848608	9033.9086
0.86067642	9010.5544
0.86286676	8982.3692
0.86505710	8959.5157
0.86724745	8941.6870
0.86943779	8918.8344
0.87162813	8897.9284
0.87381847	8868.3100
0.87600881	8849.3439
0.87819915	8832.7076
0.88038949	8819.1840
0.88257983	8800.1104
0.88477017	8778.4900
0.88696051	8765.5291
0.88915085	8747.3612
0.89134119	8732.9295
0.89353153	8710.1427
0.89572188	8702.5572
0.89791222	8687.9376
0.90010256	8691.8430
0.90229290	8691.8757
0.90448324	8691.3625
0.90667358	8687.6571
0.90886392	8668.2378
0.91105426	8665.6284
0.91324460	8659.9405
0.91543494	8660.2695
0.91762528	8651.4632
0.91981562	8650.8068
0.92200597	8645.8215
0.92419631	8654.0180
0.92638665	8655.5110
0.92857699	8662.5522
0.93076733	8659.2957
0.93295767	8660.0593
0.93514801	8665.1273
0.93733835	8670.1937
0.93952869	8680.2284
0.94171903	8676.6528
0.94390937	8678.3427
0.94609971	8684.9802
0.94829005	8692.7245
0.95048040	8697.3800
0.95267074	8701.0258
0.95486108	8716.8573
0.95705142	8735.4223
0.95924176	8756.0956
0.96143210	8761.8524
0.96362244	8761.6657
0.96581278	8764.9738
0.96800312	8764.5022
0.97019346	8774.5683
0.97238380	8796.4629
0.97457414	8814.3565
0.97676448	8833.9581
0.97895483	8854.3488
0.98114517	8861.3878
0.98333551	8874.1598
0.98552585	8875.9357
0.98771619	8896.3321
0.98990653	8912.0252
0.99209687	8926.5348
0.99428721	8940.3011
0.99647755	8948.1036
0.99866789	8959.8320
1.0008582	8971.3294
1.0030486	8985.9693
1.0052389	8998.9255
1.0074293	9009.3358
1.0096196	9023.2793
1.0118099	9043.4441
1.0140003	9060.6512
1.0161906	9089.0471
1.0183810	9109.8383
1.0205713	9135.0497
1.0227616	9153.5973
1.0249520	9172.7850
1.0271423	9200.0867
1.0293327	9224.0128
1.0315230	9235.6076
1.0337133	9257.9987
1.0359037	9279.1972
1.0380940	9312.7890
1.0402844	9330.1325
1.0424747	9356.5038
1.0446650	9376.2533
1.0468554	9399.5859
1.0490457	9428.1385
1.0512361	9454.8497
1.0534264	9482.3406
1.0556168	9505.1758
1.0578071	9528.7863
1.0599974	9548.6371
1.0621878	9564.0044
1.0643781	9585.2071
1.0665685	9598.9660
1.0687588	9622.7253
1.0709491	9643.6803
1.0731395	9679.3253
1.0753298	9701.6372
1.0775202	9728.0235
1.0797105	9746.7210
1.0819008	9774.9709
1.0840912	9788.0100
1.0862815	9814.5765
1.0884719	9838.8971
1.0906622	9865.2782
1.0928525	9900.5968
1.0950429	9930.8741
1.0972332	9962.2900
1.0994236	9987.7221
1.1016139	10003.097
1.1038043	10025.031
1.1059946	10050.946
1.1081849	10083.749
1.1103753	10107.136
1.1125656	10126.967
1.1147560	10143.292
1.1169463	10168.486
1.1191366	10200.179
1.1213270	10236.233
1.1235173	10265.735
1.1257077	10292.333
1.1278980	10316.577
1.1300883	10342.930
1.1322787	10370.855
1.1344690	10404.724
1.1366594	10447.288
1.1388497	10481.854
1.1410400	10504.065
1.1432304	10523.324
1.1454207	10544.193
1.1476111	10570.794
1.1498014	10597.534
1.1519917	10635.176
1.1541821	10666.408
1.1563724	10694.579
1.1585628	10720.609
1.1607531	10749.925
1.1629435	10778.662
1.1651338	10807.751
1.1673241	10842.355
1.1695145	10866.577
1.1717048	10888.327
1.1738952	10906.303
1.1760855	10930.873
1.1782758	10962.734
1.1804662	10995.061
1.1826565	11024.304
1.1848469	11058.574
1.1870372	11091.869
1.1892275	11127.085
1.1914179	11149.294
1.1936082	11182.302
1.1957986	11206.685
1.1979889	11235.868
1.2001792	11264.577
1.2023696	11297.116
1.2045599	11337.224
1.2067503	11378.838
1.2089406	11420.381
1.2111309	11456.498
1.2133213	11497.439
1.2155116	11539.843
1.2177020	11585.286
1.2198923	11616.007
1.2220827	11639.245
1.2242730	11666.679
1.2264633	11695.104
1.2286537	11726.841
1.2308440	11759.242
1.2330344	11782.820
1.2352247	11812.797
1.2374150	11836.130
1.2396054	11856.183
1.2417957	11882.935
1.2439861	11920.097
1.2461764	11951.333
1.2483667	11985.740
1.2505571	12018.219
1.2527474	12054.055
1.2549378	12092.748
1.2571281	12119.301
1.2593184	12148.071
1.2615088	12170.215
1.2636991	12207.643
1.2658895	12249.752
1.2680798	12283.568
1.2702702	12325.308
1.2724605	12356.608
1.2746508	12394.620
1.2768412	12422.442
1.2790315	12459.405
1.2812219	12503.559
1.2834122	12543.430
1.2856025	12577.600
1.2877929	12619.645
1.2899832	12659.540
1.2921736	12697.533
1.2943639	12735.449
1.2965542	12776.949
1.2987446	12810.686
1.3009349	12848.347
1.3031253	12882.365
1.3053156	12922.648
1.3075059	12957.777
1.3096963	13000.315
1.3118866	13041.488
1.3140770	13081.927
1.3162673	13122.709
1.3184576	13156.585
1.3206480	13198.143
1.3228383	13242.535
1.3250287	13287.532
1.3272190	13329.363
1.3294094	13372.323
1.3315997	13415.654
1.3337900	13454.212
1.3359804	13499.194
1.3381707	13545.236
1.3403611	13594.531
1.3425514	13639.211
1.3447417	13672.383
1.3469321	13722.343
1.3491224	13757.155
1.3513128	13808.189
1.3535031	13846.570
1.3556934	13894.974
1.3578838	13944.131
1.3600741	13991.443
1.3622645	14044.391
1.3644548	14087.236
1.3666451	14137.696
1.3688355	14184.989
1.3710258	14233.578
1.3732162	14279.644
1.3754065	14328.030
1.3775968	14375.405
1.3797872	14413.961
1.3819775	14468.435
1.3841679	14529.814
1.3863582	14594.657
1.3885486	14658.032
1.3907389	14715.017
1.3929292	14768.983
1.3951196	14823.665
1.3973099	14871.955
1.3995003	14923.933
1.4016906	14973.207
1.4038809	15029.309
1.4060713	15085.210
1.4082616	15134.462
1.4104520	15191.125
1.4126423	15253.870
1.4148326	15314.852
1.4170230	15380.924
1.4192133	15436.718
1.4214037	15502.403
1.4235940	15562.939
1.4257843	15614.447
1.4279747	15676.008
1.4301650	15735.430
1.4323554	15795.976
1.4345457	15854.001
1.4367361	15913.528
1.4389264	15983.085
1.4411167	16048.551
1.4433071	16122.676
1.4454974	16185.827
1.4476878	16244.002
1.4498781	16301.040
1.4520684	16362.106
1.4542588	16428.291
1.4564491	16490.409
1.4586395	16550.938
1.4608298	16619.071
1.4630201	16686.919
1.4652105	16757.077
1.4674008	16822.559
1.4695912	16892.207
1.4717815	16971.394
1.4739718	17047.863
1.4761622	17130.421
1.4783525	17198.103
1.4805429	17271.594
1.4827332	17350.191
1.4849235	17428.315
1.4871139	17505.404
1.4893042	17563.565
1.4914946	17629.843
1.4936849	17699.234
1.4958753	17778.584
1.4980656	17858.990
1.5002559	17927.318
1.5024463	18004.279
1.5046366	18088.480
1.5068270	18172.807
1.5090173	18262.608
1.5112076	18344.983
1.5133980	18423.858
1.5155883	18499.832
1.5177787	18576.805
1.5199690	18653.031
1.5221593	18728.318
1.5243497	18812.321
1.5265400	18888.707
1.5287304	18966.287
1.5309207	19035.890
1.5331110	19116.346
1.5353014	19200.732
1.5374917	19284.762
1.5396821	19367.976
1.5418724	19445.239
1.5440627	19529.789
1.5462531	19610.585
1.5484434	19695.928
1.5506338	19778.551
1.5528241	19856.565
1.5550145	19932.031
1.5572048	20011.530
1.5593951	20096.766
1.5615855	20176.841
1.5637758	20261.048
1.5659662	20342.666
1.5681565	20433.712
1.5703468	20523.769
1.5725372	20618.014
1.5747275	20715.566
1.5769179	20810.113
1.5791082	20905.996
1.5812985	20999.867
1.5834889	21072.404
1.5856792	21148.675
1.5878696	21222.839
1.5900599	21299.059
1.5922502	21381.539
1.5944406	21453.790
1.5966309	21535.245
1.5988213	21617.685
1.6010116	21707.085
1.6032020	21794.328
1.6053923	21889.306
1.6075826	21975.023
1.6097730	22056.912
1.6119633	22143.364
1.6141537	22212.728
1.6163440	22295.533
1.6185343	22369.874
1.6207247	22459.367
1.6229150	22548.338
1.6251054	22632.135
1.6272957	22715.378
1.6294860	22789.151
1.6316764	22871.052
1.6338667	22951.934
1.6360571	23030.429
1.6382474	23118.984
1.6404377	23191.714
1.6426281	23270.687
1.6448184	23341.904
1.6470088	23419.626
1.6491991	23503.327
1.6513894	23573.094
1.6535798	23660.063
1.6557701	23737.279
1.6579605	23819.413
1.6601508	23886.707
1.6623412	23956.051
1.6645315	24027.761
1.6667218	24093.226
1.6689122	24167.242
1.6711025	24233.071
1.6732929	24302.538
1.6754832	24369.716
1.6776735	24438.971
1.6798639	24505.433
1.6820542	24571.725
1.6842446	24640.004
1.6864349	24706.303
1.6886252	24773.374
1.6908156	24836.094
1.6930059	24890.469
1.6951963	24951.261
1.6973866	25015.417
1.6995769	25082.957
1.7017673	25151.934
1.7039576	25217.476
1.7061480	25276.811
1.7083383	25330.238
1.7105286	25387.546
1.7127190	25440.220
1.7149093	25496.612
1.7170997	25538.382
1.7192900	25574.219
1.7214804	25615.470
1.7236707	25656.932
1.7258610	25709.885
1.7280514	25754.574
1.7302417	25811.969
1.7324321	25856.052
1.7346224	25896.937
1.7368127	25939.287
1.7390031	25978.945
1.7411934	26020.890
1.7433838	26053.805
1.7455741	26081.404
1.7477644	26114.937
1.7499548	26150.056
1.7521451	26189.564
1.7543355	26219.507
1.7565258	26246.625
1.7587161	26284.391
1.7609065	26310.999
1.7630968	26345.722
1.7652872	26373.110
1.7674775	26404.173
1.7696679	26427.530
1.7718582	26454.874
1.7740485	26486.529
1.7762389	26511.308
1.7784292	26535.278
1.7806196	26544.313
1.7828099	26562.744
1.7850002	26583.026
1.7871906	26602.555
1.7893809	26620.689
1.7915713	26633.282
1.7937616	26639.303
1.7959519	26647.786
1.7981423	26646.241
1.8003326	26651.607
1.8025230	26650.444
1.8047133	26652.210
1.8069036	26656.460
1.8090940	26666.470
1.8112843	26678.290
1.8134747	26684.675
1.8156650	26684.055
1.8178553	26684.511
1.8200457	26686.418
1.8222360	26692.486
1.8244264	26692.850
1.8266167	26696.776
1.8288071	26700.190
1.8309974	26706.035
1.8331877	26699.880
1.8353781	26689.724
1.8375684	26674.066
1.8397588	26654.674
1.8419491	26642.202
1.8441394	26635.722
1.8463298	26628.095
1.8485201	26618.490
1.8507105	26600.168
1.8529008	26582.301
1.8550911	26569.194
1.8572815	26548.888
1.8594718	26536.945
1.8616622	26508.894
1.8638525	26495.225
1.8660428	26476.467
1.8682332	26460.213
1.8704235	26442.969
1.8726139	26415.429
1.8748042	26390.530
1.8769945	26370.203
1.8791849	26352.269
1.8813752	26329.312
1.8835656	26305.864
1.8857559	26284.151
1.8879463	26259.193
1.8901366	26236.886
1.8923269	26207.058
1.8945173	26180.457
1.8967076	26157.555
1.8988980	26122.569
1.9010883	26094.017
1.9032786	26054.096
1.9054690	26023.222
1.9076593	25995.051
1.9098497	25974.993
1.9120400	25961.133
1.9142303	25930.085
1.9164207	25900.971
1.9186110	25858.835
1.9208014	25826.595
1.9229917	25792.403
1.9251820	25759.599
1.9273724	25726.893
1.9295627	25685.969
1.9317531	25646.257
1.9339434	25613.365
1.9361338	25575.612
1.9383241	25540.230
1.9405144	25495.545
1.9427048	25461.892
1.9448951	25429.865
1.9470855	25397.920
1.9492758	25365.287
1.9514661	25327.574
1.9536565	25294.822
1.9558468	25256.031
1.9580372	25219.875
1.9602275	25180.504
1.9624178	25139.935
1.9646082	25100.712
1.9667985	25059.235
1.9689889	25022.625
1.9711792	24979.450
1.9733695	24932.303
1.9755599	24889.446
1.9777502	24849.882
1.9799406	24812.742
1.9821309	24772.745
1.9843212	24738.097
1.9865116	24701.696
1.9887019	24660.731
1.9908923	24630.954
1.9930826	24596.344
1.9952730	24557.427
1.9974633	24510.752
1.9996536	24465.007
2.0018440	24422.637
2.0040343	24387.727
2.0062247	24353.521
2.0084150	24317.169
2.0106053	24284.405
2.0127957	24243.359
2.0149860	24197.592
2.0171764	24154.846
2.0193667	24110.943
2.0215570	24066.352
2.0237474	24019.462
2.0259377	23981.027
2.0281281	23950.882
2.0303184	23904.541
2.0325087	23860.401
2.0346991	23807.846
2.0368894	23766.434
2.0390798	23721.141
2.0412701	23675.179
2.0434604	23629.483
2.0456508	23576.673
2.0478411	23516.663
2.0500315	23462.122
2.0522218	23415.542
2.0544122	23373.047
2.0566025	23326.503
2.0587928	23286.066
2.0609832	23245.985
2.0631735	23207.419
2.0653639	23169.999
2.0675542	23124.168
2.0697445	23083.785
2.0719349	23036.409
2.0741252	22997.630
2.0763156	22955.590
2.0785059	22914.220
2.0806962	22870.276
2.0828866	22816.134
2.0850769	22765.775
2.0872673	22716.786
2.0894576	22664.348
2.0916479	22619.192
2.0938383	22570.190
2.0960286	22521.900
2.0982190	22468.172
2.1004093	22424.521
2.1025997	22385.281
2.1047900	22338.719
2.1069803	22301.015
2.1091707	22251.496
2.1113610	22212.127
2.1135514	22163.658
2.1157417	22118.199
2.1179320	22078.458
2.1201224	22032.726
2.1223127	21994.630
2.1245031	21947.889
2.1266934	21904.991
2.1288837	21865.227
2.1310741	21815.195
2.1332644	21766.365
2.1354548	21716.058
2.1376451	21669.403
2.1398354	21625.045
2.1420258	21577.197
2.1442161	21538.655
2.1464065	21491.065
2.1485968	21457.560
2.1507871	21420.973
2.1529775	21384.991
2.1551678	21341.126
2.1573582	21292.205
2.1595485	21247.649
2.1617389	21201.908
2.1639292	21150.896
2.1661195	21105.681
2.1683099	21061.668
2.1705002	21019.519
2.1726906	20975.986
2.1748809	20940.885
2.1770712	20903.290
2.1792616	20856.063
2.1814519	20813.631
2.1836423	20761.323
2.1858326	20718.366
2.1880229	20669.476
2.1902133	20626.576
2.1924036	20589.311
2.1945940	20553.815
2.1967843	20514.186
2.1989746	20463.716
2.2011650	20418.014
2.2033553	20377.720
2.2055457	20337.950
2.2077360	20289.993
2.2099263	20237.447
2.2121167	20192.382
2.2143070	20148.646
2.2164974	20114.265
2.2186877	20069.968
2.2208781	20027.406
2.2230684	19974.704
2.2252587	19929.987
2.2274491	19882.217
2.2296394	19843.933
2.2318298	19800.789
2.2340201	19760.561
2.2362104	19715.063
2.2384008	19672.734
2.2405911	19631.283
2.2427815	19590.944
2.2449718	19548.510
2.2471621	19502.873
2.2493525	19457.598
2.2515428	19408.081
2.2537332	19362.456
2.2559235	19320.547
2.2581138	19278.111
2.2603042	19239.409
2.2624945	19201.769
2.2646849	19167.830
2.2668752	19132.576
2.2690656	19085.894
2.2712559	19038.093
2.2734462	18989.577
2.2756366	18947.232
2.2778269	18906.625
2.2800173	18866.420
2.2822076	18832.820
2.2843979	18795.697
2.2865883	18762.497
2.2887786	18721.285
2.2909690	18677.352
2.2931593	18631.569
2.2953496	18588.982
2.2975400	18553.096
2.2997303	18509.057
2.3019207	18465.086
2.3041110	18421.666
2.3063013	18380.865
2.3084917	18343.432
2.3106820	18299.019
2.3128724	18250.305
2.3150627	18203.429
2.3172530	18160.997
2.3194434	18113.172
2.3216337	18067.605
2.3238241	18028.296
2.3260144	17989.506
2.3282048	17953.257
2.3303951	17910.897
2.3325854	17864.629
2.3347758	17827.795
2.3369661	17784.317
2.3391565	17746.102
2.3413468	17708.253
2.3435371	17666.675
2.3457275	17625.603
2.3479178	17574.662
2.3501082	17533.596
2.3522985	17486.941
2.3544888	17446.865
2.3566792	17406.934
2.3588695	17368.702
2.3610599	17326.061
2.3632502	17285.389
2.3654405	17243.877
2.3676309	17203.239
2.3698212	17160.362
2.3720116	17117.144
2.3742019	17077.098
2.3763922	17039.331
2.3785826	16999.507
2.3807729	16956.610
2.3829633	16922.380
2.3851536	16886.850
2.3873440	16851.763
2.3895343	16819.986
2.3917246	16785.871
2.3939150	16751.339
2.3961053	16710.494
2.3982957	16671.910
2.4004860	16634.059
2.4026763	16601.072
2.4048667	16567.631
2.4070570	16530.506
2.4092474	16494.240
2.4114377	16456.588
2.4136280	16423.344
2.4158184	16384.583
2.4180087	16348.883
2.4201991	16316.891
2.4223894	16280.561
2.4245797	16239.888
2.4267701	16196.374
2.4289604	16158.569
2.4311508	16117.930
2.4333411	16074.475
2.4355315	16028.187
2.4377218	15991.544
2.4399121	15956.324
2.4421025	15917.253
2.4442928	15879.681
2.4464832	15840.627
2.4486735	15808.468
2.4508638	15774.006
2.4530542	15742.886
2.4552445	15707.443
2.4574349	15667.128
2.4596252	15630.946
2.4618155	15595.737
2.4640059	15558.865
2.4661962	15517.367
2.4683866	15475.638
2.4705769	15435.088
2.4727672	15399.014
2.4749576	15365.286
2.4771479	15335.081
2.4793383	15300.094
2.4815286	15267.526
2.4837189	15232.997
2.4859093	15199.362
2.4880996	15156.592
2.4902900	15121.058
2.4924803	15081.725
2.4946707	15046.319
2.4968610	15010.445
2.4990513	14974.601
2.5012417	14938.689
2.5034320	14903.896
2.5056224	14867.680
2.5078127	14830.553
2.5100030	14792.829
2.5121934	14756.095
2.5143837	14726.503
2.5165741	14694.992
2.5187644	14661.064
2.5209547	14621.031
2.5231451	14582.210
2.5253354	14545.375
2.5275258	14506.390
2.5297161	14468.323
2.5319064	14431.990
2.5340968	14395.396
2.5362871	14364.102
2.5384775	14335.686
2.5406678	14311.463
2.5428582	14282.153
2.5450485	14242.691
2.5472388	14209.593
2.5494292	14170.926
2.5516195	14143.166
2.5538099	14113.859
2.5560002	14077.320
2.5581905	14035.666
2.5603809	13995.266
2.5625712	13955.659
2.5647616	13921.487
2.5669519	13887.260
2.5691422	13860.051
2.5713326	13828.949
2.5735229	13799.301
2.5757133	13767.644
2.5779036	13735.225
2.5800939	13699.102
2.5822843	13667.618
2.5844746	13634.101
2.5866650	13605.816
2.5888553	13572.791
2.5910456	13539.323
2.5932360	13500.034
2.5954263	13469.649
2.5976167	13439.644
2.5998070	13411.398
2.6019974	13380.424
2.6041877	13347.998
2.6063780	13315.780
2.6085684	13285.532
2.6107587	13247.576
2.6129491	13213.654
2.6151394	13178.881
2.6173297	13150.041
2.6195201	13118.722
2.6217104	13089.794
2.6239008	13060.973
2.6260911	13037.917
2.6282814	13009.451
2.6304718	12974.272
2.6326621	12940.222
2.6348525	12904.489
2.6370428	12874.982
2.6392331	12848.247
2.6414235	12820.629
2.6436138	12786.994
2.6458042	12745.330
2.6479945	12712.577
2.6501848	12674.755
2.6523752	12636.567
2.6545655	12594.309
2.6567559	12561.353
2.6589462	12527.632
2.6611366	12496.396
2.6633269	12468.077
2.6655172	12437.599
2.6677076	12410.180
2.6698979	12377.825
2.6720883	12351.439
2.6742786	12318.790
2.6764689	12290.227
2.6786593	12258.464
2.6808496	12229.397
2.6830400	12199.866
2.6852303	12169.234
2.6874206	12140.658
2.6896110	12113.671
2.6918013	12083.834
2.6939917	12054.164
2.6961820	12022.861
2.6983723	11998.017
2.7005627	11964.674
2.7027530	11937.614
2.7049434	11905.041
2.7071337	11879.488
2.7093241	11846.477
2.7115144	11816.009
2.7137047	11785.174
2.7158951	11759.196
2.7180854	11735.527
2.7202758	11710.418
2.7224661	11689.608
2.7246564	11675.619
2.7268468	11667.349
2.7290371	11670.307
2.7312275	11680.969
2.7334178	11704.169
2.7356081	11739.159
2.7377985	11764.220
2.7399888	11779.128
2.7421792	11776.497
2.7443695	11759.244
2.7465598	11736.222
2.7487502	11709.586
2.7509405	11677.280
2.7531309	11647.629
2.7553212	11622.414
2.7575115	11589.146
2.7597019	11552.571
2.7618922	11511.032
2.7640826	11463.498
2.7662729	11404.982
2.7684633	11338.709
2.7706536	11265.323
2.7728439	11191.397
2.7750343	11125.277
2.7772246	11067.209
2.7794150	11019.283
2.7816053	10978.121
2.7837956	10942.253
2.7859860	10914.829
2.7881763	10887.203
2.7903667	10862.589
2.7925570	10831.242
2.7947473	10805.696
2.7969377	10779.120
2.7991280	10755.945
2.8013184	10732.847
2.8035087	10707.609
2.8056990	10683.693
2.8078894	10654.629
2.8100797	10629.956
2.8122701	10606.804
2.8144604	10581.922
2.8166507	10556.315
2.8188411	10526.471
2.8210314	10502.960
2.8232218	10481.326
2.8254121	10458.513
2.8276025	10433.686
2.8297928	10405.046
2.8319831	10379.018
2.8341735	10352.087
2.8363638	10330.311
2.8385542	10307.691
2.8407445	10284.475
2.8429348	10267.388
2.8451252	10248.892
2.8473155	10229.144
2.8495059	10203.935
2.8516962	10181.389
2.8538865	10157.995
2.8560769	10135.411
2.8582672	10113.867
2.8604576	10089.907
2.8626479	10071.716
2.8648382	10050.918
2.8670286	10032.158
2.8692189	10014.326
2.8714093	9995.7400
2.8735996	9980.4200
2.8757900	9961.2633
2.8779803	9938.8810
2.8801706	9915.0740
2.8823610	9892.6772
2.8845513	9872.1366
2.8867417	9852.2023
2.8889320	9832.7359
2.8911223	9811.8312
2.8933127	9788.2265
2.8955030	9767.7281
2.8976934	9748.3463
2.8998837	9733.5661
2.9020740	9714.8035
2.9042644	9691.5483
2.9064547	9669.3159
2.9086451	9650.0975
2.9108354	9634.3858
2.9130257	9612.4436
2.9152161	9596.9511
2.9174064	9579.9043
2.9195968	9562.6195
2.9217871	9543.4676
2.9239774	9522.8435
2.9261678	9504.1323
2.9283581	9490.3399
2.9305485	9475.0743
2.9327388	9459.6660
2.9349292	9439.5747
2.9371195	9424.0594
2.9393098	9409.2479
2.9415002	9393.1509
2.9436905	9379.4557
2.9458809	9362.0980
2.9480712	9341.6704
2.9502615	9326.8801
2.9524519	9311.7107
2.9546422	9301.0485
2.9568326	9285.3823
2.9590229	9272.5441
2.9612132	9253.9449
2.9634036	9243.3324
2.9655939	9226.1455
2.9677843	9208.4348
2.9699746	9189.1283
2.9721649	9176.7945
2.9743553	9159.1537
2.9765456	9145.8265
2.9787360	9126.0970
2.9809263	9111.9681
2.9831166	9102.4890
2.9853070	9088.1297
2.9874973	9076.8884
2.9896877	9059.1521
2.9918780	9045.3638
2.9940684	9031.5468
2.9962587	9021.9028
2.9984490	9012.2205
3.0006394	9004.3970
3.0028297	8995.1644
3.0050201	8982.6412
3.0072104	8973.0183
3.0094007	8970.2490
3.0115911	8972.1760
3.0137814	8981.3940
3.0159718	8988.8195
3.0181621	8985.4346
3.0203524	8967.9903
3.0225428	8949.9668
3.0247331	8925.2634
3.0269235	8901.9265
3.0291138	8886.6356
3.0313041	8871.4293
3.0334945	8855.7894
3.0356848	8841.5637
3.0378752	8835.9395
3.0400655	8835.2900
3.0422559	8830.7570
3.0444462	8820.3115
3.0466365	8803.6084
3.0488269	8781.6085
3.0510172	8761.3426
3.0532076	8743.5848
3.0553979	8737.8309
3.0575882	8732.4058
3.0597786	8730.3574
3.0619689	8726.7649
3.0641593	8724.5010
3.0663496	8721.4613
3.0685399	8717.8542
3.0707303	8709.7302
3.0729206	8698.8656
3.0751110	8682.6703
3.0773013	8663.3497
3.0794916	8650.8263
3.0816820	8642.1990
3.0838723	8638.0000
3.0860627	8629.6064
3.0882530	8618.0941
3.0904433	8606.3996
3.0926337	8595.5973
3.0948240	8579.4440
3.0970144	8564.3752
3.0992047	8546.7558
3.1013951	8532.0165
3.1035854	8519.1233
3.1057757	8509.7797
3.1079661	8498.5303
3.1101564	8487.9199
3.1123468	8472.4445
3.1145371	8462.9528
3.1167274	8455.2495
3.1189178	8451.1227
3.1211081	8442.7248
3.1232985	8437.8159
3.1254888	8431.2204
3.1276791	8422.8875
3.1298695	8413.9539
3.1320598	8408.0269
3.1342502	8402.8831
3.1364405	8395.8090
3.1386308	8389.4090
3.1408212	8381.6734
3.1430115	8376.0627
3.1452019	8373.7463
3.1473922	8371.6801
3.1495825	8366.2357
3.1517729	8362.2842
3.1539632	8356.3922
3.1561536	8348.4348
3.1583439	8340.7188
3.1605343	8335.5761
3.1627246	8330.1987
3.1649149	8325.8377
3.1671053	8321.7598
3.1692956	8319.5882
3.1714860	8319.9460
3.1736763	8318.5987
3.1758666	8315.0851
3.1780570	8313.5139
3.1802473	8312.2484
3.1824377	8307.7886
3.1846280	8299.6205
3.1868183	8292.4748
3.1890087	8290.8197
3.1911990	8286.6057
3.1933894	8283.1486
3.1955797	8280.9121
3.1977700	8276.9924
3.1999604	8275.8525
3.2021507	8265.3050
3.2043411	8256.6646
3.2065314	8253.4590
3.2087218	8248.3748
3.2109121	8246.6272
3.2131024	8239.2630
3.2152928	8241.7198
3.2174831	8241.2879
3.2196735	8246.2872
3.2218638	8248.8172
3.2240541	8245.6986
3.2262445	8241.2538
3.2284348	8239.1524
3.2306252	8232.9010
3.2328155	8232.7602
3.2350058	8227.6587
3.2371962	8233.7676
3.2393865	8232.2551
3.2415769	8236.3479
3.2437672	8235.9188
3.2459575	8233.9895
3.2481479	8234.6108
3.2503382	8231.9523
3.2525286	8233.7938
3.2547189	8231.0135
3.2569092	8228.6835
3.2590996	8226.0604
3.2612899	8225.4117
3.2634803	8224.7793
3.2656706	8226.0041
3.2678610	8225.9606
3.2700513	8226.0654
3.2722416	8224.9538
3.2744320	8222.9726
3.2766223	8226.9461
3.2788127	8230.7457
3.2810030	8236.6161
3.2831933	8235.1746
3.2853837	8233.9824
3.2875740	8233.1827
3.2897644	8234.6939
3.2919547	8236.1363
3.2941450	8235.9190
3.2963354	8239.0745
3.2985257	8242.8252
3.3007161	8248.3753
3.3029064	8251.6705
3.3050967	8254.0969
3.3072871	8256.0458
3.3094774	8257.5610
3.3116678	8264.1036
3.3138581	8264.6639
3.3160484	8269.2746
3.3182388	8275.9677
3.3204291	8278.3998
3.3226195	8279.8232
3.3248098	8278.7325
3.3270002	8282.9563
3.3291905	8288.7935
3.3313808	8291.6445
3.3335712	8293.0539
3.3357615	8296.9010
3.3379519	8303.2866
3.3401422	8304.7111
3.3423325	8306.5370
3.3445229	8308.7957
3.3467132	8309.6908
3.3489036	8310.3722
3.3510939	8310.9123
3.3532842	8312.7449
3.3554746	8315.3909
3.3576649	8316.9983
3.3598553	8321.9479
3.3620456	8326.4075
3.3642359	8330.4004
3.3664263	8334.5370
3.3686166	8336.5988
3.3708070	8345.2765
3.3729973	8350.2682
3.3751877	8355.9343
3.3773780	8358.0196
3.3795683	8366.4074
3.3817587	8374.1623
3.3839490	8378.9930
3.3861394	8386.0061
3.3883297	8394.0144
3.3905200	8397.8030
3.3927104	8401.3508
3.3949007	8405.6130
3.3970911	8413.9223
3.3992814	8420.4934
3.4014717	8428.5738
3.4036621	8436.9274
3.4058524	8442.1834
3.4080428	8447.1308
3.4102331	8450.8489
3.4124234	8455.0311
3.4146138	8463.4253
3.4168041	8473.6860
3.4189945	8483.4865
3.4211848	8492.5068
3.4233751	8500.3041
3.4255655	8507.8808
3.4277558	8516.8158
3.4299462	8528.4569
3.4321365	8535.5782
3.4343269	8544.3441
3.4365172	8550.0507
3.4387075	8559.4364
3.4408979	8570.5098
3.4430882	8575.4954
3.4452786	8577.7978
3.4474689	8578.9997
3.4496592	8586.3207
3.4518496	8594.6049
3.4540399	8606.4963
3.4562303	8616.3111
3.4584206	8625.3750
3.4606109	8630.1715
3.4628013	8634.7174
3.4649916	8640.9392
3.4671820	8652.1896
3.4693723	8664.3360
3.4715626	8671.6866
3.4737530	8683.8220
3.4759433	8693.1048
3.4781337	8703.6274
3.4803240	8714.4330
3.4825143	8726.9950
3.4847047	8734.2770
3.4868950	8737.8329
3.4890854	8747.0710
3.4912757	8757.0410
3.4934661	8772.5044
3.4956564	8783.9021
3.4978467	8793.7957
3.5000371	8801.4913
3.5022274	8812.4325
3.5044178	8822.7675
3.5066081	8834.3496
3.5087984	8845.9318
3.5109888	8855.5736
3.5131791	8863.9801
3.5153695	8874.5761
3.5175598	8886.2749
3.5197501	8898.3247
3.5219405	8905.3944
3.5241308	8915.2550
3.5263212	8926.3264
3.5285115	8939.3315
3.5307018	8952.5922
3.5328922	8966.5538
3.5350825	8975.9846
3.5372729	8984.9099
3.5394632	8994.8155
3.5416536	9005.0171
3.5438439	9017.0628
3.5460342	9026.1420
3.5482246	9037.4421
3.5504149	9043.5683
3.5526053	9054.0452
3.5547956	9061.1502
3.5569859	9073.4366
3.5591763	9088.9535
3.5613666	9103.7703
3.5635570	9115.1814
3.5657473	9121.4398
3.5679376	9131.5311
3.5701280	9147.5678
3.5723183	9166.5395
3.5745087	9186.9763
3.5766990	9209.4448
3.5788893	9237.3211
3.5810797	9270.8580
3.5832700	9305.5407
3.5854604	9336.5185
3.5876507	9361.5267
3.5898410	9380.9806
3.5920314	9393.3432
3.5942217	9400.3410
3.5964121	9406.5820
3.5986024	9415.1044
3.6007928	9427.6124
3.6029831	9440.3820
3.6051734	9454.9990
3.6073638	9468.7926
3.6095541	9480.3012
3.6117445	9490.3190
3.6139348	9487.6947
3.6161251	9485.5538
3.6183155	9475.8141
3.6205058	9471.2533
3.6226962	9464.4334
3.6248865	9466.7567
3.6270768	9472.3708
3.6292672	9480.6663
3.6314575	9488.3225
3.6336479	9494.6101
3.6358382	9501.4011
3.6380285	9513.8545
3.6402189	9531.2522
3.6424092	9542.4916
3.6445996	9551.9589
3.6467899	9559.0182
3.6489802	9573.0569
3.6511706	9584.1363
3.6533609	9598.0589
3.6555513	9611.5016
3.6577416	9626.6430
3.6599320	9643.8654
3.6621223	9659.5750
3.6643126	9672.8081
3.6665030	9683.6359
3.6686933	9693.7381
3.6708837	9708.2520
3.6730740	9721.7403
3.6752643	9731.8107
3.6774547	9742.6658
3.6796450	9753.6389
3.6818354	9765.4965
3.6840257	9776.9659
3.6862160	9787.6810
3.6884064	9801.0485
3.6905967	9812.2601
3.6927871	9825.7708
3.6949774	9841.6157
3.6971677	9853.4198
3.6993581	9861.5657
3.7015484	9869.8558
3.7037388	9881.9626
3.7059291	9896.3970
3.7081195	9908.2695
3.7103098	9921.3406
3.7125001	9934.2518
3.7146905	9943.6801
3.7168808	9957.8759
3.7190712	9971.0353
3.7212615	9984.2128
3.7234518	9994.4298
3.7256422	10006.194
3.7278325	10014.430
3.7300229	10026.784
3.7322132	10035.628
3.7344035	10049.795
3.7365939	10063.304
3.7387842	10076.269
3.7409746	10088.320
3.7431649	10100.499
3.7453552	10113.077
3.7475456	10126.403
3.7497359	10135.970
3.7519263	10143.660
3.7541166	10153.787
3.7563069	10164.838
3.7584973	10174.691
3.7606876	10189.568
3.7628780	10200.123
3.7650683	10210.977
3.7672587	10220.040
3.7694490	10234.210
3.7716393	10248.181
3.7738297	10260.529
3.7760200	10273.860
3.7782104	10285.961
3.7804007	10296.477
3.7825910	10308.126
3.7847814	10317.472
3.7869717	10324.612
3.7891621	10333.752
3.7913524	10343.773
3.7935427	10353.231
3.7957331	10363.630
3.7979234	10372.700
3.8001138	10384.107
3.8023041	10395.593
3.8044944	10405.299
3.8066848	10412.122
3.8088751	10419.604
3.8110655	10428.416
3.8132558	10436.334
3.8154461	10448.376
3.8176365	10457.506
3.8198268	10468.460
3.8220172	10475.263
3.8242075	10483.517
3.8263979	10487.157
3.8285882	10495.262
3.8307785	10504.625
3.8329689	10513.922
3.8351592	10521.177
3.8373496	10529.495
3.8395399	10540.120
3.8417302	10551.935
3.8439206	10555.486
3.8461109	10565.718
3.8483013	10571.749
3.8504916	10580.506
3.8526819	10594.831
3.8548723	10609.268
3.8570626	10624.034
3.8592530	10633.438
3.8614433	10648.226
3.8636336	10665.543
3.8658240	10689.587
3.8680143	10719.936
3.8702047	10748.220
3.8723950	10778.872
3.8745854	10807.783
3.8767757	10837.154
3.8789660	10865.209
3.8811564	10883.314
3.8833467	10899.473
3.8855371	10906.597
3.8877274	10913.850
3.8899177	10918.379
3.8921081	10925.995
3.8942984	10934.104
3.8964888	10940.180
3.8986791	10943.462
3.9008694	10941.647
3.9030598	10928.602
3.9052501	10907.896
3.9074405	10889.855
3.9096308	10870.251
3.9118211	10850.803
3.9140115	10830.068
3.9162018	10818.264
3.9183922	10810.476
3.9205825	10806.691
3.9227728	10807.099
3.9249632	10806.457
3.9271535	10806.271
3.9293439	10810.053
3.9315342	10813.759
3.9337246	10817.688
3.9359149	10820.664
3.9381052	10822.465
3.9402956	10823.492
3.9424859	10825.454
3.9446763	10825.884
3.9468666	10824.508
3.9490569	10826.321
3.9512473	10830.739
3.9534376	10835.884
3.9556280	10836.713
3.9578183	10846.656
3.9600086	10850.840
3.9621990	10856.920
3.9643893	10857.740
3.9665797	10857.781
3.9687700	10857.310
3.9709603	10856.446
3.9731507	10858.910
3.9753410	10860.381
3.9775314	10860.945
3.9797217	10865.043
3.9819120	10869.156
3.9841024	10872.253
3.9862927	10874.163
3.9884831	10874.937
3.9906734	10873.830
3.9928638	10870.343
3.9950541	10868.901
3.9972444	10873.288
3.9994348	10879.115
4.0016251	10882.200
4.0038155	10880.192
4.0060058	10878.021
4.0081961	10877.301
4.0103865	10879.832
4.0125768	10880.757
4.0147672	10879.150
4.0169575	10877.811
4.0191478	10878.938
4.0213382	10880.020
4.0235285	10882.571
4.0257189	10885.307
4.0279092	10889.088
4.0300995	10894.578
4.0322899	10900.578
4.0344802	10909.691
4.0366706	10916.289
4.0388609	10923.279
4.0410513	10926.034
4.0432416	10934.283
4.0454319	10943.716
4.0476223	10958.863
4.0498126	10980.327
4.0520030	11001.861
4.0541933	11019.976
4.0563836	11036.510
4.0585740	11045.096
4.0607643	11048.403
4.0629547	11039.479
4.0651450	11032.174
4.0673353	11024.201
4.0695257	11017.677
4.0717160	11010.922
4.0739064	11002.686
4.0760967	10998.244
4.0782870	10993.035
4.0804774	10991.514
4.0826677	10985.659
4.0848581	10975.011
4.0870484	10959.467
4.0892387	10943.754
4.0914291	10925.517
4.0936194	10909.220
4.0958098	10893.669
4.0980001	10890.238
4.1001905	10887.289
4.1023808	10883.005
4.1045711	10875.383
4.1067615	10866.656
4.1089518	10859.221
4.1111422	10851.691
4.1133325	10841.201
4.1155228	10832.777
4.1177132	10818.903
4.1199035	10810.532
4.1220939	10798.017
4.1242842	10785.501
4.1264745	10773.901
4.1286649	10763.806
4.1308552	10755.009
4.1330456	10745.622
4.1352359	10739.545
4.1374262	10730.193
4.1396166	10717.776
4.1418069	10703.920
4.1439973	10692.437
4.1461876	10682.329
4.1483779	10677.250
4.1505683	10671.755
4.1527586	10669.335
4.1549490	10663.209
4.1571393	10660.035
4.1593297	10653.701
4.1615200	10650.080
4.1637103	10643.486
4.1659007	10636.484
4.1680910	10633.130
4.1702814	10626.939
4.1724717	10620.104
4.1746620	10605.506
4.1768524	10593.691
4.1790427	10584.945
4.1812331	10579.308
4.1834234	10567.961
4.1856137	10557.996
4.1878041	10545.530
4.1899944	10534.311
4.1921848	10524.130
4.1943751	10514.545
4.1965654	10513.474
4.1987558	10510.422
4.2009461	10506.084
4.2031365	10498.921
4.2053268	10487.412
4.2075172	10477.397
4.2097075	10469.552
4.2118978	10463.015
4.2140882	10454.399
4.2162785	10444.686
4.2184689	10435.690
4.2206592	10428.885
4.2228495	10419.435
4.2250399	10411.777
4.2272302	10402.406
4.2294206	10389.959
4.2316109	10380.800
4.2338012	10374.394
4.2359916	10369.644
4.2381819	10365.654
4.2403723	10358.517
4.2425626	10351.365
4.2447529	10341.224
4.2469433	10335.600
4.2491336	10333.331
4.2513240	10327.659
4.2535143	10316.705
4.2557046	10303.018
4.2578950	10294.395
4.2600853	10281.306
4.2622757	10269.946
4.2644660	10258.402
4.2666564	10250.624
4.2688467	10239.468
4.2710370	10227.143
4.2732274	10212.135
4.2754177	10200.325
4.2776081	10184.590
4.2797984	10174.808
4.2819887	10166.636
4.2841791	10152.856
4.2863694	10140.526
4.2885598	10128.333
4.2907501	10121.906
4.2929404	10114.155
4.2951308	10103.713
4.2973211	10093.880
4.2995115	10088.150
4.3017018	10078.581
4.3038921	10065.008
4.3060825	10045.338
4.3082728	10030.621
4.3104632	10022.505
4.3126535	10016.164
4.3148438	10010.785
4.3170342	9997.2425
4.3192245	9984.0465
4.3214149	9972.7426
4.3236052	9965.8986
4.3257956	9959.1615
4.3279859	9949.3313
4.3301762	9934.8601
4.3323666	9925.1847
4.3345569	9915.4099
4.3367473	9907.6917
4.3389376	9896.8168
4.3411279	9891.5363
4.3433183	9884.3721
4.3455086	9870.0568
4.3476990	9852.9431
4.3498893	9836.3051
4.3520796	9831.0605
4.3542700	9830.6962
4.3564603	9827.3809
4.3586507	9825.3607
4.3608410	9831.4258
4.3630313	9852.4499
4.3652217	9885.0611
4.3674120	9930.9548
4.3696024	9985.4108
4.3717927	10044.053
4.3739831	10098.274
4.3761734	10136.224
4.3783637	10152.211
4.3805541	10152.711
4.3827444	10142.557
[truncated: 3,000 more rows]
