# Supplementary material for: Mechanochemically-induced glass formation from two-dimensional hybrid organic–inorganic perovskites
Source: Chem Sci. 2024 Apr 19;15(19):7198–205. doi: 10.1039/d4sc00905c (PMC11095504; doi:10.1039/d4sc00905c)
Supplement: SC-015-D4SC00905C-s002 [file SC-015-D4SC00905C-s002.zip › XRD_data_and_TOPAS_input_file/012304.xy]

0.0042531738	0.0000000
0.0064435146	0.0000000
0.0086338554	0.0000000
0.010824196	0.0000000
0.013014537	0.0000000
0.015204878	0.0000000
0.017395219	0.0000000
0.019585559	0.0000000
0.021775900	0.0000000
0.023966241	0.0000000
0.026156582	0.0000000
0.028346922	0.0000000
0.030537263	0.0000000
0.032727604	0.0000000
0.034917945	0.0000000
0.037108286	0.0000000
0.039298626	0.0000000
0.041488967	0.0000000
0.043679308	0.0000000
0.045869649	0.0000000
0.048059990	0.0000000
0.050250330	0.0000000
0.052440671	0.0000000
0.054631012	0.0000000
0.056821353	0.0000000
0.059011694	0.0000000
0.061202034	0.0000000
0.063392375	0.0000000
0.065582716	0.0000000
0.067773057	0.0000000
0.069963398	0.0000000
0.072153738	0.0000000
0.074344079	0.0000000
0.076534420	0.0000000
0.078724761	0.0000000
0.080915101	0.0000000
0.083105442	0.0000000
0.085295783	0.0000000
0.087486124	0.0000000
0.089676465	0.0000000
0.091866805	0.0000000
0.094057146	0.0000000
0.096247487	0.0000000
0.098437828	0.0000000
0.10062817	0.0000000
0.10281851	0.0000000
0.10500885	0.0000000
0.10719919	0.0000000
0.10938953	0.0000000
0.11157987	0.0000000
0.11377021	0.0000000
0.11596055	0.0000000
0.11815089	0.0000000
0.12034124	0.0000000
0.12253158	0.0000000
0.12472192	0.0000000
0.12691226	0.0000000
0.12910260	0.0000000
0.13129294	0.0000000
0.13348328	0.0000000
0.13567362	0.0000000
0.13786396	0.0000000
0.14005430	0.0000000
0.14224464	0.0000000
0.14443498	0.0000000
0.14662533	0.0000000
0.14881567	0.0000000
0.15100601	0.0000000
0.15319635	0.0000000
0.15538669	0.0000000
0.15757703	0.0000000
0.15976737	0.0000000
0.16195771	0.0000000
0.16414805	0.0000000
0.16633839	0.0000000
0.16852873	0.0000000
0.17071907	0.0000000
0.17290941	0.0000000
0.17509976	0.0000000
0.17729010	0.0000000
0.17948044	0.0000000
0.18167078	0.0000000
0.18386112	0.0000000
0.18605146	0.0000000
0.18824180	0.0000000
0.19043214	0.0000000
0.19262248	0.0000000
0.19481282	0.0000000
0.19700316	0.0000000
0.19919350	0.0000000
0.20138384	0.0000000
0.20357419	0.0000000
0.20576453	0.0000000
0.20795487	0.0000000
0.21014521	0.0000000
0.21233555	0.0000000
0.21452589	0.0000000
0.21671623	0.0000000
0.21890657	0.0000000
0.22109691	0.0000000
0.22328725	0.0000000
0.22547759	0.0000000
0.22766793	0.0000000
0.22985828	0.0000000
0.23204862	0.0000000
0.23423896	0.0000000
0.23642930	0.0000000
0.23861964	0.0000000
0.24080998	0.0000000
0.24300032	0.0000000
0.24519066	0.0000000
0.24738100	0.0000000
0.24957134	0.0000000
0.25176168	0.0000000
0.25395202	0.0000000
0.25614236	0.0000000
0.25833271	0.0000000
0.26052305	0.0000000
0.26271339	0.0000000
0.26490373	0.0000000
0.26709407	0.0000000
0.26928441	0.0000000
0.27147475	0.0000000
0.27366509	0.0000000
0.27585543	0.0000000
0.27804577	0.0000000
0.28023611	0.0000000
0.28242645	0.0000000
0.28461679	0.0000000
0.28680714	0.0000000
0.28899748	0.0000000
0.29118782	0.0000000
0.29337816	0.0000000
0.29556850	0.0000000
0.29775884	0.0000000
0.29994918	0.0000000
0.30213952	0.0000000
0.30432986	0.0000000
0.30652020	0.0000000
0.30871054	0.0000000
0.31090088	0.0000000
0.31309123	0.0000000
0.31528157	0.0000000
0.31747191	0.0000000
0.31966225	0.0000000
0.32185259	0.0000000
0.32404293	0.0000000
0.32623327	0.0000000
0.32842361	0.0000000
0.33061395	0.0000000
0.33280429	0.0000000
0.33499463	0.0000000
0.33718497	0.0000000
0.33937531	0.0000000
0.34156566	0.0000000
0.34375600	0.0000000
0.34594634	0.0000000
0.34813668	0.0000000
0.35032702	0.0000000
0.35251736	0.0000000
0.35470770	0.0000000
0.35689804	0.0000000
0.35908838	0.0000000
0.36127872	0.0000000
0.36346906	0.0000000
0.36565940	0.0000000
0.36784975	0.0000000
0.37004009	0.0000000
0.37223043	0.0000000
0.37442077	0.0000000
0.37661111	0.0000000
0.37880145	0.0000000
0.38099179	0.0000000
0.38318213	0.0000000
0.38537247	0.0000000
0.38756281	0.0000000
0.38975315	0.0000000
0.39194349	0.0000000
0.39413383	0.0000000
0.39632418	0.0000000
0.39851452	0.0000000
0.40070486	0.0000000
0.40289520	0.0000000
0.40508554	0.0000000
0.40727588	0.0000000
0.40946622	0.0000000
0.41165656	0.0000000
0.41384690	0.0000000
0.41603724	0.0000000
0.41822758	0.0000000
0.42041792	0.0000000
0.42260826	0.0000000
0.42479861	0.0000000
0.42698895	0.0000000
0.42917929	0.0000000
0.43136963	0.0000000
0.43355997	0.0000000
0.43575031	0.0000000
0.43794065	0.0000000
0.44013099	0.0000000
0.44232133	0.0000000
0.44451167	0.0000000
0.44670201	0.0000000
0.44889235	0.0000000
0.45108270	0.0000000
0.45327304	0.0000000
0.45546338	0.0000000
0.45765372	0.0000000
0.45984406	0.0000000
0.46203440	0.0000000
0.46422474	0.0000000
0.46641508	0.0000000
0.46860542	0.0000000
0.47079576	0.0000000
0.47298610	0.0000000
0.47517644	0.0000000
0.47736678	0.0000000
0.47955713	0.0000000
0.48174747	0.0000000
0.48393781	0.0000000
0.48612815	0.0000000
0.48831849	0.0000000
0.49050883	0.0000000
0.49269917	0.0000000
0.49488951	0.0000000
0.49707985	0.0000000
0.49927019	4682.9713
0.50146053	5015.9962
0.50365087	5014.6876
0.50584121	5045.3274
0.50803156	5088.6956
0.51022190	5136.7722
0.51241224	5152.8982
0.51460258	5189.3525
0.51679292	5225.7215
0.51898326	5265.4964
0.52117360	5294.8599
0.52336394	5327.5048
0.52555428	5361.3080
0.52774462	5398.7251
0.52993496	5442.9770
0.53212530	5484.2540
0.53431565	5525.1934
0.53650599	5539.0194
0.53869633	5558.5088
0.54088667	5599.4629
0.54307701	5644.3441
0.54526735	5678.9051
0.54745769	5706.8243
0.54964803	5739.7588
0.55183837	5758.9216
0.55402871	5761.5273
0.55621905	5761.0909
0.55840939	5781.0263
0.56059973	5784.4620
0.56279008	5779.6275
0.56498042	5778.8783
0.56717076	5792.7943
0.56936110	5815.2615
0.57155144	5851.9067
0.57374178	5890.8198
0.57593212	5919.9388
0.57812246	5951.9519
0.58031280	5981.2257
0.58250314	6027.9005
0.58469348	6081.1998
0.58688382	6148.5023
0.58907416	6202.6678
0.59126451	6258.1202
0.59345485	6329.5619
0.59564519	6411.4522
0.59783553	6493.3747
0.60002587	6578.1028
0.60221621	6643.5120
0.60440655	6711.7660
0.60659689	6762.3342
0.60878723	6823.2069
0.61097757	6882.2141
0.61316791	6930.2075
0.61535825	6980.9568
0.61754860	7010.8702
0.61973894	7034.2635
0.62192928	7043.4479
0.62411962	7043.3938
0.62630996	7048.9199
0.62850030	7036.8896
0.63069064	7034.6939
0.63288098	7037.3282
0.63507132	7060.8392
0.63726166	7078.4480
0.63945200	7094.4656
0.64164234	7108.8664
0.64383268	7136.4350
0.64602303	7179.6839
0.64821337	7236.2291
0.65040371	7295.7080
0.65259405	7354.8580
0.65478439	7411.4066
0.65697473	7454.5061
0.65916507	7506.0635
0.66135541	7556.5204
0.66354575	7623.7523
0.66573609	7670.5963
0.66792643	7717.5987
0.67011677	7770.3339
0.67230711	7834.9229
0.67449746	7902.5071
0.67668780	7957.9684
0.67887814	8011.3336
0.68106848	8079.1550
0.68325882	8147.3930
0.68544916	8206.8593
0.68763950	8264.4753
0.68982984	8337.8159
0.69202018	8402.7302
0.69421052	8480.4105
0.69640086	8552.0225
0.69859120	8625.7239
0.70078155	8694.8742
0.70297189	8762.6886
0.70516223	8828.4689
0.70735257	8895.9032
0.70954291	8962.6702
0.71173325	9021.6043
0.71392359	9087.7732
0.71611393	9142.0560
0.71830427	9203.8656
0.72049461	9254.4290
0.72268495	9313.6429
0.72487529	9373.8917
0.72706563	9437.2609
0.72925598	9495.3531
0.73144632	9545.4558
0.73363666	9594.0618
0.73582700	9643.0489
0.73801734	9683.8390
0.74020768	9729.2639
0.74239802	9770.8127
0.74458836	9814.1559
0.74677870	9861.8244
0.74896904	9903.1587
0.75115938	9942.1996
0.75334972	9968.4968
0.75554006	9995.9308
0.75773041	10012.846
0.75992075	10021.438
0.76211109	10025.549
0.76430143	10035.445
0.76649177	10039.138
0.76868211	10041.166
0.77087245	10048.780
0.77306279	10061.412
0.77525313	10062.118
0.77744347	10054.792
0.77963381	10032.068
0.78182415	10008.016
0.78401450	9984.6438
0.78620484	9959.3558
0.78839518	9935.5816
0.79058552	9915.2655
0.79277586	9901.8001
0.79496620	9878.5771
0.79715654	9852.5514
0.79934688	9820.1370
0.80153722	9793.7286
0.80372756	9767.3885
0.80591790	9743.8929
0.80810824	9710.5329
0.81029858	9670.9563
0.81248893	9635.0800
0.81467927	9604.3298
0.81686961	9571.2267
0.81905995	9548.3285
0.82125029	9511.1574
0.82344063	9477.5026
0.82563097	9433.2997
0.82782131	9390.6960
0.83001165	9348.1214
0.83220199	9311.1789
0.83439233	9276.2523
0.83658267	9242.4138
0.83877301	9200.9460
0.84096336	9167.2331
0.84315370	9123.6951
0.84534404	9093.4657
0.84753438	9067.1278
0.84972472	9051.7432
0.85191506	9027.2796
0.85410540	8992.6405
0.85629574	8956.0374
0.85848608	8926.1413
0.86067642	8904.3493
0.86286676	8884.4830
0.86505710	8858.7015
0.86724745	8837.3217
0.86943779	8811.2960
0.87162813	8796.1302
0.87381847	8769.8068
0.87600881	8750.9784
0.87819915	8725.8335
0.88038949	8710.8396
0.88257983	8696.2995
0.88477017	8691.6142
0.88696051	8689.7098
0.88915085	8681.0847
0.89134119	8674.5426
0.89353153	8652.4081
0.89572188	8645.0329
0.89791222	8628.8444
0.90010256	8625.9677
0.90229290	8620.7666
0.90448324	8617.4068
0.90667358	8617.1502
0.90886392	8596.4873
0.91105426	8588.4124
0.91324460	8577.8749
0.91543494	8575.0153
0.91762528	8577.9533
0.91981562	8578.7115
0.92200597	8576.4823
0.92419631	8577.1850
0.92638665	8579.4573
0.92857699	8586.5264
0.93076733	8587.9989
0.93295767	8586.3031
0.93514801	8590.3633
0.93733835	8593.6818
0.93952869	8601.9249
0.94171903	8606.9777
0.94390937	8611.5867
0.94609971	8622.6894
0.94829005	8633.5034
0.95048040	8643.1706
0.95267074	8647.8132
0.95486108	8661.4473
0.95705142	8669.5766
0.95924176	8688.5763
0.96143210	8688.3311
0.96362244	8685.3391
0.96581278	8687.4102
0.96800312	8694.5312
0.97019346	8708.6731
0.97238380	8730.5662
0.97457414	8739.2533
0.97676448	8759.3852
0.97895483	8771.6363
0.98114517	8783.9031
0.98333551	8801.8303
0.98552585	8806.3819
0.98771619	8826.4669
0.98990653	8835.5046
0.99209687	8845.1345
0.99428721	8854.3711
0.99647755	8865.0528
0.99866789	8879.5655
1.0008582	8897.3085
1.0030486	8915.1031
1.0052389	8929.9453
1.0074293	8949.6377
1.0096196	8966.3590
1.0118099	8999.1493
1.0140003	9014.7785
1.0161906	9036.2799
1.0183810	9056.2584
1.0205713	9085.9787
1.0227616	9109.2431
1.0249520	9123.8316
1.0271423	9144.9173
1.0293327	9164.8921
1.0315230	9181.1254
1.0337133	9204.1613
1.0359037	9231.8166
1.0380940	9265.6243
1.0402844	9282.9460
1.0424747	9305.2237
1.0446650	9325.8658
1.0468554	9348.1611
1.0490457	9376.8989
1.0512361	9397.5304
1.0534264	9418.8161
1.0556168	9430.4623
1.0578071	9447.1056
1.0599974	9463.9711
1.0621878	9484.4893
1.0643781	9507.3814
1.0665685	9530.6861
1.0687588	9556.8990
1.0709491	9574.4252
1.0731395	9604.6352
1.0753298	9633.6776
1.0775202	9660.3404
1.0797105	9681.5220
1.0819008	9706.4825
1.0840912	9725.2311
1.0862815	9753.0652
1.0884719	9779.7826
1.0906622	9804.5458
1.0928525	9833.7508
1.0950429	9857.2488
1.0972332	9891.8163
1.0994236	9917.5029
1.1016139	9939.4689
1.1038043	9964.8324
1.1059946	9987.5383
1.1081849	10014.937
1.1103753	10038.946
1.1125656	10060.327
1.1147560	10084.683
1.1169463	10110.553
1.1191366	10148.330
1.1213270	10186.036
1.1235173	10216.849
1.1257077	10241.812
1.1278980	10266.988
1.1300883	10288.975
1.1322787	10310.145
1.1344690	10338.884
1.1366594	10373.686
1.1388497	10406.213
1.1410400	10432.935
1.1432304	10451.153
1.1454207	10475.042
1.1476111	10510.123
1.1498014	10541.924
1.1519917	10578.952
1.1541821	10605.376
1.1563724	10628.455
1.1585628	10651.426
1.1607531	10672.666
1.1629435	10710.498
1.1651338	10742.402
1.1673241	10785.891
1.1695145	10814.215
1.1717048	10842.784
1.1738952	10866.806
1.1760855	10894.503
1.1782758	10927.133
1.1804662	10956.099
1.1826565	10981.575
1.1848469	11011.811
1.1870372	11040.295
1.1892275	11080.981
1.1914179	11105.586
1.1936082	11133.531
1.1957986	11158.344
1.1979889	11185.924
1.2001792	11217.879
1.2023696	11245.652
1.2045599	11281.365
1.2067503	11317.527
1.2089406	11361.258
1.2111309	11397.482
1.2133213	11437.925
1.2155116	11470.671
1.2177020	11510.438
1.2198923	11538.770
1.2220827	11570.100
1.2242730	11602.606
1.2264633	11638.925
1.2286537	11681.266
1.2308440	11712.385
1.2330344	11731.532
1.2352247	11758.317
1.2374150	11775.902
1.2396054	11804.914
1.2417957	11829.864
1.2439861	11868.969
1.2461764	11897.045
1.2483667	11923.781
1.2505571	11953.701
1.2527474	11986.823
1.2549378	12031.622
1.2571281	12061.288
1.2593184	12101.676
1.2615088	12128.931
1.2636991	12167.286
1.2658895	12196.743
1.2680798	12225.574
1.2702702	12260.715
1.2724605	12293.076
1.2746508	12332.375
1.2768412	12367.450
1.2790315	12407.715
1.2812219	12451.659
1.2834122	12488.231
1.2856025	12520.863
1.2877929	12550.093
1.2899832	12580.111
1.2921736	12610.892
1.2943639	12646.340
1.2965542	12685.462
1.2987446	12728.374
1.3009349	12776.426
1.3031253	12822.068
1.3053156	12865.807
1.3075059	12900.795
1.3096963	12936.870
1.3118866	12975.472
1.3140770	13017.334
1.3162673	13052.761
1.3184576	13088.004
1.3206480	13126.144
1.3228383	13162.336
1.3250287	13206.501
1.3272190	13246.583
1.3294094	13297.200
1.3315997	13348.011
1.3337900	13388.976
1.3359804	13436.804
1.3381707	13484.563
1.3403611	13537.454
1.3425514	13584.733
1.3447417	13622.108
1.3469321	13669.270
1.3491224	13699.831
1.3513128	13746.782
1.3535031	13788.948
1.3556934	13836.097
1.3578838	13877.509
1.3600741	13916.517
1.3622645	13964.164
1.3644548	14010.335
1.3666451	14066.693
1.3688355	14115.305
1.3710258	14165.235
1.3732162	14214.486
1.3754065	14272.371
1.3775968	14321.499
1.3797872	14363.991
1.3819775	14408.438
1.3841679	14455.959
1.3863582	14510.602
1.3885486	14568.730
1.3907389	14623.419
1.3929292	14681.158
1.3951196	14737.063
1.3973099	14791.429
1.3995003	14851.570
1.4016906	14908.650
1.4038809	14961.754
1.4060713	15026.933
1.4082616	15077.649
1.4104520	15133.706
1.4126423	15190.083
1.4148326	15246.427
1.4170230	15308.252
1.4192133	15363.289
1.4214037	15425.455
1.4235940	15487.887
1.4257843	15541.598
1.4279747	15597.544
1.4301650	15653.283
1.4323554	15710.493
1.4345457	15768.105
1.4367361	15826.010
1.4389264	15891.187
1.4411167	15955.018
1.4433071	16028.297
1.4454974	16089.450
1.4476878	16146.740
1.4498781	16212.071
1.4520684	16282.098
1.4542588	16357.090
1.4564491	16429.036
1.4586395	16491.334
1.4608298	16560.816
1.4630201	16616.972
1.4652105	16682.783
1.4674008	16742.291
1.4695912	16805.974
1.4717815	16876.865
1.4739718	16950.140
1.4761622	17031.202
1.4783525	17102.909
1.4805429	17176.046
1.4827332	17254.077
1.4849235	17329.297
1.4871139	17405.913
1.4893042	17469.511
1.4914946	17551.363
1.4936849	17630.547
1.4958753	17710.003
1.4980656	17795.300
1.5002559	17868.944
1.5024463	17954.623
1.5046366	18032.377
1.5068270	18107.375
1.5090173	18182.495
1.5112076	18249.741
1.5133980	18319.672
1.5155883	18392.573
1.5177787	18472.347
1.5199690	18546.329
1.5221593	18624.439
1.5243497	18707.039
1.5265400	18781.653
1.5287304	18860.472
1.5309207	18935.679
1.5331110	19023.911
1.5353014	19114.688
1.5374917	19197.862
1.5396821	19272.981
1.5418724	19340.495
1.5440627	19416.584
1.5462531	19494.896
1.5484434	19583.439
1.5506338	19668.668
1.5528241	19755.778
1.5550145	19842.944
1.5572048	19928.664
1.5593951	20013.511
1.5615855	20101.667
1.5637758	20182.736
1.5659662	20264.519
1.5681565	20349.380
1.5703468	20436.509
1.5725372	20522.698
1.5747275	20620.953
1.5769179	20711.825
1.5791082	20811.798
1.5812985	20902.906
1.5834889	20981.959
1.5856792	21059.269
1.5878696	21135.430
1.5900599	21223.572
1.5922502	21300.086
1.5944406	21375.410
1.5966309	21451.851
1.5988213	21527.121
1.6010116	21616.323
1.6032020	21696.069
1.6053923	21787.338
1.6075826	21865.790
1.6097730	21944.060
1.6119633	22028.409
1.6141537	22106.711
1.6163440	22196.039
1.6185343	22268.783
1.6207247	22352.382
1.6229150	22438.560
1.6251054	22517.832
1.6272957	22607.209
1.6294860	22679.617
1.6316764	22757.864
1.6338667	22838.445
1.6360571	22921.945
1.6382474	23018.782
1.6404377	23091.913
1.6426281	23170.975
1.6448184	23237.752
1.6470088	23313.691
1.6491991	23392.380
1.6513894	23466.777
1.6535798	23548.517
1.6557701	23623.530
1.6579605	23697.869
1.6601508	23767.890
1.6623412	23833.781
1.6645315	23918.555
1.6667218	23988.013
1.6689122	24059.352
1.6711025	24133.586
1.6732929	24199.972
1.6754832	24274.261
1.6776735	24341.996
1.6798639	24414.199
1.6820542	24479.632
1.6842446	24543.691
1.6864349	24602.980
1.6886252	24667.118
1.6908156	24730.876
1.6930059	24788.839
1.6951963	24849.409
1.6973866	24898.397
1.6995769	24959.643
1.7017673	25015.373
1.7039576	25083.319
1.7061480	25144.891
1.7083383	25206.417
1.7105286	25257.707
1.7127190	25305.996
1.7149093	25355.997
1.7170997	25408.361
1.7192900	25459.172
1.7214804	25516.738
1.7236707	25560.368
1.7258610	25610.463
1.7280514	25652.710
1.7302417	25702.709
1.7324321	25742.347
1.7346224	25771.358
1.7368127	25813.354
1.7390031	25860.286
1.7411934	25919.224
1.7433838	25960.995
1.7455741	25998.800
1.7477644	26030.029
1.7499548	26056.599
1.7521451	26095.213
1.7543355	26121.869
1.7565258	26158.504
1.7587161	26193.995
1.7609065	26222.820
1.7630968	26249.879
1.7652872	26267.956
1.7674775	26295.599
1.7696679	26322.755
1.7718582	26349.481
1.7740485	26372.877
1.7762389	26390.873
1.7784292	26407.758
1.7806196	26414.656
1.7828099	26431.861
1.7850002	26456.135
1.7871906	26473.673
1.7893809	26488.780
1.7915713	26497.948
1.7937616	26511.126
1.7959519	26523.562
1.7981423	26528.349
1.8003326	26537.906
1.8025230	26548.867
1.8047133	26556.250
1.8069036	26555.086
1.8090940	26549.007
1.8112843	26554.185
1.8134747	26561.882
1.8156650	26566.129
1.8178553	26577.631
1.8200457	26578.212
1.8222360	26586.940
1.8244264	26584.733
1.8266167	26587.792
1.8288071	26588.403
1.8309974	26591.971
1.8331877	26584.832
1.8353781	26578.890
1.8375684	26567.970
1.8397588	26559.603
1.8419491	26546.922
1.8441394	26536.252
1.8463298	26522.587
1.8485201	26509.299
1.8507105	26490.431
1.8529008	26474.057
1.8550911	26458.163
1.8572815	26437.538
1.8594718	26420.890
1.8616622	26402.031
1.8638525	26393.677
1.8660428	26383.150
1.8682332	26363.520
1.8704235	26339.293
1.8726139	26305.885
1.8748042	26277.637
1.8769945	26252.921
1.8791849	26232.418
1.8813752	26208.252
1.8835656	26186.316
1.8857559	26171.940
1.8879463	26151.533
1.8901366	26138.375
1.8923269	26115.425
1.8945173	26083.784
1.8967076	26046.987
1.8988980	26005.942
1.9010883	25979.025
1.9032786	25942.346
1.9054690	25915.582
1.9076593	25891.829
1.9098497	25871.182
1.9120400	25847.501
1.9142303	25809.515
1.9164207	25777.257
1.9186110	25742.510
1.9208014	25709.398
1.9229917	25680.357
1.9251820	25644.270
1.9273724	25613.451
1.9295627	25578.356
1.9317531	25547.285
1.9339434	25520.175
1.9361338	25482.552
1.9383241	25448.613
1.9405144	25402.508
1.9427048	25366.069
1.9448951	25325.351
1.9470855	25286.544
1.9492758	25251.616
1.9514661	25215.263
1.9536565	25190.838
1.9558468	25152.437
1.9580372	25119.486
1.9602275	25075.986
1.9624178	25033.143
1.9646082	24990.651
1.9667985	24949.439
1.9689889	24915.025
1.9711792	24873.704
1.9733695	24830.205
1.9755599	24785.604
1.9777502	24740.284
1.9799406	24705.730
1.9821309	24666.091
1.9843212	24632.610
1.9865116	24589.674
1.9887019	24543.706
1.9908923	24504.176
1.9930826	24468.557
1.9952730	24432.801
1.9974633	24390.402
1.9996536	24348.102
2.0018440	24309.066
2.0040343	24270.176
2.0062247	24239.958
2.0084150	24203.776
2.0106053	24169.233
2.0127957	24125.797
2.0149860	24081.571
2.0171764	24034.350
2.0193667	23985.904
2.0215570	23940.220
2.0237474	23894.768
2.0259377	23860.125
2.0281281	23824.940
2.0303184	23782.084
2.0325087	23736.682
2.0346991	23688.180
2.0368894	23646.697
2.0390798	23605.977
2.0412701	23562.255
2.0434604	23518.055
2.0456508	23461.516
2.0478411	23410.608
2.0500315	23367.803
2.0522218	23324.088
2.0544122	23280.915
2.0566025	23229.522
2.0587928	23187.261
2.0609832	23145.729
2.0631735	23102.507
2.0653639	23064.688
2.0675542	23024.412
2.0697445	22984.475
2.0719349	22938.575
2.0741252	22894.032
2.0763156	22844.177
2.0785059	22792.918
2.0806962	22759.206
2.0828866	22714.013
2.0850769	22676.518
2.0872673	22626.488
2.0894576	22576.917
2.0916479	22531.456
2.0938383	22475.051
2.0960286	22424.401
2.0982190	22364.917
2.1004093	22321.718
2.1025997	22281.701
2.1047900	22245.007
2.1069803	22207.632
2.1091707	22155.766
2.1113610	22108.322
2.1135514	22064.089
2.1157417	22022.680
2.1179320	21988.279
2.1201224	21939.867
2.1223127	21897.263
2.1245031	21848.530
2.1266934	21809.269
2.1288837	21774.143
2.1310741	21730.011
2.1332644	21687.614
2.1354548	21641.345
2.1376451	21594.994
2.1398354	21554.152
2.1420258	21499.674
2.1442161	21454.562
2.1464065	21398.457
2.1485968	21364.115
2.1507871	21316.252
2.1529775	21276.165
2.1551678	21233.209
2.1573582	21180.155
2.1595485	21132.899
2.1617389	21085.027
2.1639292	21040.899
2.1661195	20996.244
2.1683099	20952.604
2.1705002	20917.949
2.1726906	20878.278
2.1748809	20840.495
2.1770712	20798.169
2.1792616	20748.805
2.1814519	20702.442
2.1836423	20655.003
2.1858326	20616.234
2.1880229	20574.752
2.1902133	20532.695
2.1924036	20500.036
2.1945940	20462.306
2.1967843	20420.955
2.1989746	20370.932
2.2011650	20325.995
2.2033553	20288.949
2.2055457	20252.986
2.2077360	20208.804
2.2099263	20158.452
2.2121167	20112.871
2.2143070	20064.205
2.2164974	20017.277
2.2186877	19971.241
2.2208781	19924.937
2.2230684	19879.630
2.2252587	19834.931
2.2274491	19788.406
2.2296394	19752.075
2.2318298	19711.940
2.2340201	19673.799
2.2362104	19625.624
2.2384008	19580.932
2.2405911	19534.103
2.2427815	19492.813
2.2449718	19443.454
2.2471621	19401.022
2.2493525	19366.407
2.2515428	19327.965
2.2537332	19290.271
2.2559235	19247.351
2.2581138	19203.212
2.2603042	19162.109
2.2624945	19121.963
2.2646849	19091.760
2.2668752	19048.402
2.2690656	18994.964
2.2712559	18945.045
2.2734462	18896.761
2.2756366	18863.297
2.2778269	18825.086
2.2800173	18787.939
2.2822076	18748.653
2.2843979	18708.038
2.2865883	18673.670
2.2887786	18637.041
2.2909690	18600.120
2.2931593	18557.771
2.2953496	18513.598
2.2975400	18475.549
2.2997303	18433.281
2.3019207	18385.983
2.3041110	18339.973
2.3063013	18294.372
2.3084917	18255.551
2.3106820	18209.299
2.3128724	18160.713
2.3150627	18114.187
2.3172530	18072.837
2.3194434	18035.942
2.3216337	17997.700
2.3238241	17965.737
2.3260144	17925.212
2.3282048	17880.247
2.3303951	17831.388
2.3325854	17783.075
2.3347758	17747.569
2.3369661	17706.773
2.3391565	17672.802
2.3413468	17635.937
2.3435371	17596.485
2.3457275	17549.192
2.3479178	17502.203
2.3501082	17459.180
2.3522985	17406.406
2.3544888	17362.925
2.3566792	17317.800
2.3588695	17275.879
2.3610599	17233.056
2.3632502	17192.771
2.3654405	17154.555
2.3676309	17120.921
2.3698212	17082.218
2.3720116	17044.669
2.3742019	17001.228
2.3763922	16965.113
2.3785826	16920.476
2.3807729	16876.591
2.3829633	16836.271
2.3851536	16795.829
2.3873440	16757.527
2.3895343	16716.659
2.3917246	16680.689
2.3939150	16650.365
2.3961053	16621.440
2.3982957	16587.778
2.4004860	16554.481
2.4026763	16523.316
2.4048667	16492.149
2.4070570	16451.158
2.4092474	16412.543
2.4114377	16372.769
2.4136280	16336.240
2.4158184	16297.332
2.4180087	16258.053
2.4201991	16224.402
2.4223894	16181.051
2.4245797	16142.258
2.4267701	16102.233
2.4289604	16065.522
2.4311508	16032.869
2.4333411	15986.665
2.4355315	15951.933
2.4377218	15919.124
2.4399121	15883.858
2.4421025	15837.025
2.4442928	15790.731
2.4464832	15752.683
2.4486735	15727.017
2.4508638	15699.217
2.4530542	15669.673
2.4552445	15629.829
2.4574349	15581.453
2.4596252	15543.525
2.4618155	15503.452
2.4640059	15470.102
2.4661962	15433.385
2.4683866	15402.358
2.4705769	15372.298
2.4727672	15342.843
2.4749576	15307.795
2.4771479	15269.141
2.4793383	15230.304
2.4815286	15193.321
2.4837189	15159.554
2.4859093	15128.669
2.4880996	15088.100
2.4902900	15046.150
2.4924803	15003.471
2.4946707	14965.795
2.4968610	14930.492
2.4990513	14897.131
2.5012417	14864.355
2.5034320	14832.991
2.5056224	14799.370
2.5078127	14764.307
2.5100030	14728.081
2.5121934	14694.472
2.5143837	14654.783
2.5165741	14617.611
2.5187644	14573.227
2.5209547	14538.526
2.5231451	14503.109
2.5253354	14470.927
2.5275258	14438.470
2.5297161	14404.647
2.5319064	14370.138
2.5340968	14329.416
2.5362871	14287.285
2.5384775	14252.656
2.5406678	14226.780
2.5428582	14197.262
2.5450485	14158.496
2.5472388	14123.674
2.5494292	14087.819
2.5516195	14057.259
2.5538099	14033.263
2.5560002	14002.253
2.5581905	13963.769
2.5603809	13918.250
2.5625712	13876.352
2.5647616	13843.198
2.5669519	13816.985
2.5691422	13789.705
2.5713326	13757.035
2.5735229	13725.309
2.5757133	13694.832
2.5779036	13656.313
2.5800939	13615.882
2.5822843	13584.202
2.5844746	13560.735
2.5866650	13533.726
2.5888553	13497.619
2.5910456	13465.528
2.5932360	13433.170
2.5954263	13406.280
2.5976167	13379.573
2.5998070	13353.452
2.6019974	13322.078
2.6041877	13291.956
2.6063780	13256.245
2.6085684	13220.594
2.6107587	13181.064
2.6129491	13148.370
2.6151394	13114.234
2.6173297	13086.203
2.6195201	13050.432
2.6217104	13025.219
2.6239008	12996.641
2.6260911	12971.995
2.6282814	12942.038
2.6304718	12905.864
2.6326621	12874.277
2.6348525	12840.431
2.6370428	12809.200
2.6392331	12779.937
2.6414235	12751.173
2.6436138	12721.244
2.6458042	12680.226
2.6479945	12650.818
2.6501848	12618.254
2.6523752	12588.292
2.6545655	12550.483
2.6567559	12515.552
2.6589462	12480.587
2.6611366	12438.604
2.6633269	12411.016
2.6655172	12377.726
2.6677076	12350.403
2.6698979	12316.532
2.6720883	12289.148
2.6742786	12254.444
2.6764689	12221.568
2.6786593	12186.761
2.6808496	12156.435
2.6830400	12126.369
2.6852303	12092.433
2.6874206	12062.267
2.6896110	12034.138
2.6918013	12006.792
2.6939917	11978.248
2.6961820	11950.929
2.6983723	11925.633
2.7005627	11897.099
2.7027530	11874.636
2.7049434	11847.632
2.7071337	11822.828
2.7093241	11796.050
2.7115144	11763.736
2.7137047	11730.404
2.7158951	11700.793
2.7180854	11676.135
2.7202758	11654.478
2.7224661	11637.329
2.7246564	11623.708
2.7268468	11616.289
2.7290371	11618.091
2.7312275	11625.999
2.7334178	11644.667
2.7356081	11672.534
2.7377985	11697.777
2.7399888	11712.469
2.7421792	11713.614
2.7443695	11702.176
2.7465598	11682.658
2.7487502	11655.930
2.7509405	11628.740
2.7531309	11601.235
2.7553212	11569.825
2.7575115	11532.347
2.7597019	11492.169
2.7618922	11451.637
2.7640826	11402.940
2.7662729	11346.830
2.7684633	11278.273
2.7706536	11199.880
2.7728439	11126.750
2.7750343	11060.402
2.7772246	11009.294
2.7794150	10963.534
2.7816053	10925.810
2.7837956	10892.194
2.7859860	10860.230
2.7881763	10829.697
2.7903667	10798.776
2.7925570	10766.853
2.7947473	10738.167
2.7969377	10714.155
2.7991280	10696.160
2.8013184	10675.398
2.8035087	10650.634
2.8056990	10624.382
2.8078894	10596.233
2.8100797	10571.795
2.8122701	10543.008
2.8144604	10513.777
2.8166507	10489.493
2.8188411	10462.273
2.8210314	10441.572
2.8232218	10421.793
2.8254121	10401.917
2.8276025	10376.022
2.8297928	10353.556
2.8319831	10329.576
2.8341735	10301.255
2.8363638	10274.929
2.8385542	10247.595
2.8407445	10228.136
2.8429348	10207.705
2.8451252	10188.348
2.8473155	10168.854
2.8495059	10143.283
2.8516962	10122.103
2.8538865	10102.562
2.8560769	10083.110
2.8582672	10059.682
2.8604576	10032.369
2.8626479	10009.522
2.8648382	9986.4760
2.8670286	9967.0623
2.8692189	9946.6332
2.8714093	9921.0872
2.8735996	9901.7334
2.8757900	9882.8205
2.8779803	9864.5334
2.8801706	9842.6068
2.8823610	9819.7205
2.8845513	9804.5792
2.8867417	9786.1403
2.8889320	9767.1308
2.8911223	9745.5812
2.8933127	9721.9184
2.8955030	9702.9596
2.8976934	9681.0027
2.8998837	9663.9956
2.9020740	9647.9523
2.9042644	9625.9336
2.9064547	9604.3544
2.9086451	9584.2401
2.9108354	9568.7651
2.9130257	9552.2957
2.9152161	9537.6908
2.9174064	9522.7926
2.9195968	9504.9170
2.9217871	9485.3215
2.9239774	9466.2320
2.9261678	9446.9697
2.9283581	9433.5041
2.9305485	9418.7059
2.9327388	9409.6578
2.9349292	9393.5019
2.9371195	9379.4381
2.9393098	9363.1437
2.9415002	9342.8834
2.9436905	9325.2352
2.9458809	9302.5190
2.9480712	9283.1305
2.9502615	9269.1943
2.9524519	9253.9230
2.9546422	9242.4027
2.9568326	9222.0226
2.9590229	9203.2870
2.9612132	9181.3142
2.9634036	9167.2898
2.9655939	9154.9153
2.9677843	9146.3279
2.9699746	9133.8102
2.9721649	9123.1759
2.9743553	9106.7903
2.9765456	9092.1846
2.9787360	9073.4007
2.9809263	9062.7342
2.9831166	9055.6703
2.9853070	9041.7864
2.9874973	9028.3455
2.9896877	9010.2025
2.9918780	9001.1054
2.9940684	8984.8769
2.9962587	8969.5970
2.9984490	8951.8130
3.0006394	8938.7056
3.0028297	8928.9772
3.0050201	8916.9125
3.0072104	8914.1791
3.0094007	8915.9529
3.0115911	8920.9253
3.0137814	8926.3768
3.0159718	8929.0268
3.0181621	8922.9169
3.0203524	8906.6654
3.0225428	8891.5751
3.0247331	8870.5336
3.0269235	8848.7816
3.0291138	8836.0230
3.0313041	8816.7957
3.0334945	8802.1101
3.0356848	8789.7192
3.0378752	8789.2582
3.0400655	8788.5289
3.0422559	8780.7385
3.0444462	8766.5722
3.0466365	8746.4424
3.0488269	8727.2981
3.0510172	8708.1629
3.0532076	8692.7070
3.0553979	8679.4811
3.0575882	8671.4811
3.0597786	8668.5955
3.0619689	8665.2488
3.0641593	8661.9269
3.0663496	8657.8629
3.0685399	8652.9001
3.0707303	8645.9115
3.0729206	8636.7239
3.0751110	8624.9529
3.0773013	8612.1003
3.0794916	8600.2656
3.0816820	8590.9952
3.0838723	8586.1037
3.0860627	8578.1053
3.0882530	8567.5787
3.0904433	8557.4886
3.0926337	8548.2254
3.0948240	8534.5986
3.0970144	8518.9019
3.0992047	8501.0718
3.1013951	8480.4287
3.1035854	8463.1440
3.1057757	8450.1857
3.1079661	8445.9251
3.1101564	8438.6334
3.1123468	8421.7408
3.1145371	8409.9877
3.1167274	8401.2773
3.1189178	8395.3068
3.1211081	8384.9527
3.1232985	8375.2076
3.1254888	8366.7987
3.1276791	8360.2136
3.1298695	8354.1594
3.1320598	8348.3896
3.1342502	8342.9328
3.1364405	8336.6767
3.1386308	8334.9642
3.1408212	8329.5508
3.1430115	8325.9052
3.1452019	8323.5915
3.1473922	8318.5504
3.1495825	8311.3364
3.1517729	8307.4327
3.1539632	8299.5819
3.1561536	8289.7232
3.1583439	8277.7749
3.1605343	8272.0245
3.1627246	8268.8983
3.1649149	8264.7772
3.1671053	8263.4279
3.1692956	8264.2082
3.1714860	8266.6133
3.1736763	8268.6367
3.1758666	8264.0671
3.1780570	8264.5138
3.1802473	8260.2740
3.1824377	8255.9291
3.1846280	8248.9388
3.1868183	8243.3624
3.1890087	8237.6343
3.1911990	8232.1633
3.1933894	8230.1580
3.1955797	8228.5019
3.1977700	8225.8592
3.1999604	8224.0264
3.2021507	8217.4043
3.2043411	8212.7831
3.2065314	8210.2560
3.2087218	8205.0020
3.2109121	8196.0935
3.2131024	8188.3151
3.2152928	8184.2333
3.2174831	8182.9877
3.2196735	8181.3532
3.2218638	8182.5329
3.2240541	8180.3905
3.2262445	8181.3165
3.2284348	8184.0749
3.2306252	8181.0750
3.2328155	8177.1056
3.2350058	8168.3918
3.2371962	8166.8257
3.2393865	8163.5680
3.2415769	8165.3320
3.2437672	8168.5194
3.2459575	8171.5999
3.2481479	8174.5271
3.2503382	8174.2272
3.2525286	8174.2807
3.2547189	8172.7992
3.2569092	8170.0689
3.2590996	8171.4842
3.2612899	8171.2779
3.2634803	8171.3060
3.2656706	8173.2067
3.2678610	8175.2856
3.2700513	8179.7368
3.2722416	8179.7246
3.2744320	8175.2893
3.2766223	8174.2843
3.2788127	8175.5884
3.2810030	8177.8572
3.2831933	8177.2060
3.2853837	8174.0245
3.2875740	8170.0792
3.2897644	8167.3138
3.2919547	8166.9842
3.2941450	8171.0819
3.2963354	8177.1269
3.2985257	8184.9123
3.3007161	8188.5597
3.3029064	8192.0451
3.3050967	8194.2380
3.3072871	8199.2243
3.3094774	8202.6597
3.3116678	8210.1440
3.3138581	8211.4696
3.3160484	8215.0332
3.3182388	8219.5584
3.3204291	8221.8136
3.3226195	8225.5986
3.3248098	8227.3865
3.3270002	8230.5207
3.3291905	8236.0625
3.3313808	8236.2666
3.3335712	8235.3476
3.3357615	8235.7783
3.3379519	8237.9150
3.3401422	8239.4215
3.3423325	8239.0358
3.3445229	8243.2957
3.3467132	8245.9261
3.3489036	8253.1185
3.3510939	8254.8292
3.3532842	8258.7224
3.3554746	8261.7562
3.3576649	8263.1900
3.3598553	8268.5870
3.3620456	8270.6306
3.3642359	8277.9965
3.3664263	8285.0936
3.3686166	8290.2365
3.3708070	8296.6503
3.3729973	8299.8206
3.3751877	8303.2828
3.3773780	8302.6931
3.3795683	8306.8329
3.3817587	8311.7212
3.3839490	8315.3054
3.3861394	8321.1330
3.3883297	8327.0396
3.3905200	8335.5056
3.3927104	8344.0438
3.3949007	8350.3691
3.3970911	8356.7631
3.3992814	8361.3207
3.4014717	8368.9061
3.4036621	8375.2807
3.4058524	8377.3673
3.4080428	8382.0196
3.4102331	8380.8891
3.4124234	8386.3931
3.4146138	8389.9479
3.4168041	8401.9030
3.4189945	8414.5555
3.4211848	8427.0402
3.4233751	8435.5445
3.4255655	8443.0740
3.4277558	8452.8818
3.4299462	8464.9139
3.4321365	8468.3023
3.4343269	8474.7051
3.4365172	8478.9199
3.4387075	8487.8795
3.4408979	8498.9842
3.4430882	8505.4781
3.4452786	8508.4655
3.4474689	8511.5220
3.4496592	8520.5704
3.4518496	8531.2833
3.4540399	8542.0602
3.4562303	8552.7591
3.4584206	8563.1749
3.4606109	8567.5237
3.4628013	8572.9063
3.4649916	8580.2236
3.4671820	8594.2183
3.4693723	8604.2586
3.4715626	8615.7538
3.4737530	8626.0007
3.4759433	8632.4966
3.4781337	8642.1232
3.4803240	8653.7084
3.4825143	8665.6151
3.4847047	8668.9576
3.4868950	8671.2693
3.4890854	8683.3060
3.4912757	8694.9402
3.4934661	8708.9553
3.4956564	8719.4473
3.4978467	8727.1596
3.5000371	8737.6386
3.5022274	8749.1859
3.5044178	8760.5628
3.5066081	8773.9603
3.5087984	8785.7847
3.5109888	8794.5941
3.5131791	8801.0819
3.5153695	8808.6868
3.5175598	8816.8722
3.5197501	8828.7530
3.5219405	8838.3572
3.5241308	8850.8325
3.5263212	8862.0524
3.5285115	8875.1363
3.5307018	8885.3851
3.5328922	8896.4597
3.5350825	8909.9938
3.5372729	8925.0414
3.5394632	8938.5418
3.5416536	8947.4908
3.5438439	8958.4644
3.5460342	8967.4091
3.5482246	8978.5730
3.5504149	8986.1456
3.5526053	8995.6438
3.5547956	9002.2933
3.5569859	9012.0530
3.5591763	9024.1681
3.5613666	9034.6003
3.5635570	9043.4961
3.5657473	9052.3180
3.5679376	9062.1878
3.5701280	9079.0638
3.5723183	9097.8110
3.5745087	9119.4260
3.5766990	9146.4820
3.5788893	9175.1162
3.5810797	9203.0416
3.5832700	9233.4824
3.5854604	9261.4280
3.5876507	9287.9764
3.5898410	9305.6552
3.5920314	9319.6117
3.5942217	9327.4793
3.5964121	9337.4626
3.5986024	9347.5445
3.6007928	9361.1860
3.6029831	9370.9605
3.6051734	9382.5521
3.6073638	9392.2188
3.6095541	9405.8817
3.6117445	9413.8596
3.6139348	9413.5929
3.6161251	9411.7209
3.6183155	9407.7362
3.6205058	9406.6653
3.6226962	9401.5156
3.6248865	9403.8937
3.6270768	9408.2192
3.6292672	9415.1244
3.6314575	9418.4518
3.6336479	9428.6224
3.6358382	9442.2783
3.6380285	9458.3689
3.6402189	9470.2257
3.6424092	9478.5661
3.6445996	9485.5793
3.6467899	9489.1507
3.6489802	9502.8275
3.6511706	9517.1071
3.6533609	9531.9390
3.6555513	9546.3943
3.6577416	9559.1762
3.6599320	9574.6357
3.6621223	9586.0327
3.6643126	9595.4733
3.6665030	9601.2332
3.6686933	9612.3009
3.6708837	9627.3718
3.6730740	9641.5791
3.6752643	9653.1194
3.6774547	9663.8679
3.6796450	9674.6087
3.6818354	9685.3651
3.6840257	9697.8780
3.6862160	9712.1918
3.6884064	9728.2931
3.6905967	9744.0302
3.6927871	9760.3257
3.6949774	9777.3063
3.6971677	9789.9125
3.6993581	9794.1222
3.7015484	9800.3718
3.7037388	9807.1382
3.7059291	9820.5660
3.7081195	9832.6493
3.7103098	9846.8346
3.7125001	9859.6443
3.7146905	9869.6903
3.7168808	9883.5340
3.7190712	9894.0705
3.7212615	9907.3317
3.7234518	9919.4478
3.7256422	9929.6031
3.7278325	9942.0894
3.7300229	9954.0757
3.7322132	9966.6604
3.7344035	9977.7175
3.7365939	9987.0333
3.7387842	9998.1983
3.7409746	10010.151
3.7431649	10023.427
3.7453552	10032.853
3.7475456	10038.779
3.7497359	10046.664
3.7519263	10057.449
3.7541166	10068.503
3.7563069	10080.506
3.7584973	10091.406
3.7606876	10108.779
3.7628780	10120.091
3.7650683	10133.572
3.7672587	10141.123
3.7694490	10155.325
3.7716393	10166.951
3.7738297	10179.348
3.7760200	10191.600
3.7782104	10204.739
3.7804007	10214.984
3.7825910	10222.988
3.7847814	10228.179
3.7869717	10238.468
3.7891621	10247.094
3.7913524	10263.333
3.7935427	10276.531
3.7957331	10288.007
3.7979234	10297.054
3.8001138	10305.426
3.8023041	10318.961
3.8044944	10329.390
3.8066848	10337.715
3.8088751	10344.981
3.8110655	10352.705
3.8132558	10360.466
3.8154461	10369.883
3.8176365	10377.201
3.8198268	10385.101
3.8220172	10393.518
3.8242075	10406.158
3.8263979	10414.559
3.8285882	10426.612
3.8307785	10437.309
3.8329689	10442.771
3.8351592	10446.828
3.8373496	10454.317
3.8395399	10467.036
3.8417302	10479.674
3.8439206	10485.328
3.8461109	10495.432
3.8483013	10496.381
3.8504916	10499.099
3.8526819	10506.121
3.8548723	10513.287
3.8570626	10529.324
3.8592530	10540.264
3.8614433	10555.560
3.8636336	10575.024
3.8658240	10602.647
3.8680143	10636.131
3.8702047	10667.082
3.8723950	10700.825
3.8745854	10737.278
3.8767757	10772.407
3.8789660	10799.683
3.8811564	10818.639
3.8833467	10832.827
3.8855371	10840.720
3.8877274	10845.520
3.8899177	10847.831
3.8921081	10854.052
3.8942984	10859.198
3.8964888	10864.880
3.8986791	10866.558
3.9008694	10867.829
3.9030598	10859.933
3.9052501	10843.624
3.9074405	10821.033
3.9096308	10798.449
3.9118211	10780.242
3.9140115	10762.367
3.9162018	10749.541
3.9183922	10738.198
3.9205825	10732.231
3.9227728	10731.107
3.9249632	10729.373
3.9271535	10728.218
3.9293439	10728.910
3.9315342	10731.495
3.9337246	10738.517
3.9359149	10741.631
3.9381052	10745.961
3.9402956	10743.752
3.9424859	10747.095
3.9446763	10748.019
3.9468666	10750.138
3.9490569	10751.976
3.9512473	10755.373
3.9534376	10759.623
3.9556280	10762.960
3.9578183	10771.055
3.9600086	10775.010
3.9621990	10775.759
3.9643893	10772.865
3.9665797	10774.820
3.9687700	10776.968
3.9709603	10781.699
3.9731507	10783.464
3.9753410	10786.030
3.9775314	10787.496
3.9797217	10788.791
3.9819120	10789.682
3.9841024	10788.320
3.9862927	10791.196
3.9884831	10792.417
3.9906734	10789.395
3.9928638	10786.717
3.9950541	10785.271
3.9972444	10790.582
3.9994348	10796.363
4.0016251	10798.829
4.0038155	10800.255
4.0060058	10800.310
4.0081961	10801.290
4.0103865	10804.271
4.0125768	10806.368
4.0147672	10805.550
4.0169575	10804.502
4.0191478	10804.773
4.0213382	10805.864
4.0235285	10808.863
4.0257189	10813.876
4.0279092	10819.834
4.0300995	10825.143
4.0322899	10827.883
4.0344802	10832.791
4.0366706	10842.312
4.0388609	10847.270
4.0410513	10853.578
4.0432416	10857.904
4.0454319	10866.358
4.0476223	10878.626
4.0498126	10898.126
4.0520030	10920.725
4.0541933	10939.339
4.0563836	10956.677
4.0585740	10967.545
4.0607643	10969.972
4.0629547	10963.430
4.0651450	10956.602
4.0673353	10948.455
4.0695257	10943.119
4.0717160	10934.798
4.0739064	10927.381
4.0760967	10920.621
4.0782870	10913.641
4.0804774	10910.793
4.0826677	10904.649
4.0848581	10892.409
4.0870484	10874.628
4.0892387	10853.416
4.0914291	10833.153
4.0936194	10818.800
4.0958098	10807.554
4.0980001	10804.333
4.1001905	10798.380
4.1023808	10797.133
4.1045711	10792.696
4.1067615	10787.934
4.1089518	10784.732
4.1111422	10777.840
4.1133325	10765.508
4.1155228	10749.639
4.1177132	10735.931
4.1199035	10728.650
4.1220939	10719.555
4.1242842	10712.016
4.1264745	10701.316
4.1286649	10689.268
4.1308552	10677.212
4.1330456	10664.223
4.1352359	10656.040
4.1374262	10642.798
4.1396166	10633.361
4.1418069	10622.927
4.1439973	10611.234
4.1461876	10603.420
4.1483779	10599.031
4.1505683	10594.253
4.1527586	10593.346
4.1549490	10589.047
4.1571393	10586.840
4.1593297	10579.021
4.1615200	10574.764
4.1637103	10567.894
4.1659007	10559.879
4.1680910	10551.614
4.1702814	10544.986
4.1724717	10539.150
4.1746620	10527.254
4.1768524	10518.085
4.1790427	10508.698
4.1812331	10502.699
4.1834234	10488.532
4.1856137	10478.846
4.1878041	10464.380
4.1899944	10457.669
4.1921848	10448.193
4.1943751	10436.877
4.1965654	10431.055
4.1987558	10423.419
4.2009461	10416.041
4.2031365	10406.254
4.2053268	10394.969
4.2075172	10384.329
4.2097075	10378.547
4.2118978	10374.500
4.2140882	10366.031
4.2162785	10359.231
4.2184689	10350.958
4.2206592	10345.014
4.2228495	10336.623
4.2250399	10327.618
4.2272302	10320.593
4.2294206	10312.084
4.2316109	10303.163
4.2338012	10297.846
4.2359916	10291.418
4.2381819	10286.632
4.2403723	10278.919
4.2425626	10273.493
4.2447529	10266.094
4.2469433	10261.417
4.2491336	10260.878
4.2513240	10258.276
4.2535143	10249.618
4.2557046	10235.945
4.2578950	10224.717
4.2600853	10209.050
4.2622757	10194.921
4.2644660	10180.263
4.2666564	10168.775
4.2688467	10160.289
4.2710370	10151.198
4.2732274	10140.710
4.2754177	10128.984
4.2776081	10112.586
4.2797984	10101.991
4.2819887	10094.604
4.2841791	10084.657
4.2863694	10075.290
4.2885598	10063.434
4.2907501	10053.278
4.2929404	10044.321
4.2951308	10032.247
4.2973211	10020.997
4.2995115	10010.556
4.3017018	9999.7459
4.3038921	9987.4084
4.3060825	9974.3457
4.3082728	9963.8838
4.3104632	9951.4287
4.3126535	9944.2451
4.3148438	9937.5292
4.3170342	9925.8497
4.3192245	9913.0588
4.3214149	9899.1450
4.3236052	9889.6457
4.3257956	9880.9324
4.3279859	9870.7083
4.3301762	9856.5674
4.3323666	9842.4967
4.3345569	9831.5842
4.3367473	9821.1671
4.3389376	9808.8309
4.3411279	9801.5523
4.3433183	9792.7539
4.3455086	9784.4443
4.3476990	9770.7427
4.3498893	9760.3023
4.3520796	9755.2084
4.3542700	9752.0714
4.3564603	9751.2093
4.3586507	9749.5081
4.3608410	9754.6111
4.3630313	9770.0184
4.3652217	9797.9401
4.3674120	9844.5664
4.3696024	9899.3898
4.3717927	9962.0837
4.3739831	10018.473
4.3761734	10056.606
4.3783637	10073.196
4.3805541	10071.834
4.3827444	10059.492
[truncated: 3,000 more rows]
