# Supplementary material for: Mechanochemically-induced glass formation from two-dimensional hybrid organic–inorganic perovskites
Source: Chem Sci. 2024 Apr 19;15(19):7198–205. doi: 10.1039/d4sc00905c (PMC11095504; doi:10.1039/d4sc00905c)
Supplement: SC-015-D4SC00905C-s002 [file SC-015-D4SC00905C-s002.zip › XRD_data_and_TOPAS_input_file/012305.xy]

0.0042531738	0.0000000
0.0064435146	0.0000000
0.0086338554	0.0000000
0.010824196	0.0000000
0.013014537	0.0000000
0.015204878	0.0000000
0.017395219	0.0000000
0.019585559	0.0000000
0.021775900	0.0000000
0.023966241	0.0000000
0.026156582	0.0000000
0.028346922	0.0000000
0.030537263	0.0000000
0.032727604	0.0000000
0.034917945	0.0000000
0.037108286	0.0000000
0.039298626	0.0000000
0.041488967	0.0000000
0.043679308	0.0000000
0.045869649	0.0000000
0.048059990	0.0000000
0.050250330	0.0000000
0.052440671	0.0000000
0.054631012	0.0000000
0.056821353	0.0000000
0.059011694	0.0000000
0.061202034	0.0000000
0.063392375	0.0000000
0.065582716	0.0000000
0.067773057	0.0000000
0.069963398	0.0000000
0.072153738	0.0000000
0.074344079	0.0000000
0.076534420	0.0000000
0.078724761	0.0000000
0.080915101	0.0000000
0.083105442	0.0000000
0.085295783	0.0000000
0.087486124	0.0000000
0.089676465	0.0000000
0.091866805	0.0000000
0.094057146	0.0000000
0.096247487	0.0000000
0.098437828	0.0000000
0.10062817	0.0000000
0.10281851	0.0000000
0.10500885	0.0000000
0.10719919	0.0000000
0.10938953	0.0000000
0.11157987	0.0000000
0.11377021	0.0000000
0.11596055	0.0000000
0.11815089	0.0000000
0.12034124	0.0000000
0.12253158	0.0000000
0.12472192	0.0000000
0.12691226	0.0000000
0.12910260	0.0000000
0.13129294	0.0000000
0.13348328	0.0000000
0.13567362	0.0000000
0.13786396	0.0000000
0.14005430	0.0000000
0.14224464	0.0000000
0.14443498	0.0000000
0.14662533	0.0000000
0.14881567	0.0000000
0.15100601	0.0000000
0.15319635	0.0000000
0.15538669	0.0000000
0.15757703	0.0000000
0.15976737	0.0000000
0.16195771	0.0000000
0.16414805	0.0000000
0.16633839	0.0000000
0.16852873	0.0000000
0.17071907	0.0000000
0.17290941	0.0000000
0.17509976	0.0000000
0.17729010	0.0000000
0.17948044	0.0000000
0.18167078	0.0000000
0.18386112	0.0000000
0.18605146	0.0000000
0.18824180	0.0000000
0.19043214	0.0000000
0.19262248	0.0000000
0.19481282	0.0000000
0.19700316	0.0000000
0.19919350	0.0000000
0.20138384	0.0000000
0.20357419	0.0000000
0.20576453	0.0000000
0.20795487	0.0000000
0.21014521	0.0000000
0.21233555	0.0000000
0.21452589	0.0000000
0.21671623	0.0000000
0.21890657	0.0000000
0.22109691	0.0000000
0.22328725	0.0000000
0.22547759	0.0000000
0.22766793	0.0000000
0.22985828	0.0000000
0.23204862	0.0000000
0.23423896	0.0000000
0.23642930	0.0000000
0.23861964	0.0000000
0.24080998	0.0000000
0.24300032	0.0000000
0.24519066	0.0000000
0.24738100	0.0000000
0.24957134	0.0000000
0.25176168	0.0000000
0.25395202	0.0000000
0.25614236	0.0000000
0.25833271	0.0000000
0.26052305	0.0000000
0.26271339	0.0000000
0.26490373	0.0000000
0.26709407	0.0000000
0.26928441	0.0000000
0.27147475	0.0000000
0.27366509	0.0000000
0.27585543	0.0000000
0.27804577	0.0000000
0.28023611	0.0000000
0.28242645	0.0000000
0.28461679	0.0000000
0.28680714	0.0000000
0.28899748	0.0000000
0.29118782	0.0000000
0.29337816	0.0000000
0.29556850	0.0000000
0.29775884	0.0000000
0.29994918	0.0000000
0.30213952	0.0000000
0.30432986	0.0000000
0.30652020	0.0000000
0.30871054	0.0000000
0.31090088	0.0000000
0.31309123	0.0000000
0.31528157	0.0000000
0.31747191	0.0000000
0.31966225	0.0000000
0.32185259	0.0000000
0.32404293	0.0000000
0.32623327	0.0000000
0.32842361	0.0000000
0.33061395	0.0000000
0.33280429	0.0000000
0.33499463	0.0000000
0.33718497	0.0000000
0.33937531	0.0000000
0.34156566	0.0000000
0.34375600	0.0000000
0.34594634	0.0000000
0.34813668	0.0000000
0.35032702	0.0000000
0.35251736	0.0000000
0.35470770	0.0000000
0.35689804	0.0000000
0.35908838	0.0000000
0.36127872	0.0000000
0.36346906	0.0000000
0.36565940	0.0000000
0.36784975	0.0000000
0.37004009	0.0000000
0.37223043	0.0000000
0.37442077	0.0000000
0.37661111	0.0000000
0.37880145	0.0000000
0.38099179	0.0000000
0.38318213	0.0000000
0.38537247	0.0000000
0.38756281	0.0000000
0.38975315	0.0000000
0.39194349	0.0000000
0.39413383	0.0000000
0.39632418	0.0000000
0.39851452	0.0000000
0.40070486	0.0000000
0.40289520	0.0000000
0.40508554	0.0000000
0.40727588	0.0000000
0.40946622	0.0000000
0.41165656	0.0000000
0.41384690	0.0000000
0.41603724	0.0000000
0.41822758	0.0000000
0.42041792	0.0000000
0.42260826	0.0000000
0.42479861	0.0000000
0.42698895	0.0000000
0.42917929	0.0000000
0.43136963	0.0000000
0.43355997	0.0000000
0.43575031	0.0000000
0.43794065	0.0000000
0.44013099	0.0000000
0.44232133	0.0000000
0.44451167	0.0000000
0.44670201	0.0000000
0.44889235	0.0000000
0.45108270	0.0000000
0.45327304	0.0000000
0.45546338	0.0000000
0.45765372	0.0000000
0.45984406	0.0000000
0.46203440	0.0000000
0.46422474	0.0000000
0.46641508	0.0000000
0.46860542	0.0000000
0.47079576	0.0000000
0.47298610	0.0000000
0.47517644	0.0000000
0.47736678	0.0000000
0.47955713	0.0000000
0.48174747	0.0000000
0.48393781	0.0000000
0.48612815	0.0000000
0.48831849	0.0000000
0.49050883	0.0000000
0.49269917	0.0000000
0.49488951	0.0000000
0.49707985	0.0000000
0.49927019	4849.5994
0.50146053	5075.8088
0.50365087	5036.0686
0.50584121	5050.5825
0.50803156	5079.9407
0.51022190	5123.0926
0.51241224	5159.3047
0.51460258	5203.1006
0.51679292	5227.6427
0.51898326	5268.1234
0.52117360	5291.4435
0.52336394	5317.5972
0.52555428	5354.7869
0.52774462	5387.4079
0.52993496	5420.5222
0.53212530	5443.7689
0.53431565	5467.3980
0.53650599	5484.1996
0.53869633	5504.8799
0.54088667	5541.0506
0.54307701	5573.9566
0.54526735	5614.2935
0.54745769	5637.2498
0.54964803	5672.0879
0.55183837	5693.7253
0.55402871	5700.9923
0.55621905	5709.9871
0.55840939	5722.8244
0.56059973	5733.5510
0.56279008	5726.6197
0.56498042	5735.9055
0.56717076	5758.1923
0.56936110	5787.9292
0.57155144	5829.8591
0.57374178	5864.4314
0.57593212	5889.0701
0.57812246	5917.8571
0.58031280	5947.8158
0.58250314	5987.6551
0.58469348	6033.0747
0.58688382	6083.6022
0.58907416	6131.0739
0.59126451	6186.3617
0.59345485	6264.7014
0.59564519	6348.1278
0.59783553	6429.6339
0.60002587	6511.6544
0.60221621	6587.4513
0.60440655	6653.0372
0.60659689	6716.8220
0.60878723	6773.2692
0.61097757	6831.1743
0.61316791	6871.6879
0.61535825	6914.1949
0.61754860	6937.0108
0.61973894	6951.9639
0.62192928	6968.3560
0.62411962	6974.9875
0.62630996	6973.9875
0.62850030	6958.1315
0.63069064	6951.3960
0.63288098	6960.0709
0.63507132	6979.1941
0.63726166	6999.3341
0.63945200	7012.0531
0.64164234	7032.6633
0.64383268	7059.1419
0.64602303	7096.8831
0.64821337	7153.2332
0.65040371	7196.9864
0.65259405	7239.4431
0.65478439	7287.8703
0.65697473	7330.6032
0.65916507	7385.9932
0.66135541	7438.3474
0.66354575	7492.6009
0.66573609	7534.0275
0.66792643	7581.7010
0.67011677	7636.7711
0.67230711	7698.2215
0.67449746	7762.9212
0.67668780	7815.8578
0.67887814	7870.8492
0.68106848	7933.0637
0.68325882	7997.1200
0.68544916	8051.3101
0.68763950	8095.5757
0.68982984	8153.7880
0.69202018	8222.7494
0.69421052	8299.3731
0.69640086	8376.0176
0.69859120	8440.7300
0.70078155	8500.0285
0.70297189	8557.5707
0.70516223	8614.8381
0.70735257	8675.6107
0.70954291	8739.0606
0.71173325	8807.5775
0.71392359	8877.0653
0.71611393	8931.1837
0.71830427	8990.9269
0.72049461	9042.6549
0.72268495	9098.7132
0.72487529	9160.5020
0.72706563	9224.1944
0.72925598	9273.9801
0.73144632	9321.3158
0.73363666	9361.1858
0.73582700	9397.2011
0.73801734	9437.1110
0.74020768	9469.2442
0.74239802	9507.4864
0.74458836	9547.3774
0.74677870	9598.8056
0.74896904	9637.4034
0.75115938	9674.2922
0.75334972	9710.3265
0.75554006	9742.5568
0.75773041	9764.4091
0.75992075	9775.3881
0.76211109	9784.8251
0.76430143	9794.7951
0.76649177	9798.1100
0.76868211	9798.6380
0.77087245	9798.7749
0.77306279	9804.4331
0.77525313	9804.3133
0.77744347	9800.4880
0.77963381	9792.5392
0.78182415	9781.2707
0.78401450	9761.0971
0.78620484	9728.9147
0.78839518	9697.5736
0.79058552	9673.0319
0.79277586	9650.3742
0.79496620	9636.7987
0.79715654	9626.0884
0.79934688	9608.8496
0.80153722	9582.5457
0.80372756	9555.4399
0.80591790	9527.3230
0.80810824	9495.2544
0.81029858	9461.2622
0.81248893	9431.2342
0.81467927	9403.1727
0.81686961	9379.5626
0.81905995	9351.9993
0.82125029	9313.3790
0.82344063	9269.4881
0.82563097	9232.4233
0.82782131	9195.3405
0.83001165	9166.5330
0.83220199	9133.2421
0.83439233	9107.4321
0.83658267	9082.2204
0.83877301	9045.8200
0.84096336	9010.9486
0.84315370	8969.8366
0.84534404	8944.2200
0.84753438	8916.3821
0.84972472	8901.1087
0.85191506	8878.7760
0.85410540	8850.1895
0.85629574	8818.8632
0.85848608	8783.8361
0.86067642	8761.1988
0.86286676	8732.7063
0.86505710	8714.2484
0.86724745	8698.7960
0.86943779	8679.2848
0.87162813	8671.7418
0.87381847	8654.0182
0.87600881	8641.3086
0.87819915	8623.6651
0.88038949	8609.8183
0.88257983	8593.8568
0.88477017	8586.5081
0.88696051	8578.5720
0.88915085	8572.9392
0.89134119	8564.6091
0.89353153	8546.4026
0.89572188	8546.6103
0.89791222	8534.5340
0.90010256	8535.1757
0.90229290	8533.8025
0.90448324	8527.6735
0.90667358	8522.6467
0.90886392	8512.7854
0.91105426	8514.6248
0.91324460	8512.1053
0.91543494	8513.2439
0.91762528	8513.4034
0.91981562	8509.8258
0.92200597	8508.2786
0.92419631	8511.0534
0.92638665	8515.7167
0.92857699	8516.5402
0.93076733	8518.8362
0.93295767	8518.6302
0.93514801	8521.5072
0.93733835	8525.8631
0.93952869	8532.4454
0.94171903	8530.5777
0.94390937	8536.7695
0.94609971	8545.3124
0.94829005	8560.7496
0.95048040	8581.9348
0.95267074	8587.7862
0.95486108	8607.5638
0.95705142	8616.4057
0.95924176	8636.0049
0.96143210	8639.9544
0.96362244	8641.3945
0.96581278	8643.8805
0.96800312	8646.2023
0.97019346	8654.5090
0.97238380	8676.7926
0.97457414	8691.6676
0.97676448	8706.9298
0.97895483	8719.9397
0.98114517	8732.9471
0.98333551	8753.9658
0.98552585	8766.1205
0.98771619	8792.7433
0.98990653	8806.2818
0.99209687	8824.9172
0.99428721	8839.8065
0.99647755	8840.9154
0.99866789	8852.4216
1.0008582	8864.2982
1.0030486	8883.5944
1.0052389	8906.9121
1.0074293	8926.8161
1.0096196	8947.8548
1.0118099	8971.1492
1.0140003	8996.4961
1.0161906	9020.9450
1.0183810	9044.7623
1.0205713	9072.8998
1.0227616	9098.4432
1.0249520	9115.7678
1.0271423	9135.7444
1.0293327	9147.3527
1.0315230	9161.5862
1.0337133	9177.4220
1.0359037	9196.3407
1.0380940	9221.3074
1.0402844	9234.6321
1.0424747	9258.0981
1.0446650	9280.9990
1.0468554	9303.5753
1.0490457	9330.4709
1.0512361	9356.1224
1.0534264	9386.3070
1.0556168	9412.5349
1.0578071	9433.9845
1.0599974	9453.2854
1.0621878	9470.9957
1.0643781	9491.4083
1.0665685	9507.8557
1.0687588	9531.8970
1.0709491	9557.1523
1.0731395	9588.3717
1.0753298	9618.2956
1.0775202	9653.5419
1.0797105	9683.1887
1.0819008	9712.7099
1.0840912	9728.0311
1.0862815	9750.9915
1.0884719	9776.1374
1.0906622	9799.4136
1.0928525	9831.6777
1.0950429	9862.2111
1.0972332	9901.2004
1.0994236	9932.1500
1.1016139	9954.1641
1.1038043	9979.0987
1.1059946	9995.6167
1.1081849	10016.226
1.1103753	10025.706
1.1125656	10047.448
1.1147560	10068.515
1.1169463	10095.759
1.1191366	10127.646
1.1213270	10157.297
1.1235173	10189.986
1.1257077	10211.641
1.1278980	10243.636
1.1300883	10271.825
1.1322787	10306.653
1.1344690	10340.824
1.1366594	10374.157
1.1388497	10399.218
1.1410400	10423.140
1.1432304	10445.977
1.1454207	10474.223
1.1476111	10505.369
1.1498014	10533.814
1.1519917	10560.312
1.1541821	10587.519
1.1563724	10609.868
1.1585628	10633.796
1.1607531	10659.904
1.1629435	10696.018
1.1651338	10728.878
1.1673241	10770.071
1.1695145	10798.888
1.1717048	10831.318
1.1738952	10859.368
1.1760855	10889.498
1.1782758	10921.852
1.1804662	10954.973
1.1826565	10985.393
1.1848469	11016.831
1.1870372	11042.080
1.1892275	11078.450
1.1914179	11096.842
1.1936082	11129.267
1.1957986	11153.615
1.1979889	11184.501
1.2001792	11211.209
1.2023696	11241.781
1.2045599	11278.416
1.2067503	11322.108
1.2089406	11362.469
1.2111309	11402.422
1.2133213	11432.952
1.2155116	11461.717
1.2177020	11501.623
1.2198923	11536.470
1.2220827	11573.854
1.2242730	11601.551
1.2264633	11636.822
1.2286537	11669.575
1.2308440	11700.715
1.2330344	11727.813
1.2352247	11759.796
1.2374150	11783.438
1.2396054	11806.185
1.2417957	11835.843
1.2439861	11875.694
1.2461764	11914.030
1.2483667	11943.375
1.2505571	11966.013
1.2527474	11990.213
1.2549378	12030.302
1.2571281	12064.861
1.2593184	12104.680
1.2615088	12132.315
1.2636991	12167.347
1.2658895	12198.283
1.2680798	12234.164
1.2702702	12267.946
1.2724605	12301.696
1.2746508	12337.350
1.2768412	12367.779
1.2790315	12407.933
1.2812219	12448.480
1.2834122	12480.709
1.2856025	12516.798
1.2877929	12554.151
1.2899832	12602.557
1.2921736	12646.135
1.2943639	12689.918
1.2965542	12727.983
1.2987446	12763.753
1.3009349	12801.535
1.3031253	12827.786
1.3053156	12858.250
1.3075059	12887.298
1.3096963	12923.650
1.3118866	12965.992
1.3140770	13014.169
1.3162673	13061.499
1.3184576	13104.758
1.3206480	13149.773
1.3228383	13195.794
1.3250287	13244.268
1.3272190	13282.599
1.3294094	13316.896
1.3315997	13357.304
1.3337900	13392.818
1.3359804	13434.069
1.3381707	13477.893
1.3403611	13528.470
1.3425514	13577.324
1.3447417	13618.459
1.3469321	13666.261
1.3491224	13705.069
1.3513128	13749.632
1.3535031	13792.256
1.3556934	13837.766
1.3578838	13886.013
1.3600741	13929.305
1.3622645	13982.338
1.3644548	14025.381
1.3666451	14077.544
1.3688355	14118.880
1.3710258	14169.239
1.3732162	14220.055
1.3754065	14272.912
1.3775968	14329.448
1.3797872	14367.021
1.3819775	14409.740
1.3841679	14455.739
1.3863582	14511.705
1.3885486	14564.528
1.3907389	14616.040
1.3929292	14670.815
1.3951196	14734.235
1.3973099	14787.725
1.3995003	14847.548
1.4016906	14898.457
1.4038809	14955.179
1.4060713	15011.656
1.4082616	15063.354
1.4104520	15122.282
1.4126423	15185.861
1.4148326	15245.300
1.4170230	15309.327
1.4192133	15367.466
1.4214037	15426.408
1.4235940	15488.688
1.4257843	15549.211
1.4279747	15617.330
1.4301650	15676.763
1.4323554	15729.635
1.4345457	15788.648
1.4367361	15850.394
1.4389264	15917.813
1.4411167	15980.748
1.4433071	16056.348
1.4454974	16118.113
1.4476878	16183.338
1.4498781	16251.556
1.4520684	16315.734
1.4542588	16381.815
1.4564491	16445.490
1.4586395	16508.261
1.4608298	16574.393
1.4630201	16632.996
1.4652105	16703.940
1.4674008	16769.762
1.4695912	16845.514
1.4717815	16923.093
1.4739718	16996.349
1.4761622	17069.674
1.4783525	17133.260
1.4805429	17199.067
1.4827332	17268.386
1.4849235	17338.550
1.4871139	17406.077
1.4893042	17471.833
1.4914946	17547.027
1.4936849	17626.749
1.4958753	17710.482
1.4980656	17799.564
1.5002559	17874.500
1.5024463	17951.815
1.5046366	18025.028
1.5068270	18103.782
1.5090173	18180.628
1.5112076	18252.185
1.5133980	18321.915
1.5155883	18402.040
1.5177787	18487.378
1.5199690	18568.822
1.5221593	18648.933
1.5243497	18735.202
1.5265400	18809.357
1.5287304	18891.403
1.5309207	18958.411
1.5331110	19040.972
1.5353014	19121.760
1.5374917	19201.524
1.5396821	19286.115
1.5418724	19362.167
1.5440627	19451.283
1.5462531	19534.305
1.5484434	19615.919
1.5506338	19699.673
1.5528241	19778.732
1.5550145	19866.348
1.5572048	19954.471
1.5593951	20044.166
1.5615855	20121.095
1.5637758	20195.553
1.5659662	20277.734
1.5681565	20366.835
1.5703468	20453.409
1.5725372	20543.476
1.5747275	20645.740
1.5769179	20741.206
1.5791082	20845.936
1.5812985	20936.750
1.5834889	21015.538
1.5856792	21092.575
1.5878696	21169.632
1.5900599	21254.987
1.5922502	21341.032
1.5944406	21417.912
1.5966309	21500.057
1.5988213	21580.909
1.6010116	21667.370
1.6032020	21743.349
1.6053923	21834.290
1.6075826	21916.992
1.6097730	21998.644
1.6119633	22086.087
1.6141537	22166.715
1.6163440	22253.388
1.6185343	22324.389
1.6207247	22403.191
1.6229150	22476.644
1.6251054	22553.350
1.6272957	22637.616
1.6294860	22716.359
1.6316764	22794.052
1.6338667	22878.163
1.6360571	22955.014
1.6382474	23048.991
1.6404377	23124.923
1.6426281	23199.841
1.6448184	23268.108
1.6470088	23344.546
1.6491991	23431.189
1.6513894	23508.280
1.6535798	23597.323
1.6557701	23664.812
1.6579605	23743.000
1.6601508	23815.219
1.6623412	23889.369
1.6645315	23966.764
1.6667218	24035.936
1.6689122	24107.717
1.6711025	24183.450
1.6732929	24254.004
1.6754832	24321.366
1.6776735	24383.826
1.6798639	24448.998
1.6820542	24510.002
1.6842446	24568.075
1.6864349	24635.790
1.6886252	24702.616
1.6908156	24778.809
1.6930059	24843.577
1.6951963	24907.603
1.6973866	24961.184
1.6995769	25023.729
1.7017673	25078.821
1.7039576	25131.191
1.7061480	25183.339
1.7083383	25238.665
1.7105286	25290.975
1.7127190	25344.696
1.7149093	25395.404
1.7170997	25446.411
1.7192900	25494.007
1.7214804	25544.436
1.7236707	25588.952
1.7258610	25632.400
1.7280514	25673.535
1.7302417	25722.895
1.7324321	25771.099
1.7346224	25811.784
1.7368127	25851.831
1.7390031	25890.143
1.7411934	25935.384
1.7433838	25976.146
1.7455741	26013.264
1.7477644	26051.772
1.7499548	26085.423
1.7521451	26124.952
1.7543355	26150.020
1.7565258	26176.664
1.7587161	26208.238
1.7609065	26235.826
1.7630968	26271.237
1.7652872	26296.868
1.7674775	26327.749
1.7696679	26353.431
1.7718582	26383.879
1.7740485	26410.953
1.7762389	26432.495
1.7784292	26454.026
1.7806196	26465.420
1.7828099	26484.712
1.7850002	26502.597
1.7871906	26515.172
1.7893809	26528.652
1.7915713	26538.497
1.7937616	26541.893
1.7959519	26551.823
1.7981423	26545.391
1.8003326	26550.253
1.8025230	26563.370
1.8047133	26581.046
1.8069036	26601.405
1.8090940	26607.268
1.8112843	26623.604
1.8134747	26621.716
1.8156650	26624.838
1.8178553	26622.698
1.8200457	26621.898
1.8222360	26626.840
1.8244264	26624.760
1.8266167	26627.894
1.8288071	26627.574
1.8309974	26626.767
1.8331877	26627.228
1.8353781	26618.016
1.8375684	26611.881
1.8397588	26600.105
1.8419491	26583.414
1.8441394	26567.268
1.8463298	26548.537
1.8485201	26537.971
1.8507105	26518.893
1.8529008	26511.720
1.8550911	26500.088
1.8572815	26487.059
1.8594718	26474.503
1.8616622	26449.982
1.8638525	26437.472
1.8660428	26425.460
1.8682332	26408.121
1.8704235	26382.835
1.8726139	26353.642
1.8748042	26332.745
1.8769945	26315.471
1.8791849	26298.403
1.8813752	26272.918
1.8835656	26247.056
1.8857559	26219.511
1.8879463	26187.915
1.8901366	26163.914
1.8923269	26140.014
1.8945173	26118.385
1.8967076	26093.159
1.8988980	26059.225
1.9010883	26032.521
1.9032786	26003.759
1.9054690	25982.407
1.9076593	25955.092
1.9098497	25925.922
1.9120400	25892.669
1.9142303	25848.380
1.9164207	25813.804
1.9186110	25778.056
1.9208014	25737.035
1.9229917	25703.399
1.9251820	25663.792
1.9273724	25628.244
1.9295627	25591.063
1.9317531	25551.014
1.9339434	25518.647
1.9361338	25478.422
1.9383241	25447.023
1.9405144	25410.765
1.9427048	25380.740
1.9448951	25356.640
1.9470855	25322.781
1.9492758	25289.532
1.9514661	25246.775
1.9536565	25219.945
1.9558468	25183.587
1.9580372	25140.663
1.9602275	25102.803
1.9624178	25061.927
1.9646082	25021.197
1.9667985	24971.816
1.9689889	24936.520
1.9711792	24895.544
1.9733695	24855.176
1.9755599	24817.119
1.9777502	24785.186
1.9799406	24757.832
1.9821309	24719.711
1.9843212	24679.641
1.9865116	24635.371
1.9887019	24596.087
1.9908923	24567.069
1.9930826	24533.668
1.9952730	24493.990
1.9974633	24446.850
1.9996536	24402.511
2.0018440	24355.891
2.0040343	24311.789
2.0062247	24266.321
2.0084150	24228.558
2.0106053	24189.593
2.0127957	24153.519
2.0149860	24113.808
2.0171764	24076.748
2.0193667	24027.833
2.0215570	23975.153
2.0237474	23922.835
2.0259377	23876.498
2.0281281	23839.752
2.0303184	23794.025
2.0325087	23755.738
2.0346991	23704.412
2.0368894	23657.840
2.0390798	23618.062
2.0412701	23582.394
2.0434604	23546.657
2.0456508	23498.138
2.0478411	23451.135
2.0500315	23410.406
2.0522218	23367.320
2.0544122	23324.027
2.0566025	23276.275
2.0587928	23233.419
2.0609832	23187.460
2.0631735	23144.833
2.0653639	23098.569
2.0675542	23050.557
2.0697445	23006.627
2.0719349	22954.445
2.0741252	22906.226
2.0763156	22856.796
2.0785059	22811.100
2.0806962	22777.294
2.0828866	22737.469
2.0850769	22696.545
2.0872673	22650.477
2.0894576	22601.942
2.0916479	22565.012
2.0938383	22514.694
2.0960286	22467.057
2.0982190	22412.705
2.1004093	22363.763
2.1025997	22319.409
2.1047900	22270.194
2.1069803	22229.190
2.1091707	22173.743
2.1113610	22127.575
2.1135514	22079.164
2.1157417	22034.122
2.1179320	22001.259
2.1201224	21958.279
2.1223127	21915.712
2.1245031	21870.388
2.1266934	21831.484
2.1288837	21798.777
2.1310741	21752.878
2.1332644	21708.011
2.1354548	21659.003
2.1376451	21608.690
2.1398354	21559.365
2.1420258	21508.295
2.1442161	21469.123
2.1464065	21425.464
2.1485968	21382.401
2.1507871	21337.161
2.1529775	21288.434
2.1551678	21249.224
2.1573582	21198.496
2.1595485	21156.130
2.1617389	21108.004
2.1639292	21063.765
2.1661195	21025.848
2.1683099	20985.055
2.1705002	20950.100
2.1726906	20908.363
2.1748809	20870.948
2.1770712	20827.249
2.1792616	20788.254
2.1814519	20746.858
2.1836423	20702.720
2.1858326	20658.839
2.1880229	20612.321
2.1902133	20560.191
2.1924036	20517.611
2.1945940	20477.339
2.1967843	20444.003
2.1989746	20397.467
2.2011650	20352.330
2.2033553	20314.004
2.2055457	20272.279
2.2077360	20227.533
2.2099263	20177.854
2.2121167	20132.060
2.2143070	20086.838
2.2164974	20039.770
2.2186877	19998.145
2.2208781	19955.037
2.2230684	19914.309
2.2252587	19869.519
2.2274491	19822.348
2.2296394	19782.601
2.2318298	19731.322
2.2340201	19688.930
2.2362104	19637.618
2.2384008	19595.987
2.2405911	19553.416
2.2427815	19514.225
2.2449718	19475.961
2.2471621	19428.018
2.2493525	19390.722
2.2515428	19352.628
2.2537332	19314.332
2.2559235	19271.582
2.2581138	19225.698
2.2603042	19180.741
2.2624945	19135.591
2.2646849	19097.341
2.2668752	19061.374
2.2690656	19017.652
2.2712559	18970.761
2.2734462	18921.339
2.2756366	18887.212
2.2778269	18851.606
2.2800173	18816.218
2.2822076	18775.915
2.2843979	18730.304
2.2865883	18691.713
2.2887786	18645.433
2.2909690	18603.635
2.2931593	18558.412
2.2953496	18509.945
2.2975400	18472.655
2.2997303	18424.831
2.3019207	18380.241
2.3041110	18338.714
2.3063013	18302.501
2.3084917	18273.122
2.3106820	18237.604
2.3128724	18200.691
2.3150627	18157.707
2.3172530	18114.579
2.3194434	18069.211
2.3216337	18022.053
2.3238241	17979.855
2.3260144	17935.602
2.3282048	17891.370
2.3303951	17842.595
2.3325854	17799.448
2.3347758	17761.447
2.3369661	17719.565
2.3391565	17680.486
2.3413468	17644.645
2.3435371	17600.892
2.3457275	17559.397
2.3479178	17510.409
2.3501082	17468.739
2.3522985	17423.342
2.3544888	17389.211
2.3566792	17349.789
2.3588695	17308.179
2.3610599	17265.175
2.3632502	17220.491
2.3654405	17185.928
2.3676309	17151.428
2.3698212	17114.115
2.3720116	17073.057
2.3742019	17025.303
2.3763922	16984.298
2.3785826	16943.387
2.3807729	16905.752
2.3829633	16868.586
2.3851536	16829.126
2.3873440	16792.004
2.3895343	16747.438
2.3917246	16713.501
2.3939150	16672.985
2.3961053	16632.964
2.3982957	16592.061
2.4004860	16551.708
2.4026763	16518.810
2.4048667	16488.002
2.4070570	16452.718
2.4092474	16421.534
2.4114377	16385.103
2.4136280	16354.393
2.4158184	16316.087
2.4180087	16281.975
2.4201991	16242.155
2.4223894	16203.629
2.4245797	16162.141
2.4267701	16124.950
2.4289604	16090.239
2.4311508	16053.859
2.4333411	16011.351
2.4355315	15970.244
2.4377218	15932.266
2.4399121	15898.205
2.4421025	15862.694
2.4442928	15821.814
2.4464832	15783.411
2.4486735	15747.489
2.4508638	15711.158
2.4530542	15677.096
2.4552445	15638.841
2.4574349	15595.022
2.4596252	15552.693
2.4618155	15515.831
2.4640059	15479.230
2.4661962	15441.885
2.4683866	15404.458
2.4705769	15371.146
2.4727672	15338.103
2.4749576	15307.019
2.4771479	15271.015
2.4793383	15234.756
2.4815286	15198.385
2.4837189	15168.230
2.4859093	15135.181
2.4880996	15094.798
2.4902900	15054.312
2.4924803	15014.651
2.4946707	14974.582
2.4968610	14939.904
2.4990513	14904.426
2.5012417	14873.755
2.5034320	14844.438
2.5056224	14817.577
2.5078127	14786.569
2.5100030	14752.947
2.5121934	14712.162
2.5143837	14674.291
2.5165741	14631.860
2.5187644	14593.106
2.5209547	14550.820
2.5231451	14515.319
2.5253354	14480.087
2.5275258	14450.215
2.5297161	14411.900
2.5319064	14378.971
2.5340968	14339.445
2.5362871	14305.284
2.5384775	14270.311
2.5406678	14246.472
2.5428582	14218.308
2.5450485	14181.530
2.5472388	14150.489
2.5494292	14116.509
2.5516195	14088.985
2.5538099	14061.993
2.5560002	14025.895
2.5581905	13987.477
2.5603809	13947.368
2.5625712	13916.289
2.5647616	13887.285
2.5669519	13854.271
2.5691422	13819.019
2.5713326	13778.481
2.5735229	13744.116
2.5757133	13706.626
2.5779036	13665.360
2.5800939	13627.936
2.5822843	13601.904
2.5844746	13574.494
2.5866650	13549.444
2.5888553	13513.419
2.5910456	13482.156
2.5932360	13446.483
2.5954263	13420.056
2.5976167	13398.538
2.5998070	13373.306
2.6019974	13341.125
2.6041877	13300.967
2.6063780	13267.115
2.6085684	13232.402
2.6107587	13195.712
2.6129491	13159.019
2.6151394	13123.738
2.6173297	13098.206
2.6195201	13074.247
2.6217104	13044.162
2.6239008	13012.941
2.6260911	12980.517
2.6282814	12949.792
2.6304718	12916.863
2.6326621	12886.627
2.6348525	12857.652
2.6370428	12825.019
2.6392331	12796.299
2.6414235	12763.598
2.6436138	12732.261
2.6458042	12690.747
2.6479945	12661.106
2.6501848	12626.634
2.6523752	12591.999
2.6545655	12555.529
2.6567559	12521.421
2.6589462	12487.776
2.6611366	12450.974
2.6633269	12425.092
2.6655172	12397.597
2.6677076	12370.689
2.6698979	12338.780
2.6720883	12305.723
2.6742786	12276.106
2.6764689	12246.274
2.6786593	12212.319
2.6808496	12178.383
2.6830400	12148.179
2.6852303	12118.161
2.6874206	12089.430
2.6896110	12060.417
2.6918013	12029.257
2.6939917	11997.389
2.6961820	11965.431
2.6983723	11940.348
2.7005627	11911.578
2.7027530	11889.245
2.7049434	11860.430
2.7071337	11834.911
2.7093241	11806.427
2.7115144	11775.321
2.7137047	11743.296
2.7158951	11716.536
2.7180854	11691.371
2.7202758	11668.775
2.7224661	11649.382
2.7246564	11636.131
2.7268468	11629.840
2.7290371	11634.254
2.7312275	11644.636
2.7334178	11660.178
2.7356081	11684.887
2.7377985	11707.847
2.7399888	11725.396
2.7421792	11726.595
2.7443695	11714.868
2.7465598	11693.922
2.7487502	11665.547
2.7509405	11637.825
2.7531309	11608.369
2.7553212	11581.793
2.7575115	11546.278
2.7597019	11506.681
2.7618922	11461.315
2.7640826	11410.383
2.7662729	11350.937
2.7684633	11282.064
2.7706536	11206.638
2.7728439	11132.867
2.7750343	11066.736
2.7772246	11013.409
2.7794150	10967.772
2.7816053	10926.994
2.7837956	10893.323
2.7859860	10864.722
2.7881763	10840.522
2.7903667	10809.986
2.7925570	10778.574
2.7947473	10748.197
2.7969377	10723.213
2.7991280	10698.677
2.8013184	10674.650
2.8035087	10649.055
2.8056990	10625.081
2.8078894	10597.868
2.8100797	10574.370
2.8122701	10545.014
2.8144604	10517.141
2.8166507	10493.965
2.8188411	10471.369
2.8210314	10451.286
2.8232218	10430.730
2.8254121	10410.438
2.8276025	10386.728
2.8297928	10364.141
2.8319831	10343.886
2.8341735	10320.537
2.8363638	10300.987
2.8385542	10273.902
2.8407445	10246.295
2.8429348	10216.753
2.8451252	10192.473
2.8473155	10167.872
2.8495059	10144.094
2.8516962	10121.730
2.8538865	10098.763
2.8560769	10075.395
2.8582672	10055.471
2.8604576	10028.481
2.8626479	10007.525
2.8648382	9986.7552
2.8670286	9969.1231
2.8692189	9951.4650
2.8714093	9932.3928
2.8735996	9913.2253
2.8757900	9896.6942
2.8779803	9874.1188
2.8801706	9852.5485
2.8823610	9826.1088
2.8845513	9808.5840
2.8867417	9787.6344
2.8889320	9770.9530
2.8911223	9750.6423
2.8933127	9728.4203
2.8955030	9709.3084
2.8976934	9685.3892
2.8998837	9667.2135
2.9020740	9651.6608
2.9042644	9634.4227
2.9064547	9617.1866
2.9086451	9600.3174
2.9108354	9589.3761
2.9130257	9568.1763
2.9152161	9551.4983
2.9174064	9534.1319
2.9195968	9518.2902
2.9217871	9499.1432
2.9239774	9478.7737
2.9261678	9461.4108
2.9283581	9446.1698
2.9305485	9428.6282
2.9327388	9409.9410
2.9349292	9389.9363
2.9371195	9369.5331
2.9393098	9355.3751
2.9415002	9336.6237
2.9436905	9318.9051
2.9458809	9296.1260
2.9480712	9275.1009
2.9502615	9261.4249
2.9524519	9243.1958
2.9546422	9233.5719
2.9568326	9220.9568
2.9590229	9209.9551
2.9612132	9195.3473
2.9634036	9180.9543
2.9655939	9163.1055
2.9677843	9148.8464
2.9699746	9132.0860
2.9721649	9120.8157
2.9743553	9102.7380
2.9765456	9088.0175
2.9787360	9070.0750
2.9809263	9057.1041
2.9831166	9046.2965
2.9853070	9033.1004
2.9874973	9021.4847
2.9896877	9006.0163
2.9918780	8994.3547
2.9940684	8976.9009
2.9962587	8962.9981
2.9984490	8946.2127
3.0006394	8931.5368
3.0028297	8924.1800
3.0050201	8915.7951
3.0072104	8911.7482
3.0094007	8911.1881
3.0115911	8912.3968
3.0137814	8918.5258
3.0159718	8924.7355
3.0181621	8920.9992
3.0203524	8908.8352
3.0225428	8892.9870
3.0247331	8870.5430
3.0269235	8844.9353
3.0291138	8827.9391
3.0313041	8814.7396
3.0334945	8798.7371
3.0356848	8789.2691
3.0378752	8783.4746
3.0400655	8783.9623
3.0422559	8773.6102
3.0444462	8762.2012
3.0466365	8741.2610
3.0488269	8724.7587
3.0510172	8703.3644
3.0532076	8687.2619
3.0553979	8675.8112
3.0575882	8669.4591
3.0597786	8665.0525
3.0619689	8661.6689
3.0641593	8655.3659
3.0663496	8649.7529
3.0685399	8643.1897
3.0707303	8640.4809
3.0729206	8629.7509
3.0751110	8614.1646
3.0773013	8601.2688
3.0794916	8589.1228
3.0816820	8583.7889
3.0838723	8576.7464
3.0860627	8570.9942
3.0882530	8563.0090
3.0904433	8552.4004
3.0926337	8537.7886
3.0948240	8523.0038
3.0970144	8505.1259
3.0992047	8488.8579
3.1013951	8472.2387
3.1035854	8458.9450
3.1057757	8450.2891
3.1079661	8445.2276
3.1101564	8436.4790
3.1123468	8419.6916
3.1145371	8408.9073
3.1167274	8400.8802
3.1189178	8395.2699
3.1211081	8388.3390
3.1232985	8379.9383
3.1254888	8372.0907
3.1276791	8361.7844
3.1298695	8352.7188
3.1320598	8344.2841
3.1342502	8338.1110
3.1364405	8329.6598
3.1386308	8325.0332
3.1408212	8318.6023
3.1430115	8316.1040
3.1452019	8311.0529
3.1473922	8304.5500
3.1495825	8297.0737
3.1517729	8293.2342
3.1539632	8285.8551
3.1561536	8278.1644
3.1583439	8272.1347
3.1605343	8272.7347
3.1627246	8270.5145
3.1649149	8268.9575
3.1671053	8265.1036
3.1692956	8265.8432
3.1714860	8268.7071
3.1736763	8271.5710
3.1758666	8266.9682
3.1780570	8264.3944
3.1802473	8259.2925
3.1824377	8252.1166
3.1846280	8241.3557
3.1868183	8233.4942
3.1890087	8230.6520
3.1911990	8226.5130
3.1933894	8221.0317
3.1955797	8216.0869
3.1977700	8214.8464
3.1999604	8215.1954
3.2021507	8210.9267
3.2043411	8208.4197
3.2065314	8206.6798
3.2087218	8203.0604
3.2109121	8196.6693
3.2131024	8191.2510
3.2152928	8188.3010
3.2174831	8188.7023
3.2196735	8185.1862
3.2218638	8185.5842
3.2240541	8179.7822
3.2262445	8177.0049
3.2284348	8174.6251
3.2306252	8172.1950
3.2328155	8170.9167
3.2350058	8167.1150
3.2371962	8166.7490
3.2393865	8164.1053
3.2415769	8165.8388
3.2437672	8166.5099
3.2459575	8165.9210
3.2481479	8168.1291
3.2503382	8161.1779
3.2525286	8159.9549
3.2547189	8155.5984
3.2569092	8153.9866
3.2590996	8151.6621
3.2612899	8152.0890
3.2634803	8152.5310
3.2656706	8156.9832
3.2678610	8160.3305
3.2700513	8163.1166
3.2722416	8161.6318
3.2744320	8161.4971
3.2766223	8162.5324
3.2788127	8162.3435
3.2810030	8168.4299
3.2831933	8169.9285
3.2853837	8170.4318
3.2875740	8170.5893
3.2897644	8168.0295
3.2919547	8164.9704
3.2941450	8162.7159
3.2963354	8164.4701
3.2985257	8168.6317
3.3007161	8173.4965
3.3029064	8175.5709
3.3050967	8178.5857
3.3072871	8180.8021
3.3094774	8184.7238
3.3116678	8193.5797
3.3138581	8194.6157
3.3160484	8200.9651
3.3182388	8210.6820
3.3204291	8218.2361
3.3226195	8220.9845
3.3248098	8218.8843
3.3270002	8219.0772
3.3291905	8222.0137
3.3313808	8223.0888
3.3335712	8226.5135
3.3357615	8230.8743
3.3379519	8232.6443
3.3401422	8234.6302
3.3423325	8235.0967
3.3445229	8236.1605
3.3467132	8235.9855
3.3489036	8239.6127
3.3510939	8243.6177
3.3532842	8248.4789
3.3554746	8258.1311
3.3576649	8265.5756
3.3598553	8269.8074
3.3620456	8270.8664
3.3642359	8274.7927
3.3664263	8278.5202
3.3686166	8277.7786
3.3708070	8283.6761
3.3729973	8288.1522
3.3751877	8294.4716
3.3773780	8293.7296
3.3795683	8297.8661
3.3817587	8301.3507
3.3839490	8306.1905
3.3861394	8313.0772
3.3883297	8315.9905
3.3905200	8318.3270
3.3927104	8323.0157
3.3949007	8333.6094
3.3970911	8343.9154
3.3992814	8355.2267
3.4014717	8361.8893
3.4036621	8367.8034
3.4058524	8369.4613
3.4080428	8375.4085
3.4102331	8377.0773
3.4124234	8378.6524
3.4146138	8380.8998
3.4168041	8391.6123
3.4189945	8405.9722
3.4211848	8417.9913
3.4233751	8425.8791
3.4255655	8431.6547
3.4277558	8439.4626
3.4299462	8448.5802
3.4321365	8455.1663
3.4343269	8460.6043
3.4365172	8463.1632
3.4387075	8469.2498
3.4408979	8480.4651
3.4430882	8485.9237
3.4452786	8491.0080
3.4474689	8491.4475
3.4496592	8500.9256
3.4518496	8515.6592
3.4540399	8530.7523
3.4562303	8543.5301
3.4584206	8555.8150
3.4606109	8561.8510
3.4628013	8567.8186
3.4649916	8572.9342
3.4671820	8583.2666
3.4693723	8589.6086
3.4715626	8597.9096
3.4737530	8608.2082
3.4759433	8617.5283
3.4781337	8632.3108
3.4803240	8643.5438
3.4825143	8657.8268
3.4847047	8661.5478
3.4868950	8664.1852
3.4890854	8672.8762
3.4912757	8681.6630
3.4934661	8696.4031
3.4956564	8708.1313
3.4978467	8715.1238
3.5000371	8724.6724
3.5022274	8736.8356
3.5044178	8747.7752
3.5066081	8758.0729
3.5087984	8769.2082
3.5109888	8779.7234
3.5131791	8789.8698
3.5153695	8800.8402
3.5175598	8809.8693
3.5197501	8823.0600
3.5219405	8832.0978
3.5241308	8841.1118
3.5263212	8847.2086
3.5285115	8859.9967
3.5307018	8872.5255
3.5328922	8886.3917
3.5350825	8899.1523
3.5372729	8915.8197
3.5394632	8928.8894
3.5416536	8938.0279
3.5438439	8946.5438
3.5460342	8955.3511
3.5482246	8964.5895
3.5504149	8972.0188
3.5526053	8982.0868
3.5547956	8991.7081
3.5569859	9001.9863
3.5591763	9014.7116
3.5613666	9026.6433
3.5635570	9036.8065
3.5657473	9044.2139
3.5679376	9055.1368
3.5701280	9071.3754
3.5723183	9087.7017
3.5745087	9109.1134
3.5766990	9135.1826
3.5788893	9162.8583
3.5810797	9192.3841
3.5832700	9223.8188
3.5854604	9251.4063
3.5876507	9274.1304
3.5898410	9292.2275
3.5920314	9309.2988
3.5942217	9318.1996
3.5964121	9331.3168
3.5986024	9339.4222
3.6007928	9354.2453
3.6029831	9363.7711
3.6051734	9374.4594
3.6073638	9384.8466
3.6095541	9396.9514
3.6117445	9403.7561
3.6139348	9403.6097
3.6161251	9401.2172
3.6183155	9393.1205
3.6205058	9389.6290
3.6226962	9384.1179
3.6248865	9387.5893
3.6270768	9395.8904
3.6292672	9405.2039
3.6314575	9412.1070
3.6336479	9420.2146
3.6358382	9432.2999
3.6380285	9447.7298
3.6402189	9458.2035
3.6424092	9466.8636
3.6445996	9475.8655
3.6467899	9486.4872
3.6489802	9502.4272
3.6511706	9515.8824
3.6533609	9527.9421
3.6555513	9539.5977
3.6577416	9548.1530
3.6599320	9560.3424
3.6621223	9572.5842
3.6643126	9585.3938
3.6665030	9595.7425
3.6686933	9610.2846
3.6708837	9623.6537
3.6730740	9635.5959
3.6752643	9647.6644
3.6774547	9658.3308
3.6796450	9667.4582
3.6818354	9678.9743
3.6840257	9690.7318
3.6862160	9704.0413
3.6884064	9718.3011
3.6905967	9731.6518
3.6927871	9743.6241
3.6949774	9757.5083
3.6971677	9765.7908
3.6993581	9773.6821
3.7015484	9781.8794
3.7037388	9794.1056
3.7059291	9810.2913
3.7081195	9823.8118
3.7103098	9836.8729
3.7125001	9849.8974
3.7146905	9858.6929
3.7168808	9871.9628
3.7190712	9884.1394
3.7212615	9895.7108
3.7234518	9907.1872
3.7256422	9911.6672
3.7278325	9922.7108
3.7300229	9934.9223
3.7322132	9949.3922
3.7344035	9961.1674
3.7365939	9974.8435
3.7387842	9989.9173
3.7409746	10003.155
3.7431649	10015.763
3.7453552	10027.905
3.7475456	10040.489
3.7497359	10051.433
3.7519263	10061.140
3.7541166	10070.758
3.7563069	10082.355
3.7584973	10094.973
3.7606876	10110.055
3.7628780	10119.330
3.7650683	10127.039
3.7672587	10135.220
3.7694490	10147.892
3.7716393	10159.852
3.7738297	10167.052
3.7760200	10176.677
3.7782104	10186.956
3.7804007	10199.467
3.7825910	10208.940
3.7847814	10219.858
3.7869717	10230.319
3.7891621	10239.624
3.7913524	10249.092
3.7935427	10259.090
3.7957331	10268.678
3.7979234	10277.717
3.8001138	10288.475
3.8023041	10300.259
3.8044944	10308.950
3.8066848	10315.470
3.8088751	10323.076
3.8110655	10338.626
3.8132558	10354.721
3.8154461	10369.223
3.8176365	10381.065
3.8198268	10391.914
3.8220172	10398.959
3.8242075	10405.681
3.8263979	10409.555
3.8285882	10416.113
3.8307785	10423.324
3.8329689	10428.905
3.8351592	10432.815
3.8373496	10441.622
3.8395399	10451.514
3.8417302	10463.842
3.8439206	10468.780
3.8461109	10483.396
3.8483013	10489.612
3.8504916	10499.036
3.8526819	10508.743
3.8548723	10517.577
3.8570626	10528.099
3.8592530	10538.631
3.8614433	10552.152
3.8636336	10571.280
3.8658240	10597.909
3.8680143	10627.972
3.8702047	10656.428
3.8723950	10685.733
3.8745854	10718.129
3.8767757	10749.315
3.8789660	10774.085
3.8811564	10794.102
3.8833467	10812.062
3.8855371	10824.001
3.8877274	10831.790
3.8899177	10836.112
3.8921081	10841.832
3.8942984	10846.916
3.8964888	10852.013
3.8986791	10853.952
3.9008694	10849.640
3.9030598	10838.800
3.9052501	10821.170
3.9074405	10799.992
3.9096308	10776.127
3.9118211	10757.049
3.9140115	10736.512
3.9162018	10725.017
3.9183922	10717.059
3.9205825	10714.468
3.9227728	10716.654
3.9249632	10716.822
3.9271535	10717.631
3.9293439	10718.628
3.9315342	10721.638
3.9337246	10723.338
3.9359149	10728.013
3.9381052	10728.104
3.9402956	10726.529
3.9424859	10728.129
3.9446763	10729.590
3.9468666	10730.125
3.9490569	10731.657
3.9512473	10737.929
3.9534376	10743.791
3.9556280	10745.962
3.9578183	10751.561
3.9600086	10752.290
3.9621990	10754.697
3.9643893	10752.608
3.9665797	10754.166
3.9687700	10754.120
3.9709603	10756.255
3.9731507	10758.981
3.9753410	10760.718
3.9775314	10760.885
3.9797217	10763.495
3.9819120	10764.686
3.9841024	10765.844
3.9862927	10770.320
3.9884831	10771.243
3.9906734	10774.350
3.9928638	10776.766
3.9950541	10778.158
3.9972444	10779.282
3.9994348	10781.140
4.0016251	10784.213
4.0038155	10785.059
4.0060058	10786.430
4.0081961	10788.629
4.0103865	10789.806
4.0125768	10789.369
4.0147672	10787.151
4.0169575	10786.144
4.0191478	10788.473
4.0213382	10789.488
4.0235285	10794.040
4.0257189	10794.897
4.0279092	10798.501
4.0300995	10802.506
4.0322899	10806.354
4.0344802	10812.774
4.0366706	10820.321
4.0388609	10830.002
4.0410513	10838.863
4.0432416	10846.597
4.0454319	10859.007
4.0476223	10871.898
4.0498126	10891.644
4.0520030	10909.882
4.0541933	10926.594
4.0563836	10942.467
4.0585740	10951.804
4.0607643	10955.695
4.0629547	10952.096
4.0651450	10946.785
4.0673353	10936.376
4.0695257	10924.966
4.0717160	10914.497
4.0739064	10904.263
4.0760967	10901.987
4.0782870	10899.573
4.0804774	10898.258
4.0826677	10891.849
4.0848581	10881.420
4.0870484	10863.498
4.0892387	10844.189
4.0914291	10825.623
4.0936194	10812.085
4.0958098	10797.738
4.0980001	10790.733
4.1001905	10782.052
4.1023808	10782.799
4.1045711	10777.144
4.1067615	10770.615
4.1089518	10761.113
4.1111422	10752.798
4.1133325	10743.676
4.1155228	10731.201
4.1177132	10717.495
4.1199035	10705.951
4.1220939	10695.856
4.1242842	10689.634
4.1264745	10683.725
4.1286649	10677.621
4.1308552	10667.116
4.1330456	10653.274
4.1352359	10641.526
4.1374262	10629.608
4.1396166	10621.245
4.1418069	10611.293
4.1439973	10596.591
4.1461876	10589.472
4.1483779	10581.561
4.1505683	10579.448
4.1527586	10574.256
4.1549490	10569.188
4.1571393	10569.388
4.1593297	10566.063
4.1615200	10563.073
4.1637103	10555.767
4.1659007	10544.120
4.1680910	10535.431
4.1702814	10528.595
4.1724717	10520.392
4.1746620	10511.022
4.1768524	10499.896
4.1790427	10493.548
4.1812331	10485.124
4.1834234	10475.639
4.1856137	10464.864
4.1878041	10453.183
4.1899944	10441.213
4.1921848	10430.707
4.1943751	10418.303
4.1965654	10414.336
4.1987558	10409.437
4.2009461	10403.624
4.2031365	10397.629
4.2053268	10387.151
4.2075172	10376.935
4.2097075	10369.322
4.2118978	10362.958
4.2140882	10354.893
4.2162785	10347.282
4.2184689	10336.536
4.2206592	10330.053
4.2228495	10323.704
4.2250399	10316.703
4.2272302	10309.884
4.2294206	10303.335
4.2316109	10294.453
4.2338012	10290.708
4.2359916	10287.537
4.2381819	10284.598
4.2403723	10275.928
4.2425626	10265.356
4.2447529	10254.188
4.2469433	10244.943
4.2491336	10237.416
4.2513240	10230.166
4.2535143	10219.738
4.2557046	10208.852
4.2578950	10198.304
4.2600853	10186.385
4.2622757	10174.721
4.2644660	10164.728
4.2666564	10157.049
4.2688467	10150.778
4.2710370	10139.938
4.2732274	10124.968
4.2754177	10112.165
4.2776081	10094.452
4.2797984	10083.851
4.2819887	10076.359
4.2841791	10065.784
4.2863694	10053.371
4.2885598	10039.014
4.2907501	10029.199
4.2929404	10016.710
4.2951308	10005.931
4.2973211	9994.4213
4.2995115	9985.6879
4.3017018	9979.5488
4.3038921	9970.5031
4.3060825	9957.4546
4.3082728	9946.0692
4.3104632	9935.1337
4.3126535	9927.5642
4.3148438	9920.3366
4.3170342	9908.2480
4.3192245	9896.5173
4.3214149	9886.7376
4.3236052	9879.1465
4.3257956	9870.2624
4.3279859	9857.3999
4.3301762	9845.3835
4.3323666	9834.1905
4.3345569	9821.2860
4.3367473	9810.2988
4.3389376	9799.4628
4.3411279	9792.8789
4.3433183	9784.0822
4.3455086	9771.6351
4.3476990	9757.2245
4.3498893	9744.3105
4.3520796	9738.9467
4.3542700	9735.5644
4.3564603	9735.5591
4.3586507	9736.0408
4.3608410	9745.5143
4.3630313	9763.7543
4.3652217	9794.5743
4.3674120	9839.5478
4.3696024	9890.3623
4.3717927	9947.3844
4.3739831	9999.3789
4.3761734	10037.128
4.3783637	10054.452
4.3805541	10054.589
4.3827444	10044.929
[truncated: 3,000 more rows]
