# Supplementary material for: Mechanochemically-induced glass formation from two-dimensional hybrid organic–inorganic perovskites
Source: Chem Sci. 2024 Apr 19;15(19):7198–205. doi: 10.1039/d4sc00905c (PMC11095504; doi:10.1039/d4sc00905c)
Supplement: SC-015-D4SC00905C-s002 [file SC-015-D4SC00905C-s002.zip › XRD_data_and_TOPAS_input_file/012306.xy]

0.0042531738	0.0000000
0.0064435146	0.0000000
0.0086338554	0.0000000
0.010824196	0.0000000
0.013014537	0.0000000
0.015204878	0.0000000
0.017395219	0.0000000
0.019585559	0.0000000
0.021775900	0.0000000
0.023966241	0.0000000
0.026156582	0.0000000
0.028346922	0.0000000
0.030537263	0.0000000
0.032727604	0.0000000
0.034917945	0.0000000
0.037108286	0.0000000
0.039298626	0.0000000
0.041488967	0.0000000
0.043679308	0.0000000
0.045869649	0.0000000
0.048059990	0.0000000
0.050250330	0.0000000
0.052440671	0.0000000
0.054631012	0.0000000
0.056821353	0.0000000
0.059011694	0.0000000
0.061202034	0.0000000
0.063392375	0.0000000
0.065582716	0.0000000
0.067773057	0.0000000
0.069963398	0.0000000
0.072153738	0.0000000
0.074344079	0.0000000
0.076534420	0.0000000
0.078724761	0.0000000
0.080915101	0.0000000
0.083105442	0.0000000
0.085295783	0.0000000
0.087486124	0.0000000
0.089676465	0.0000000
0.091866805	0.0000000
0.094057146	0.0000000
0.096247487	0.0000000
0.098437828	0.0000000
0.10062817	0.0000000
0.10281851	0.0000000
0.10500885	0.0000000
0.10719919	0.0000000
0.10938953	0.0000000
0.11157987	0.0000000
0.11377021	0.0000000
0.11596055	0.0000000
0.11815089	0.0000000
0.12034124	0.0000000
0.12253158	0.0000000
0.12472192	0.0000000
0.12691226	0.0000000
0.12910260	0.0000000
0.13129294	0.0000000
0.13348328	0.0000000
0.13567362	0.0000000
0.13786396	0.0000000
0.14005430	0.0000000
0.14224464	0.0000000
0.14443498	0.0000000
0.14662533	0.0000000
0.14881567	0.0000000
0.15100601	0.0000000
0.15319635	0.0000000
0.15538669	0.0000000
0.15757703	0.0000000
0.15976737	0.0000000
0.16195771	0.0000000
0.16414805	0.0000000
0.16633839	0.0000000
0.16852873	0.0000000
0.17071907	0.0000000
0.17290941	0.0000000
0.17509976	0.0000000
0.17729010	0.0000000
0.17948044	0.0000000
0.18167078	0.0000000
0.18386112	0.0000000
0.18605146	0.0000000
0.18824180	0.0000000
0.19043214	0.0000000
0.19262248	0.0000000
0.19481282	0.0000000
0.19700316	0.0000000
0.19919350	0.0000000
0.20138384	0.0000000
0.20357419	0.0000000
0.20576453	0.0000000
0.20795487	0.0000000
0.21014521	0.0000000
0.21233555	0.0000000
0.21452589	0.0000000
0.21671623	0.0000000
0.21890657	0.0000000
0.22109691	0.0000000
0.22328725	0.0000000
0.22547759	0.0000000
0.22766793	0.0000000
0.22985828	0.0000000
0.23204862	0.0000000
0.23423896	0.0000000
0.23642930	0.0000000
0.23861964	0.0000000
0.24080998	0.0000000
0.24300032	0.0000000
0.24519066	0.0000000
0.24738100	0.0000000
0.24957134	0.0000000
0.25176168	0.0000000
0.25395202	0.0000000
0.25614236	0.0000000
0.25833271	0.0000000
0.26052305	0.0000000
0.26271339	0.0000000
0.26490373	0.0000000
0.26709407	0.0000000
0.26928441	0.0000000
0.27147475	0.0000000
0.27366509	0.0000000
0.27585543	0.0000000
0.27804577	0.0000000
0.28023611	0.0000000
0.28242645	0.0000000
0.28461679	0.0000000
0.28680714	0.0000000
0.28899748	0.0000000
0.29118782	0.0000000
0.29337816	0.0000000
0.29556850	0.0000000
0.29775884	0.0000000
0.29994918	0.0000000
0.30213952	0.0000000
0.30432986	0.0000000
0.30652020	0.0000000
0.30871054	0.0000000
0.31090088	0.0000000
0.31309123	0.0000000
0.31528157	0.0000000
0.31747191	0.0000000
0.31966225	0.0000000
0.32185259	0.0000000
0.32404293	0.0000000
0.32623327	0.0000000
0.32842361	0.0000000
0.33061395	0.0000000
0.33280429	0.0000000
0.33499463	0.0000000
0.33718497	0.0000000
0.33937531	0.0000000
0.34156566	0.0000000
0.34375600	0.0000000
0.34594634	0.0000000
0.34813668	0.0000000
0.35032702	0.0000000
0.35251736	0.0000000
0.35470770	0.0000000
0.35689804	0.0000000
0.35908838	0.0000000
0.36127872	0.0000000
0.36346906	0.0000000
0.36565940	0.0000000
0.36784975	0.0000000
0.37004009	0.0000000
0.37223043	0.0000000
0.37442077	0.0000000
0.37661111	0.0000000
0.37880145	0.0000000
0.38099179	0.0000000
0.38318213	0.0000000
0.38537247	0.0000000
0.38756281	0.0000000
0.38975315	0.0000000
0.39194349	0.0000000
0.39413383	0.0000000
0.39632418	0.0000000
0.39851452	0.0000000
0.40070486	0.0000000
0.40289520	0.0000000
0.40508554	0.0000000
0.40727588	0.0000000
0.40946622	0.0000000
0.41165656	0.0000000
0.41384690	0.0000000
0.41603724	0.0000000
0.41822758	0.0000000
0.42041792	0.0000000
0.42260826	0.0000000
0.42479861	0.0000000
0.42698895	0.0000000
0.42917929	0.0000000
0.43136963	0.0000000
0.43355997	0.0000000
0.43575031	0.0000000
0.43794065	0.0000000
0.44013099	0.0000000
0.44232133	0.0000000
0.44451167	0.0000000
0.44670201	0.0000000
0.44889235	0.0000000
0.45108270	0.0000000
0.45327304	0.0000000
0.45546338	0.0000000
0.45765372	0.0000000
0.45984406	0.0000000
0.46203440	0.0000000
0.46422474	0.0000000
0.46641508	0.0000000
0.46860542	0.0000000
0.47079576	0.0000000
0.47298610	0.0000000
0.47517644	0.0000000
0.47736678	0.0000000
0.47955713	0.0000000
0.48174747	0.0000000
0.48393781	0.0000000
0.48612815	0.0000000
0.48831849	0.0000000
0.49050883	0.0000000
0.49269917	0.0000000
0.49488951	0.0000000
0.49707985	0.0000000
0.49927019	4978.9143
0.50146053	5052.5804
0.50365087	5028.9582
0.50584121	5053.4780
0.50803156	5088.7690
0.51022190	5129.9136
0.51241224	5157.9876
0.51460258	5197.5425
0.51679292	5221.6797
0.51898326	5259.4979
0.52117360	5275.3871
0.52336394	5286.5014
0.52555428	5308.6877
0.52774462	5342.6496
0.52993496	5383.0933
0.53212530	5422.1927
0.53431565	5458.0679
0.53650599	5473.1350
0.53869633	5494.2399
0.54088667	5527.9603
0.54307701	5571.4420
0.54526735	5600.9875
0.54745769	5635.6704
0.54964803	5668.9349
0.55183837	5687.3257
0.55402871	5686.3374
0.55621905	5689.3966
0.55840939	5709.1103
0.56059973	5725.3756
0.56279008	5730.6020
0.56498042	5739.0240
0.56717076	5750.6380
0.56936110	5766.5772
0.57155144	5796.1377
0.57374178	5838.2889
0.57593212	5876.9228
0.57812246	5911.0486
0.58031280	5938.1071
0.58250314	5963.8767
0.58469348	6003.2796
0.58688382	6052.9319
0.58907416	6102.2185
0.59126451	6162.1900
0.59345485	6234.7902
0.59564519	6321.9804
0.59783553	6403.9432
0.60002587	6485.0039
0.60221621	6560.2385
0.60440655	6628.2654
0.60659689	6689.8864
0.60878723	6755.7466
0.61097757	6817.9713
0.61316791	6873.8318
0.61535825	6914.8991
0.61754860	6936.2542
0.61973894	6945.1573
0.62192928	6960.4113
0.62411962	6967.2250
0.62630996	6969.7152
0.62850030	6945.8394
0.63069064	6929.6125
0.63288098	6927.6408
0.63507132	6943.5383
0.63726166	6964.7574
0.63945200	6976.8483
0.64164234	7001.7597
0.64383268	7036.3330
0.64602303	7077.9251
0.64821337	7133.9848
0.65040371	7183.7786
0.65259405	7243.0017
0.65478439	7303.8436
0.65697473	7350.9867
0.65916507	7414.5847
0.66135541	7466.2110
0.66354575	7518.5397
0.66573609	7557.8623
0.66792643	7596.9628
0.67011677	7649.9743
0.67230711	7705.9603
0.67449746	7775.2972
0.67668780	7841.8555
0.67887814	7900.8154
0.68106848	7964.3043
0.68325882	8028.4711
0.68544916	8081.0219
0.68763950	8130.2816
0.68982984	8188.6910
0.69202018	8260.5916
0.69421052	8325.0279
0.69640086	8396.4423
0.69859120	8453.7121
0.70078155	8524.2447
0.70297189	8590.6443
0.70516223	8659.4623
0.70735257	8723.9350
0.70954291	8789.4094
0.71173325	8853.6933
0.71392359	8919.3019
0.71611393	8974.8294
0.71830427	9043.7954
0.72049461	9099.3770
0.72268495	9162.9205
0.72487529	9218.5042
0.72706563	9277.5150
0.72925598	9324.3417
0.73144632	9368.8247
0.73363666	9408.0335
0.73582700	9453.0400
0.73801734	9499.4555
0.74020768	9537.9736
0.74239802	9579.7982
0.74458836	9618.1826
0.74677870	9665.8629
0.74896904	9707.5012
0.75115938	9758.8801
0.75334972	9787.7958
0.75554006	9810.0521
0.75773041	9818.3555
0.75992075	9822.3144
0.76211109	9824.6449
0.76430143	9836.0010
0.76649177	9848.3689
0.76868211	9860.7782
0.77087245	9870.2885
0.77306279	9880.1773
0.77525313	9875.7473
0.77744347	9859.3931
0.77963381	9841.2226
0.78182415	9819.1433
0.78401450	9802.6173
0.78620484	9772.6305
0.78839518	9748.1773
0.79058552	9727.5580
0.79277586	9712.0619
0.79496620	9698.4412
0.79715654	9684.3707
0.79934688	9656.9601
0.80153722	9631.4310
0.80372756	9602.7922
0.80591790	9583.5886
0.80810824	9550.4065
0.81029858	9518.6841
0.81248893	9479.2273
0.81467927	9445.0782
0.81686961	9415.0302
0.81905995	9383.1506
0.82125029	9344.6123
0.82344063	9309.5137
0.82563097	9273.5273
0.82782131	9243.0063
0.83001165	9206.6167
0.83220199	9171.6065
0.83439233	9132.9001
0.83658267	9100.6605
0.83877301	9056.1515
0.84096336	9027.6573
0.84315370	8996.0223
0.84534404	8970.3465
0.84753438	8936.3355
0.84972472	8908.7326
0.85191506	8878.8646
0.85410540	8848.4602
0.85629574	8814.8055
0.85848608	8792.3535
0.86067642	8766.2368
0.86286676	8745.7712
0.86505710	8720.0017
0.86724745	8701.8680
0.86943779	8677.8320
0.87162813	8658.9347
0.87381847	8635.7563
0.87600881	8623.3668
0.87819915	8615.8318
0.88038949	8612.5405
0.88257983	8599.5247
0.88477017	8591.2378
0.88696051	8583.0954
0.88915085	8574.5375
0.89134119	8557.8466
0.89353153	8536.5246
0.89572188	8527.2912
0.89791222	8510.5060
0.90010256	8501.2109
0.90229290	8493.6084
0.90448324	8492.6118
0.90667358	8495.6410
0.90886392	8484.7423
0.91105426	8479.8153
0.91324460	8473.4351
0.91543494	8476.7714
0.91762528	8478.8948
0.91981562	8479.9838
0.92200597	8479.6511
0.92419631	8484.8383
0.92638665	8488.9626
0.92857699	8496.5839
0.93076733	8497.7680
0.93295767	8498.5332
0.93514801	8497.1376
0.93733835	8504.9592
0.93952869	8511.4641
0.94171903	8510.3599
0.94390937	8517.9915
0.94609971	8521.9462
0.94829005	8527.1976
0.95048040	8535.7199
0.95267074	8542.0834
0.95486108	8560.2407
0.95705142	8583.3361
0.95924176	8607.2911
0.96143210	8614.2128
0.96362244	8612.6833
0.96581278	8614.5189
0.96800312	8617.4578
0.97019346	8631.8377
0.97238380	8650.4731
0.97457414	8659.0316
0.97676448	8670.9853
0.97895483	8681.3271
0.98114517	8692.7851
0.98333551	8711.4717
0.98552585	8714.3727
0.98771619	8727.2422
0.98990653	8732.9433
0.99209687	8753.6310
0.99428721	8774.3156
0.99647755	8792.4117
0.99866789	8810.0552
1.0008582	8827.3437
1.0030486	8842.7007
1.0052389	8861.0549
1.0074293	8885.3142
1.0096196	8906.4146
1.0118099	8937.1043
1.0140003	8954.2678
1.0161906	8973.0140
1.0183810	8988.1471
1.0205713	9011.4814
1.0227616	9040.6769
1.0249520	9061.1324
1.0271423	9081.2270
1.0293327	9098.1595
1.0315230	9114.3047
1.0337133	9135.3767
1.0359037	9158.4580
1.0380940	9182.1262
1.0402844	9198.7629
1.0424747	9216.4958
1.0446650	9238.3385
1.0468554	9260.7117
1.0490457	9286.8604
1.0512361	9315.9988
1.0534264	9343.8189
1.0556168	9366.5346
1.0578071	9387.2536
1.0599974	9405.4226
1.0621878	9415.6887
1.0643781	9435.9680
1.0665685	9455.4091
1.0687588	9481.2440
1.0709491	9508.8496
1.0731395	9541.2757
1.0753298	9568.6568
1.0775202	9592.5495
1.0797105	9612.8175
1.0819008	9632.8593
1.0840912	9649.4058
1.0862815	9670.4219
1.0884719	9697.3646
1.0906622	9725.2059
1.0928525	9751.5004
1.0950429	9784.5393
1.0972332	9818.1695
1.0994236	9852.7912
1.1016139	9876.0320
1.1038043	9897.3237
1.1059946	9922.9329
1.1081849	9953.1682
1.1103753	9978.6578
1.1125656	10004.590
1.1147560	10026.152
1.1169463	10053.165
1.1191366	10087.666
1.1213270	10119.096
1.1235173	10147.839
1.1257077	10163.231
1.1278980	10184.720
1.1300883	10210.021
1.1322787	10236.186
1.1344690	10263.922
1.1366594	10292.591
1.1388497	10324.504
1.1410400	10345.348
1.1432304	10371.870
1.1454207	10394.866
1.1476111	10426.885
1.1498014	10451.547
1.1519917	10487.924
1.1541821	10519.575
1.1563724	10548.025
1.1585628	10572.055
1.1607531	10598.159
1.1629435	10629.398
1.1651338	10665.234
1.1673241	10706.096
1.1695145	10730.413
1.1717048	10759.260
1.1738952	10785.880
1.1760855	10818.819
1.1782758	10848.308
1.1804662	10873.654
1.1826565	10896.508
1.1848469	10926.233
1.1870372	10956.793
1.1892275	10994.584
1.1914179	11022.254
1.1936082	11052.662
1.1957986	11084.219
1.1979889	11120.147
1.2001792	11149.543
1.2023696	11179.140
1.2045599	11212.254
1.2067503	11258.263
1.2089406	11300.618
1.2111309	11337.466
1.2133213	11374.163
1.2155116	11409.355
1.2177020	11442.712
1.2198923	11470.977
1.2220827	11495.314
1.2242730	11516.945
1.2264633	11543.629
1.2286537	11576.231
1.2308440	11611.928
1.2330344	11647.423
1.2352247	11680.666
1.2374150	11705.694
1.2396054	11723.943
1.2417957	11746.793
1.2439861	11781.711
1.2461764	11815.270
1.2483667	11847.252
1.2505571	11875.558
1.2527474	11911.130
1.2549378	11947.831
1.2571281	11975.326
1.2593184	12006.245
1.2615088	12033.142
1.2636991	12071.077
1.2658895	12106.378
1.2680798	12142.589
1.2702702	12185.183
1.2724605	12216.292
1.2746508	12250.422
1.2768412	12278.542
1.2790315	12319.271
1.2812219	12366.884
1.2834122	12403.158
1.2856025	12441.847
1.2877929	12476.984
1.2899832	12516.063
1.2921736	12545.329
1.2943639	12575.701
1.2965542	12609.033
1.2987446	12648.231
1.3009349	12698.552
1.3031253	12733.812
1.3053156	12766.814
1.3075059	12795.908
1.3096963	12831.880
1.3118866	12873.595
1.3140770	12923.320
1.3162673	12967.209
1.3184576	13009.054
1.3206480	13055.642
1.3228383	13102.269
1.3250287	13147.232
1.3272190	13181.991
1.3294094	13214.718
1.3315997	13253.101
1.3337900	13288.272
1.3359804	13333.056
1.3381707	13378.114
1.3403611	13434.095
1.3425514	13484.543
1.3447417	13526.485
1.3469321	13567.243
1.3491224	13603.766
1.3513128	13643.859
1.3535031	13688.975
1.3556934	13740.897
1.3578838	13789.843
1.3600741	13837.025
1.3622645	13889.140
1.3644548	13934.306
1.3666451	13982.469
1.3688355	14024.013
1.3710258	14076.549
1.3732162	14129.964
1.3754065	14183.526
1.3775968	14235.200
1.3797872	14274.136
1.3819775	14324.771
1.3841679	14378.047
1.3863582	14442.129
1.3885486	14499.625
1.3907389	14549.865
1.3929292	14603.072
1.3951196	14661.779
1.3973099	14717.807
1.3995003	14776.064
1.4016906	14830.351
1.4038809	14883.872
1.4060713	14938.201
1.4082616	14988.560
1.4104520	15037.404
1.4126423	15085.878
1.4148326	15134.318
1.4170230	15201.443
1.4192133	15260.101
1.4214037	15330.433
1.4235940	15391.618
1.4257843	15446.932
1.4279747	15504.370
1.4301650	15561.035
1.4323554	15616.468
1.4345457	15672.829
1.4367361	15726.162
1.4389264	15783.331
1.4411167	15847.359
1.4433071	15922.435
1.4454974	15996.723
1.4476878	16057.626
1.4498781	16127.077
1.4520684	16181.805
1.4542588	16250.967
1.4564491	16310.563
1.4586395	16373.890
1.4608298	16440.871
1.4630201	16503.354
1.4652105	16570.464
1.4674008	16625.837
1.4695912	16691.399
1.4717815	16768.881
1.4739718	16846.612
1.4761622	16930.351
1.4783525	16997.131
1.4805429	17070.823
1.4827332	17149.977
1.4849235	17228.128
1.4871139	17306.364
1.4893042	17369.361
1.4914946	17445.538
1.4936849	17516.224
1.4958753	17594.619
1.4980656	17680.691
1.5002559	17757.473
1.5024463	17837.273
1.5046366	17912.043
1.5068270	17988.560
1.5090173	18065.751
1.5112076	18132.097
1.5133980	18205.266
1.5155883	18273.994
1.5177787	18348.886
1.5199690	18420.584
1.5221593	18494.071
1.5243497	18578.575
1.5265400	18658.045
1.5287304	18743.163
1.5309207	18824.999
1.5331110	18906.868
1.5353014	18990.995
1.5374917	19070.855
1.5396821	19154.629
1.5418724	19234.711
1.5440627	19317.436
1.5462531	19394.863
1.5484434	19468.475
1.5506338	19547.422
1.5528241	19632.569
1.5550145	19720.505
1.5572048	19810.989
1.5593951	19897.926
1.5615855	19975.382
1.5637758	20050.726
1.5659662	20129.847
1.5681565	20217.760
1.5703468	20311.487
1.5725372	20401.634
1.5747275	20501.497
1.5769179	20591.028
1.5791082	20686.568
1.5812985	20772.164
1.5834889	20843.316
1.5856792	20920.401
1.5878696	20991.198
1.5900599	21071.923
1.5922502	21154.536
1.5944406	21236.630
1.5966309	21312.763
1.5988213	21389.599
1.6010116	21469.486
1.6032020	21551.141
1.6053923	21649.460
1.6075826	21740.236
1.6097730	21820.549
1.6119633	21905.778
1.6141537	21980.032
1.6163440	22071.457
1.6185343	22143.844
1.6207247	22229.144
1.6229150	22305.281
1.6251054	22386.907
1.6272957	22472.638
1.6294860	22553.418
1.6316764	22634.173
1.6338667	22715.682
1.6360571	22797.437
1.6382474	22884.612
1.6404377	22957.444
1.6426281	23029.561
1.6448184	23100.737
1.6470088	23172.884
1.6491991	23256.283
1.6513894	23326.364
1.6535798	23416.337
1.6557701	23488.784
1.6579605	23565.149
1.6601508	23640.126
1.6623412	23715.201
1.6645315	23795.264
1.6667218	23864.934
1.6689122	23932.605
1.6711025	24007.393
1.6732929	24071.682
1.6754832	24143.242
1.6776735	24197.238
1.6798639	24264.775
1.6820542	24328.407
1.6842446	24404.516
1.6864349	24470.822
1.6886252	24532.586
1.6908156	24593.414
1.6930059	24645.358
1.6951963	24702.536
1.6973866	24755.243
1.6995769	24817.637
1.7017673	24880.014
1.7039576	24939.413
1.7061480	24997.650
1.7083383	25052.985
1.7105286	25105.850
1.7127190	25153.457
1.7149093	25199.190
1.7170997	25252.564
1.7192900	25304.465
1.7214804	25354.744
1.7236707	25398.080
1.7258610	25443.977
1.7280514	25482.139
1.7302417	25529.877
1.7324321	25574.648
1.7346224	25609.025
1.7368127	25648.726
1.7390031	25685.324
1.7411934	25738.810
1.7433838	25777.639
1.7455741	25821.539
1.7477644	25858.614
1.7499548	25889.474
1.7521451	25930.031
1.7543355	25959.510
1.7565258	25991.970
1.7587161	26019.625
1.7609065	26038.851
1.7630968	26058.842
1.7652872	26074.012
1.7674775	26097.546
1.7696679	26124.159
1.7718582	26152.959
1.7740485	26183.745
1.7762389	26206.265
1.7784292	26230.790
1.7806196	26249.448
1.7828099	26266.929
1.7850002	26289.898
1.7871906	26313.189
1.7893809	26330.718
1.7915713	26351.557
1.7937616	26360.382
1.7959519	26371.072
1.7981423	26366.720
1.8003326	26373.975
1.8025230	26374.178
1.8047133	26383.421
1.8069036	26387.979
1.8090940	26394.433
1.8112843	26407.264
1.8134747	26411.706
1.8156650	26416.426
1.8178553	26416.860
1.8200457	26417.115
1.8222360	26417.598
1.8244264	26415.880
1.8266167	26417.034
1.8288071	26412.979
1.8309974	26407.458
1.8331877	26400.323
1.8353781	26395.135
1.8375684	26390.053
1.8397588	26376.589
1.8419491	26370.161
1.8441394	26364.795
1.8463298	26357.312
1.8485201	26342.997
1.8507105	26322.450
1.8529008	26315.022
1.8550911	26307.854
1.8572815	26292.617
1.8594718	26271.440
1.8616622	26244.067
1.8638525	26223.540
1.8660428	26205.385
1.8682332	26178.761
1.8704235	26161.180
1.8726139	26130.706
1.8748042	26109.186
1.8769945	26082.344
1.8791849	26061.584
1.8813752	26045.254
1.8835656	26028.554
1.8857559	26011.601
1.8879463	25988.562
1.8901366	25969.069
1.8923269	25942.555
1.8945173	25915.329
1.8967076	25888.362
1.8988980	25851.657
1.9010883	25816.646
1.9032786	25775.302
1.9054690	25746.998
1.9076593	25721.183
1.9098497	25694.176
1.9120400	25677.838
1.9142303	25647.600
1.9164207	25618.582
1.9186110	25578.398
1.9208014	25549.911
1.9229917	25519.641
1.9251820	25492.250
1.9273724	25454.450
1.9295627	25416.306
1.9317531	25377.372
1.9339434	25342.775
1.9361338	25312.733
1.9383241	25284.855
1.9405144	25243.366
1.9427048	25204.140
1.9448951	25164.010
1.9470855	25124.097
1.9492758	25085.637
1.9514661	25047.571
1.9536565	25019.333
1.9558468	24986.123
1.9580372	24942.757
1.9602275	24905.441
1.9624178	24871.574
1.9646082	24832.322
1.9667985	24797.645
1.9689889	24766.201
1.9711792	24736.180
1.9733695	24698.915
1.9755599	24656.902
1.9777502	24610.246
1.9799406	24577.855
1.9821309	24539.766
1.9843212	24499.544
1.9865116	24457.111
1.9887019	24406.362
1.9908923	24368.805
1.9930826	24325.108
1.9952730	24284.061
1.9974633	24244.418
1.9996536	24199.732
2.0018440	24164.939
2.0040343	24123.988
2.0062247	24090.709
2.0084150	24057.594
2.0106053	24025.661
2.0127957	23983.787
2.0149860	23938.549
2.0171764	23887.745
2.0193667	23839.148
2.0215570	23793.240
2.0237474	23749.181
2.0259377	23708.392
2.0281281	23669.725
2.0303184	23627.517
2.0325087	23583.670
2.0346991	23534.857
2.0368894	23485.092
2.0390798	23443.343
2.0412701	23397.920
2.0434604	23355.091
2.0456508	23295.199
2.0478411	23242.420
2.0500315	23194.536
2.0522218	23153.370
2.0544122	23117.014
2.0566025	23075.746
2.0587928	23040.175
2.0609832	23004.273
2.0631735	22962.265
2.0653639	22922.723
2.0675542	22875.218
2.0697445	22837.600
2.0719349	22787.517
2.0741252	22747.260
2.0763156	22702.444
2.0785059	22653.195
2.0806962	22616.497
2.0828866	22567.777
2.0850769	22523.833
2.0872673	22464.926
2.0894576	22409.583
2.0916479	22365.458
2.0938383	22310.321
2.0960286	22267.122
2.0982190	22211.908
2.1004093	22173.489
2.1025997	22138.171
2.1047900	22103.330
2.1069803	22069.724
2.1091707	22025.388
2.1113610	21984.391
2.1135514	21935.208
2.1157417	21891.203
2.1179320	21850.275
2.1201224	21798.712
2.1223127	21753.242
2.1245031	21702.171
2.1266934	21659.976
2.1288837	21620.899
2.1310741	21579.239
2.1332644	21537.930
2.1354548	21491.694
2.1376451	21440.581
2.1398354	21392.897
2.1420258	21342.558
2.1442161	21301.618
2.1464065	21254.844
2.1485968	21218.440
2.1507871	21171.936
2.1529775	21125.295
2.1551678	21086.361
2.1573582	21037.245
2.1595485	21000.076
2.1617389	20957.790
2.1639292	20915.988
2.1661195	20871.693
2.1683099	20837.183
2.1705002	20802.886
2.1726906	20763.564
2.1748809	20724.653
2.1770712	20680.254
2.1792616	20632.089
2.1814519	20589.697
2.1836423	20541.627
2.1858326	20499.048
2.1880229	20448.600
2.1902133	20398.095
2.1924036	20356.683
2.1945940	20318.967
2.1967843	20278.015
2.1989746	20227.222
2.2011650	20180.431
2.2033553	20141.658
2.2055457	20096.479
2.2077360	20052.108
2.2099263	20004.277
2.2121167	19963.788
2.2143070	19927.657
2.2164974	19889.855
2.2186877	19848.925
2.2208781	19804.365
2.2230684	19763.205
2.2252587	19718.793
2.2274491	19677.896
2.2296394	19635.473
2.2318298	19591.744
2.2340201	19547.836
2.2362104	19502.367
2.2384008	19456.338
2.2405911	19411.766
2.2427815	19372.718
2.2449718	19335.586
2.2471621	19291.265
2.2493525	19251.178
2.2515428	19208.889
2.2537332	19163.751
2.2559235	19123.411
2.2581138	19081.662
2.2603042	19043.198
2.2624945	19002.859
2.2646849	18965.657
2.2668752	18928.176
2.2690656	18882.680
2.2712559	18832.241
2.2734462	18781.490
2.2756366	18739.690
2.2778269	18698.627
2.2800173	18662.388
2.2822076	18621.430
2.2843979	18574.363
2.2865883	18542.840
2.2887786	18504.730
2.2909690	18469.639
2.2931593	18425.368
2.2953496	18381.178
2.2975400	18341.233
2.2997303	18300.236
2.3019207	18259.690
2.3041110	18223.268
2.3063013	18183.324
2.3084917	18144.409
2.3106820	18095.839
2.3128724	18044.872
2.3150627	17994.882
2.3172530	17950.550
2.3194434	17909.536
2.3216337	17869.998
2.3238241	17834.884
2.3260144	17792.048
2.3282048	17751.471
2.3303951	17706.852
2.3325854	17671.798
2.3347758	17635.958
2.3369661	17597.993
2.3391565	17554.368
2.3413468	17510.962
2.3435371	17466.467
2.3457275	17422.234
2.3479178	17380.759
2.3501082	17348.280
2.3522985	17312.227
2.3544888	17273.782
2.3566792	17232.036
2.3588695	17183.805
2.3610599	17139.139
2.3632502	17092.747
2.3654405	17055.634
2.3676309	17017.084
2.3698212	16979.313
2.3720116	16940.201
2.3742019	16897.492
2.3763922	16855.496
2.3785826	16812.793
2.3807729	16769.765
2.3829633	16736.010
2.3851536	16705.372
2.3873440	16671.673
2.3895343	16626.045
2.3917246	16584.338
2.3939150	16543.920
2.3961053	16508.888
2.3982957	16472.134
2.4004860	16439.014
2.4026763	16410.912
2.4048667	16381.881
2.4070570	16348.228
2.4092474	16307.319
2.4114377	16266.250
2.4136280	16228.228
2.4158184	16190.461
2.4180087	16153.760
2.4201991	16116.258
2.4223894	16072.198
2.4245797	16037.288
2.4267701	15998.475
2.4289604	15966.505
2.4311508	15929.044
2.4333411	15892.078
2.4355315	15855.002
2.4377218	15817.485
2.4399121	15778.693
2.4421025	15736.651
2.4442928	15695.947
2.4464832	15659.870
2.4486735	15629.599
2.4508638	15597.687
2.4530542	15567.718
2.4552445	15532.920
2.4574349	15490.244
2.4596252	15450.836
2.4618155	15408.982
2.4640059	15366.590
2.4661962	15325.915
2.4683866	15288.632
2.4705769	15261.389
2.4727672	15228.653
2.4749576	15192.971
2.4771479	15154.627
2.4793383	15118.928
2.4815286	15085.666
2.4837189	15050.937
2.4859093	15015.228
2.4880996	14970.556
2.4902900	14927.671
2.4924803	14886.945
2.4946707	14852.325
2.4968610	14821.814
2.4990513	14786.112
2.5012417	14753.708
2.5034320	14719.703
2.5056224	14687.375
2.5078127	14654.866
2.5100030	14618.614
2.5121934	14586.814
2.5143837	14557.191
2.5165741	14525.157
2.5187644	14490.007
2.5209547	14453.052
2.5231451	14416.848
2.5253354	14379.560
2.5275258	14345.447
2.5297161	14311.811
2.5319064	14278.471
2.5340968	14239.606
2.5362871	14206.672
2.5384775	14176.782
2.5406678	14152.285
2.5428582	14123.070
2.5450485	14077.342
2.5472388	14038.807
2.5494292	14002.767
2.5516195	13976.448
2.5538099	13952.619
2.5560002	13920.811
2.5581905	13885.009
2.5603809	13846.574
2.5625712	13811.106
2.5647616	13774.970
2.5669519	13737.351
2.5691422	13698.180
2.5713326	13662.248
2.5735229	13628.919
2.5757133	13598.812
2.5779036	13562.802
2.5800939	13524.549
2.5822843	13493.322
2.5844746	13461.617
2.5866650	13441.420
2.5888553	13409.349
2.5910456	13379.838
2.5932360	13344.682
2.5954263	13315.059
2.5976167	13287.275
2.5998070	13259.557
2.6019974	13226.749
2.6041877	13191.969
2.6063780	13158.364
2.6085684	13124.986
2.6107587	13090.476
2.6129491	13058.675
2.6151394	13028.616
2.6173297	13001.788
2.6195201	12971.799
2.6217104	12944.455
2.6239008	12916.336
2.6260911	12889.017
2.6282814	12857.357
2.6304718	12826.219
2.6326621	12798.386
2.6348525	12767.184
2.6370428	12739.280
2.6392331	12709.448
2.6414235	12676.039
2.6436138	12638.539
2.6458042	12594.957
2.6479945	12565.762
2.6501848	12534.087
2.6523752	12507.486
2.6545655	12475.074
2.6567559	12441.753
2.6589462	12403.098
2.6611366	12368.088
2.6633269	12339.714
2.6655172	12307.656
2.6677076	12277.517
2.6698979	12243.058
2.6720883	12208.406
2.6742786	12173.426
2.6764689	12140.478
2.6786593	12108.605
2.6808496	12076.865
2.6830400	12050.495
2.6852303	12017.671
2.6874206	11991.645
2.6896110	11962.737
2.6918013	11933.411
2.6939917	11899.421
2.6961820	11871.119
2.6983723	11847.733
2.7005627	11825.571
2.7027530	11799.641
2.7049434	11771.684
2.7071337	11745.547
2.7093241	11720.545
2.7115144	11689.602
2.7137047	11656.863
2.7158951	11626.213
2.7180854	11602.588
2.7202758	11581.358
2.7224661	11565.989
2.7246564	11554.177
2.7268468	11548.950
2.7290371	11554.708
2.7312275	11563.312
2.7334178	11582.546
2.7356081	11612.071
2.7377985	11640.309
2.7399888	11658.097
2.7421792	11662.670
2.7443695	11649.331
2.7465598	11627.178
2.7487502	11601.295
2.7509405	11578.483
2.7531309	11547.334
2.7553212	11515.977
2.7575115	11478.985
2.7597019	11437.074
2.7618922	11395.143
2.7640826	11341.365
2.7662729	11279.339
2.7684633	11206.029
2.7706536	11130.459
2.7728439	11058.410
2.7750343	10994.019
2.7772246	10941.945
2.7794150	10889.347
2.7816053	10847.177
2.7837956	10807.216
2.7859860	10783.904
2.7881763	10759.491
2.7903667	10735.079
2.7925570	10704.222
2.7947473	10672.924
2.7969377	10648.263
2.7991280	10624.263
2.8013184	10598.410
2.8035087	10569.297
2.8056990	10542.427
2.8078894	10512.284
2.8100797	10489.881
2.8122701	10465.353
2.8144604	10441.540
2.8166507	10419.438
2.8188411	10396.640
2.8210314	10377.849
2.8232218	10354.946
2.8254121	10332.241
2.8276025	10309.042
2.8297928	10285.297
2.8319831	10263.957
2.8341735	10236.205
2.8363638	10215.021
2.8385542	10184.849
2.8407445	10161.723
2.8429348	10137.873
2.8451252	10122.411
2.8473155	10106.585
2.8495059	10081.214
2.8516962	10056.488
2.8538865	10034.713
2.8560769	10016.008
2.8582672	9995.9824
2.8604576	9970.7169
2.8626479	9947.9780
2.8648382	9925.1276
2.8670286	9902.9647
2.8692189	9883.1560
2.8714093	9861.8063
2.8735996	9842.0300
2.8757900	9825.2993
2.8779803	9805.3631
2.8801706	9787.5524
2.8823610	9764.6149
2.8845513	9745.1061
2.8867417	9721.0184
2.8889320	9703.0838
2.8911223	9679.5626
2.8933127	9658.4863
2.8955030	9637.0146
2.8976934	9616.7089
2.8998837	9601.3553
2.9020740	9585.5046
2.9042644	9567.0153
2.9064547	9547.5391
2.9086451	9533.8691
2.9108354	9523.7326
2.9130257	9504.2472
2.9152161	9487.8461
2.9174064	9470.4302
2.9195968	9456.0034
2.9217871	9436.3731
2.9239774	9414.7891
2.9261678	9390.6482
2.9283581	9369.9293
2.9305485	9349.3172
2.9327388	9332.2869
2.9349292	9315.6209
2.9371195	9302.0750
2.9393098	9293.3877
2.9415002	9282.6854
2.9436905	9269.6543
2.9458809	9247.8787
2.9480712	9225.3040
2.9502615	9207.9377
2.9524519	9193.2672
2.9546422	9184.5773
2.9568326	9172.6911
2.9590229	9156.3788
2.9612132	9133.4420
2.9634036	9113.0758
2.9655939	9094.3743
2.9677843	9078.9576
2.9699746	9065.3332
2.9721649	9056.9170
2.9743553	9041.5674
2.9765456	9029.1695
2.9787360	9011.0376
2.9809263	9001.6516
2.9831166	8990.5665
2.9853070	8974.9082
2.9874973	8962.9027
2.9896877	8948.5407
2.9918780	8933.6514
2.9940684	8918.1072
2.9962587	8904.4280
2.9984490	8889.0795
3.0006394	8875.4709
3.0028297	8862.5849
3.0050201	8851.5337
3.0072104	8845.2866
3.0094007	8847.5932
3.0115911	8853.5986
3.0137814	8864.9253
3.0159718	8871.5819
3.0181621	8868.1676
3.0203524	8851.1214
3.0225428	8836.7369
3.0247331	8812.9366
3.0269235	8788.1200
3.0291138	8768.8743
3.0313041	8752.0237
3.0334945	8741.7252
3.0356848	8732.2638
3.0378752	8727.0213
3.0400655	8725.0819
3.0422559	8717.9873
3.0444462	8707.4390
3.0466365	8688.0360
3.0488269	8671.1350
3.0510172	8652.2030
3.0532076	8634.8455
3.0553979	8620.8369
3.0575882	8611.0885
3.0597786	8606.9766
3.0619689	8605.5277
3.0641593	8600.4355
3.0663496	8596.7856
3.0685399	8592.7091
3.0707303	8592.2347
3.0729206	8584.9116
3.0751110	8575.2632
3.0773013	8562.4174
3.0794916	8549.4235
3.0816820	8539.3513
3.0838723	8531.9724
3.0860627	8526.5955
3.0882530	8517.8871
3.0904433	8507.2688
3.0926337	8493.1699
3.0948240	8479.0513
3.0970144	8463.9966
3.0992047	8444.9554
3.1013951	8425.6688
3.1035854	8407.0911
3.1057757	8391.9276
3.1079661	8381.6116
3.1101564	8374.3996
3.1123468	8361.8239
3.1145371	8352.1843
3.1167274	8343.7678
3.1189178	8335.6195
3.1211081	8329.7990
3.1232985	8321.4287
3.1254888	8313.6613
3.1276791	8305.3387
3.1298695	8296.5098
3.1320598	8285.1731
3.1342502	8279.9424
3.1364405	8271.8633
3.1386308	8267.5586
3.1408212	8262.8736
3.1430115	8260.1422
3.1452019	8256.3786
3.1473922	8252.2920
3.1495825	8248.4206
3.1517729	8242.3099
3.1539632	8233.3479
3.1561536	8223.9937
3.1583439	8216.0942
3.1605343	8213.9521
3.1627246	8216.2374
3.1649149	8216.8510
3.1671053	8216.4873
3.1692956	8213.6055
3.1714860	8209.6298
3.1736763	8208.7054
3.1758666	8201.0184
3.1780570	8200.6199
3.1802473	8195.2694
3.1824377	8189.5022
3.1846280	8182.4600
3.1868183	8177.1334
3.1890087	8174.2981
3.1911990	8171.4422
3.1933894	8170.1073
3.1955797	8168.5523
3.1977700	8166.5765
3.1999604	8164.5872
3.2021507	8158.8684
3.2043411	8156.9950
3.2065314	8157.0563
3.2087218	8151.0586
3.2109121	8143.8875
3.2131024	8135.3717
3.2152928	8135.6001
3.2174831	8132.7649
3.2196735	8133.2122
3.2218638	8131.8207
3.2240541	8125.9143
3.2262445	8120.9828
3.2284348	8118.3697
3.2306252	8115.9132
3.2328155	8114.9798
3.2350058	8110.4114
3.2371962	8113.2121
3.2393865	8111.8295
3.2415769	8110.9484
3.2437672	8110.2277
3.2459575	8113.3774
3.2481479	8119.5470
3.2503382	8116.5012
3.2525286	8113.0148
3.2547189	8107.5172
3.2569092	8107.1589
3.2590996	8109.4127
3.2612899	8112.5503
3.2634803	8111.0708
3.2656706	8112.1878
3.2678610	8111.3908
3.2700513	8113.4307
3.2722416	8112.7660
3.2744320	8112.0189
3.2766223	8109.9512
3.2788127	8114.1608
3.2810030	8118.5415
3.2831933	8121.8295
3.2853837	8121.2516
3.2875740	8118.1828
3.2897644	8114.0142
3.2919547	8110.2699
3.2941450	8110.6300
3.2963354	8114.0036
3.2985257	8118.5134
3.3007161	8125.2112
3.3029064	8128.6043
3.3050967	8131.4548
3.3072871	8132.2641
3.3094774	8135.6293
3.3116678	8140.9190
3.3138581	8142.1629
3.3160484	8148.3047
3.3182388	8160.0262
3.3204291	8166.4743
3.3226195	8171.5455
3.3248098	8172.1798
3.3270002	8174.6220
3.3291905	8177.2533
3.3313808	8175.7860
3.3335712	8175.9323
3.3357615	8178.3878
3.3379519	8186.0622
3.3401422	8194.3521
3.3423325	8196.6351
3.3445229	8197.3993
3.3467132	8193.7475
3.3489036	8198.0335
3.3510939	8200.2125
3.3532842	8205.6477
3.3554746	8209.6374
3.3576649	8208.1961
3.3598553	8211.9309
3.3620456	8213.1548
3.3642359	8220.5994
3.3664263	8227.8590
3.3686166	8233.3170
3.3708070	8238.3244
3.3729973	8240.7969
3.3751877	8249.2642
3.3773780	8252.2255
3.3795683	8260.5147
3.3817587	8268.5744
3.3839490	8272.3601
3.3861394	8274.1336
3.3883297	8274.3574
3.3905200	8273.5405
3.3927104	8278.5742
3.3949007	8282.6953
3.3970911	8291.6857
3.3992814	8298.6446
3.4014717	8308.6462
3.4036621	8318.1334
3.4058524	8323.2539
3.4080428	8330.3022
3.4102331	8331.5715
3.4124234	8336.1117
3.4146138	8339.7443
3.4168041	8351.1235
3.4189945	8361.9117
3.4211848	8370.0530
3.4233751	8374.6927
3.4255655	8379.0428
3.4277558	8384.0876
3.4299462	8397.3151
3.4321365	8406.5330
3.4343269	8414.3079
3.4365172	8418.6237
3.4387075	8426.8261
3.4408979	8438.1161
3.4430882	8442.7168
3.4452786	8445.0889
3.4474689	8443.6061
3.4496592	8451.6937
3.4518496	8461.7804
3.4540399	8475.9657
3.4562303	8488.6556
3.4584206	8501.6072
3.4606109	8508.4285
3.4628013	8519.5423
3.4649916	8524.5157
3.4671820	8531.4029
3.4693723	8536.6261
3.4715626	8540.0290
3.4737530	8547.1563
3.4759433	8554.6551
3.4781337	8566.9540
3.4803240	8580.9688
3.4825143	8596.5305
3.4847047	8606.9474
3.4868950	8616.8789
3.4890854	8627.6890
3.4912757	8638.6323
3.4934661	8654.5763
3.4956564	8662.7882
3.4978467	8671.2445
3.5000371	8676.1698
3.5022274	8686.1669
3.5044178	8698.4948
3.5066081	8708.9325
3.5087984	8719.9021
3.5109888	8729.4272
3.5131791	8740.6335
3.5153695	8749.5264
3.5175598	8755.7923
3.5197501	8768.0851
3.5219405	8778.0632
3.5241308	8793.4680
3.5263212	8803.5005
3.5285115	8815.2176
3.5307018	8824.4986
3.5328922	8836.8776
3.5350825	8848.7979
3.5372729	8859.5219
3.5394632	8869.1658
3.5416536	8876.2546
3.5438439	8889.1746
3.5460342	8897.8810
3.5482246	8911.7077
3.5504149	8918.3748
3.5526053	8926.9647
3.5547956	8934.8632
3.5569859	8945.8315
3.5591763	8961.9911
3.5613666	8976.5469
3.5635570	8990.4853
3.5657473	8999.8773
3.5679376	9013.8565
3.5701280	9032.1673
3.5723183	9051.6154
3.5745087	9070.6373
3.5766990	9095.3970
3.5788893	9121.9438
3.5810797	9153.3364
3.5832700	9187.5202
3.5854604	9218.1021
3.5876507	9243.9835
3.5898410	9261.8451
3.5920314	9277.9772
3.5942217	9283.8128
3.5964121	9294.6457
3.5986024	9300.8029
3.6007928	9311.8210
3.6029831	9321.8425
3.6051734	9334.9308
3.6073638	9350.0932
3.6095541	9359.2677
3.6117445	9364.7585
3.6139348	9360.3287
3.6161251	9353.2294
3.6183155	9345.3413
3.6205058	9340.0972
3.6226962	9336.9818
3.6248865	9338.1592
3.6270768	9340.7157
3.6292672	9347.0331
3.6314575	9352.8402
3.6336479	9360.0019
3.6358382	9369.9705
3.6380285	9385.2765
3.6402189	9400.2180
3.6424092	9411.1384
3.6445996	9421.7526
3.6467899	9433.5412
3.6489802	9449.5686
3.6511706	9462.5711
3.6533609	9475.1929
3.6555513	9483.8095
3.6577416	9496.6202
3.6599320	9509.2164
3.6621223	9526.8037
3.6643126	9537.8259
3.6665030	9548.0031
3.6686933	9559.7599
3.6708837	9574.7812
3.6730740	9585.7213
3.6752643	9599.0216
3.6774547	9608.4411
3.6796450	9618.0023
3.6818354	9628.8520
3.6840257	9640.4169
3.6862160	9652.0635
3.6884064	9663.3504
3.6905967	9674.2082
3.6927871	9683.0880
3.6949774	9698.8917
3.6971677	9710.2489
3.6993581	9723.1384
3.7015484	9733.0375
3.7037388	9742.1540
3.7059291	9756.1281
3.7081195	9769.8985
3.7103098	9783.6085
3.7125001	9794.3199
3.7146905	9798.8754
3.7168808	9810.9066
3.7190712	9822.9418
3.7212615	9834.3026
3.7234518	9849.2048
3.7256422	9859.7920
3.7278325	9873.9957
3.7300229	9887.4658
3.7322132	9900.7011
3.7344035	9912.7572
3.7365939	9924.1118
3.7387842	9935.0849
3.7409746	9945.3354
3.7431649	9954.6497
3.7453552	9965.6448
3.7475456	9976.0925
3.7497359	9981.8841
3.7519263	9987.3571
3.7541166	10002.624
3.7563069	10018.815
3.7584973	10034.654
3.7606876	10048.849
3.7628780	10058.857
3.7650683	10071.444
3.7672587	10082.337
3.7694490	10093.748
3.7716393	10104.384
3.7738297	10107.735
3.7760200	10117.340
3.7782104	10126.894
3.7804007	10139.357
3.7825910	10149.938
3.7847814	10161.789
3.7869717	10172.832
3.7891621	10185.668
3.7913524	10199.241
3.7935427	10207.335
3.7957331	10217.731
3.7979234	10226.931
3.8001138	10237.361
3.8023041	10249.238
3.8044944	10256.965
3.8066848	10259.245
3.8088751	10268.911
3.8110655	10280.862
3.8132558	10294.625
3.8154461	10303.869
3.8176365	10317.259
3.8198268	10326.864
3.8220172	10335.052
3.8242075	10341.186
3.8263979	10340.929
3.8285882	10346.580
3.8307785	10354.614
3.8329689	10363.593
3.8351592	10373.380
3.8373496	10383.867
3.8395399	10394.670
3.8417302	10405.135
3.8439206	10413.138
3.8461109	10425.607
3.8483013	10426.882
3.8504916	10430.240
3.8526819	10437.136
3.8548723	10447.620
3.8570626	10464.051
3.8592530	10477.574
3.8614433	10492.750
3.8636336	10511.535
3.8658240	10533.402
3.8680143	10562.880
3.8702047	10591.714
3.8723950	10625.546
3.8745854	10662.815
3.8767757	10697.933
3.8789660	10726.952
3.8811564	10748.857
3.8833467	10764.317
3.8855371	10772.803
3.8877274	10776.848
3.8899177	10779.756
3.8921081	10786.284
3.8942984	10790.000
3.8964888	10791.806
3.8986791	10793.127
3.9008694	10793.564
3.9030598	10782.691
3.9052501	10768.471
3.9074405	10748.326
3.9096308	10728.456
3.9118211	10706.932
3.9140115	10685.831
3.9162018	10669.458
3.9183922	10657.694
3.9205825	10654.559
3.9227728	10655.932
3.9249632	10658.111
3.9271535	10657.598
3.9293439	10659.112
3.9315342	10662.313
3.9337246	10668.315
3.9359149	10672.865
3.9381052	10674.250
3.9402956	10673.116
3.9424859	10670.081
3.9446763	10672.010
3.9468666	10671.117
3.9490569	10674.162
3.9512473	10676.443
3.9534376	10683.995
3.9556280	10686.215
3.9578183	10692.955
3.9600086	10696.205
3.9621990	10698.731
3.9643893	10700.640
3.9665797	10705.879
3.9687700	10710.930
3.9709603	10713.283
3.9731507	10714.994
3.9753410	10713.590
3.9775314	10709.185
3.9797217	10708.584
3.9819120	10710.517
3.9841024	10709.714
3.9862927	10713.812
3.9884831	10713.942
3.9906734	10714.325
3.9928638	10712.877
3.9950541	10714.253
3.9972444	10718.716
3.9994348	10723.307
4.0016251	10723.987
4.0038155	10726.025
4.0060058	10728.180
4.0081961	10731.247
4.0103865	10733.651
4.0125768	10737.443
4.0147672	10736.476
4.0169575	10739.673
4.0191478	10739.129
4.0213382	10741.303
4.0235285	10740.772
4.0257189	10743.045
4.0279092	10745.537
4.0300995	10753.086
4.0322899	10759.116
4.0344802	10765.508
4.0366706	10774.624
4.0388609	10781.048
4.0410513	10783.977
4.0432416	10789.419
4.0454319	10796.601
4.0476223	10812.834
4.0498126	10833.877
4.0520030	10856.210
4.0541933	10879.788
4.0563836	10901.284
4.0585740	10915.782
4.0607643	10916.961
4.0629547	10904.561
4.0651450	10889.106
4.0673353	10875.396
4.0695257	10863.110
4.0717160	10855.922
4.0739064	10847.400
4.0760967	10848.124
4.0782870	10845.323
4.0804774	10840.087
4.0826677	10827.729
4.0848581	10815.763
4.0870484	10801.929
4.0892387	10785.864
4.0914291	10766.467
4.0936194	10751.355
4.0958098	10736.597
4.0980001	10730.617
4.1001905	10726.346
4.1023808	10728.252
4.1045711	10724.645
4.1067615	10718.672
4.1089518	10713.579
4.1111422	10704.764
4.1133325	10694.267
4.1155228	10681.079
4.1177132	10667.837
4.1199035	10655.609
4.1220939	10646.315
4.1242842	10637.679
4.1264745	10626.644
4.1286649	10612.651
4.1308552	10596.788
4.1330456	10583.168
4.1352359	10573.598
4.1374262	10568.223
4.1396166	10560.121
4.1418069	10548.819
4.1439973	10535.192
4.1461876	10526.867
4.1483779	10525.039
4.1505683	10523.902
4.1527586	10522.611
4.1549490	10517.251
4.1571393	10515.167
4.1593297	10509.343
4.1615200	10505.123
4.1637103	10494.734
4.1659007	10484.349
4.1680910	10475.354
4.1702814	10470.374
4.1724717	10463.421
4.1746620	10456.174
4.1768524	10448.511
4.1790427	10445.069
4.1812331	10439.435
4.1834234	10427.615
4.1856137	10414.854
4.1878041	10397.101
4.1899944	10385.185
4.1921848	10373.919
4.1943751	10363.832
4.1965654	10358.517
4.1987558	10350.833
4.2009461	10343.976
4.2031365	10333.226
4.2053268	10322.470
4.2075172	10312.563
4.2097075	10307.380
4.2118978	10301.408
4.2140882	10292.929
4.2162785	10287.805
4.2184689	10281.885
4.2206592	10277.560
4.2228495	10271.435
4.2250399	10263.488
4.2272302	10256.153
4.2294206	10249.600
4.2316109	10240.357
4.2338012	10237.356
4.2359916	10230.913
4.2381819	10226.166
4.2403723	10219.762
4.2425626	10213.313
4.2447529	10206.183
4.2469433	10198.139
4.2491336	10194.574
4.2513240	10186.064
4.2535143	10174.975
4.2557046	10160.705
4.2578950	10146.841
4.2600853	10132.793
4.2622757	10121.008
4.2644660	10106.206
4.2666564	10097.643
4.2688467	10091.070
4.2710370	10083.099
4.2732274	10072.307
4.2754177	10061.745
4.2776081	10046.494
4.2797984	10036.263
4.2819887	10026.111
4.2841791	10012.840
4.2863694	10000.170
4.2885598	9987.8388
4.2907501	9976.5118
4.2929404	9967.8053
4.2951308	9959.2924
4.2973211	9946.9386
4.2995115	9937.3170
4.3017018	9927.4268
4.3038921	9918.2382
4.3060825	9904.4822
4.3082728	9893.0865
4.3104632	9881.2574
4.3126535	9873.1192
4.3148438	9866.7113
4.3170342	9858.1957
4.3192245	9848.0589
4.3214149	9838.8784
4.3236052	9831.5645
4.3257956	9823.8881
4.3279859	9810.6162
4.3301762	9795.1483
4.3323666	9780.5074
4.3345569	9768.9470
4.3367473	9758.8172
4.3389376	9749.9855
4.3411279	9745.4828
4.3433183	9738.2117
4.3455086	9727.2005
4.3476990	9712.1042
4.3498893	9698.0569
4.3520796	9690.5433
4.3542700	9685.3664
4.3564603	9681.3844
4.3586507	9683.3868
4.3608410	9692.5899
4.3630313	9711.0957
4.3652217	9742.5142
4.3674120	9788.1692
4.3696024	9846.7881
4.3717927	9911.6510
4.3739831	9970.6160
4.3761734	10013.725
4.3783637	10035.429
4.3805541	10038.136
4.3827444	10024.679
[truncated: 3,000 more rows]
