# Supplementary material for: Mechanochemically-induced glass formation from two-dimensional hybrid organic–inorganic perovskites
Source: Chem Sci. 2024 Apr 19;15(19):7198–205. doi: 10.1039/d4sc00905c (PMC11095504; doi:10.1039/d4sc00905c)
Supplement: SC-015-D4SC00905C-s002 [file SC-015-D4SC00905C-s002.zip › XRD_data_and_TOPAS_input_file/012307.xy]

0.0042531738	0.0000000
0.0064435146	0.0000000
0.0086338554	0.0000000
0.010824196	0.0000000
0.013014537	0.0000000
0.015204878	0.0000000
0.017395219	0.0000000
0.019585559	0.0000000
0.021775900	0.0000000
0.023966241	0.0000000
0.026156582	0.0000000
0.028346922	0.0000000
0.030537263	0.0000000
0.032727604	0.0000000
0.034917945	0.0000000
0.037108286	0.0000000
0.039298626	0.0000000
0.041488967	0.0000000
0.043679308	0.0000000
0.045869649	0.0000000
0.048059990	0.0000000
0.050250330	0.0000000
0.052440671	0.0000000
0.054631012	0.0000000
0.056821353	0.0000000
0.059011694	0.0000000
0.061202034	0.0000000
0.063392375	0.0000000
0.065582716	0.0000000
0.067773057	0.0000000
0.069963398	0.0000000
0.072153738	0.0000000
0.074344079	0.0000000
0.076534420	0.0000000
0.078724761	0.0000000
0.080915101	0.0000000
0.083105442	0.0000000
0.085295783	0.0000000
0.087486124	0.0000000
0.089676465	0.0000000
0.091866805	0.0000000
0.094057146	0.0000000
0.096247487	0.0000000
0.098437828	0.0000000
0.10062817	0.0000000
0.10281851	0.0000000
0.10500885	0.0000000
0.10719919	0.0000000
0.10938953	0.0000000
0.11157987	0.0000000
0.11377021	0.0000000
0.11596055	0.0000000
0.11815089	0.0000000
0.12034124	0.0000000
0.12253158	0.0000000
0.12472192	0.0000000
0.12691226	0.0000000
0.12910260	0.0000000
0.13129294	0.0000000
0.13348328	0.0000000
0.13567362	0.0000000
0.13786396	0.0000000
0.14005430	0.0000000
0.14224464	0.0000000
0.14443498	0.0000000
0.14662533	0.0000000
0.14881567	0.0000000
0.15100601	0.0000000
0.15319635	0.0000000
0.15538669	0.0000000
0.15757703	0.0000000
0.15976737	0.0000000
0.16195771	0.0000000
0.16414805	0.0000000
0.16633839	0.0000000
0.16852873	0.0000000
0.17071907	0.0000000
0.17290941	0.0000000
0.17509976	0.0000000
0.17729010	0.0000000
0.17948044	0.0000000
0.18167078	0.0000000
0.18386112	0.0000000
0.18605146	0.0000000
0.18824180	0.0000000
0.19043214	0.0000000
0.19262248	0.0000000
0.19481282	0.0000000
0.19700316	0.0000000
0.19919350	0.0000000
0.20138384	0.0000000
0.20357419	0.0000000
0.20576453	0.0000000
0.20795487	0.0000000
0.21014521	0.0000000
0.21233555	0.0000000
0.21452589	0.0000000
0.21671623	0.0000000
0.21890657	0.0000000
0.22109691	0.0000000
0.22328725	0.0000000
0.22547759	0.0000000
0.22766793	0.0000000
0.22985828	0.0000000
0.23204862	0.0000000
0.23423896	0.0000000
0.23642930	0.0000000
0.23861964	0.0000000
0.24080998	0.0000000
0.24300032	0.0000000
0.24519066	0.0000000
0.24738100	0.0000000
0.24957134	0.0000000
0.25176168	0.0000000
0.25395202	0.0000000
0.25614236	0.0000000
0.25833271	0.0000000
0.26052305	0.0000000
0.26271339	0.0000000
0.26490373	0.0000000
0.26709407	0.0000000
0.26928441	0.0000000
0.27147475	0.0000000
0.27366509	0.0000000
0.27585543	0.0000000
0.27804577	0.0000000
0.28023611	0.0000000
0.28242645	0.0000000
0.28461679	0.0000000
0.28680714	0.0000000
0.28899748	0.0000000
0.29118782	0.0000000
0.29337816	0.0000000
0.29556850	0.0000000
0.29775884	0.0000000
0.29994918	0.0000000
0.30213952	0.0000000
0.30432986	0.0000000
0.30652020	0.0000000
0.30871054	0.0000000
0.31090088	0.0000000
0.31309123	0.0000000
0.31528157	0.0000000
0.31747191	0.0000000
0.31966225	0.0000000
0.32185259	0.0000000
0.32404293	0.0000000
0.32623327	0.0000000
0.32842361	0.0000000
0.33061395	0.0000000
0.33280429	0.0000000
0.33499463	0.0000000
0.33718497	0.0000000
0.33937531	0.0000000
0.34156566	0.0000000
0.34375600	0.0000000
0.34594634	0.0000000
0.34813668	0.0000000
0.35032702	0.0000000
0.35251736	0.0000000
0.35470770	0.0000000
0.35689804	0.0000000
0.35908838	0.0000000
0.36127872	0.0000000
0.36346906	0.0000000
0.36565940	0.0000000
0.36784975	0.0000000
0.37004009	0.0000000
0.37223043	0.0000000
0.37442077	0.0000000
0.37661111	0.0000000
0.37880145	0.0000000
0.38099179	0.0000000
0.38318213	0.0000000
0.38537247	0.0000000
0.38756281	0.0000000
0.38975315	0.0000000
0.39194349	0.0000000
0.39413383	0.0000000
0.39632418	0.0000000
0.39851452	0.0000000
0.40070486	0.0000000
0.40289520	0.0000000
0.40508554	0.0000000
0.40727588	0.0000000
0.40946622	0.0000000
0.41165656	0.0000000
0.41384690	0.0000000
0.41603724	0.0000000
0.41822758	0.0000000
0.42041792	0.0000000
0.42260826	0.0000000
0.42479861	0.0000000
0.42698895	0.0000000
0.42917929	0.0000000
0.43136963	0.0000000
0.43355997	0.0000000
0.43575031	0.0000000
0.43794065	0.0000000
0.44013099	0.0000000
0.44232133	0.0000000
0.44451167	0.0000000
0.44670201	0.0000000
0.44889235	0.0000000
0.45108270	0.0000000
0.45327304	0.0000000
0.45546338	0.0000000
0.45765372	0.0000000
0.45984406	0.0000000
0.46203440	0.0000000
0.46422474	0.0000000
0.46641508	0.0000000
0.46860542	0.0000000
0.47079576	0.0000000
0.47298610	0.0000000
0.47517644	0.0000000
0.47736678	0.0000000
0.47955713	0.0000000
0.48174747	0.0000000
0.48393781	0.0000000
0.48612815	0.0000000
0.48831849	0.0000000
0.49050883	0.0000000
0.49269917	0.0000000
0.49488951	0.0000000
0.49707985	0.0000000
0.49927019	4826.7928
0.50146053	5112.3540
0.50365087	5090.7467
0.50584121	5084.2472
0.50803156	5093.7448
0.51022190	5117.0456
0.51241224	5132.5684
0.51460258	5171.6605
0.51679292	5202.5711
0.51898326	5256.9960
0.52117360	5284.3214
0.52336394	5303.4355
0.52555428	5325.2041
0.52774462	5353.3821
0.52993496	5389.9172
0.53212530	5420.1615
0.53431565	5459.0524
0.53650599	5478.0719
0.53869633	5509.5599
0.54088667	5550.4146
0.54307701	5589.5782
0.54526735	5615.1418
0.54745769	5634.9117
0.54964803	5655.0858
0.55183837	5676.2814
0.55402871	5678.1127
0.55621905	5688.9863
0.55840939	5709.2174
0.56059973	5729.2516
0.56279008	5730.0449
0.56498042	5729.2091
0.56717076	5746.1240
0.56936110	5770.2352
0.57155144	5800.4955
0.57374178	5839.1756
0.57593212	5873.9178
0.57812246	5908.2058
0.58031280	5938.0950
0.58250314	5968.9310
0.58469348	6009.3370
0.58688382	6058.2267
0.58907416	6117.5354
0.59126451	6177.8889
0.59345485	6251.5543
0.59564519	6334.4678
0.59783553	6412.3192
0.60002587	6493.5452
0.60221621	6558.1391
0.60440655	6627.6628
0.60659689	6686.6208
0.60878723	6748.9977
0.61097757	6804.8529
0.61316791	6849.6050
0.61535825	6899.1619
0.61754860	6922.9547
0.61973894	6941.2898
0.62192928	6948.0604
0.62411962	6954.2305
0.62630996	6962.8240
0.62850030	6959.7092
0.63069064	6963.1346
0.63288098	6975.2287
0.63507132	7001.0720
0.63726166	7024.0711
0.63945200	7045.0110
0.64164234	7070.1988
0.64383268	7105.0110
0.64602303	7143.0660
0.64821337	7194.3693
0.65040371	7235.2755
0.65259405	7280.5264
0.65478439	7327.6019
0.65697473	7374.1043
0.65916507	7436.7930
0.66135541	7491.5930
0.66354575	7550.5541
0.66573609	7594.0922
0.66792643	7637.1375
0.67011677	7698.3944
0.67230711	7763.6186
0.67449746	7837.2886
0.67668780	7892.7408
0.67887814	7942.5299
0.68106848	8003.6327
0.68325882	8064.3773
0.68544916	8120.8969
0.68763950	8176.9418
0.68982984	8241.1983
0.69202018	8318.8116
0.69421052	8391.1022
0.69640086	8459.9854
0.69859120	8521.0156
0.70078155	8592.7220
0.70297189	8659.3144
0.70516223	8726.5195
0.70735257	8792.2008
0.70954291	8855.1318
0.71173325	8921.4819
0.71392359	8981.4113
0.71611393	9038.0374
0.71830427	9104.5392
0.72049461	9160.2497
0.72268495	9234.0061
0.72487529	9296.1720
0.72706563	9363.6035
0.72925598	9417.7535
0.73144632	9467.7417
0.73363666	9516.2782
0.73582700	9560.4942
0.73801734	9602.4510
0.74020768	9642.3970
0.74239802	9685.3037
0.74458836	9720.3768
0.74677870	9758.8233
0.74896904	9788.8216
0.75115938	9828.7079
0.75334972	9853.1411
0.75554006	9883.4128
0.75773041	9894.2059
0.75992075	9907.6367
0.76211109	9915.7416
0.76430143	9925.6331
0.76649177	9934.5578
0.76868211	9941.1107
0.77087245	9945.0869
0.77306279	9952.3786
0.77525313	9937.4941
0.77744347	9925.6556
0.77963381	9909.9314
0.78182415	9894.6149
0.78401450	9887.6605
0.78620484	9870.5795
0.78839518	9853.2058
0.79058552	9837.2597
0.79277586	9811.9671
0.79496620	9789.8844
0.79715654	9763.8374
0.79934688	9738.9555
0.80153722	9712.4424
0.80372756	9684.9620
0.80591790	9660.7438
0.80810824	9622.3178
0.81029858	9577.4715
0.81248893	9534.2272
0.81467927	9511.4371
0.81686961	9484.2907
0.81905995	9454.7871
0.82125029	9414.8367
0.82344063	9371.4476
0.82563097	9327.8892
0.82782131	9293.9982
0.83001165	9257.0731
0.83220199	9218.8285
0.83439233	9177.3717
0.83658267	9140.9571
0.83877301	9101.1704
0.84096336	9073.9723
0.84315370	9041.9817
0.84534404	9012.7875
0.84753438	8985.3685
0.84972472	8966.2740
0.85191506	8944.2008
0.85410540	8909.0069
0.85629574	8873.0377
0.85848608	8837.0195
0.86067642	8813.9593
0.86286676	8786.4907
0.86505710	8765.9883
0.86724745	8742.6905
0.86943779	8723.8599
0.87162813	8706.0254
0.87381847	8685.1298
0.87600881	8679.3228
0.87819915	8668.3141
0.88038949	8665.9249
0.88257983	8646.0400
0.88477017	8631.3159
0.88696051	8615.4458
0.88915085	8605.1390
0.89134119	8591.1819
0.89353153	8572.5185
0.89572188	8562.0167
0.89791222	8547.9192
0.90010256	8541.3828
0.90229290	8531.3809
0.90448324	8523.8650
0.90667358	8515.6100
0.90886392	8505.3825
0.91105426	8497.7496
0.91324460	8489.9417
0.91543494	8492.4401
0.91762528	8495.4673
0.91981562	8498.2653
0.92200597	8496.7232
0.92419631	8493.3870
0.92638665	8499.4149
0.92857699	8507.3280
0.93076733	8506.0879
0.93295767	8508.6709
0.93514801	8509.9524
0.93733835	8514.2378
0.93952869	8516.0352
0.94171903	8518.2796
0.94390937	8528.1980
0.94609971	8537.5844
0.94829005	8549.6101
0.95048040	8563.5781
0.95267074	8571.3149
0.95486108	8578.0590
0.95705142	8588.1655
0.95924176	8601.1956
0.96143210	8608.4519
0.96362244	8602.4970
0.96581278	8600.2767
0.96800312	8602.5587
0.97019346	8617.5670
0.97238380	8644.0387
0.97457414	8664.9976
0.97676448	8683.6604
0.97895483	8696.1209
0.98114517	8706.5202
0.98333551	8724.7630
0.98552585	8732.4986
0.98771619	8753.1747
0.98990653	8767.3348
0.99209687	8781.2385
0.99428721	8795.5409
0.99647755	8806.8660
0.99866789	8824.6691
1.0008582	8849.1099
1.0030486	8865.3985
1.0052389	8882.0059
1.0074293	8892.6241
1.0096196	8908.9916
1.0118099	8929.9391
1.0140003	8946.4392
1.0161906	8964.7117
1.0183810	8984.8885
1.0205713	9013.6088
1.0227616	9041.8318
1.0249520	9058.9683
1.0271423	9076.6808
1.0293327	9087.7367
1.0315230	9104.3487
1.0337133	9130.3742
1.0359037	9154.0774
1.0380940	9178.5256
1.0402844	9194.2622
1.0424747	9210.0518
1.0446650	9230.2498
1.0468554	9260.9476
1.0490457	9297.1102
1.0512361	9333.6624
1.0534264	9360.9321
1.0556168	9381.5485
1.0578071	9388.0422
1.0599974	9402.0334
1.0621878	9419.1162
1.0643781	9441.3790
1.0665685	9465.0924
1.0687588	9488.7660
1.0709491	9516.3547
1.0731395	9540.3846
1.0753298	9563.0378
1.0775202	9577.4925
1.0797105	9595.8342
1.0819008	9615.9789
1.0840912	9635.7071
1.0862815	9665.1009
1.0884719	9695.1732
1.0906622	9726.2691
1.0928525	9760.9566
1.0950429	9786.5939
1.0972332	9814.5713
1.0994236	9844.9698
1.1016139	9872.7271
1.1038043	9898.6116
1.1059946	9917.5488
1.1081849	9945.4900
1.1103753	9963.2769
1.1125656	9982.9921
1.1147560	10010.266
1.1169463	10039.677
1.1191366	10085.628
1.1213270	10121.082
1.1235173	10151.053
1.1257077	10165.236
1.1278980	10186.942
1.1300883	10208.293
1.1322787	10238.272
1.1344690	10272.386
1.1366594	10309.353
1.1388497	10340.997
1.1410400	10363.320
1.1432304	10387.179
1.1454207	10405.225
1.1476111	10436.121
1.1498014	10461.635
1.1519917	10491.181
1.1541821	10515.872
1.1563724	10544.416
1.1585628	10568.822
1.1607531	10600.971
1.1629435	10628.969
1.1651338	10664.172
1.1673241	10701.124
1.1695145	10722.276
1.1717048	10743.813
1.1738952	10770.692
1.1760855	10812.413
1.1782758	10849.677
1.1804662	10875.884
1.1826565	10896.253
1.1848469	10930.899
1.1870372	10960.784
1.1892275	10994.601
1.1914179	11015.838
1.1936082	11047.134
1.1957986	11074.813
1.1979889	11107.154
1.2001792	11144.583
1.2023696	11179.847
1.2045599	11213.009
1.2067503	11247.028
1.2089406	11283.372
1.2111309	11319.983
1.2133213	11356.851
1.2155116	11387.456
1.2177020	11428.247
1.2198923	11459.722
1.2220827	11487.537
1.2242730	11509.057
1.2264633	11539.231
1.2286537	11568.970
1.2308440	11602.593
1.2330344	11637.635
1.2352247	11670.952
1.2374150	11692.795
1.2396054	11712.211
1.2417957	11736.744
1.2439861	11768.818
1.2461764	11793.201
1.2483667	11826.184
1.2505571	11852.898
1.2527474	11891.973
1.2549378	11935.406
1.2571281	11967.924
1.2593184	12000.939
1.2615088	12027.344
1.2636991	12061.698
1.2658895	12101.156
1.2680798	12135.948
1.2702702	12172.468
1.2724605	12198.623
1.2746508	12233.982
1.2768412	12259.198
1.2790315	12296.880
1.2812219	12337.868
1.2834122	12377.604
1.2856025	12412.955
1.2877929	12448.974
1.2899832	12484.109
1.2921736	12515.982
1.2943639	12550.956
1.2965542	12587.640
1.2987446	12629.700
1.3009349	12674.575
1.3031253	12714.269
1.3053156	12746.635
1.3075059	12779.662
1.3096963	12815.475
1.3118866	12853.557
1.3140770	12898.615
1.3162673	12939.185
1.3184576	12977.598
1.3206480	13025.249
1.3228383	13071.603
1.3250287	13114.633
1.3272190	13156.779
1.3294094	13196.004
1.3315997	13244.386
1.3337900	13279.161
1.3359804	13332.760
1.3381707	13377.463
1.3403611	13432.930
1.3425514	13483.555
1.3447417	13527.801
1.3469321	13572.941
1.3491224	13599.958
1.3513128	13643.576
1.3535031	13684.717
1.3556934	13731.985
1.3578838	13778.824
1.3600741	13824.196
1.3622645	13874.489
1.3644548	13920.462
1.3666451	13970.432
1.3688355	14015.706
1.3710258	14060.688
1.3732162	14103.370
1.3754065	14148.861
1.3775968	14195.890
1.3797872	14240.121
1.3819775	14294.333
1.3841679	14350.641
1.3863582	14407.507
1.3885486	14453.811
1.3907389	14502.308
1.3929292	14555.749
1.3951196	14613.970
1.3973099	14668.841
1.3995003	14726.550
1.4016906	14784.227
1.4038809	14840.045
1.4060713	14903.845
1.4082616	14960.280
1.4104520	15019.427
1.4126423	15076.744
1.4148326	15134.460
1.4170230	15200.364
1.4192133	15260.999
1.4214037	15314.917
1.4235940	15373.365
1.4257843	15425.116
1.4279747	15485.035
1.4301650	15544.760
1.4323554	15603.842
1.4345457	15663.823
1.4367361	15731.680
1.4389264	15798.776
1.4411167	15856.711
1.4433071	15919.888
1.4454974	15979.801
1.4476878	16032.965
1.4498781	16092.536
1.4520684	16147.494
1.4542588	16209.509
1.4564491	16269.711
1.4586395	16330.190
1.4608298	16397.858
1.4630201	16460.926
1.4652105	16533.895
1.4674008	16597.104
1.4695912	16670.130
1.4717815	16747.984
1.4739718	16821.932
1.4761622	16898.705
1.4783525	16962.983
1.4805429	17032.109
1.4827332	17107.407
1.4849235	17183.420
1.4871139	17262.357
1.4893042	17326.851
1.4914946	17402.544
1.4936849	17476.573
1.4958753	17554.178
1.4980656	17637.561
1.5002559	17710.764
1.5024463	17790.761
1.5046366	17869.743
1.5068270	17949.810
1.5090173	18029.413
1.5112076	18099.225
1.5133980	18168.139
1.5155883	18234.486
1.5177787	18310.864
1.5199690	18385.663
1.5221593	18465.692
1.5243497	18550.582
1.5265400	18627.183
1.5287304	18706.012
1.5309207	18783.964
1.5331110	18869.595
1.5353014	18954.424
1.5374917	19034.363
1.5396821	19119.195
1.5418724	19196.628
1.5440627	19276.722
1.5462531	19357.202
1.5484434	19436.031
1.5506338	19520.262
1.5528241	19600.432
1.5550145	19679.834
1.5572048	19762.585
1.5593951	19842.488
1.5615855	19927.739
1.5637758	20012.758
1.5659662	20094.982
1.5681565	20177.794
1.5703468	20268.185
1.5725372	20359.765
1.5747275	20462.876
1.5769179	20554.138
1.5791082	20651.812
1.5812985	20737.513
1.5834889	20814.637
1.5856792	20895.891
1.5878696	20966.823
1.5900599	21043.600
1.5922502	21120.600
1.5944406	21195.938
1.5966309	21270.735
1.5988213	21348.581
1.6010116	21432.925
1.6032020	21510.968
1.6053923	21603.429
1.6075826	21685.724
1.6097730	21773.750
1.6119633	21858.752
1.6141537	21935.893
1.6163440	22024.209
1.6185343	22098.480
1.6207247	22177.873
1.6229150	22256.487
1.6251054	22332.361
1.6272957	22417.978
1.6294860	22494.733
1.6316764	22575.340
1.6338667	22661.912
1.6360571	22749.731
1.6382474	22841.788
1.6404377	22909.810
1.6426281	22979.226
1.6448184	23043.956
1.6470088	23113.881
1.6491991	23195.425
1.6513894	23269.177
1.6535798	23359.364
1.6557701	23434.917
1.6579605	23518.303
1.6601508	23592.154
1.6623412	23666.718
1.6645315	23746.725
1.6667218	23813.195
1.6689122	23882.780
1.6711025	23955.006
1.6732929	24019.161
1.6754832	24090.417
1.6776735	24149.671
1.6798639	24214.244
1.6820542	24273.143
1.6842446	24337.039
1.6864349	24402.105
1.6886252	24465.638
1.6908156	24540.117
1.6930059	24602.284
1.6951963	24657.157
1.6973866	24711.337
1.6995769	24768.130
1.7017673	24817.118
1.7039576	24870.487
1.7061480	24928.047
1.7083383	25002.105
1.7105286	25065.935
1.7127190	25119.636
1.7149093	25165.204
1.7170997	25207.874
1.7192900	25253.147
1.7214804	25303.576
1.7236707	25345.650
1.7258610	25394.157
1.7280514	25435.753
1.7302417	25486.926
1.7324321	25525.817
1.7346224	25563.966
1.7368127	25604.109
1.7390031	25650.690
1.7411934	25705.097
1.7433838	25753.376
1.7455741	25788.277
1.7477644	25822.696
1.7499548	25853.219
1.7521451	25899.279
1.7543355	25928.879
1.7565258	25959.477
1.7587161	25988.842
1.7609065	26012.913
1.7630968	26043.775
1.7652872	26065.326
1.7674775	26094.672
1.7696679	26118.542
1.7718582	26142.267
1.7740485	26159.329
1.7762389	26170.515
1.7784292	26184.621
1.7806196	26199.180
1.7828099	26222.129
1.7850002	26245.893
1.7871906	26265.307
1.7893809	26282.313
1.7915713	26300.223
1.7937616	26312.695
1.7959519	26324.584
1.7981423	26322.411
1.8003326	26322.633
1.8025230	26328.320
1.8047133	26336.146
1.8069036	26350.074
1.8090940	26354.498
1.8112843	26363.435
1.8134747	26365.019
1.8156650	26367.737
1.8178553	26369.184
1.8200457	26372.341
1.8222360	26374.426
1.8244264	26377.072
1.8266167	26371.585
1.8288071	26359.929
1.8309974	26348.196
1.8331877	26340.176
1.8353781	26333.315
1.8375684	26324.273
1.8397588	26308.807
1.8419491	26298.112
1.8441394	26290.052
1.8463298	26278.821
1.8485201	26266.355
1.8507105	26248.878
1.8529008	26242.558
1.8550911	26235.322
1.8572815	26229.644
1.8594718	26225.011
1.8616622	26205.333
1.8638525	26192.724
1.8660428	26170.740
1.8682332	26156.548
1.8704235	26136.538
1.8726139	26114.293
1.8748042	26081.506
1.8769945	26055.665
1.8791849	26033.822
1.8813752	26011.130
1.8835656	25990.601
1.8857559	25970.154
1.8879463	25949.175
1.8901366	25931.960
1.8923269	25910.098
1.8945173	25883.858
1.8967076	25862.137
1.8988980	25835.200
1.9010883	25807.925
1.9032786	25775.396
1.9054690	25746.219
1.9076593	25708.127
1.9098497	25674.025
1.9120400	25636.620
1.9142303	25602.777
1.9164207	25569.602
1.9186110	25536.851
1.9208014	25502.197
1.9229917	25477.186
1.9251820	25437.981
1.9273724	25407.607
1.9295627	25367.170
1.9317531	25329.761
1.9339434	25295.998
1.9361338	25255.256
1.9383241	25224.372
1.9405144	25181.077
1.9427048	25147.520
1.9448951	25117.290
1.9470855	25085.722
1.9492758	25055.388
1.9514661	25025.172
1.9536565	24994.550
1.9558468	24956.870
1.9580372	24916.748
1.9602275	24878.747
1.9624178	24843.156
1.9646082	24808.262
1.9667985	24775.506
1.9689889	24744.915
1.9711792	24708.126
1.9733695	24663.457
1.9755599	24616.816
1.9777502	24572.850
1.9799406	24533.845
1.9821309	24497.525
1.9843212	24456.367
1.9865116	24419.574
1.9887019	24370.534
1.9908923	24338.669
1.9930826	24298.489
1.9952730	24252.435
1.9974633	24202.770
1.9996536	24152.113
2.0018440	24114.300
2.0040343	24070.396
2.0062247	24034.728
2.0084150	24000.402
2.0106053	23969.338
2.0127957	23936.270
2.0149860	23904.460
2.0171764	23867.731
2.0193667	23825.019
2.0215570	23770.928
2.0237474	23714.892
2.0259377	23667.025
2.0281281	23620.364
2.0303184	23574.623
2.0325087	23528.984
2.0346991	23478.947
2.0368894	23438.484
2.0390798	23401.675
2.0412701	23356.591
2.0434604	23313.564
2.0456508	23262.532
2.0478411	23215.326
2.0500315	23170.532
2.0522218	23123.449
2.0544122	23077.516
2.0566025	23026.835
2.0587928	22986.841
2.0609832	22940.714
2.0631735	22904.539
2.0653639	22861.469
2.0675542	22818.003
2.0697445	22780.671
2.0719349	22743.094
2.0741252	22707.563
2.0763156	22666.540
2.0785059	22620.353
2.0806962	22583.646
2.0828866	22537.504
2.0850769	22494.814
2.0872673	22439.830
2.0894576	22386.888
2.0916479	22342.522
2.0938383	22289.602
2.0960286	22249.083
2.0982190	22200.677
2.1004093	22165.973
2.1025997	22136.088
2.1047900	22100.461
2.1069803	22064.979
2.1091707	22010.695
2.1113610	21963.560
2.1135514	21910.185
2.1157417	21862.962
2.1179320	21818.104
2.1201224	21768.441
2.1223127	21726.222
2.1245031	21684.062
2.1266934	21642.055
2.1288837	21602.106
2.1310741	21550.009
2.1332644	21502.673
2.1354548	21456.497
2.1376451	21415.798
2.1398354	21374.000
2.1420258	21326.588
2.1442161	21283.697
2.1464065	21238.122
2.1485968	21202.266
2.1507871	21154.402
2.1529775	21107.872
2.1551678	21058.743
2.1573582	21001.637
2.1595485	20957.656
2.1617389	20919.316
2.1639292	20881.447
2.1661195	20837.122
2.1683099	20795.087
2.1705002	20756.290
2.1726906	20712.180
2.1748809	20673.146
2.1770712	20626.768
2.1792616	20576.964
2.1814519	20532.950
2.1836423	20494.811
2.1858326	20461.796
2.1880229	20420.751
2.1902133	20374.522
2.1924036	20332.431
2.1945940	20291.485
2.1967843	20256.042
2.1989746	20210.139
2.2011650	20172.325
2.2033553	20138.196
2.2055457	20097.486
2.2077360	20048.133
2.2099263	19997.567
2.2121167	19952.416
2.2143070	19908.717
2.2164974	19870.579
2.2186877	19823.099
2.2208781	19772.485
2.2230684	19719.430
2.2252587	19674.577
2.2274491	19631.654
2.2296394	19599.357
2.2318298	19557.065
2.2340201	19518.194
2.2362104	19469.378
2.2384008	19424.141
2.2405911	19380.189
2.2427815	19334.197
2.2449718	19290.604
2.2471621	19244.247
2.2493525	19209.271
2.2515428	19165.472
2.2537332	19124.343
2.2559235	19083.311
2.2581138	19039.731
2.2603042	18994.107
2.2624945	18950.001
2.2646849	18913.860
2.2668752	18877.975
2.2690656	18835.533
2.2712559	18786.338
2.2734462	18738.274
2.2756366	18696.022
2.2778269	18659.310
2.2800173	18623.214
2.2822076	18591.131
2.2843979	18553.575
2.2865883	18513.794
2.2887786	18472.488
2.2909690	18440.308
2.2931593	18399.720
2.2953496	18364.088
2.2975400	18326.367
2.2997303	18282.386
2.3019207	18237.082
2.3041110	18189.434
2.3063013	18146.157
2.3084917	18104.689
2.3106820	18058.205
2.3128724	18013.575
2.3150627	17965.071
2.3172530	17922.109
2.3194434	17877.771
2.3216337	17845.824
2.3238241	17812.685
2.3260144	17774.992
2.3282048	17734.951
2.3303951	17686.044
2.3325854	17644.295
2.3347758	17605.852
2.3369661	17568.885
2.3391565	17534.709
2.3413468	17496.775
2.3435371	17454.902
2.3457275	17412.487
2.3479178	17366.505
2.3501082	17323.729
2.3522985	17279.364
2.3544888	17239.256
2.3566792	17196.334
2.3588695	17154.444
2.3610599	17121.381
2.3632502	17074.633
2.3654405	17033.645
2.3676309	16988.231
2.3698212	16947.720
2.3720116	16908.160
2.3742019	16868.573
2.3763922	16830.936
2.3785826	16790.554
2.3807729	16749.566
2.3829633	16712.771
2.3851536	16680.999
2.3873440	16647.616
2.3895343	16607.233
2.3917246	16569.346
2.3939150	16526.941
2.3961053	16487.629
2.3982957	16447.723
2.4004860	16412.858
2.4026763	16380.229
2.4048667	16353.167
2.4070570	16319.550
2.4092474	16282.439
2.4114377	16242.430
2.4136280	16207.719
2.4158184	16177.310
2.4180087	16143.668
2.4201991	16108.044
2.4223894	16065.026
2.4245797	16026.648
2.4267701	15986.115
2.4289604	15945.219
2.4311508	15906.898
2.4333411	15869.038
2.4355315	15836.381
2.4377218	15800.379
2.4399121	15764.239
2.4421025	15726.107
2.4442928	15686.103
2.4464832	15646.578
2.4486735	15611.961
2.4508638	15577.776
2.4530542	15541.938
2.4552445	15498.252
2.4574349	15453.333
2.4596252	15418.567
2.4618155	15385.128
2.4640059	15355.901
2.4661962	15320.685
2.4683866	15285.464
2.4705769	15255.739
2.4727672	15221.951
2.4749576	15187.509
2.4771479	15149.046
2.4793383	15112.089
2.4815286	15074.638
2.4837189	15037.568
2.4859093	14999.909
2.4880996	14955.423
2.4902900	14919.238
2.4924803	14881.791
2.4946707	14849.828
2.4968610	14811.881
2.4990513	14776.024
2.5012417	14741.583
2.5034320	14709.012
2.5056224	14676.528
2.5078127	14645.702
2.5100030	14612.830
2.5121934	14577.927
2.5143837	14539.793
2.5165741	14499.055
2.5187644	14459.870
2.5209547	14421.834
2.5231451	14388.110
2.5253354	14355.313
2.5275258	14328.235
2.5297161	14291.935
2.5319064	14255.504
2.5340968	14219.544
2.5362871	14182.474
2.5384775	14149.939
2.5406678	14118.853
2.5428582	14084.543
2.5450485	14042.391
2.5472388	14004.254
2.5494292	13970.290
2.5516195	13939.289
2.5538099	13913.292
2.5560002	13877.882
2.5581905	13845.509
2.5603809	13810.066
2.5625712	13779.521
2.5647616	13745.418
2.5669519	13712.476
2.5691422	13678.381
2.5713326	13647.490
2.5735229	13619.767
2.5757133	13588.206
2.5779036	13560.145
2.5800939	13526.495
2.5822843	13497.424
2.5844746	13464.535
2.5866650	13435.985
2.5888553	13397.972
2.5910456	13366.846
2.5932360	13329.770
2.5954263	13297.882
2.5976167	13268.836
2.5998070	13244.415
2.6019974	13211.295
2.6041877	13177.163
2.6063780	13147.320
2.6085684	13112.658
2.6107587	13074.835
2.6129491	13040.073
2.6151394	13007.880
2.6173297	12980.807
2.6195201	12950.270
2.6217104	12918.605
2.6239008	12890.120
2.6260911	12861.532
2.6282814	12838.272
2.6304718	12806.051
2.6326621	12779.800
2.6348525	12748.455
2.6370428	12722.080
2.6392331	12697.666
2.6414235	12666.108
2.6436138	12628.900
2.6458042	12584.060
2.6479945	12554.244
2.6501848	12522.025
2.6523752	12490.038
2.6545655	12457.322
2.6567559	12427.223
2.6589462	12391.049
2.6611366	12355.824
2.6633269	12328.922
2.6655172	12298.991
2.6677076	12269.089
2.6698979	12228.839
2.6720883	12196.925
2.6742786	12159.628
2.6764689	12130.839
2.6786593	12100.746
2.6808496	12076.235
2.6830400	12049.207
2.6852303	12019.176
2.6874206	11986.884
2.6896110	11956.028
2.6918013	11924.506
2.6939917	11892.916
2.6961820	11862.973
2.6983723	11837.899
2.7005627	11813.029
2.7027530	11791.734
2.7049434	11766.799
2.7071337	11740.856
2.7093241	11709.858
2.7115144	11678.115
2.7137047	11645.191
2.7158951	11622.659
2.7180854	11601.880
2.7202758	11580.629
2.7224661	11557.810
2.7246564	11538.739
2.7268468	11527.873
2.7290371	11527.406
2.7312275	11533.500
2.7334178	11550.723
2.7356081	11581.483
2.7377985	11608.049
2.7399888	11622.599
2.7421792	11621.086
2.7443695	11608.708
2.7465598	11587.187
2.7487502	11561.240
2.7509405	11531.950
2.7531309	11500.213
2.7553212	11466.997
2.7575115	11433.456
2.7597019	11397.694
2.7618922	11358.008
2.7640826	11310.021
2.7662729	11250.857
2.7684633	11181.095
2.7706536	11107.751
2.7728439	11036.927
2.7750343	10976.444
2.7772246	10920.842
2.7794150	10871.970
2.7816053	10828.535
2.7837956	10793.302
2.7859860	10762.354
2.7881763	10739.437
2.7903667	10712.611
2.7925570	10685.383
2.7947473	10656.699
2.7969377	10630.481
2.7991280	10606.614
2.8013184	10581.722
2.8035087	10557.161
2.8056990	10532.632
2.8078894	10505.435
2.8100797	10478.561
2.8122701	10454.213
2.8144604	10431.324
2.8166507	10405.400
2.8188411	10383.489
2.8210314	10366.687
2.8232218	10350.722
2.8254121	10330.474
2.8276025	10305.296
2.8297928	10281.295
2.8319831	10257.287
2.8341735	10227.164
2.8363638	10205.498
2.8385542	10178.983
2.8407445	10158.354
2.8429348	10134.602
2.8451252	10118.975
2.8473155	10102.255
2.8495059	10077.558
2.8516962	10050.934
2.8538865	10026.535
2.8560769	10007.329
2.8582672	9986.0967
2.8604576	9963.2050
2.8626479	9940.5240
2.8648382	9920.0361
2.8670286	9900.3020
2.8692189	9880.6004
2.8714093	9857.4474
2.8735996	9835.8060
2.8757900	9814.4046
2.8779803	9791.1958
2.8801706	9770.1724
2.8823610	9750.2666
2.8845513	9733.6446
2.8867417	9712.3408
2.8889320	9691.4751
2.8911223	9674.3467
2.8933127	9654.5623
2.8955030	9637.0181
2.8976934	9618.3980
2.8998837	9603.0814
2.9020740	9585.0488
2.9042644	9562.6980
2.9064547	9541.3507
2.9086451	9525.6528
2.9108354	9511.4633
2.9130257	9490.7384
2.9152161	9474.5520
2.9174064	9453.3118
2.9195968	9438.2269
2.9217871	9420.4060
2.9239774	9400.7854
2.9261678	9379.2532
2.9283581	9360.9013
2.9305485	9345.0922
2.9327388	9329.7454
2.9349292	9315.4576
2.9371195	9302.0781
2.9393098	9290.7714
2.9415002	9274.6659
2.9436905	9259.2833
2.9458809	9235.7336
2.9480712	9214.3962
2.9502615	9197.6476
2.9524519	9183.6804
2.9546422	9175.5455
2.9568326	9163.3198
2.9590229	9148.4152
2.9612132	9127.5645
2.9634036	9108.9904
2.9655939	9093.2896
2.9677843	9074.2899
2.9699746	9058.9539
2.9721649	9044.1391
2.9743553	9031.9887
2.9765456	9019.2960
2.9787360	9006.5641
2.9809263	8996.1965
2.9831166	8987.6231
2.9853070	8974.4284
2.9874973	8959.0033
2.9896877	8939.0146
2.9918780	8922.0218
2.9940684	8899.7838
2.9962587	8887.5583
2.9984490	8872.5171
3.0006394	8861.7117
3.0028297	8857.3059
3.0050201	8848.3277
3.0072104	8845.8626
3.0094007	8846.2317
3.0115911	8852.6221
3.0137814	8859.7321
3.0159718	8866.8990
3.0181621	8863.3059
3.0203524	8848.5366
3.0225428	8831.9537
3.0247331	8806.3789
3.0269235	8778.9965
3.0291138	8760.8318
3.0313041	8745.7056
3.0334945	8730.8901
3.0356848	8719.5045
3.0378752	8711.4402
3.0400655	8711.2696
3.0422559	8707.0832
3.0444462	8698.9872
3.0466365	8680.7403
3.0488269	8661.5143
3.0510172	8642.6105
3.0532076	8624.3964
3.0553979	8610.8083
3.0575882	8600.6001
3.0597786	8592.9618
3.0619689	8590.2160
3.0641593	8587.1693
3.0663496	8587.6461
3.0685399	8582.9845
3.0707303	8577.2587
3.0729206	8566.5195
3.0751110	8554.1883
3.0773013	8542.0751
3.0794916	8529.0116
3.0816820	8522.3623
3.0838723	8511.6645
3.0860627	8508.5615
3.0882530	8499.0999
3.0904433	8489.9481
3.0926337	8474.5788
3.0948240	8458.4194
3.0970144	8442.2901
3.0992047	8427.5415
3.1013951	8410.3333
3.1035854	8395.1351
3.1057757	8381.9497
3.1079661	8375.1291
3.1101564	8368.3845
3.1123468	8355.6780
3.1145371	8345.6886
3.1167274	8336.6245
3.1189178	8330.9259
3.1211081	8323.1116
3.1232985	8316.5857
3.1254888	8312.1470
3.1276791	8301.3821
3.1298695	8292.4538
3.1320598	8283.1138
3.1342502	8279.7915
3.1364405	8276.8121
3.1386308	8273.6451
3.1408212	8267.3230
3.1430115	8262.7355
3.1452019	8258.1634
3.1473922	8253.5951
3.1495825	8247.3472
3.1517729	8242.7707
3.1539632	8235.7693
3.1561536	8226.3462
3.1583439	8218.2498
3.1605343	8213.5979
3.1627246	8211.5507
3.1649149	8210.6388
3.1671053	8207.8352
3.1692956	8209.6232
3.1714860	8211.1404
3.1736763	8211.4006
3.1758666	8206.6314
3.1780570	8205.5553
3.1802473	8201.0376
3.1824377	8193.4687
3.1846280	8183.8233
3.1868183	8177.6181
3.1890087	8173.6639
3.1911990	8170.1050
3.1933894	8169.2619
3.1955797	8168.9533
3.1977700	8164.6202
3.1999604	8162.2946
3.2021507	8151.2640
3.2043411	8146.4014
3.2065314	8143.3833
3.2087218	8139.5446
3.2109121	8137.2482
3.2131024	8133.4317
3.2152928	8135.6413
3.2174831	8133.9002
3.2196735	8132.1588
3.2218638	8127.0160
3.2240541	8119.3863
3.2262445	8113.0636
3.2284348	8113.8636
3.2306252	8111.2524
3.2328155	8115.6896
3.2350058	8114.2529
3.2371962	8118.6216
3.2393865	8114.1752
3.2415769	8107.7176
3.2437672	8103.2427
3.2459575	8100.7820
3.2481479	8103.1458
3.2503382	8103.8822
3.2525286	8104.5557
3.2547189	8103.1794
3.2569092	8101.9898
3.2590996	8102.3705
3.2612899	8103.3313
3.2634803	8103.9258
3.2656706	8107.4983
3.2678610	8109.1762
3.2700513	8113.2188
3.2722416	8114.0662
3.2744320	8114.8877
3.2766223	8117.6296
3.2788127	8121.4462
3.2810030	8126.5962
3.2831933	8125.4321
3.2853837	8118.5756
3.2875740	8114.7931
3.2897644	8109.7422
3.2919547	8105.1370
3.2941450	8104.1531
3.2963354	8105.7799
3.2985257	8110.7138
3.3007161	8117.6225
3.3029064	8124.6676
3.3050967	8128.8756
3.3072871	8137.8216
3.3094774	8141.3721
3.3116678	8148.0917
3.3138581	8146.1708
3.3160484	8150.7319
3.3182388	8156.1599
3.3204291	8162.2082
3.3226195	8167.9024
3.3248098	8169.4341
3.3270002	8175.1044
3.3291905	8175.9868
3.3313808	8173.1656
3.3335712	8173.1889
3.3357615	8179.2272
3.3379519	8185.6761
3.3401422	8188.7473
3.3423325	8191.2069
3.3445229	8194.2506
3.3467132	8197.2612
3.3489036	8202.2562
3.3510939	8210.1553
3.3532842	8208.9098
3.3554746	8207.0705
3.3576649	8202.1565
3.3598553	8203.4602
3.3620456	8207.9066
3.3642359	8214.6022
3.3664263	8224.2547
3.3686166	8230.6883
3.3708070	8235.5452
3.3729973	8236.6373
3.3751877	8237.5789
3.3773780	8236.1017
3.3795683	8240.4980
3.3817587	8249.4857
3.3839490	8257.4586
3.3861394	8260.5185
3.3883297	8265.5788
3.3905200	8272.0508
3.3927104	8277.9291
3.3949007	8284.6500
3.3970911	8294.2695
3.3992814	8301.3643
3.4014717	8307.4933
3.4036621	8312.3322
3.4058524	8315.2577
3.4080428	8324.4853
3.4102331	8329.1529
3.4124234	8336.3094
3.4146138	8339.3593
3.4168041	8351.7064
3.4189945	8363.3498
3.4211848	8373.4169
3.4233751	8377.3952
3.4255655	8380.9898
3.4277558	8386.0048
3.4299462	8396.2204
3.4321365	8405.1306
3.4343269	8413.3317
3.4365172	8419.3848
3.4387075	8429.4583
3.4408979	8441.5568
3.4430882	8448.5711
3.4452786	8449.3627
3.4474689	8449.9710
3.4496592	8457.2692
3.4518496	8470.8730
3.4540399	8487.6682
3.4562303	8498.4324
3.4584206	8507.1013
3.4606109	8510.1857
3.4628013	8517.1948
3.4649916	8519.3161
3.4671820	8527.6707
3.4693723	8536.6195
3.4715626	8547.2033
3.4737530	8555.6143
3.4759433	8559.2082
3.4781337	8565.9761
3.4803240	8577.5486
3.4825143	8590.8753
3.4847047	8599.2216
3.4868950	8604.9343
3.4890854	8615.1010
3.4912757	8627.5252
3.4934661	8642.5163
3.4956564	8654.3167
3.4978467	8662.4663
3.5000371	8671.7318
3.5022274	8681.9959
3.5044178	8693.4566
3.5066081	8702.8600
3.5087984	8711.2584
3.5109888	8719.8918
3.5131791	8728.8314
3.5153695	8739.8918
3.5175598	8751.0611
3.5197501	8764.5997
3.5219405	8778.1853
3.5241308	8791.5623
3.5263212	8800.4565
3.5285115	8811.3136
3.5307018	8818.5569
3.5328922	8830.7480
3.5350825	8838.8938
3.5372729	8849.0546
3.5394632	8857.9512
3.5416536	8871.7381
3.5438439	8885.2977
3.5460342	8894.6135
3.5482246	8904.8399
3.5504149	8908.7096
3.5526053	8918.9986
3.5547956	8924.7725
3.5569859	8933.5956
3.5591763	8943.1967
3.5613666	8956.6076
3.5635570	8970.4189
3.5657473	8984.6343
3.5679376	9001.0489
3.5701280	9021.1381
3.5723183	9042.0829
3.5745087	9061.5956
3.5766990	9083.6999
3.5788893	9108.5955
3.5810797	9137.6806
3.5832700	9169.8316
3.5854604	9199.1883
3.5876507	9221.5090
3.5898410	9237.8188
3.5920314	9249.4236
3.5942217	9257.6971
3.5964121	9269.8714
3.5986024	9281.6927
3.6007928	9295.8116
3.6029831	9305.6438
3.6051734	9319.3323
3.6073638	9332.1835
3.6095541	9345.3115
3.6117445	9350.9731
3.6139348	9348.4839
3.6161251	9343.0336
3.6183155	9335.1573
3.6205058	9329.8212
3.6226962	9323.1161
3.6248865	9324.6219
3.6270768	9331.3959
3.6292672	9341.1851
3.6314575	9352.6621
3.6336479	9362.7910
3.6358382	9372.8301
3.6380285	9385.1615
3.6402189	9394.5488
3.6424092	9401.2505
3.6445996	9410.3871
3.6467899	9420.9006
3.6489802	9436.1399
3.6511706	9447.1454
3.6533609	9457.2238
3.6555513	9468.8779
3.6577416	9480.6319
3.6599320	9492.7482
3.6621223	9506.3116
3.6643126	9520.5060
3.6665030	9535.1141
3.6686933	9553.5869
3.6708837	9571.5248
3.6730740	9582.9772
3.6752643	9593.9684
3.6774547	9602.5070
3.6796450	9611.0559
3.6818354	9618.0554
3.6840257	9629.8909
3.6862160	9642.5869
3.6884064	9656.7873
3.6905967	9666.6594
3.6927871	9678.0404
3.6949774	9689.4475
3.6971677	9703.6278
3.6993581	9712.5659
3.7015484	9720.0766
3.7037388	9728.1933
3.7059291	9744.8695
3.7081195	9762.4919
3.7103098	9782.7528
3.7125001	9795.7958
3.7146905	9804.6863
3.7168808	9813.7594
3.7190712	9825.4569
3.7212615	9838.2329
3.7234518	9848.0844
3.7256422	9856.3420
3.7278325	9866.4267
3.7300229	9884.6246
3.7322132	9898.3039
3.7344035	9913.9465
3.7365939	9923.7070
3.7387842	9935.4243
3.7409746	9941.9969
3.7431649	9949.9617
3.7453552	9961.2817
3.7475456	9972.1612
3.7497359	9983.6708
3.7519263	9995.7325
3.7541166	10011.148
3.7563069	10023.965
3.7584973	10038.490
3.7606876	10048.698
3.7628780	10056.565
3.7650683	10063.288
3.7672587	10069.700
3.7694490	10080.193
3.7716393	10090.171
3.7738297	10098.201
3.7760200	10109.228
3.7782104	10119.529
3.7804007	10131.520
3.7825910	10139.062
3.7847814	10147.354
3.7869717	10157.896
3.7891621	10170.378
3.7913524	10184.314
3.7935427	10194.123
3.7957331	10205.740
3.7979234	10215.401
3.8001138	10223.511
3.8023041	10232.925
3.8044944	10240.851
3.8066848	10244.852
3.8088751	10253.410
3.8110655	10265.677
3.8132558	10278.514
3.8154461	10291.206
3.8176365	10302.261
3.8198268	10311.598
3.8220172	10320.823
3.8242075	10325.089
3.8263979	10332.348
3.8285882	10339.841
3.8307785	10348.493
3.8329689	10357.689
3.8351592	10364.852
3.8373496	10371.262
3.8395399	10380.961
3.8417302	10393.321
3.8439206	10401.869
3.8461109	10413.024
3.8483013	10418.221
3.8504916	10421.019
3.8526819	10429.908
3.8548723	10440.724
3.8570626	10455.544
3.8592530	10466.603
3.8614433	10482.611
3.8636336	10501.493
3.8658240	10525.693
3.8680143	10553.421
3.8702047	10580.257
3.8723950	10613.743
3.8745854	10649.843
3.8767757	10682.511
3.8789660	10709.860
3.8811564	10726.713
3.8833467	10741.176
3.8855371	10751.273
3.8877274	10758.742
3.8899177	10764.452
3.8921081	10768.515
3.8942984	10769.506
3.8964888	10772.749
3.8986791	10774.531
3.9008694	10770.901
3.9030598	10762.156
3.9052501	10747.861
3.9074405	10728.844
3.9096308	10705.656
3.9118211	10685.964
3.9140115	10665.031
3.9162018	10653.666
3.9183922	10646.342
3.9205825	10645.989
3.9227728	10648.180
3.9249632	10647.065
3.9271535	10646.598
3.9293439	10643.766
3.9315342	10643.885
3.9337246	10647.069
3.9359149	10656.225
3.9381052	10663.412
3.9402956	10667.130
3.9424859	10672.164
3.9446763	10675.228
3.9468666	10675.853
3.9490569	10675.213
3.9512473	10678.728
3.9534376	10681.190
3.9556280	10679.557
3.9578183	10684.094
3.9600086	10688.457
3.9621990	10693.794
3.9643893	10692.118
3.9665797	10692.000
3.9687700	10693.808
3.9709603	10695.137
3.9731507	10697.246
3.9753410	10697.919
3.9775314	10695.998
3.9797217	10696.707
3.9819120	10700.907
3.9841024	10702.301
3.9862927	10708.548
3.9884831	10709.451
3.9906734	10708.782
3.9928638	10706.746
3.9950541	10708.418
3.9972444	10714.072
3.9994348	10717.966
4.0016251	10719.511
4.0038155	10716.895
4.0060058	10715.054
4.0081961	10713.043
4.0103865	10713.876
4.0125768	10713.980
4.0147672	10713.285
4.0169575	10713.075
4.0191478	10714.720
4.0213382	10718.724
4.0235285	10722.311
4.0257189	10728.811
4.0279092	10733.810
4.0300995	10742.275
4.0322899	10747.686
4.0344802	10755.008
4.0366706	10762.130
4.0388609	10764.707
4.0410513	10769.517
4.0432416	10772.936
4.0454319	10779.172
4.0476223	10791.641
4.0498126	10809.910
4.0520030	10829.107
4.0541933	10849.891
4.0563836	10872.465
4.0585740	10884.621
4.0607643	10887.529
4.0629547	10881.599
4.0651450	10874.875
4.0673353	10864.872
4.0695257	10856.078
4.0717160	10846.489
4.0739064	10836.926
4.0760967	10834.578
4.0782870	10827.211
4.0804774	10823.095
4.0826677	10812.192
4.0848581	10804.227
4.0870484	10787.441
4.0892387	10770.217
4.0914291	10753.823
4.0936194	10743.030
4.0958098	10731.078
4.0980001	10726.940
4.1001905	10726.557
4.1023808	10725.496
4.1045711	10715.774
4.1067615	10706.536
4.1089518	10696.674
4.1111422	10690.767
4.1133325	10680.404
4.1155228	10668.971
4.1177132	10656.887
4.1199035	10649.173
4.1220939	10640.553
4.1242842	10633.223
4.1264745	10621.610
4.1286649	10607.533
4.1308552	10589.900
4.1330456	10575.568
4.1352359	10563.355
4.1374262	10555.520
4.1396166	10546.316
4.1418069	10538.064
4.1439973	10526.266
4.1461876	10515.408
4.1483779	10514.051
4.1505683	10514.801
4.1527586	10516.343
4.1549490	10514.097
4.1571393	10513.384
4.1593297	10506.596
4.1615200	10499.192
4.1637103	10488.223
4.1659007	10476.987
4.1680910	10466.777
4.1702814	10459.155
4.1724717	10451.329
4.1746620	10441.502
4.1768524	10434.776
4.1790427	10429.242
4.1812331	10423.614
4.1834234	10416.676
4.1856137	10411.432
4.1878041	10399.718
4.1899944	10390.761
4.1921848	10381.293
4.1943751	10371.800
4.1965654	10366.417
4.1987558	10357.175
4.2009461	10346.860
4.2031365	10334.443
4.2053268	10325.456
4.2075172	10315.191
4.2097075	10307.096
4.2118978	10297.708
4.2140882	10286.353
4.2162785	10279.476
4.2184689	10272.508
4.2206592	10267.437
4.2228495	10259.522
4.2250399	10250.376
4.2272302	10241.072
4.2294206	10230.195
4.2316109	10221.452
4.2338012	10215.505
4.2359916	10211.914
4.2381819	10208.906
4.2403723	10203.576
4.2425626	10197.290
4.2447529	10191.979
4.2469433	10184.559
4.2491336	10180.305
4.2513240	10173.239
4.2535143	10163.789
4.2557046	10154.693
4.2578950	10143.840
4.2600853	10131.128
4.2622757	10118.199
4.2644660	10104.323
4.2666564	10092.671
4.2688467	10084.533
4.2710370	10075.013
4.2732274	10062.344
4.2754177	10051.432
4.2776081	10038.790
4.2797984	10032.545
4.2819887	10023.593
4.2841791	10011.758
4.2863694	9999.9186
4.2885598	9985.2710
4.2907501	9970.4785
4.2929404	9960.2560
4.2951308	9948.8601
4.2973211	9938.8750
4.2995115	9929.2581
4.3017018	9921.8028
4.3038921	9909.7800
4.3060825	9894.9173
4.3082728	9883.5777
4.3104632	9873.9755
4.3126535	9865.8420
4.3148438	9857.9498
4.3170342	9845.2790
4.3192245	9832.3582
4.3214149	9821.2323
4.3236052	9811.6659
4.3257956	9802.4392
4.3279859	9791.7975
4.3301762	9780.0497
4.3323666	9772.4016
4.3345569	9762.6497
4.3367473	9754.2590
4.3389376	9743.2429
4.3411279	9735.6225
4.3433183	9727.0771
4.3455086	9718.8544
4.3476990	9707.2526
4.3498893	9695.6161
4.3520796	9688.4492
4.3542700	9684.0375
4.3564603	9681.0931
4.3586507	9678.4509
4.3608410	9684.3347
4.3630313	9700.3918
4.3652217	9730.8690
4.3674120	9774.7586
4.3696024	9827.0159
4.3717927	9884.5704
4.3739831	9935.7491
4.3761734	9971.6776
4.3783637	9985.4462
4.3805541	9985.5962
4.3827444	9975.1517
[truncated: 3,000 more rows]
