# Supplementary material for: Mechanochemically-induced glass formation from two-dimensional hybrid organic–inorganic perovskites
Source: Chem Sci. 2024 Apr 19;15(19):7198–205. doi: 10.1039/d4sc00905c (PMC11095504; doi:10.1039/d4sc00905c)
Supplement: SC-015-D4SC00905C-s002 [file SC-015-D4SC00905C-s002.zip › XRD_data_and_TOPAS_input_file/012308.xy]

0.0042531738	0.0000000
0.0064435146	0.0000000
0.0086338554	0.0000000
0.010824196	0.0000000
0.013014537	0.0000000
0.015204878	0.0000000
0.017395219	0.0000000
0.019585559	0.0000000
0.021775900	0.0000000
0.023966241	0.0000000
0.026156582	0.0000000
0.028346922	0.0000000
0.030537263	0.0000000
0.032727604	0.0000000
0.034917945	0.0000000
0.037108286	0.0000000
0.039298626	0.0000000
0.041488967	0.0000000
0.043679308	0.0000000
0.045869649	0.0000000
0.048059990	0.0000000
0.050250330	0.0000000
0.052440671	0.0000000
0.054631012	0.0000000
0.056821353	0.0000000
0.059011694	0.0000000
0.061202034	0.0000000
0.063392375	0.0000000
0.065582716	0.0000000
0.067773057	0.0000000
0.069963398	0.0000000
0.072153738	0.0000000
0.074344079	0.0000000
0.076534420	0.0000000
0.078724761	0.0000000
0.080915101	0.0000000
0.083105442	0.0000000
0.085295783	0.0000000
0.087486124	0.0000000
0.089676465	0.0000000
0.091866805	0.0000000
0.094057146	0.0000000
0.096247487	0.0000000
0.098437828	0.0000000
0.10062817	0.0000000
0.10281851	0.0000000
0.10500885	0.0000000
0.10719919	0.0000000
0.10938953	0.0000000
0.11157987	0.0000000
0.11377021	0.0000000
0.11596055	0.0000000
0.11815089	0.0000000
0.12034124	0.0000000
0.12253158	0.0000000
0.12472192	0.0000000
0.12691226	0.0000000
0.12910260	0.0000000
0.13129294	0.0000000
0.13348328	0.0000000
0.13567362	0.0000000
0.13786396	0.0000000
0.14005430	0.0000000
0.14224464	0.0000000
0.14443498	0.0000000
0.14662533	0.0000000
0.14881567	0.0000000
0.15100601	0.0000000
0.15319635	0.0000000
0.15538669	0.0000000
0.15757703	0.0000000
0.15976737	0.0000000
0.16195771	0.0000000
0.16414805	0.0000000
0.16633839	0.0000000
0.16852873	0.0000000
0.17071907	0.0000000
0.17290941	0.0000000
0.17509976	0.0000000
0.17729010	0.0000000
0.17948044	0.0000000
0.18167078	0.0000000
0.18386112	0.0000000
0.18605146	0.0000000
0.18824180	0.0000000
0.19043214	0.0000000
0.19262248	0.0000000
0.19481282	0.0000000
0.19700316	0.0000000
0.19919350	0.0000000
0.20138384	0.0000000
0.20357419	0.0000000
0.20576453	0.0000000
0.20795487	0.0000000
0.21014521	0.0000000
0.21233555	0.0000000
0.21452589	0.0000000
0.21671623	0.0000000
0.21890657	0.0000000
0.22109691	0.0000000
0.22328725	0.0000000
0.22547759	0.0000000
0.22766793	0.0000000
0.22985828	0.0000000
0.23204862	0.0000000
0.23423896	0.0000000
0.23642930	0.0000000
0.23861964	0.0000000
0.24080998	0.0000000
0.24300032	0.0000000
0.24519066	0.0000000
0.24738100	0.0000000
0.24957134	0.0000000
0.25176168	0.0000000
0.25395202	0.0000000
0.25614236	0.0000000
0.25833271	0.0000000
0.26052305	0.0000000
0.26271339	0.0000000
0.26490373	0.0000000
0.26709407	0.0000000
0.26928441	0.0000000
0.27147475	0.0000000
0.27366509	0.0000000
0.27585543	0.0000000
0.27804577	0.0000000
0.28023611	0.0000000
0.28242645	0.0000000
0.28461679	0.0000000
0.28680714	0.0000000
0.28899748	0.0000000
0.29118782	0.0000000
0.29337816	0.0000000
0.29556850	0.0000000
0.29775884	0.0000000
0.29994918	0.0000000
0.30213952	0.0000000
0.30432986	0.0000000
0.30652020	0.0000000
0.30871054	0.0000000
0.31090088	0.0000000
0.31309123	0.0000000
0.31528157	0.0000000
0.31747191	0.0000000
0.31966225	0.0000000
0.32185259	0.0000000
0.32404293	0.0000000
0.32623327	0.0000000
0.32842361	0.0000000
0.33061395	0.0000000
0.33280429	0.0000000
0.33499463	0.0000000
0.33718497	0.0000000
0.33937531	0.0000000
0.34156566	0.0000000
0.34375600	0.0000000
0.34594634	0.0000000
0.34813668	0.0000000
0.35032702	0.0000000
0.35251736	0.0000000
0.35470770	0.0000000
0.35689804	0.0000000
0.35908838	0.0000000
0.36127872	0.0000000
0.36346906	0.0000000
0.36565940	0.0000000
0.36784975	0.0000000
0.37004009	0.0000000
0.37223043	0.0000000
0.37442077	0.0000000
0.37661111	0.0000000
0.37880145	0.0000000
0.38099179	0.0000000
0.38318213	0.0000000
0.38537247	0.0000000
0.38756281	0.0000000
0.38975315	0.0000000
0.39194349	0.0000000
0.39413383	0.0000000
0.39632418	0.0000000
0.39851452	0.0000000
0.40070486	0.0000000
0.40289520	0.0000000
0.40508554	0.0000000
0.40727588	0.0000000
0.40946622	0.0000000
0.41165656	0.0000000
0.41384690	0.0000000
0.41603724	0.0000000
0.41822758	0.0000000
0.42041792	0.0000000
0.42260826	0.0000000
0.42479861	0.0000000
0.42698895	0.0000000
0.42917929	0.0000000
0.43136963	0.0000000
0.43355997	0.0000000
0.43575031	0.0000000
0.43794065	0.0000000
0.44013099	0.0000000
0.44232133	0.0000000
0.44451167	0.0000000
0.44670201	0.0000000
0.44889235	0.0000000
0.45108270	0.0000000
0.45327304	0.0000000
0.45546338	0.0000000
0.45765372	0.0000000
0.45984406	0.0000000
0.46203440	0.0000000
0.46422474	0.0000000
0.46641508	0.0000000
0.46860542	0.0000000
0.47079576	0.0000000
0.47298610	0.0000000
0.47517644	0.0000000
0.47736678	0.0000000
0.47955713	0.0000000
0.48174747	0.0000000
0.48393781	0.0000000
0.48612815	0.0000000
0.48831849	0.0000000
0.49050883	0.0000000
0.49269917	0.0000000
0.49488951	0.0000000
0.49707985	0.0000000
0.49927019	4923.4776
0.50146053	5086.1018
0.50365087	5044.6181
0.50584121	5056.8343
0.50803156	5082.7588
0.51022190	5126.2788
0.51241224	5170.5189
0.51460258	5213.2595
0.51679292	5240.6051
0.51898326	5283.5595
0.52117360	5292.8885
0.52336394	5327.1858
0.52555428	5349.2298
0.52774462	5396.2205
0.52993496	5438.2070
0.53212530	5478.2443
0.53431565	5528.1564
0.53650599	5559.6623
0.53869633	5584.9212
0.54088667	5604.6443
0.54307701	5629.5597
0.54526735	5648.8804
0.54745769	5668.6801
0.54964803	5696.3202
0.55183837	5715.9731
0.55402871	5711.9839
0.55621905	5724.9463
0.55840939	5741.2197
0.56059973	5764.0835
0.56279008	5770.3359
0.56498042	5777.0374
0.56717076	5788.4453
0.56936110	5805.9935
0.57155144	5832.1792
0.57374178	5870.5154
0.57593212	5904.9079
0.57812246	5952.3693
0.58031280	5992.0210
0.58250314	6040.6430
0.58469348	6089.7865
0.58688382	6140.5562
0.58907416	6194.7773
0.59126451	6251.9726
0.59345485	6324.0122
0.59564519	6406.0083
0.59783553	6487.5090
0.60002587	6569.5580
0.60221621	6638.1490
0.60440655	6714.4730
0.60659689	6776.9830
0.60878723	6844.4561
0.61097757	6898.6527
0.61316791	6939.0745
0.61535825	6983.5918
0.61754860	7015.2611
0.61973894	7037.5721
0.62192928	7049.3058
0.62411962	7056.6235
0.62630996	7064.8344
0.62850030	7053.0692
0.63069064	7056.0773
0.63288098	7080.1795
0.63507132	7108.9406
0.63726166	7132.2015
0.63945200	7148.2715
0.64164234	7174.0534
0.64383268	7210.8975
0.64602303	7252.1756
0.64821337	7316.4302
0.65040371	7362.4590
0.65259405	7412.2589
0.65478439	7451.1083
0.65697473	7492.9538
0.65916507	7548.5975
0.66135541	7609.4488
0.66354575	7677.6467
0.66573609	7727.6188
0.66792643	7782.0018
0.67011677	7844.9901
0.67230711	7913.0667
0.67449746	7981.9956
0.67668780	8036.5317
0.67887814	8097.4020
0.68106848	8170.6346
0.68325882	8245.2649
0.68544916	8309.4657
0.68763950	8370.7014
0.68982984	8442.0376
0.69202018	8518.9704
0.69421052	8590.6367
0.69640086	8668.2087
0.69859120	8739.3286
0.70078155	8820.0392
0.70297189	8890.1983
0.70516223	8965.2095
0.70735257	9037.7759
0.70954291	9102.0427
0.71173325	9167.1867
0.71392359	9231.1695
0.71611393	9294.0137
0.71830427	9363.8808
0.72049461	9422.1335
0.72268495	9493.7060
0.72487529	9557.9619
0.72706563	9620.7865
0.72925598	9676.2058
0.73144632	9734.7890
0.73363666	9787.9593
0.73582700	9841.5419
0.73801734	9889.4457
0.74020768	9932.5721
0.74239802	9979.1679
0.74458836	10012.943
0.74677870	10053.060
0.74896904	10086.477
0.75115938	10129.490
0.75334972	10158.528
0.75554006	10183.267
0.75773041	10201.019
0.75992075	10220.865
0.76211109	10237.393
0.76430143	10251.204
0.76649177	10251.566
0.76868211	10250.866
0.77087245	10244.088
0.77306279	10256.253
0.77525313	10236.141
0.77744347	10221.507
0.77963381	10203.092
0.78182415	10193.896
0.78401450	10176.083
0.78620484	10153.509
0.78839518	10126.765
0.79058552	10110.014
0.79277586	10084.741
0.79496620	10062.844
0.79715654	10039.202
0.79934688	10010.789
0.80153722	9973.0272
0.80372756	9936.5337
0.80591790	9910.6970
0.80810824	9874.1438
0.81029858	9828.0921
0.81248893	9786.4974
0.81467927	9750.5260
0.81686961	9710.3413
0.81905995	9674.9660
0.82125029	9627.7227
0.82344063	9585.6663
0.82563097	9546.6254
0.82782131	9504.9310
0.83001165	9463.6414
0.83220199	9415.7654
0.83439233	9377.4508
0.83658267	9336.9884
0.83877301	9292.8757
0.84096336	9253.9001
0.84315370	9210.0036
0.84534404	9164.4301
0.84753438	9125.9657
0.84972472	9094.6386
0.85191506	9072.8175
0.85410540	9042.1529
0.85629574	9010.1420
0.85848608	8978.6465
0.86067642	8951.8466
0.86286676	8917.9600
0.86505710	8889.3118
0.86724745	8866.3850
0.86943779	8842.4480
0.87162813	8821.5795
0.87381847	8799.1523
0.87600881	8778.7390
0.87819915	8766.9940
0.88038949	8755.9201
0.88257983	8738.8369
0.88477017	8721.8438
0.88696051	8708.7470
0.88915085	8690.1263
0.89134119	8672.2912
0.89353153	8654.5118
0.89572188	8646.3279
0.89791222	8632.4733
0.90010256	8622.7267
0.90229290	8607.1710
0.90448324	8595.2937
0.90667358	8595.1924
0.90886392	8590.9554
0.91105426	8589.2947
0.91324460	8580.0862
0.91543494	8579.0490
0.91762528	8573.0876
0.91981562	8569.5887
0.92200597	8560.7832
0.92419631	8556.8268
0.92638665	8558.2442
0.92857699	8564.4512
0.93076733	8562.7304
0.93295767	8565.8066
0.93514801	8561.5094
0.93733835	8560.2263
0.93952869	8560.7558
0.94171903	8550.3913
0.94390937	8552.9285
0.94609971	8560.6139
0.94829005	8576.3476
0.95048040	8586.8732
0.95267074	8588.2535
0.95486108	8598.0312
0.95705142	8603.9788
0.95924176	8619.2281
0.96143210	8621.9592
0.96362244	8623.7335
0.96581278	8629.2524
0.96800312	8632.7442
0.97019346	8645.7363
0.97238380	8665.3135
0.97457414	8680.9435
0.97676448	8690.8385
0.97895483	8705.5592
0.98114517	8715.0381
0.98333551	8732.4140
0.98552585	8741.8611
0.98771619	8763.5388
0.98990653	8775.4715
0.99209687	8796.0423
0.99428721	8808.3623
0.99647755	8820.9903
0.99866789	8830.7467
1.0008582	8850.1625
1.0030486	8867.7036
1.0052389	8884.1832
1.0074293	8892.9116
1.0096196	8901.2520
1.0118099	8921.6018
1.0140003	8939.4745
1.0161906	8963.5640
1.0183810	8987.6203
1.0205713	9018.9418
1.0227616	9036.9948
1.0249520	9046.0787
1.0271423	9061.9808
1.0293327	9073.5815
1.0315230	9087.2426
1.0337133	9098.5105
1.0359037	9119.0331
1.0380940	9151.3085
1.0402844	9177.8755
1.0424747	9205.1345
1.0446650	9233.8368
1.0468554	9254.5286
1.0490457	9277.4085
1.0512361	9302.3682
1.0534264	9326.9763
1.0556168	9345.5015
1.0578071	9358.1446
1.0599974	9368.5270
1.0621878	9381.0233
1.0643781	9401.3847
1.0665685	9417.7175
1.0687588	9444.7067
1.0709491	9470.2909
1.0731395	9505.5469
1.0753298	9527.9997
1.0775202	9553.3584
1.0797105	9577.0488
1.0819008	9607.8858
1.0840912	9628.6237
1.0862815	9655.2906
1.0884719	9688.3061
1.0906622	9713.5224
1.0928525	9742.3703
1.0950429	9764.4045
1.0972332	9792.4937
1.0994236	9820.0188
1.1016139	9843.5802
1.1038043	9866.3179
1.1059946	9883.5898
1.1081849	9906.3197
1.1103753	9926.3299
1.1125656	9943.5317
1.1147560	9959.4613
1.1169463	9980.4663
1.1191366	10010.324
1.1213270	10036.973
1.1235173	10064.414
1.1257077	10091.906
1.1278980	10123.987
1.1300883	10153.546
1.1322787	10185.463
1.1344690	10219.491
1.1366594	10256.785
1.1388497	10287.697
1.1410400	10312.257
1.1432304	10337.019
1.1454207	10361.198
1.1476111	10393.613
1.1498014	10415.942
1.1519917	10448.589
1.1541821	10468.898
1.1563724	10488.240
1.1585628	10509.128
1.1607531	10536.276
1.1629435	10573.259
1.1651338	10605.296
1.1673241	10641.995
1.1695145	10665.941
1.1717048	10688.571
1.1738952	10716.131
1.1760855	10747.469
1.1782758	10779.620
1.1804662	10805.069
1.1826565	10827.482
1.1848469	10855.227
1.1870372	10890.285
1.1892275	10928.081
1.1914179	10949.967
1.1936082	10979.423
1.1957986	11002.879
1.1979889	11036.913
1.2001792	11065.660
1.2023696	11093.509
1.2045599	11130.619
1.2067503	11173.382
1.2089406	11219.127
1.2111309	11258.383
1.2133213	11292.423
1.2155116	11328.665
1.2177020	11369.279
1.2198923	11403.934
1.2220827	11429.565
1.2242730	11458.240
1.2264633	11486.986
1.2286537	11518.619
1.2308440	11547.339
1.2330344	11571.672
1.2352247	11598.323
1.2374150	11621.976
1.2396054	11643.095
1.2417957	11672.735
1.2439861	11707.718
1.2461764	11735.383
1.2483667	11757.033
1.2505571	11783.693
1.2527474	11816.498
1.2549378	11861.827
1.2571281	11894.963
1.2593184	11933.136
1.2615088	11962.723
1.2636991	12001.527
1.2658895	12035.197
1.2680798	12069.769
1.2702702	12112.993
1.2724605	12146.406
1.2746508	12182.252
1.2768412	12208.291
1.2790315	12247.368
1.2812219	12280.291
1.2834122	12311.283
1.2856025	12337.544
1.2877929	12367.103
1.2899832	12401.413
1.2921736	12436.578
1.2943639	12475.629
1.2965542	12515.801
1.2987446	12558.437
1.3009349	12605.811
1.3031253	12638.956
1.3053156	12672.576
1.3075059	12706.340
1.3096963	12749.297
1.3118866	12791.426
1.3140770	12835.359
1.3162673	12877.548
1.3184576	12923.353
1.3206480	12967.199
1.3228383	13004.050
1.3250287	13042.815
1.3272190	13078.340
1.3294094	13116.739
1.3315997	13158.845
1.3337900	13189.823
1.3359804	13240.143
1.3381707	13288.848
1.3403611	13342.313
1.3425514	13391.478
1.3447417	13434.519
1.3469321	13478.115
1.3491224	13512.470
1.3513128	13559.042
1.3535031	13604.765
1.3556934	13650.342
1.3578838	13698.072
1.3600741	13739.145
1.3622645	13787.392
1.3644548	13826.323
1.3666451	13871.861
1.3688355	13917.053
1.3710258	13970.191
1.3732162	14017.916
1.3754065	14070.539
1.3775968	14123.251
1.3797872	14169.338
1.3819775	14217.174
1.3841679	14267.650
1.3863582	14320.406
1.3885486	14379.464
1.3907389	14430.123
1.3929292	14481.445
1.3951196	14531.823
1.3973099	14583.547
1.3995003	14640.707
1.4016906	14699.283
1.4038809	14759.209
1.4060713	14821.558
1.4082616	14874.466
1.4104520	14930.804
1.4126423	14986.082
1.4148326	15041.671
1.4170230	15105.920
1.4192133	15164.094
1.4214037	15227.150
1.4235940	15288.195
1.4257843	15338.456
1.4279747	15391.810
1.4301650	15444.395
1.4323554	15498.697
1.4345457	15550.623
1.4367361	15607.195
1.4389264	15679.427
1.4411167	15745.790
1.4433071	15818.812
1.4454974	15879.868
1.4476878	15930.717
1.4498781	15991.741
1.4520684	16048.447
1.4542588	16113.389
1.4564491	16172.116
1.4586395	16233.663
1.4608298	16305.576
1.4630201	16372.479
1.4652105	16449.115
1.4674008	16516.225
1.4695912	16587.156
1.4717815	16660.540
1.4739718	16731.042
1.4761622	16807.765
1.4783525	16876.101
1.4805429	16941.842
1.4827332	17014.995
1.4849235	17089.120
1.4871139	17169.576
1.4893042	17229.101
1.4914946	17300.102
1.4936849	17373.922
1.4958753	17456.112
1.4980656	17529.454
1.5002559	17593.666
1.5024463	17667.639
1.5046366	17743.471
1.5068270	17827.312
1.5090173	17906.274
1.5112076	17982.517
1.5133980	18053.982
1.5155883	18131.034
1.5177787	18212.103
1.5199690	18285.250
1.5221593	18352.289
1.5243497	18428.527
1.5265400	18501.816
1.5287304	18587.957
1.5309207	18669.854
1.5331110	18758.192
1.5353014	18846.345
1.5374917	18922.471
1.5396821	19002.708
1.5418724	19078.750
1.5440627	19154.608
1.5462531	19231.208
1.5484434	19307.202
1.5506338	19392.893
1.5528241	19466.304
1.5550145	19550.993
1.5572048	19646.046
1.5593951	19741.103
1.5615855	19829.869
1.5637758	19908.199
1.5659662	19990.017
1.5681565	20074.704
1.5703468	20156.470
1.5725372	20245.255
1.5747275	20339.762
1.5769179	20427.413
1.5791082	20519.004
1.5812985	20600.289
1.5834889	20666.932
1.5856792	20736.448
1.5878696	20808.832
1.5900599	20895.419
1.5922502	20977.245
1.5944406	21058.329
1.5966309	21137.831
1.5988213	21220.601
1.6010116	21303.895
1.6032020	21380.698
1.6053923	21472.913
1.6075826	21554.267
1.6097730	21630.925
1.6119633	21712.104
1.6141537	21783.313
1.6163440	21873.941
1.6185343	21945.977
1.6207247	22026.088
1.6229150	22102.181
1.6251054	22176.769
1.6272957	22260.924
1.6294860	22334.629
1.6316764	22414.295
1.6338667	22499.702
1.6360571	22581.935
1.6382474	22668.178
1.6404377	22733.920
1.6426281	22803.480
1.6448184	22880.043
1.6470088	22953.800
1.6491991	23043.613
1.6513894	23113.650
1.6535798	23196.126
1.6557701	23264.932
1.6579605	23338.509
1.6601508	23414.895
1.6623412	23489.717
1.6645315	23570.964
1.6667218	23635.250
1.6689122	23698.216
1.6711025	23766.401
1.6732929	23837.546
1.6754832	23905.051
1.6776735	23969.319
1.6798639	24035.194
1.6820542	24093.824
1.6842446	24154.174
1.6864349	24223.882
1.6886252	24289.794
1.6908156	24359.042
1.6930059	24415.112
1.6951963	24472.099
1.6973866	24530.050
1.6995769	24596.328
1.7017673	24659.986
1.7039576	24723.757
1.7061480	24777.049
1.7083383	24834.897
1.7105286	24886.861
1.7127190	24927.194
1.7149093	24970.372
1.7170997	25013.563
1.7192900	25062.678
1.7214804	25109.810
1.7236707	25152.585
1.7258610	25203.777
1.7280514	25252.653
1.7302417	25304.042
1.7324321	25340.615
1.7346224	25373.546
1.7368127	25408.184
1.7390031	25444.384
1.7411934	25494.417
1.7433838	25534.823
1.7455741	25570.657
1.7477644	25604.776
1.7499548	25629.219
1.7521451	25660.718
1.7543355	25689.226
1.7565258	25726.137
1.7587161	25757.434
1.7609065	25780.100
1.7630968	25811.092
1.7652872	25847.821
1.7674775	25884.977
1.7696679	25918.430
1.7718582	25946.620
1.7740485	25971.732
1.7762389	25987.380
1.7784292	26004.682
1.7806196	26017.109
1.7828099	26031.868
1.7850002	26047.546
1.7871906	26062.991
1.7893809	26077.412
1.7915713	26093.856
1.7937616	26106.792
1.7959519	26121.096
1.7981423	26130.027
1.8003326	26138.448
1.8025230	26150.937
1.8047133	26159.319
1.8069036	26167.672
1.8090940	26174.195
1.8112843	26182.519
1.8134747	26181.231
1.8156650	26173.457
1.8178553	26166.426
1.8200457	26161.857
1.8222360	26161.481
1.8244264	26163.166
1.8266167	26171.992
1.8288071	26175.489
1.8309974	26169.501
1.8331877	26159.348
1.8353781	26149.301
1.8375684	26145.069
1.8397588	26134.160
1.8419491	26126.032
1.8441394	26115.009
1.8463298	26099.640
1.8485201	26085.815
1.8507105	26069.150
1.8529008	26055.963
1.8550911	26049.628
1.8572815	26035.195
1.8594718	26019.127
1.8616622	25997.351
1.8638525	25984.725
1.8660428	25976.966
1.8682332	25961.505
1.8704235	25948.365
1.8726139	25923.282
1.8748042	25897.714
1.8769945	25870.158
1.8791849	25850.180
1.8813752	25824.015
1.8835656	25796.213
1.8857559	25775.008
1.8879463	25746.137
1.8901366	25723.799
1.8923269	25694.788
1.8945173	25671.406
1.8967076	25656.449
1.8988980	25635.989
1.9010883	25612.090
1.9032786	25573.858
1.9054690	25539.299
1.9076593	25506.464
1.9098497	25469.965
1.9120400	25445.980
1.9142303	25419.418
1.9164207	25392.919
1.9186110	25360.327
1.9208014	25325.494
1.9229917	25297.459
1.9251820	25263.320
1.9273724	25234.955
1.9295627	25190.039
1.9317531	25155.396
1.9339434	25126.876
1.9361338	25086.308
1.9383241	25052.260
1.9405144	24999.866
1.9427048	24960.292
1.9448951	24920.239
1.9470855	24883.940
1.9492758	24852.176
1.9514661	24822.581
1.9536565	24792.943
1.9558468	24756.112
1.9580372	24715.660
1.9602275	24686.210
1.9624178	24651.202
1.9646082	24618.412
1.9667985	24578.921
1.9689889	24544.991
1.9711792	24503.220
1.9733695	24459.512
1.9755599	24421.910
1.9777502	24381.489
1.9799406	24348.371
1.9821309	24312.437
1.9843212	24269.750
1.9865116	24225.058
1.9887019	24172.032
1.9908923	24134.761
1.9930826	24095.354
1.9952730	24050.356
1.9974633	24010.742
1.9996536	23970.405
2.0018440	23941.836
2.0040343	23903.652
2.0062247	23874.142
2.0084150	23837.241
2.0106053	23801.416
2.0127957	23762.929
2.0149860	23714.617
2.0171764	23678.159
2.0193667	23630.694
2.0215570	23588.220
2.0237474	23538.343
2.0259377	23500.566
2.0281281	23458.463
2.0303184	23408.657
2.0325087	23360.394
2.0346991	23306.049
2.0368894	23259.693
2.0390798	23224.274
2.0412701	23180.700
2.0434604	23139.549
2.0456508	23083.834
2.0478411	23040.100
2.0500315	22996.797
2.0522218	22954.731
2.0544122	22919.161
2.0566025	22876.430
2.0587928	22837.805
2.0609832	22792.414
2.0631735	22744.829
2.0653639	22697.373
2.0675542	22652.539
2.0697445	22615.088
2.0719349	22575.332
2.0741252	22532.864
2.0763156	22494.484
2.0785059	22442.839
2.0806962	22401.940
2.0828866	22357.628
2.0850769	22315.190
2.0872673	22270.126
2.0894576	22218.750
2.0916479	22177.714
2.0938383	22116.945
2.0960286	22073.380
2.0982190	22019.337
2.1004093	21980.314
2.1025997	21941.946
2.1047900	21905.685
2.1069803	21870.231
2.1091707	21830.043
2.1113610	21789.390
2.1135514	21747.646
2.1157417	21702.075
2.1179320	21656.210
2.1201224	21603.265
2.1223127	21562.261
2.1245031	21515.205
2.1266934	21475.200
2.1288837	21435.242
2.1310741	21389.262
2.1332644	21348.865
2.1354548	21306.195
2.1376451	21267.638
2.1398354	21224.908
2.1420258	21176.970
2.1442161	21131.230
2.1464065	21084.898
2.1485968	21043.755
2.1507871	20997.511
2.1529775	20952.210
2.1551678	20902.723
2.1573582	20851.313
2.1595485	20807.661
2.1617389	20764.882
2.1639292	20722.758
2.1661195	20683.776
2.1683099	20643.861
2.1705002	20610.915
2.1726906	20575.940
2.1748809	20540.489
2.1770712	20494.096
2.1792616	20444.721
2.1814519	20401.522
2.1836423	20359.026
2.1858326	20317.605
2.1880229	20269.531
2.1902133	20217.068
2.1924036	20176.878
2.1945940	20132.925
2.1967843	20093.408
2.1989746	20044.234
2.2011650	20002.212
2.2033553	19968.705
2.2055457	19934.991
2.2077360	19896.208
2.2099263	19846.562
2.2121167	19799.575
2.2143070	19750.788
2.2164974	19707.435
2.2186877	19669.050
2.2208781	19626.407
2.2230684	19589.438
2.2252587	19543.357
2.2274491	19495.688
2.2296394	19454.517
2.2318298	19408.909
2.2340201	19365.765
2.2362104	19314.126
2.2384008	19270.140
2.2405911	19221.729
2.2427815	19176.808
2.2449718	19135.739
2.2471621	19096.626
2.2493525	19064.485
2.2515428	19030.003
2.2537332	18994.237
2.2559235	18956.839
2.2581138	18913.658
2.2603042	18866.272
2.2624945	18827.291
2.2646849	18793.460
2.2668752	18758.603
2.2690656	18716.372
2.2712559	18669.776
2.2734462	18621.443
2.2756366	18582.117
2.2778269	18540.348
2.2800173	18503.382
2.2822076	18460.039
2.2843979	18417.648
2.2865883	18381.817
2.2887786	18346.178
2.2909690	18309.306
2.2931593	18265.320
2.2953496	18217.028
2.2975400	18178.613
2.2997303	18130.886
2.3019207	18088.944
2.3041110	18049.431
2.3063013	18020.362
2.3084917	17990.205
2.3106820	17946.708
2.3128724	17900.407
2.3150627	17848.626
2.3172530	17806.911
2.3194434	17768.730
2.3216337	17731.485
2.3238241	17698.463
2.3260144	17655.974
2.3282048	17609.846
2.3303951	17560.107
2.3325854	17520.060
2.3347758	17485.189
2.3369661	17447.901
2.3391565	17408.049
2.3413468	17368.995
2.3435371	17323.337
2.3457275	17282.579
2.3479178	17239.468
2.3501082	17199.293
2.3522985	17151.761
2.3544888	17112.634
2.3566792	17078.143
2.3588695	17042.822
2.3610599	17008.101
2.3632502	16966.265
2.3654405	16930.682
2.3676309	16894.459
2.3698212	16854.775
2.3720116	16817.132
2.3742019	16771.251
2.3763922	16725.453
2.3785826	16676.050
2.3807729	16630.891
2.3829633	16596.611
2.3851536	16558.731
2.3873440	16523.381
2.3895343	16486.211
2.3917246	16452.282
2.3939150	16415.222
2.3961053	16379.506
2.3982957	16342.099
2.4004860	16307.009
2.4026763	16275.300
2.4048667	16244.209
2.4070570	16207.785
2.4092474	16167.360
2.4114377	16129.945
2.4136280	16094.934
2.4158184	16061.799
2.4180087	16025.116
2.4201991	15988.923
2.4223894	15948.777
2.4245797	15916.317
2.4267701	15874.451
2.4289604	15836.843
2.4311508	15796.085
2.4333411	15754.749
2.4355315	15712.923
2.4377218	15676.501
2.4399121	15640.628
2.4421025	15604.104
2.4442928	15567.910
2.4464832	15534.731
2.4486735	15505.365
2.4508638	15468.291
2.4530542	15432.727
2.4552445	15390.184
2.4574349	15348.231
2.4596252	15308.772
2.4618155	15271.831
2.4640059	15238.547
2.4661962	15201.743
2.4683866	15172.613
2.4705769	15144.934
2.4727672	15109.753
2.4749576	15078.043
2.4771479	15040.890
2.4793383	15005.971
2.4815286	14967.224
2.4837189	14930.259
2.4859093	14892.257
2.4880996	14852.263
2.4902900	14817.111
2.4924803	14780.547
2.4946707	14747.256
2.4968610	14710.497
2.4990513	14668.954
2.5012417	14636.033
2.5034320	14602.727
2.5056224	14571.628
2.5078127	14538.090
2.5100030	14508.038
2.5121934	14473.874
2.5143837	14445.367
2.5165741	14412.442
2.5187644	14378.052
2.5209547	14336.847
2.5231451	14297.752
2.5253354	14258.867
2.5275258	14227.841
2.5297161	14190.147
2.5319064	14160.010
2.5340968	14125.614
2.5362871	14093.876
2.5384775	14060.106
2.5406678	14027.666
2.5428582	13993.148
2.5450485	13955.076
2.5472388	13919.653
2.5494292	13887.250
2.5516195	13861.495
2.5538099	13835.344
2.5560002	13802.695
2.5581905	13769.297
2.5603809	13734.629
2.5625712	13704.787
2.5647616	13672.319
2.5669519	13636.995
2.5691422	13602.760
2.5713326	13572.510
2.5735229	13544.857
2.5757133	13515.167
2.5779036	13480.489
2.5800939	13441.168
2.5822843	13404.200
2.5844746	13368.749
2.5866650	13336.114
2.5888553	13303.175
2.5910456	13273.863
2.5932360	13235.223
2.5954263	13201.286
2.5976167	13173.428
2.5998070	13147.006
2.6019974	13120.763
2.6041877	13090.817
2.6063780	13063.033
2.6085684	13033.766
2.6107587	13002.134
2.6129491	12969.044
2.6151394	12934.365
2.6173297	12905.533
2.6195201	12872.355
2.6217104	12842.054
2.6239008	12810.473
2.6260911	12780.946
2.6282814	12747.458
2.6304718	12719.162
2.6326621	12691.596
2.6348525	12666.676
2.6370428	12639.665
2.6392331	12612.285
2.6414235	12580.502
2.6436138	12541.767
2.6458042	12497.458
2.6479945	12465.707
2.6501848	12431.117
2.6523752	12400.058
2.6545655	12364.581
2.6567559	12331.732
2.6589462	12298.375
2.6611366	12266.397
2.6633269	12243.339
2.6655172	12215.199
2.6677076	12187.332
2.6698979	12149.033
2.6720883	12118.220
2.6742786	12081.109
2.6764689	12049.242
2.6786593	12019.788
2.6808496	11992.935
2.6830400	11971.359
2.6852303	11942.487
2.6874206	11911.625
2.6896110	11877.988
2.6918013	11846.349
2.6939917	11821.742
2.6961820	11796.079
2.6983723	11775.941
2.7005627	11744.486
2.7027530	11716.517
2.7049434	11686.544
2.7071337	11663.381
2.7093241	11636.132
2.7115144	11612.952
2.7137047	11582.793
2.7158951	11560.013
2.7180854	11535.223
2.7202758	11513.554
2.7224661	11486.948
2.7246564	11465.967
2.7268468	11459.370
2.7290371	11468.980
2.7312275	11486.351
2.7334178	11508.080
2.7356081	11536.891
2.7377985	11562.626
2.7399888	11577.977
2.7421792	11574.107
2.7443695	11560.742
2.7465598	11540.926
2.7487502	11517.851
2.7509405	11487.010
2.7531309	11454.423
2.7553212	11424.175
2.7575115	11389.095
2.7597019	11351.253
2.7618922	11303.445
2.7640826	11253.662
2.7662729	11194.056
2.7684633	11125.742
2.7706536	11051.257
2.7728439	10977.736
2.7750343	10911.946
2.7772246	10858.448
2.7794150	10812.774
2.7816053	10772.673
2.7837956	10737.663
2.7859860	10707.995
2.7881763	10681.888
2.7903667	10653.645
2.7925570	10622.977
2.7947473	10594.480
2.7969377	10568.147
2.7991280	10548.804
2.8013184	10529.285
2.8035087	10506.655
2.8056990	10482.614
2.8078894	10451.969
2.8100797	10429.367
2.8122701	10405.607
2.8144604	10383.928
2.8166507	10361.623
2.8188411	10337.690
2.8210314	10317.491
2.8232218	10296.295
2.8254121	10272.783
2.8276025	10245.805
2.8297928	10219.180
2.8319831	10192.965
2.8341735	10165.278
2.8363638	10142.493
2.8385542	10118.941
2.8407445	10098.483
2.8429348	10073.376
2.8451252	10054.066
2.8473155	10035.811
2.8495059	10016.814
2.8516962	9996.6230
2.8538865	9971.9309
2.8560769	9949.9972
2.8582672	9927.7727
2.8604576	9903.5407
2.8626479	9881.2987
2.8648382	9863.3817
2.8670286	9845.3001
2.8692189	9826.1333
2.8714093	9801.1567
2.8735996	9779.8656
2.8757900	9758.3688
2.8779803	9735.8491
2.8801706	9715.1963
2.8823610	9695.4399
2.8845513	9681.4715
2.8867417	9661.7603
2.8889320	9643.4719
2.8911223	9624.8199
2.8933127	9606.2198
2.8955030	9587.5175
2.8976934	9567.0490
2.8998837	9548.2578
2.9020740	9528.4904
2.9042644	9510.4029
2.9064547	9492.4936
2.9086451	9478.7490
2.9108354	9465.1473
2.9130257	9450.0990
2.9152161	9436.2421
2.9174064	9417.3935
2.9195968	9401.1443
2.9217871	9379.2160
2.9239774	9355.4247
2.9261678	9332.8600
2.9283581	9315.5702
2.9305485	9299.9212
2.9327388	9290.3567
2.9349292	9277.1579
2.9371195	9262.4770
2.9393098	9247.1438
2.9415002	9228.6859
2.9436905	9207.4403
2.9458809	9185.4299
2.9480712	9168.6911
2.9502615	9156.9619
2.9524519	9144.6771
2.9546422	9134.3058
2.9568326	9117.7836
2.9590229	9097.6730
2.9612132	9075.6247
2.9634036	9059.4891
2.9655939	9045.6430
2.9677843	9029.4584
2.9699746	9014.7569
2.9721649	9004.0966
2.9743553	8993.4639
2.9765456	8982.4406
2.9787360	8965.6113
2.9809263	8951.7577
2.9831166	8942.3639
2.9853070	8925.5416
2.9874973	8912.9160
2.9896877	8899.7700
2.9918780	8888.5850
2.9940684	8873.1691
2.9962587	8858.4661
2.9984490	8841.4151
3.0006394	8827.9158
3.0028297	8818.4203
3.0050201	8807.1682
3.0072104	8805.7725
3.0094007	8807.9488
3.0115911	8814.4778
3.0137814	8824.6647
3.0159718	8831.8928
3.0181621	8829.4890
3.0203524	8815.7227
3.0225428	8798.8605
3.0247331	8775.1472
3.0269235	8747.8954
3.0291138	8732.8546
3.0313041	8714.9842
3.0334945	8702.6228
3.0356848	8688.3685
3.0378752	8681.6053
3.0400655	8679.6580
3.0422559	8671.5364
3.0444462	8661.2160
3.0466365	8641.9459
3.0488269	8623.3754
3.0510172	8605.6392
3.0532076	8592.2762
3.0553979	8581.7504
3.0575882	8574.5429
3.0597786	8572.1080
3.0619689	8572.1970
3.0641593	8570.1716
3.0663496	8567.6536
3.0685399	8564.3433
3.0707303	8561.3759
3.0729206	8550.2436
3.0751110	8533.2581
3.0773013	8516.3401
3.0794916	8500.3116
3.0816820	8491.9691
3.0838723	8484.8897
3.0860627	8480.2737
3.0882530	8471.8893
3.0904433	8458.7372
3.0926337	8444.0281
3.0948240	8427.3525
3.0970144	8416.7057
3.0992047	8405.5772
3.1013951	8386.6917
3.1035854	8364.5421
3.1057757	8348.1639
3.1079661	8340.6148
3.1101564	8335.8080
3.1123468	8325.0983
3.1145371	8312.1833
3.1167274	8301.7832
3.1189178	8295.0018
3.1211081	8291.7579
3.1232985	8285.2833
3.1254888	8278.5097
3.1276791	8271.2515
3.1298695	8268.1776
3.1320598	8261.4016
3.1342502	8255.3856
3.1364405	8245.4272
3.1386308	8239.2100
3.1408212	8230.3716
3.1430115	8227.6325
3.1452019	8224.9177
3.1473922	8221.5643
3.1495825	8217.7832
3.1517729	8212.9632
3.1539632	8208.3641
3.1561536	8197.7352
3.1583439	8190.0090
3.1605343	8183.7827
3.1627246	8185.4471
3.1649149	8184.1546
3.1671053	8183.6319
3.1692956	8186.1358
3.1714860	8190.1691
3.1736763	8191.1276
3.1758666	8184.5756
3.1780570	8181.7128
3.1802473	8178.8383
3.1824377	8170.7787
3.1846280	8159.9124
3.1868183	8150.4678
3.1890087	8143.7550
3.1911990	8138.4017
3.1933894	8136.1119
3.1955797	8136.1022
3.1977700	8133.8477
3.1999604	8134.7172
3.2021507	8129.8308
3.2043411	8128.7544
3.2065314	8128.9837
3.2087218	8127.2387
3.2109121	8122.7901
3.2131024	8116.5691
3.2152928	8116.7089
3.2174831	8117.2432
3.2196735	8119.1764
3.2218638	8117.5925
3.2240541	8113.6733
3.2262445	8109.7799
3.2284348	8105.7561
3.2306252	8102.8399
3.2328155	8101.4912
3.2350058	8095.8134
3.2371962	8093.8131
3.2393865	8091.8509
3.2415769	8092.0001
3.2437672	8093.3626
3.2459575	8094.1313
3.2481479	8099.5944
3.2503382	8095.0081
3.2525286	8093.4505
3.2547189	8089.8085
3.2569092	8089.1519
3.2590996	8089.8614
3.2612899	8089.3613
3.2634803	8085.5432
3.2656706	8086.0441
3.2678610	8083.5002
3.2700513	8088.2225
3.2722416	8091.9947
3.2744320	8095.9253
3.2766223	8100.0797
3.2788127	8099.9425
3.2810030	8102.5998
3.2831933	8099.2618
3.2853837	8095.5260
3.2875740	8093.3255
3.2897644	8095.6351
3.2919547	8095.1985
3.2941450	8095.0733
3.2963354	8094.0808
3.2985257	8100.2741
3.3007161	8105.6969
3.3029064	8112.1946
3.3050967	8115.3021
3.3072871	8123.2343
3.3094774	8123.9422
3.3116678	8128.7762
3.3138581	8127.2683
3.3160484	8131.3210
3.3182388	8136.9534
3.3204291	8140.6629
3.3226195	8143.5313
3.3248098	8144.7980
3.3270002	8152.2124
3.3291905	8159.6205
3.3313808	8159.8517
3.3335712	8161.4260
3.3357615	8163.0665
3.3379519	8167.9109
3.3401422	8170.7297
3.3423325	8173.8662
3.3445229	8178.3304
3.3467132	8179.1519
3.3489036	8180.3866
3.3510939	8178.6164
3.3532842	8175.0607
3.3554746	8179.1251
3.3576649	8180.8947
3.3598553	8190.1827
3.3620456	8195.0690
3.3642359	8203.9301
3.3664263	8214.3817
3.3686166	8218.6781
3.3708070	8225.4566
3.3729973	8226.1115
3.3751877	8228.9970
3.3773780	8228.5130
3.3795683	8234.2389
3.3817587	8240.5089
3.3839490	8245.9097
3.3861394	8249.3892
3.3883297	8253.2419
3.3905200	8255.3211
3.3927104	8259.2738
3.3949007	8267.0400
3.3970911	8279.0463
3.3992814	8293.6847
3.4014717	8302.2181
3.4036621	8308.1809
3.4058524	8311.6990
3.4080428	8319.3540
3.4102331	8324.0085
3.4124234	8327.8322
3.4146138	8329.0063
3.4168041	8337.2515
3.4189945	8346.3004
3.4211848	8351.7527
3.4233751	8356.1616
3.4255655	8361.3033
3.4277558	8368.6750
3.4299462	8378.8400
3.4321365	8383.8690
3.4343269	8393.6039
3.4365172	8397.4794
3.4387075	8405.5914
3.4408979	8414.4959
3.4430882	8418.9237
3.4452786	8422.7655
3.4474689	8422.7993
3.4496592	8431.7911
3.4518496	8445.8135
3.4540399	8461.0038
3.4562303	8474.8376
3.4584206	8486.5639
3.4606109	8491.8037
3.4628013	8495.4528
3.4649916	8499.0370
3.4671820	8511.8726
3.4693723	8522.9219
3.4715626	8530.2993
3.4737530	8534.3227
3.4759433	8541.5177
3.4781337	8551.8450
3.4803240	8564.5734
3.4825143	8579.2381
3.4847047	8590.2889
3.4868950	8601.2987
3.4890854	8610.0151
3.4912757	8619.3649
3.4934661	8629.1206
3.4956564	8635.7951
3.4978467	8642.3375
3.5000371	8649.9588
3.5022274	8661.9686
3.5044178	8675.0625
3.5066081	8690.6770
3.5087984	8697.7668
3.5109888	8706.7164
3.5131791	8712.9902
3.5153695	8726.4508
3.5175598	8736.1784
3.5197501	8747.0207
3.5219405	8755.7900
3.5241308	8764.9922
3.5263212	8774.9705
3.5285115	8785.9696
3.5307018	8795.6594
3.5328922	8807.8164
3.5350825	8821.2250
3.5372729	8828.5257
3.5394632	8838.0969
3.5416536	8849.6650
3.5438439	8863.8944
3.5460342	8875.0126
3.5482246	8887.6831
3.5504149	8899.4408
3.5526053	8911.2241
3.5547956	8915.6644
3.5569859	8920.2226
3.5591763	8931.8589
3.5613666	8945.3436
3.5635570	8958.9073
3.5657473	8968.9347
3.5679376	8982.5452
3.5701280	8997.9507
3.5723183	9014.7051
3.5745087	9033.3422
3.5766990	9057.0730
3.5788893	9082.6810
3.5810797	9115.9480
3.5832700	9150.7758
3.5854604	9185.4203
3.5876507	9211.5871
3.5898410	9232.5769
3.5920314	9251.4395
3.5942217	9260.0866
3.5964121	9269.8091
3.5986024	9276.8445
3.6007928	9286.1382
3.6029831	9291.5228
3.6051734	9299.8600
3.6073638	9306.0067
3.6095541	9317.7191
3.6117445	9326.2058
3.6139348	9325.0802
3.6161251	9321.8883
3.6183155	9310.9018
3.6205058	9307.0297
3.6226962	9298.8783
3.6248865	9302.2025
3.6270768	9310.8970
3.6292672	9323.7216
3.6314575	9335.8135
3.6336479	9346.9520
3.6358382	9360.2938
3.6380285	9372.3232
3.6402189	9384.7868
3.6424092	9389.5674
3.6445996	9398.6458
3.6467899	9408.2441
3.6489802	9424.2292
3.6511706	9436.6718
3.6533609	9449.0293
3.6555513	9459.2585
3.6577416	9470.5446
3.6599320	9484.1201
3.6621223	9497.7491
3.6643126	9513.4824
3.6665030	9523.3121
3.6686933	9534.0569
3.6708837	9543.5964
3.6730740	9555.2513
3.6752643	9563.0577
3.6774547	9574.2143
3.6796450	9583.7954
3.6818354	9600.8238
3.6840257	9617.0512
3.6862160	9632.4020
3.6884064	9646.8382
3.6905967	9657.6615
3.6927871	9668.8613
3.6949774	9680.3532
3.6971677	9690.2992
3.6993581	9699.1383
3.7015484	9709.9799
3.7037388	9721.1457
3.7059291	9736.0635
3.7081195	9748.6339
3.7103098	9762.4697
3.7125001	9772.7885
3.7146905	9781.5594
3.7168808	9795.6109
3.7190712	9810.6455
3.7212615	9821.6299
3.7234518	9830.7886
3.7256422	9836.0896
3.7278325	9846.6433
3.7300229	9862.4035
3.7322132	9878.3580
3.7344035	9892.8628
3.7365939	9905.4283
3.7387842	9916.1824
3.7409746	9923.6183
3.7431649	9931.1859
3.7453552	9937.8808
3.7475456	9949.8903
3.7497359	9963.3201
3.7519263	9974.4972
3.7541166	9986.8057
3.7563069	9997.1400
3.7584973	10009.162
3.7606876	10023.241
3.7628780	10033.090
3.7650683	10044.089
3.7672587	10051.047
3.7694490	10063.601
3.7716393	10074.804
3.7738297	10082.367
3.7760200	10092.411
3.7782104	10104.746
3.7804007	10116.306
3.7825910	10122.748
3.7847814	10129.934
3.7869717	10137.747
3.7891621	10148.592
3.7913524	10161.296
3.7935427	10173.321
3.7957331	10183.353
3.7979234	10195.217
3.8001138	10204.432
3.8023041	10214.858
3.8044944	10220.805
3.8066848	10226.301
3.8088751	10234.183
3.8110655	10247.050
3.8132558	10265.208
3.8154461	10278.051
3.8176365	10290.721
3.8198268	10297.365
3.8220172	10304.156
3.8242075	10309.252
3.8263979	10312.678
3.8285882	10319.536
3.8307785	10330.252
3.8329689	10343.166
3.8351592	10351.189
3.8373496	10361.721
3.8395399	10373.042
3.8417302	10385.476
3.8439206	10391.592
3.8461109	10398.084
3.8483013	10399.441
3.8504916	10402.020
3.8526819	10409.317
3.8548723	10420.388
3.8570626	10436.370
3.8592530	10452.964
3.8614433	10469.282
3.8636336	10486.064
3.8658240	10506.641
3.8680143	10532.305
3.8702047	10562.550
3.8723950	10598.150
3.8745854	10633.159
3.8767757	10666.225
3.8789660	10694.274
3.8811564	10714.240
3.8833467	10729.727
3.8855371	10740.608
3.8877274	10746.651
3.8899177	10751.285
3.8921081	10757.910
3.8942984	10760.517
3.8964888	10766.211
3.8986791	10770.319
3.9008694	10772.171
3.9030598	10763.481
3.9052501	10745.384
3.9074405	10725.702
3.9096308	10697.987
3.9118211	10678.517
3.9140115	10654.271
3.9162018	10645.023
3.9183922	10635.954
3.9205825	10633.569
3.9227728	10634.940
3.9249632	10632.649
3.9271535	10634.233
3.9293439	10633.976
3.9315342	10637.180
3.9337246	10640.618
3.9359149	10647.847
3.9381052	10652.349
3.9402956	10652.371
3.9424859	10651.051
3.9446763	10650.893
3.9468666	10652.634
3.9490569	10655.871
3.9512473	10663.076
3.9534376	10667.107
3.9556280	10665.596
3.9578183	10662.637
3.9600086	10663.512
3.9621990	10663.388
3.9643893	10663.062
3.9665797	10663.118
3.9687700	10666.126
3.9709603	10667.959
3.9731507	10673.195
3.9753410	10673.289
3.9775314	10675.088
3.9797217	10676.289
3.9819120	10681.331
3.9841024	10681.810
3.9862927	10689.177
3.9884831	10690.719
3.9906734	10693.460
3.9928638	10693.866
3.9950541	10698.353
3.9972444	10703.017
3.9994348	10705.752
4.0016251	10704.932
4.0038155	10705.256
4.0060058	10706.462
4.0081961	10710.533
4.0103865	10713.818
4.0125768	10716.464
4.0147672	10716.408
4.0169575	10717.141
4.0191478	10720.391
4.0213382	10721.535
4.0235285	10721.579
4.0257189	10721.046
4.0279092	10721.563
4.0300995	10726.909
4.0322899	10728.832
4.0344802	10736.316
4.0366706	10742.034
4.0388609	10748.725
4.0410513	10754.217
4.0432416	10760.142
4.0454319	10767.337
4.0476223	10779.001
4.0498126	10800.242
4.0520030	10817.353
4.0541933	10836.891
4.0563836	10855.339
4.0585740	10870.982
4.0607643	10878.508
4.0629547	10874.549
4.0651450	10868.450
4.0673353	10860.000
4.0695257	10850.288
4.0717160	10843.409
4.0739064	10835.297
4.0760967	10831.336
4.0782870	10822.956
4.0804774	10818.558
4.0826677	10809.573
4.0848581	10800.227
4.0870484	10786.163
4.0892387	10767.393
4.0914291	10745.955
4.0936194	10728.554
4.0958098	10712.188
4.0980001	10708.898
4.1001905	10704.274
4.1023808	10701.615
4.1045711	10694.038
4.1067615	10684.989
4.1089518	10680.994
4.1111422	10676.113
4.1133325	10669.053
4.1155228	10657.580
4.1177132	10646.520
4.1199035	10637.233
4.1220939	10628.010
4.1242842	10615.650
4.1264745	10600.859
4.1286649	10585.254
4.1308552	10572.207
4.1330456	10563.283
4.1352359	10556.302
4.1374262	10554.254
4.1396166	10547.910
4.1418069	10537.200
4.1439973	10523.126
4.1461876	10511.068
4.1483779	10508.039
4.1505683	10505.599
4.1527586	10504.764
4.1549490	10498.891
4.1571393	10493.217
4.1593297	10485.591
4.1615200	10479.802
4.1637103	10474.155
4.1659007	10468.547
4.1680910	10461.764
4.1702814	10455.684
4.1724717	10448.733
4.1746620	10443.102
4.1768524	10435.319
4.1790427	10428.442
4.1812331	10420.354
4.1834234	10408.294
4.1856137	10397.323
4.1878041	10379.040
4.1899944	10365.491
4.1921848	10354.267
4.1943751	10341.066
4.1965654	10337.370
4.1987558	10331.774
4.2009461	10328.579
4.2031365	10324.024
4.2053268	10317.044
4.2075172	10305.730
4.2097075	10296.768
4.2118978	10287.669
4.2140882	10280.842
4.2162785	10274.317
4.2184689	10267.603
4.2206592	10259.338
4.2228495	10249.523
4.2250399	10237.142
4.2272302	10228.278
4.2294206	10220.651
4.2316109	10211.355
4.2338012	10207.009
4.2359916	10202.801
4.2381819	10202.155
4.2403723	10196.564
4.2425626	10190.223
4.2447529	10182.394
4.2469433	10174.576
4.2491336	10170.504
4.2513240	10164.746
4.2535143	10154.967
4.2557046	10144.355
4.2578950	10131.875
4.2600853	10113.320
4.2622757	10096.907
4.2644660	10081.141
4.2666564	10072.924
4.2688467	10068.065
4.2710370	10061.756
4.2732274	10048.184
4.2754177	10036.250
4.2776081	10019.805
4.2797984	10010.078
4.2819887	10001.063
4.2841791	9989.9433
4.2863694	9980.8123
4.2885598	9971.7029
4.2907501	9961.3023
4.2929404	9952.3372
4.2951308	9943.5478
4.2973211	9934.1184
4.2995115	9922.3360
4.3017018	9911.0399
4.3038921	9898.5482
4.3060825	9885.1854
4.3082728	9874.1773
4.3104632	9861.6460
4.3126535	9854.4486
4.3148438	9844.7435
4.3170342	9832.7181
4.3192245	9821.3561
4.3214149	9812.6590
4.3236052	9804.0633
4.3257956	9795.9794
4.3279859	9783.8913
4.3301762	9771.2150
4.3323666	9759.5123
4.3345569	9748.9515
4.3367473	9744.1242
4.3389376	9735.0109
4.3411279	9727.9467
4.3433183	9716.9490
4.3455086	9707.8303
4.3476990	9693.9540
4.3498893	9683.1991
4.3520796	9675.8511
4.3542700	9673.9740
4.3564603	9675.2843
4.3586507	9673.0857
4.3608410	9680.0959
4.3630313	9695.7875
4.3652217	9725.8250
4.3674120	9769.5466
4.3696024	9822.7788
4.3717927	9882.4148
4.3739831	9938.6663
4.3761734	9978.9574
4.3783637	9998.8024
4.3805541	10000.958
4.3827444	9992.1249
[truncated: 3,000 more rows]
