# Supplementary material for: Mechanochemically-induced glass formation from two-dimensional hybrid organic–inorganic perovskites
Source: Chem Sci. 2024 Apr 19;15(19):7198–205. doi: 10.1039/d4sc00905c (PMC11095504; doi:10.1039/d4sc00905c)
Supplement: SC-015-D4SC00905C-s002 [file SC-015-D4SC00905C-s002.zip › XRD_data_and_TOPAS_input_file/012309.xy]

0.0042531738	0.0000000
0.0064435146	0.0000000
0.0086338554	0.0000000
0.010824196	0.0000000
0.013014537	0.0000000
0.015204878	0.0000000
0.017395219	0.0000000
0.019585559	0.0000000
0.021775900	0.0000000
0.023966241	0.0000000
0.026156582	0.0000000
0.028346922	0.0000000
0.030537263	0.0000000
0.032727604	0.0000000
0.034917945	0.0000000
0.037108286	0.0000000
0.039298626	0.0000000
0.041488967	0.0000000
0.043679308	0.0000000
0.045869649	0.0000000
0.048059990	0.0000000
0.050250330	0.0000000
0.052440671	0.0000000
0.054631012	0.0000000
0.056821353	0.0000000
0.059011694	0.0000000
0.061202034	0.0000000
0.063392375	0.0000000
0.065582716	0.0000000
0.067773057	0.0000000
0.069963398	0.0000000
0.072153738	0.0000000
0.074344079	0.0000000
0.076534420	0.0000000
0.078724761	0.0000000
0.080915101	0.0000000
0.083105442	0.0000000
0.085295783	0.0000000
0.087486124	0.0000000
0.089676465	0.0000000
0.091866805	0.0000000
0.094057146	0.0000000
0.096247487	0.0000000
0.098437828	0.0000000
0.10062817	0.0000000
0.10281851	0.0000000
0.10500885	0.0000000
0.10719919	0.0000000
0.10938953	0.0000000
0.11157987	0.0000000
0.11377021	0.0000000
0.11596055	0.0000000
0.11815089	0.0000000
0.12034124	0.0000000
0.12253158	0.0000000
0.12472192	0.0000000
0.12691226	0.0000000
0.12910260	0.0000000
0.13129294	0.0000000
0.13348328	0.0000000
0.13567362	0.0000000
0.13786396	0.0000000
0.14005430	0.0000000
0.14224464	0.0000000
0.14443498	0.0000000
0.14662533	0.0000000
0.14881567	0.0000000
0.15100601	0.0000000
0.15319635	0.0000000
0.15538669	0.0000000
0.15757703	0.0000000
0.15976737	0.0000000
0.16195771	0.0000000
0.16414805	0.0000000
0.16633839	0.0000000
0.16852873	0.0000000
0.17071907	0.0000000
0.17290941	0.0000000
0.17509976	0.0000000
0.17729010	0.0000000
0.17948044	0.0000000
0.18167078	0.0000000
0.18386112	0.0000000
0.18605146	0.0000000
0.18824180	0.0000000
0.19043214	0.0000000
0.19262248	0.0000000
0.19481282	0.0000000
0.19700316	0.0000000
0.19919350	0.0000000
0.20138384	0.0000000
0.20357419	0.0000000
0.20576453	0.0000000
0.20795487	0.0000000
0.21014521	0.0000000
0.21233555	0.0000000
0.21452589	0.0000000
0.21671623	0.0000000
0.21890657	0.0000000
0.22109691	0.0000000
0.22328725	0.0000000
0.22547759	0.0000000
0.22766793	0.0000000
0.22985828	0.0000000
0.23204862	0.0000000
0.23423896	0.0000000
0.23642930	0.0000000
0.23861964	0.0000000
0.24080998	0.0000000
0.24300032	0.0000000
0.24519066	0.0000000
0.24738100	0.0000000
0.24957134	0.0000000
0.25176168	0.0000000
0.25395202	0.0000000
0.25614236	0.0000000
0.25833271	0.0000000
0.26052305	0.0000000
0.26271339	0.0000000
0.26490373	0.0000000
0.26709407	0.0000000
0.26928441	0.0000000
0.27147475	0.0000000
0.27366509	0.0000000
0.27585543	0.0000000
0.27804577	0.0000000
0.28023611	0.0000000
0.28242645	0.0000000
0.28461679	0.0000000
0.28680714	0.0000000
0.28899748	0.0000000
0.29118782	0.0000000
0.29337816	0.0000000
0.29556850	0.0000000
0.29775884	0.0000000
0.29994918	0.0000000
0.30213952	0.0000000
0.30432986	0.0000000
0.30652020	0.0000000
0.30871054	0.0000000
0.31090088	0.0000000
0.31309123	0.0000000
0.31528157	0.0000000
0.31747191	0.0000000
0.31966225	0.0000000
0.32185259	0.0000000
0.32404293	0.0000000
0.32623327	0.0000000
0.32842361	0.0000000
0.33061395	0.0000000
0.33280429	0.0000000
0.33499463	0.0000000
0.33718497	0.0000000
0.33937531	0.0000000
0.34156566	0.0000000
0.34375600	0.0000000
0.34594634	0.0000000
0.34813668	0.0000000
0.35032702	0.0000000
0.35251736	0.0000000
0.35470770	0.0000000
0.35689804	0.0000000
0.35908838	0.0000000
0.36127872	0.0000000
0.36346906	0.0000000
0.36565940	0.0000000
0.36784975	0.0000000
0.37004009	0.0000000
0.37223043	0.0000000
0.37442077	0.0000000
0.37661111	0.0000000
0.37880145	0.0000000
0.38099179	0.0000000
0.38318213	0.0000000
0.38537247	0.0000000
0.38756281	0.0000000
0.38975315	0.0000000
0.39194349	0.0000000
0.39413383	0.0000000
0.39632418	0.0000000
0.39851452	0.0000000
0.40070486	0.0000000
0.40289520	0.0000000
0.40508554	0.0000000
0.40727588	0.0000000
0.40946622	0.0000000
0.41165656	0.0000000
0.41384690	0.0000000
0.41603724	0.0000000
0.41822758	0.0000000
0.42041792	0.0000000
0.42260826	0.0000000
0.42479861	0.0000000
0.42698895	0.0000000
0.42917929	0.0000000
0.43136963	0.0000000
0.43355997	0.0000000
0.43575031	0.0000000
0.43794065	0.0000000
0.44013099	0.0000000
0.44232133	0.0000000
0.44451167	0.0000000
0.44670201	0.0000000
0.44889235	0.0000000
0.45108270	0.0000000
0.45327304	0.0000000
0.45546338	0.0000000
0.45765372	0.0000000
0.45984406	0.0000000
0.46203440	0.0000000
0.46422474	0.0000000
0.46641508	0.0000000
0.46860542	0.0000000
0.47079576	0.0000000
0.47298610	0.0000000
0.47517644	0.0000000
0.47736678	0.0000000
0.47955713	0.0000000
0.48174747	0.0000000
0.48393781	0.0000000
0.48612815	0.0000000
0.48831849	0.0000000
0.49050883	0.0000000
0.49269917	0.0000000
0.49488951	0.0000000
0.49707985	0.0000000
0.49927019	4600.8771
0.50146053	5042.1173
0.50365087	4993.3200
0.50584121	4975.6912
0.50803156	4989.7901
0.51022190	5030.1773
0.51241224	5074.6188
0.51460258	5102.9993
0.51679292	5129.9244
0.51898326	5165.5497
0.52117360	5183.8525
0.52336394	5210.8889
0.52555428	5245.2266
0.52774462	5285.4917
0.52993496	5325.5889
0.53212530	5348.7221
0.53431565	5392.0589
0.53650599	5417.2987
0.53869633	5432.2611
0.54088667	5445.9534
0.54307701	5462.5031
0.54526735	5490.9215
0.54745769	5518.1286
0.54964803	5553.2243
0.55183837	5588.5193
0.55402871	5596.2534
0.55621905	5609.7961
0.55840939	5624.1726
0.56059973	5630.9797
0.56279008	5627.7482
0.56498042	5624.0504
0.56717076	5641.4699
0.56936110	5673.3530
0.57155144	5723.2631
0.57374178	5768.9126
0.57593212	5807.8896
0.57812246	5844.5776
0.58031280	5867.4358
0.58250314	5898.5581
0.58469348	5947.0170
0.58688382	5993.6886
0.58907416	6043.2273
0.59126451	6093.8579
0.59345485	6158.3699
0.59564519	6246.7792
0.59783553	6326.6809
0.60002587	6408.0857
0.60221621	6470.4698
0.60440655	6540.4393
0.60659689	6598.5620
0.60878723	6661.5717
0.61097757	6717.2926
0.61316791	6758.7579
0.61535825	6799.5687
0.61754860	6819.5829
0.61973894	6843.2735
0.62192928	6859.3764
0.62411962	6877.4003
0.62630996	6884.6013
0.62850030	6871.8732
0.63069064	6868.9150
0.63288098	6877.0863
0.63507132	6902.6152
0.63726166	6930.9465
0.63945200	6948.9811
0.64164234	6971.7664
0.64383268	7002.2067
0.64602303	7046.3035
0.64821337	7103.6076
0.65040371	7153.0331
0.65259405	7200.9296
0.65478439	7250.7640
0.65697473	7300.1767
0.65916507	7353.2166
0.66135541	7404.7732
0.66354575	7461.8773
0.66573609	7507.0460
0.66792643	7563.4638
0.67011677	7621.8253
0.67230711	7692.1199
0.67449746	7760.8888
0.67668780	7813.8218
0.67887814	7866.8639
0.68106848	7940.9494
0.68325882	8008.7149
0.68544916	8070.8660
0.68763950	8122.0768
0.68982984	8192.3688
0.69202018	8267.0810
0.69421052	8333.6482
0.69640086	8402.5600
0.69859120	8466.1773
0.70078155	8542.3647
0.70297189	8611.4770
0.70516223	8682.2579
0.70735257	8746.4916
0.70954291	8809.8768
0.71173325	8879.9948
0.71392359	8947.9353
0.71611393	9003.8573
0.71830427	9061.3422
0.72049461	9119.5116
0.72268495	9186.4430
0.72487529	9261.0510
0.72706563	9319.2631
0.72925598	9364.3351
0.73144632	9405.9429
0.73363666	9443.3307
0.73582700	9482.5998
0.73801734	9523.7644
0.74020768	9571.2294
0.74239802	9620.8454
0.74458836	9656.7869
0.74677870	9700.1896
0.74896904	9729.8031
0.75115938	9763.7997
0.75334972	9786.6701
0.75554006	9816.4261
0.75773041	9835.7711
0.75992075	9851.6030
0.76211109	9869.8187
0.76430143	9885.2664
0.76649177	9893.2478
0.76868211	9892.7469
0.77087245	9893.5000
0.77306279	9902.3895
0.77525313	9895.4645
0.77744347	9877.0364
0.77963381	9855.5637
0.78182415	9839.0263
0.78401450	9825.3371
0.78620484	9808.3372
0.78839518	9791.0623
0.79058552	9783.2467
0.79277586	9754.9314
0.79496620	9728.7513
0.79715654	9697.2961
0.79934688	9669.0490
0.80153722	9632.4069
0.80372756	9597.2197
0.80591790	9565.6656
0.80810824	9537.6419
0.81029858	9504.3769
0.81248893	9473.3641
0.81467927	9442.2656
0.81686961	9410.1027
0.81905995	9373.3975
0.82125029	9326.3920
0.82344063	9283.4124
0.82563097	9240.2160
0.82782131	9202.1311
0.83001165	9167.8010
0.83220199	9132.2017
0.83439233	9091.2067
0.83658267	9051.6714
0.83877301	9009.3754
0.84096336	8976.0668
0.84315370	8940.6955
0.84534404	8909.1421
0.84753438	8883.1537
0.84972472	8855.5771
0.85191506	8832.7221
0.85410540	8797.8541
0.85629574	8762.4920
0.85848608	8723.7659
0.86067642	8696.1190
0.86286676	8668.9620
0.86505710	8639.3211
0.86724745	8624.1011
0.86943779	8604.4252
0.87162813	8596.5686
0.87381847	8575.9472
0.87600881	8559.3966
0.87819915	8542.6657
0.88038949	8525.4139
0.88257983	8504.2918
0.88477017	8494.5389
0.88696051	8479.9261
0.88915085	8467.2156
0.89134119	8440.0674
0.89353153	8420.4086
0.89572188	8405.7761
0.89791222	8396.4764
0.90010256	8394.8329
0.90229290	8390.0357
0.90448324	8383.2158
0.90667358	8377.4908
0.90886392	8367.9067
0.91105426	8357.1059
0.91324460	8348.9163
0.91543494	8347.7883
0.91762528	8351.4935
0.91981562	8349.2506
0.92200597	8343.1502
0.92419631	8339.0635
0.92638665	8340.8238
0.92857699	8346.2311
0.93076733	8348.3867
0.93295767	8348.4274
0.93514801	8354.6629
0.93733835	8355.0670
0.93952869	8367.5527
0.94171903	8360.5646
0.94390937	8367.4780
0.94609971	8369.2014
0.94829005	8375.3934
0.95048040	8379.4828
0.95267074	8385.4893
0.95486108	8394.7679
0.95705142	8407.9342
0.95924176	8426.4435
0.96143210	8435.9207
0.96362244	8436.7020
0.96581278	8443.2433
0.96800312	8442.8491
0.97019346	8455.1253
0.97238380	8477.3716
0.97457414	8492.1034
0.97676448	8503.3094
0.97895483	8509.7027
0.98114517	8510.5743
0.98333551	8526.3964
0.98552585	8540.8993
0.98771619	8565.3629
0.98990653	8577.2629
0.99209687	8596.3468
0.99428721	8614.3931
0.99647755	8618.6512
0.99866789	8625.8523
1.0008582	8637.1470
1.0030486	8652.6800
1.0052389	8669.3834
1.0074293	8687.4296
1.0096196	8712.8585
1.0118099	8740.5329
1.0140003	8761.6091
1.0161906	8785.1363
1.0183810	8802.2993
1.0205713	8828.2735
1.0227616	8847.1438
1.0249520	8862.0820
1.0271423	8881.9306
1.0293327	8900.3551
1.0315230	8916.7227
1.0337133	8931.5786
1.0359037	8952.2339
1.0380940	8979.0877
1.0402844	9001.2862
1.0424747	9025.1435
1.0446650	9048.4881
1.0468554	9071.5292
1.0490457	9096.0982
1.0512361	9121.4666
1.0534264	9143.0995
1.0556168	9168.4544
1.0578071	9183.1517
1.0599974	9197.5306
1.0621878	9213.7094
1.0643781	9234.6342
1.0665685	9248.2493
1.0687588	9270.0727
1.0709491	9291.5123
1.0731395	9320.3219
1.0753298	9336.9175
1.0775202	9357.1721
1.0797105	9374.7357
1.0819008	9408.5784
1.0840912	9439.2906
1.0862815	9477.9757
1.0884719	9518.0343
1.0906622	9545.4391
1.0928525	9575.0789
1.0950429	9599.2161
1.0972332	9626.9321
1.0994236	9654.8054
1.1016139	9668.5934
1.1038043	9685.1127
1.1059946	9702.3012
1.1081849	9725.5150
1.1103753	9748.4711
1.1125656	9771.1795
1.1147560	9791.4748
1.1169463	9815.8723
1.1191366	9845.7203
1.1213270	9875.8277
1.1235173	9906.9674
1.1257077	9924.5431
1.1278980	9946.8669
1.1300883	9965.0714
1.1322787	9987.5776
1.1344690	10014.365
1.1366594	10048.545
1.1388497	10079.846
1.1410400	10106.772
1.1432304	10130.861
1.1454207	10152.638
1.1476111	10185.059
1.1498014	10211.361
1.1519917	10243.656
1.1541821	10268.314
1.1563724	10288.052
1.1585628	10308.224
1.1607531	10332.694
1.1629435	10368.831
1.1651338	10409.619
1.1673241	10448.648
1.1695145	10474.007
1.1717048	10499.439
1.1738952	10525.637
1.1760855	10554.681
1.1782758	10584.184
1.1804662	10609.307
1.1826565	10634.569
1.1848469	10665.573
1.1870372	10693.556
1.1892275	10726.943
1.1914179	10749.756
1.1936082	10777.065
1.1957986	10802.488
1.1979889	10832.623
1.2001792	10859.578
1.2023696	10889.692
1.2045599	10925.124
1.2067503	10967.515
1.2089406	11009.345
1.2111309	11043.721
1.2133213	11081.643
1.2155116	11112.160
1.2177020	11149.580
1.2198923	11185.510
1.2220827	11218.479
1.2242730	11247.992
1.2264633	11275.746
1.2286537	11305.775
1.2308440	11332.977
1.2330344	11361.312
1.2352247	11391.963
1.2374150	11414.946
1.2396054	11442.679
1.2417957	11464.231
1.2439861	11502.147
1.2461764	11523.842
1.2483667	11558.014
1.2505571	11582.888
1.2527474	11616.714
1.2549378	11654.032
1.2571281	11680.421
1.2593184	11713.028
1.2615088	11737.557
1.2636991	11769.984
1.2658895	11806.191
1.2680798	11842.186
1.2702702	11887.808
1.2724605	11921.004
1.2746508	11957.657
1.2768412	11982.667
1.2790315	12017.811
1.2812219	12052.194
1.2834122	12087.235
1.2856025	12118.652
1.2877929	12156.124
1.2899832	12186.119
1.2921736	12219.801
1.2943639	12255.854
1.2965542	12299.640
1.2987446	12341.767
1.3009349	12384.285
1.3031253	12414.469
1.3053156	12446.953
1.3075059	12476.323
1.3096963	12513.445
1.3118866	12550.627
1.3140770	12587.743
1.3162673	12620.015
1.3184576	12660.411
1.3206480	12707.676
1.3228383	12752.608
1.3250287	12795.502
1.3272190	12833.692
1.3294094	12875.422
1.3315997	12917.583
1.3337900	12953.330
1.3359804	13001.110
1.3381707	13047.217
1.3403611	13095.544
1.3425514	13142.477
1.3447417	13184.896
1.3469321	13233.260
1.3491224	13270.632
1.3513128	13311.293
1.3535031	13353.525
1.3556934	13395.491
1.3578838	13439.152
1.3600741	13483.291
1.3622645	13532.602
1.3644548	13578.516
1.3666451	13625.135
1.3688355	13668.553
1.3710258	13716.600
1.3732162	13762.771
1.3754065	13814.017
1.3775968	13863.203
1.3797872	13914.038
1.3819775	13957.265
1.3841679	14004.835
1.3863582	14048.438
1.3885486	14106.493
1.3907389	14155.446
1.3929292	14212.593
1.3951196	14269.426
1.3973099	14324.298
1.3995003	14381.307
1.4016906	14432.056
1.4038809	14480.124
1.4060713	14533.981
1.4082616	14584.818
1.4104520	14644.210
1.4126423	14709.419
1.4148326	14763.942
1.4170230	14825.814
1.4192133	14880.564
1.4214037	14940.929
1.4235940	14999.936
1.4257843	15053.682
1.4279747	15106.336
1.4301650	15162.248
1.4323554	15221.551
1.4345457	15283.217
1.4367361	15345.379
1.4389264	15409.786
1.4411167	15469.860
1.4433071	15539.702
1.4454974	15604.268
1.4476878	15652.322
1.4498781	15706.280
1.4520684	15763.079
1.4542588	15830.028
1.4564491	15897.049
1.4586395	15955.775
1.4608298	16025.336
1.4630201	16083.763
1.4652105	16154.473
1.4674008	16213.533
1.4695912	16268.580
1.4717815	16335.906
1.4739718	16411.680
1.4761622	16496.333
1.4783525	16563.867
1.4805429	16631.565
1.4827332	16706.579
1.4849235	16785.526
1.4871139	16852.248
1.4893042	16903.499
1.4914946	16962.937
1.4936849	17033.943
1.4958753	17111.648
1.4980656	17192.596
1.5002559	17259.044
1.5024463	17338.820
1.5046366	17415.155
1.5068270	17498.786
1.5090173	17580.995
1.5112076	17656.768
1.5133980	17730.661
1.5155883	17803.917
1.5177787	17877.585
1.5199690	17943.584
1.5221593	18014.362
1.5243497	18092.257
1.5265400	18163.944
1.5287304	18240.685
1.5309207	18319.567
1.5331110	18411.586
1.5353014	18499.184
1.5374917	18575.388
1.5396821	18649.233
1.5418724	18725.126
1.5440627	18813.856
1.5462531	18894.330
1.5484434	18975.114
1.5506338	19048.993
1.5528241	19124.422
1.5550145	19199.742
1.5572048	19282.266
1.5593951	19367.667
1.5615855	19449.423
1.5637758	19531.970
1.5659662	19618.859
1.5681565	19707.493
1.5703468	19799.694
1.5725372	19886.287
1.5747275	19976.402
1.5769179	20056.148
1.5791082	20143.812
1.5812985	20226.655
1.5834889	20303.785
1.5856792	20376.738
1.5878696	20450.609
1.5900599	20525.759
1.5922502	20597.782
1.5944406	20668.798
1.5966309	20747.149
1.5988213	20828.085
1.6010116	20917.833
1.6032020	21002.039
1.6053923	21092.781
1.6075826	21174.217
1.6097730	21250.979
1.6119633	21337.398
1.6141537	21410.576
1.6163440	21497.616
1.6185343	21565.282
1.6207247	21642.309
1.6229150	21717.727
1.6251054	21793.396
1.6272957	21878.446
1.6294860	21948.450
1.6316764	22023.084
1.6338667	22100.412
1.6360571	22179.397
1.6382474	22270.127
1.6404377	22339.435
1.6426281	22413.984
1.6448184	22490.778
1.6470088	22568.014
1.6491991	22652.738
1.6513894	22712.773
1.6535798	22789.057
1.6557701	22850.755
1.6579605	22924.488
1.6601508	22989.156
1.6623412	23055.081
1.6645315	23129.433
1.6667218	23194.256
1.6689122	23260.169
1.6711025	23328.371
1.6732929	23401.240
1.6754832	23469.546
1.6776735	23531.247
1.6798639	23594.582
1.6820542	23660.586
1.6842446	23730.361
1.6864349	23802.702
1.6886252	23874.932
1.6908156	23945.790
1.6930059	24010.237
1.6951963	24070.589
1.6973866	24123.543
1.6995769	24180.377
1.7017673	24228.183
1.7039576	24282.033
1.7061480	24332.310
1.7083383	24386.262
1.7105286	24436.850
1.7127190	24479.508
1.7149093	24523.286
1.7170997	24566.191
1.7192900	24614.913
1.7214804	24667.308
1.7236707	24706.864
1.7258610	24757.596
1.7280514	24793.728
1.7302417	24849.491
1.7324321	24894.326
1.7346224	24933.317
1.7368127	24975.579
1.7390031	25016.600
1.7411934	25067.653
1.7433838	25108.839
1.7455741	25146.712
1.7477644	25178.151
1.7499548	25205.237
1.7521451	25238.572
1.7543355	25266.072
1.7565258	25287.586
1.7587161	25319.132
1.7609065	25343.313
1.7630968	25386.353
1.7652872	25421.678
1.7674775	25455.372
1.7696679	25486.663
1.7718582	25515.044
1.7740485	25535.086
1.7762389	25545.574
1.7784292	25555.442
1.7806196	25562.365
1.7828099	25579.212
1.7850002	25595.298
1.7871906	25610.300
1.7893809	25625.848
1.7915713	25641.666
1.7937616	25656.361
1.7959519	25666.529
1.7981423	25676.517
1.8003326	25685.357
1.8025230	25690.462
1.8047133	25700.448
1.8069036	25703.406
1.8090940	25703.356
1.8112843	25711.961
1.8134747	25717.102
1.8156650	25719.421
1.8178553	25727.476
1.8200457	25731.956
1.8222360	25733.263
1.8244264	25730.420
1.8266167	25723.929
1.8288071	25726.821
1.8309974	25719.836
1.8331877	25719.834
1.8353781	25705.795
1.8375684	25696.856
1.8397588	25681.296
1.8419491	25664.083
1.8441394	25647.961
1.8463298	25629.188
1.8485201	25610.693
1.8507105	25596.264
1.8529008	25586.183
1.8550911	25584.661
1.8572815	25572.853
1.8594718	25565.552
1.8616622	25544.512
1.8638525	25534.001
1.8660428	25520.632
1.8682332	25505.359
1.8704235	25485.802
1.8726139	25464.249
1.8748042	25440.255
1.8769945	25419.576
1.8791849	25397.499
1.8813752	25372.304
1.8835656	25344.565
1.8857559	25323.709
1.8879463	25302.046
1.8901366	25278.922
1.8923269	25249.673
1.8945173	25223.097
1.8967076	25192.787
1.8988980	25162.450
1.9010883	25137.947
1.9032786	25112.222
1.9054690	25092.801
1.9076593	25068.948
1.9098497	25035.879
1.9120400	25006.542
1.9142303	24966.500
1.9164207	24932.632
1.9186110	24892.555
1.9208014	24856.989
1.9229917	24832.772
1.9251820	24798.507
1.9273724	24767.104
1.9295627	24725.968
1.9317531	24695.868
1.9339434	24666.065
1.9361338	24630.439
1.9383241	24600.364
1.9405144	24559.006
1.9427048	24527.921
1.9448951	24493.942
1.9470855	24460.297
1.9492758	24424.960
1.9514661	24385.727
1.9536565	24357.455
1.9558468	24324.583
1.9580372	24294.898
1.9602275	24266.156
1.9624178	24228.689
1.9646082	24185.938
1.9667985	24141.270
1.9689889	24100.833
1.9711792	24062.832
1.9733695	24020.082
1.9755599	23986.342
1.9777502	23948.895
1.9799406	23924.000
1.9821309	23895.326
1.9843212	23860.108
1.9865116	23818.242
1.9887019	23766.030
1.9908923	23730.629
1.9930826	23683.771
1.9952730	23642.226
1.9974633	23598.014
1.9996536	23554.785
2.0018440	23517.591
2.0040343	23476.543
2.0062247	23448.748
2.0084150	23414.501
2.0106053	23376.944
2.0127957	23334.074
2.0149860	23288.850
2.0171764	23244.121
2.0193667	23198.587
2.0215570	23156.448
2.0237474	23106.048
2.0259377	23067.924
2.0281281	23028.578
2.0303184	22986.243
2.0325087	22949.514
2.0346991	22910.056
2.0368894	22872.888
2.0390798	22838.101
2.0412701	22795.470
2.0434604	22756.721
2.0456508	22702.373
2.0478411	22655.724
2.0500315	22609.986
2.0522218	22568.258
2.0544122	22523.870
2.0566025	22482.457
2.0587928	22440.837
2.0609832	22397.611
2.0631735	22353.226
2.0653639	22306.795
2.0675542	22259.554
2.0697445	22216.655
2.0719349	22169.983
2.0741252	22121.926
2.0763156	22077.396
2.0785059	22036.953
2.0806962	22006.939
2.0828866	21965.676
2.0850769	21924.635
2.0872673	21875.536
2.0894576	21824.620
2.0916479	21780.133
2.0938383	21732.354
2.0960286	21692.967
2.0982190	21643.162
2.1004093	21600.541
2.1025997	21560.791
2.1047900	21517.029
2.1069803	21480.089
2.1091707	21429.913
2.1113610	21389.278
2.1135514	21342.866
2.1157417	21302.538
2.1179320	21267.383
2.1201224	21222.238
2.1223127	21178.293
2.1245031	21133.569
2.1266934	21089.584
2.1288837	21054.339
2.1310741	21011.350
2.1332644	20974.661
2.1354548	20929.265
2.1376451	20884.743
2.1398354	20841.807
2.1420258	20789.776
2.1442161	20750.968
2.1464065	20706.804
2.1485968	20670.489
2.1507871	20626.335
2.1529775	20579.889
2.1551678	20537.059
2.1573582	20489.075
2.1595485	20456.652
2.1617389	20416.166
2.1639292	20374.635
2.1661195	20331.220
2.1683099	20288.620
2.1705002	20250.866
2.1726906	20209.629
2.1748809	20175.335
2.1770712	20133.980
2.1792616	20092.735
2.1814519	20049.736
2.1836423	20008.867
2.1858326	19969.915
2.1880229	19925.539
2.1902133	19873.432
2.1924036	19824.413
2.1945940	19779.472
2.1967843	19743.766
2.1989746	19696.968
2.2011650	19652.530
2.2033553	19612.856
2.2055457	19577.048
2.2077360	19536.273
2.2099263	19493.320
2.2121167	19450.453
2.2143070	19401.407
2.2164974	19356.396
2.2186877	19314.324
2.2208781	19271.409
2.2230684	19230.752
2.2252587	19188.534
2.2274491	19147.028
2.2296394	19113.159
2.2318298	19070.746
2.2340201	19032.229
2.2362104	18988.208
2.2384008	18945.206
2.2405911	18907.295
2.2427815	18871.250
2.2449718	18828.391
2.2471621	18787.446
2.2493525	18751.482
2.2515428	18712.945
2.2537332	18669.545
2.2559235	18626.853
2.2581138	18583.548
2.2603042	18540.279
2.2624945	18497.959
2.2646849	18456.736
2.2668752	18413.584
2.2690656	18368.636
2.2712559	18327.451
2.2734462	18283.989
2.2756366	18243.439
2.2778269	18201.402
2.2800173	18161.757
2.2822076	18118.591
2.2843979	18075.039
2.2865883	18042.223
2.2887786	18013.371
2.2909690	17985.384
2.2931593	17946.901
2.2953496	17898.224
2.2975400	17851.596
2.2997303	17802.830
2.3019207	17761.385
2.3041110	17726.087
2.3063013	17695.383
2.3084917	17664.334
2.3106820	17620.334
2.3128724	17579.105
2.3150627	17530.320
2.3172530	17488.670
2.3194434	17445.565
2.3216337	17409.170
2.3238241	17377.827
2.3260144	17341.719
2.3282048	17303.611
2.3303951	17255.641
2.3325854	17213.013
2.3347758	17169.528
2.3369661	17131.610
2.3391565	17094.105
2.3413468	17059.930
2.3435371	17018.608
2.3457275	16974.161
2.3479178	16925.027
2.3501082	16884.138
2.3522985	16842.554
2.3544888	16803.492
2.3566792	16767.506
2.3588695	16728.671
2.3610599	16691.953
2.3632502	16649.840
2.3654405	16607.632
2.3676309	16566.803
2.3698212	16530.128
2.3720116	16487.867
2.3742019	16450.483
2.3763922	16412.067
2.3785826	16378.865
2.3807729	16335.932
2.3829633	16300.311
2.3851536	16259.741
2.3873440	16219.911
2.3895343	16176.389
2.3917246	16140.126
2.3939150	16101.027
2.3961053	16068.886
2.3982957	16042.212
2.4004860	16016.118
2.4026763	15988.902
2.4048667	15958.187
2.4070570	15923.306
2.4092474	15890.388
2.4114377	15855.627
2.4136280	15817.854
2.4158184	15778.400
2.4180087	15739.690
2.4201991	15701.604
2.4223894	15657.566
2.4245797	15622.743
2.4267701	15590.909
2.4289604	15554.387
2.4311508	15514.934
2.4333411	15467.640
2.4355315	15428.386
2.4377218	15390.496
2.4399121	15360.192
2.4421025	15321.234
2.4442928	15286.092
2.4464832	15250.428
2.4486735	15220.454
2.4508638	15184.842
2.4530542	15154.377
2.4552445	15119.100
2.4574349	15079.871
2.4596252	15044.898
2.4618155	15007.855
2.4640059	14972.942
2.4661962	14938.074
2.4683866	14904.050
2.4705769	14871.451
2.4727672	14832.873
2.4749576	14800.339
2.4771479	14765.648
2.4793383	14728.850
2.4815286	14691.121
2.4837189	14652.036
2.4859093	14620.199
2.4880996	14584.612
2.4902900	14550.672
2.4924803	14514.332
2.4946707	14479.470
2.4968610	14446.891
2.4990513	14410.999
2.5012417	14381.340
2.5034320	14350.147
2.5056224	14321.728
2.5078127	14288.529
2.5100030	14257.234
2.5121934	14221.847
2.5143837	14182.869
2.5165741	14144.500
2.5187644	14109.110
2.5209547	14074.744
2.5231451	14042.207
2.5253354	14007.663
2.5275258	13974.478
2.5297161	13932.029
2.5319064	13898.380
2.5340968	13863.993
2.5362871	13838.601
2.5384775	13809.764
2.5406678	13780.729
2.5428582	13748.298
2.5450485	13714.205
2.5472388	13681.664
2.5494292	13646.560
2.5516195	13615.658
2.5538099	13587.139
2.5560002	13555.165
2.5581905	13517.119
2.5603809	13481.914
2.5625712	13446.276
2.5647616	13419.294
2.5669519	13387.616
2.5691422	13350.232
2.5713326	13318.091
2.5735229	13284.317
2.5757133	13259.524
2.5779036	13229.683
2.5800939	13196.838
2.5822843	13161.751
2.5844746	13125.884
2.5866650	13095.629
2.5888553	13061.255
2.5910456	13030.449
2.5932360	12992.733
2.5954263	12959.396
2.5976167	12931.092
2.5998070	12907.872
2.6019974	12878.170
2.6041877	12850.640
2.6063780	12827.723
2.6085684	12798.130
2.6107587	12761.754
2.6129491	12725.742
2.6151394	12688.615
2.6173297	12658.691
2.6195201	12630.224
2.6217104	12603.758
2.6239008	12579.023
2.6260911	12553.934
2.6282814	12528.099
2.6304718	12497.066
2.6326621	12464.905
2.6348525	12435.009
2.6370428	12404.426
2.6392331	12377.253
2.6414235	12344.722
2.6436138	12309.105
2.6458042	12266.812
2.6479945	12235.623
2.6501848	12202.936
2.6523752	12176.072
2.6545655	12141.811
2.6567559	12109.768
2.6589462	12075.422
2.6611366	12041.731
2.6633269	12016.730
2.6655172	11992.763
2.6677076	11968.691
2.6698979	11937.181
2.6720883	11909.208
2.6742786	11874.152
2.6764689	11844.181
2.6786593	11814.225
2.6808496	11785.329
2.6830400	11761.990
2.6852303	11733.223
2.6874206	11709.491
2.6896110	11681.343
2.6918013	11653.323
2.6939917	11621.037
2.6961820	11587.023
2.6983723	11562.129
2.7005627	11531.927
2.7027530	11506.279
2.7049434	11481.144
2.7071337	11459.279
2.7093241	11432.478
2.7115144	11400.232
2.7137047	11370.200
2.7158951	11346.428
2.7180854	11323.732
2.7202758	11303.024
2.7224661	11281.106
2.7246564	11259.961
2.7268468	11249.598
2.7290371	11250.530
2.7312275	11262.704
2.7334178	11281.921
2.7356081	11313.902
2.7377985	11340.013
2.7399888	11362.180
2.7421792	11361.758
2.7443695	11358.161
2.7465598	11336.517
2.7487502	11312.971
2.7509405	11282.651
2.7531309	11251.529
2.7553212	11218.793
2.7575115	11180.851
2.7597019	11143.281
2.7618922	11103.767
2.7640826	11056.074
2.7662729	10996.610
2.7684633	10926.453
2.7706536	10849.063
2.7728439	10774.390
2.7750343	10706.112
2.7772246	10649.348
2.7794150	10605.280
2.7816053	10569.533
2.7837956	10537.218
2.7859860	10508.416
2.7881763	10481.257
2.7903667	10457.497
2.7925570	10429.077
2.7947473	10402.496
2.7969377	10377.572
2.7991280	10355.220
2.8013184	10332.827
2.8035087	10310.435
2.8056990	10288.109
2.8078894	10261.365
2.8100797	10238.262
2.8122701	10215.216
2.8144604	10187.126
2.8166507	10165.410
2.8188411	10143.904
2.8210314	10129.787
2.8232218	10111.017
2.8254121	10093.427
2.8276025	10069.566
2.8297928	10043.241
2.8319831	10016.198
2.8341735	9984.8804
2.8363638	9961.5619
2.8385542	9938.7998
2.8407445	9916.8228
2.8429348	9896.0517
2.8451252	9875.8604
2.8473155	9856.3492
2.8495059	9831.9903
2.8516962	9808.6638
2.8538865	9787.8348
2.8560769	9765.8759
2.8582672	9746.1906
2.8604576	9722.7517
2.8626479	9707.5294
2.8648382	9687.9478
2.8670286	9667.5446
2.8692189	9647.3182
2.8714093	9621.8510
2.8735996	9603.7513
2.8757900	9584.2296
2.8779803	9567.0392
2.8801706	9546.6389
2.8823610	9523.7598
2.8845513	9504.9107
2.8867417	9486.1325
2.8889320	9466.5014
2.8911223	9442.8901
2.8933127	9422.3236
2.8955030	9403.8824
2.8976934	9385.2708
2.8998837	9366.5547
2.9020740	9345.6597
2.9042644	9329.1940
2.9064547	9314.3789
2.9086451	9302.8650
2.9108354	9286.8218
2.9130257	9267.9479
2.9152161	9251.5773
2.9174064	9235.9474
2.9195968	9222.8155
2.9217871	9203.6867
2.9239774	9179.3923
2.9261678	9159.3537
2.9283581	9137.8065
2.9305485	9125.3446
2.9327388	9110.4249
2.9349292	9096.4331
2.9371195	9083.0294
2.9393098	9069.1752
2.9415002	9056.9630
2.9436905	9043.7044
2.9458809	9022.3874
2.9480712	9000.8705
2.9502615	8983.2681
2.9524519	8966.5049
2.9546422	8957.3094
2.9568326	8944.3201
2.9590229	8933.9708
2.9612132	8915.8705
2.9634036	8904.1844
2.9655939	8889.9627
2.9677843	8873.6641
2.9699746	8854.3316
2.9721649	8840.3046
2.9743553	8824.9172
2.9765456	8808.5023
2.9787360	8787.8251
2.9809263	8771.8238
2.9831166	8765.8648
2.9853070	8757.3696
2.9874973	8747.9090
2.9896877	8737.3807
2.9918780	8724.8946
2.9940684	8708.6908
2.9962587	8693.6181
2.9984490	8678.7386
3.0006394	8667.2558
3.0028297	8658.4360
3.0050201	8651.5320
3.0072104	8647.5490
3.0094007	8649.5148
3.0115911	8652.0090
3.0137814	8660.8584
3.0159718	8665.2985
3.0181621	8661.3321
3.0203524	8644.1159
3.0225428	8628.3194
3.0247331	8605.4734
3.0269235	8584.6513
3.0291138	8569.2505
3.0313041	8554.1770
3.0334945	8538.9369
3.0356848	8527.6817
3.0378752	8518.8686
3.0400655	8519.3697
3.0422559	8511.1209
3.0444462	8500.5964
3.0466365	8483.0410
3.0488269	8465.5768
3.0510172	8449.1874
3.0532076	8435.5504
3.0553979	8427.2911
3.0575882	8421.3025
3.0597786	8415.2656
3.0619689	8409.6697
3.0641593	8406.2801
3.0663496	8405.3947
3.0685399	8403.8204
3.0707303	8400.1593
3.0729206	8389.0517
3.0751110	8373.9938
3.0773013	8358.3404
3.0794916	8341.7556
3.0816820	8331.7479
3.0838723	8322.2146
3.0860627	8314.7684
3.0882530	8307.8370
3.0904433	8303.5549
3.0926337	8292.7687
3.0948240	8278.0072
3.0970144	8263.6735
3.0992047	8247.5184
3.1013951	8227.0272
3.1035854	8210.1483
3.1057757	8195.8480
3.1079661	8187.7320
3.1101564	8179.3729
3.1123468	8164.8740
3.1145371	8149.4967
3.1167274	8137.6958
3.1189178	8129.7950
3.1211081	8122.8582
3.1232985	8115.6963
3.1254888	8113.7553
3.1276791	8106.4030
3.1298695	8103.2108
3.1320598	8096.0525
3.1342502	8094.2803
3.1364405	8089.8719
3.1386308	8086.2386
3.1408212	8079.4123
3.1430115	8075.6371
3.1452019	8071.5012
3.1473922	8066.9402
3.1495825	8058.5542
3.1517729	8052.1277
3.1539632	8041.7106
3.1561536	8031.0577
3.1583439	8026.6914
3.1605343	8026.4027
3.1627246	8026.3228
3.1649149	8023.0345
3.1671053	8021.8582
3.1692956	8022.4867
3.1714860	8024.5737
3.1736763	8026.8900
3.1758666	8022.0691
3.1780570	8021.3486
3.1802473	8016.7024
3.1824377	8008.3169
3.1846280	7997.8691
3.1868183	7991.9948
3.1890087	7987.4771
3.1911990	7983.7972
3.1933894	7978.7507
3.1955797	7975.1820
3.1977700	7968.4450
3.1999604	7969.5890
3.2021507	7966.4622
3.2043411	7966.0569
3.2065314	7966.1483
3.2087218	7962.0273
3.2109121	7957.3106
3.2131024	7949.1083
3.2152928	7947.1298
3.2174831	7946.7682
3.2196735	7950.3815
3.2218638	7950.1961
3.2240541	7946.6092
3.2262445	7943.8727
3.2284348	7943.2679
3.2306252	7937.4852
3.2328155	7935.8827
3.2350058	7929.7824
3.2371962	7931.3469
3.2393865	7930.7917
3.2415769	7929.7404
3.2437672	7934.7913
3.2459575	7934.3566
3.2481479	7936.3099
3.2503382	7931.4478
3.2525286	7931.5863
3.2547189	7930.1260
3.2569092	7927.3435
3.2590996	7931.0336
3.2612899	7932.4533
3.2634803	7931.8147
3.2656706	7931.7529
3.2678610	7930.4552
3.2700513	7934.0281
3.2722416	7930.9833
3.2744320	7931.1625
3.2766223	7934.2748
3.2788127	7932.8443
3.2810030	7934.7861
3.2831933	7932.0338
3.2853837	7932.2983
3.2875740	7932.3500
3.2897644	7936.0965
3.2919547	7935.2793
3.2941450	7934.0987
3.2963354	7935.7564
3.2985257	7942.5438
3.3007161	7946.7765
3.3029064	7949.6935
3.3050967	7950.1788
3.3072871	7955.9278
3.3094774	7959.9128
3.3116678	7966.7802
3.3138581	7968.2026
3.3160484	7969.7351
3.3182388	7975.6506
3.3204291	7980.7844
3.3226195	7985.7808
3.3248098	7987.0175
3.3270002	7992.7505
3.3291905	7994.9709
3.3313808	7996.0116
3.3335712	7995.8027
3.3357615	7997.0137
3.3379519	8001.9987
3.3401422	8003.6881
3.3423325	8008.2088
3.3445229	8010.4993
3.3467132	8010.2478
3.3489036	8014.5823
3.3510939	8016.9448
3.3532842	8019.3320
3.3554746	8021.6317
3.3576649	8023.1363
3.3598553	8029.8541
3.3620456	8034.2266
3.3642359	8039.3467
3.3664263	8042.7794
3.3686166	8044.2138
3.3708070	8049.8980
3.3729973	8052.0749
3.3751877	8054.2865
3.3773780	8053.4529
3.3795683	8060.1957
3.3817587	8068.0198
3.3839490	8074.6482
3.3861394	8079.3367
3.3883297	8080.2401
3.3905200	8082.2826
3.3927104	8087.2116
3.3949007	8094.6922
3.3970911	8105.7932
3.3992814	8118.7457
3.4014717	8130.1074
3.4036621	8137.6304
3.4058524	8142.2866
3.4080428	8149.5743
3.4102331	8150.5382
3.4124234	8153.5381
3.4146138	8155.2991
3.4168041	8161.5313
3.4189945	8172.6381
3.4211848	8178.0527
3.4233751	8188.1680
3.4255655	8194.9185
3.4277558	8205.4393
3.4299462	8214.9874
3.4321365	8221.5095
3.4343269	8231.3146
3.4365172	8236.0554
3.4387075	8241.9897
3.4408979	8251.9957
3.4430882	8259.5918
3.4452786	8266.6371
3.4474689	8270.0801
3.4496592	8279.3491
3.4518496	8288.4412
3.4540399	8301.0927
3.4562303	8311.6034
3.4584206	8321.4113
3.4606109	8324.0625
3.4628013	8331.5605
3.4649916	8336.8030
3.4671820	8347.6815
3.4693723	8357.2158
3.4715626	8366.6948
3.4737530	8374.1136
3.4759433	8384.4885
3.4781337	8394.6547
3.4803240	8406.8400
3.4825143	8417.8404
3.4847047	8423.3743
3.4868950	8427.3351
3.4890854	8433.4729
3.4912757	8438.7591
3.4934661	8448.0799
3.4956564	8456.0448
3.4978467	8465.6662
3.5000371	8475.3138
3.5022274	8488.7916
3.5044178	8503.4647
3.5066081	8519.1115
3.5087984	8526.3253
3.5109888	8534.1006
3.5131791	8539.2751
3.5153695	8552.4715
3.5175598	8562.8023
3.5197501	8572.6621
3.5219405	8579.4746
3.5241308	8590.4492
3.5263212	8600.1762
3.5285115	8609.6924
3.5307018	8616.2312
3.5328922	8628.9363
3.5350825	8640.6076
3.5372729	8656.9641
3.5394632	8670.0546
3.5416536	8682.9253
3.5438439	8695.8578
3.5460342	8703.1800
3.5482246	8715.1295
3.5504149	8725.0761
3.5526053	8737.8723
3.5547956	8745.3569
3.5569859	8752.9478
3.5591763	8765.0968
3.5613666	8777.0528
3.5635570	8786.5362
3.5657473	8796.1540
3.5679376	8808.8962
3.5701280	8824.3867
3.5723183	8839.9128
3.5745087	8859.1882
3.5766990	8883.8575
3.5788893	8908.9156
3.5810797	8936.6170
3.5832700	8966.3939
3.5854604	8992.0265
3.5876507	9013.3307
3.5898410	9029.3818
3.5920314	9047.2345
3.5942217	9056.3426
3.5964121	9069.3878
3.5986024	9075.6627
3.6007928	9087.9394
3.6029831	9098.1453
3.6051734	9110.4599
3.6073638	9125.9918
3.6095541	9139.8512
3.6117445	9150.9575
3.6139348	9149.6446
3.6161251	9149.1018
3.6183155	9141.6853
3.6205058	9136.1811
3.6226962	9127.2552
3.6248865	9124.8767
3.6270768	9127.3302
3.6292672	9131.7784
3.6314575	9141.3656
3.6336479	9150.9576
3.6358382	9166.5821
3.6380285	9181.2850
3.6402189	9194.3492
3.6424092	9201.4228
3.6445996	9208.0782
3.6467899	9217.1066
3.6489802	9230.1727
3.6511706	9241.6768
3.6533609	9252.6300
3.6555513	9265.7924
3.6577416	9278.9080
3.6599320	9293.3903
3.6621223	9307.4673
3.6643126	9320.0210
3.6665030	9328.6996
3.6686933	9342.1049
3.6708837	9355.4972
3.6730740	9369.3359
3.6752643	9378.8152
3.6774547	9390.6465
3.6796450	9397.6564
3.6818354	9407.3194
3.6840257	9415.6858
3.6862160	9426.9355
3.6884064	9439.0630
3.6905967	9451.5507
3.6927871	9465.4442
3.6949774	9480.7847
3.6971677	9493.6183
3.6993581	9504.2456
3.7015484	9515.7173
3.7037388	9524.8077
3.7059291	9540.6445
3.7081195	9551.9926
3.7103098	9566.6403
3.7125001	9580.0590
3.7146905	9585.8290
3.7168808	9596.8329
3.7190712	9606.4549
3.7212615	9616.0139
3.7234518	9620.8411
3.7256422	9629.4904
3.7278325	9640.6668
3.7300229	9656.8615
3.7322132	9669.9521
3.7344035	9681.3377
3.7365939	9693.5185
3.7387842	9706.3850
3.7409746	9718.3612
3.7431649	9727.9222
3.7453552	9739.8147
3.7475456	9753.1006
3.7497359	9765.3225
3.7519263	9781.0853
3.7541166	9792.3807
3.7563069	9804.9641
3.7584973	9816.0947
3.7606876	9830.2601
3.7628780	9838.8419
3.7650683	9847.7141
3.7672587	9855.7218
3.7694490	9867.9952
3.7716393	9882.6259
3.7738297	9891.8302
3.7760200	9901.0550
3.7782104	9910.8033
3.7804007	9918.3853
3.7825910	9927.4286
3.7847814	9935.5096
3.7869717	9942.1260
3.7891621	9950.3958
3.7913524	9962.6607
3.7935427	9976.3221
3.7957331	9991.9372
3.7979234	10003.079
3.8001138	10010.942
3.8023041	10016.745
3.8044944	10020.018
3.8066848	10021.629
3.8088751	10025.493
3.8110655	10037.936
3.8132558	10053.307
3.8154461	10069.338
3.8176365	10080.042
3.8198268	10090.709
3.8220172	10098.926
3.8242075	10108.145
3.8263979	10113.217
3.8285882	10120.301
3.8307785	10124.986
3.8329689	10134.293
3.8351592	10143.254
3.8373496	10152.852
3.8395399	10161.079
3.8417302	10168.219
3.8439206	10171.664
3.8461109	10181.289
3.8483013	10188.569
3.8504916	10195.255
3.8526819	10207.670
3.8548723	10217.734
3.8570626	10234.520
3.8592530	10246.512
3.8614433	10258.368
3.8636336	10276.609
3.8658240	10296.517
3.8680143	10325.356
3.8702047	10353.388
3.8723950	10389.177
3.8745854	10422.364
3.8767757	10453.118
3.8789660	10478.322
3.8811564	10493.924
3.8833467	10506.838
3.8855371	10511.872
3.8877274	10516.008
3.8899177	10523.227
3.8921081	10531.259
3.8942984	10540.374
3.8964888	10546.647
3.8986791	10550.871
3.9008694	10550.521
3.9030598	10540.227
3.9052501	10526.317
3.9074405	10504.707
3.9096308	10481.369
3.9118211	10463.245
3.9140115	10444.656
3.9162018	10435.098
3.9183922	10427.364
3.9205825	10424.038
3.9227728	10421.503
3.9249632	10421.360
3.9271535	10420.329
3.9293439	10419.113
3.9315342	10422.320
3.9337246	10428.884
3.9359149	10437.155
3.9381052	10439.273
3.9402956	10442.386
3.9424859	10442.838
3.9446763	10441.450
3.9468666	10438.800
3.9490569	10434.460
3.9512473	10437.973
3.9534376	10441.656
3.9556280	10443.654
3.9578183	10446.548
3.9600086	10449.516
3.9621990	10451.509
3.9643893	10448.293
3.9665797	10448.186
3.9687700	10451.119
3.9709603	10453.961
3.9731507	10459.721
3.9753410	10462.381
3.9775314	10466.613
3.9797217	10470.697
3.9819120	10474.997
3.9841024	10471.770
3.9862927	10474.854
3.9884831	10475.672
3.9906734	10477.317
3.9928638	10475.437
3.9950541	10477.587
3.9972444	10479.407
3.9994348	10483.171
4.0016251	10486.250
4.0038155	10486.370
4.0060058	10489.550
4.0081961	10492.215
4.0103865	10495.122
4.0125768	10492.512
4.0147672	10486.638
4.0169575	10486.205
4.0191478	10484.523
4.0213382	10486.023
4.0235285	10485.999
4.0257189	10491.503
4.0279092	10499.059
4.0300995	10510.760
4.0322899	10521.873
4.0344802	10531.680
4.0366706	10541.451
4.0388609	10545.233
4.0410513	10550.298
4.0432416	10554.147
4.0454319	10562.453
4.0476223	10574.324
4.0498126	10591.511
4.0520030	10609.284
4.0541933	10626.387
4.0563836	10647.786
4.0585740	10661.885
4.0607643	10663.334
4.0629547	10653.800
4.0651450	10645.530
4.0673353	10636.225
4.0695257	10629.282
4.0717160	10622.607
4.0739064	10618.902
4.0760967	10615.433
4.0782870	10614.163
4.0804774	10611.570
4.0826677	10604.607
4.0848581	10592.465
4.0870484	10574.429
4.0892387	10555.966
4.0914291	10535.456
4.0936194	10516.441
4.0958098	10495.863
4.0980001	10490.052
4.1001905	10487.956
4.1023808	10483.397
4.1045711	10474.425
4.1067615	10463.839
4.1089518	10456.403
4.1111422	10449.206
4.1133325	10438.465
4.1155228	10430.856
4.1177132	10423.388
4.1199035	10417.458
4.1220939	10409.307
4.1242842	10400.192
4.1264745	10389.593
4.1286649	10375.075
4.1308552	10359.785
4.1330456	10344.229
4.1352359	10334.007
4.1374262	10328.475
4.1396166	10323.539
4.1418069	10315.959
4.1439973	10303.760
4.1461876	10294.406
4.1483779	10290.043
4.1505683	10291.149
4.1527586	10291.291
4.1549490	10288.072
4.1571393	10285.680
4.1593297	10275.645
4.1615200	10267.896
4.1637103	10261.894
4.1659007	10258.678
4.1680910	10252.946
4.1702814	10247.021
4.1724717	10235.028
4.1746620	10225.454
4.1768524	10213.712
4.1790427	10204.958
4.1812331	10195.457
4.1834234	10181.303
4.1856137	10171.997
4.1878041	10159.062
4.1899944	10151.224
4.1921848	10142.444
4.1943751	10132.591
4.1965654	10129.827
4.1987558	10122.230
4.2009461	10114.881
4.2031365	10108.059
4.2053268	10099.299
4.2075172	10090.011
4.2097075	10081.995
4.2118978	10075.813
4.2140882	10067.441
4.2162785	10061.114
4.2184689	10055.279
4.2206592	10049.083
4.2228495	10041.439
4.2250399	10031.513
4.2272302	10024.408
4.2294206	10015.439
4.2316109	10009.134
4.2338012	10004.889
4.2359916	9999.2380
4.2381819	9992.5570
4.2403723	9986.0253
4.2425626	9978.9610
4.2447529	9974.3088
4.2469433	9968.6185
4.2491336	9965.3391
4.2513240	9960.3019
4.2535143	9949.1194
4.2557046	9937.1438
4.2578950	9926.2925
4.2600853	9910.0017
4.2622757	9897.7750
4.2644660	9885.0164
4.2666564	9877.4612
4.2688467	9871.3484
4.2710370	9860.5918
4.2732274	9843.4879
4.2754177	9831.9528
4.2776081	9821.2406
4.2797984	9813.6986
4.2819887	9804.5595
4.2841791	9793.4669
4.2863694	9786.5718
4.2885598	9776.2792
4.2907501	9761.5354
4.2929404	9748.9956
4.2951308	9733.6657
4.2973211	9723.2132
4.2995115	9713.2639
4.3017018	9705.0719
4.3038921	9696.1581
4.3060825	9684.2938
4.3082728	9675.8141
4.3104632	9663.1047
4.3126535	9655.9125
4.3148438	9647.4980
4.3170342	9639.0589
4.3192245	9628.7554
4.3214149	9620.6781
4.3236052	9610.5267
4.3257956	9599.7098
4.3279859	9585.7711
4.3301762	9571.1178
4.3323666	9561.6802
4.3345569	9551.7663
4.3367473	9544.8412
4.3389376	9535.1030
4.3411279	9529.5849
4.3433183	9520.2988
4.3455086	9512.0746
4.3476990	9498.9432
4.3498893	9487.1311
4.3520796	9478.6368
4.3542700	9473.1041
4.3564603	9472.8420
4.3586507	9473.3320
4.3608410	9480.1265
4.3630313	9497.2237
4.3652217	9527.8520
4.3674120	9575.9989
4.3696024	9632.4040
4.3717927	9694.0533
4.3739831	9747.8555
4.3761734	9786.7960
4.3783637	9805.0518
4.3805541	9804.8977
4.3827444	9793.7418
[truncated: 3,000 more rows]
