# Supplementary material for: Mechanochemically-induced glass formation from two-dimensional hybrid organic–inorganic perovskites
Source: Chem Sci. 2024 Apr 19;15(19):7198–205. doi: 10.1039/d4sc00905c (PMC11095504; doi:10.1039/d4sc00905c)
Supplement: SC-015-D4SC00905C-s002 [file SC-015-D4SC00905C-s002.zip › XRD_data_and_TOPAS_input_file/012310.xy]

0.0042531738	0.0000000
0.0064435146	0.0000000
0.0086338554	0.0000000
0.010824196	0.0000000
0.013014537	0.0000000
0.015204878	0.0000000
0.017395219	0.0000000
0.019585559	0.0000000
0.021775900	0.0000000
0.023966241	0.0000000
0.026156582	0.0000000
0.028346922	0.0000000
0.030537263	0.0000000
0.032727604	0.0000000
0.034917945	0.0000000
0.037108286	0.0000000
0.039298626	0.0000000
0.041488967	0.0000000
0.043679308	0.0000000
0.045869649	0.0000000
0.048059990	0.0000000
0.050250330	0.0000000
0.052440671	0.0000000
0.054631012	0.0000000
0.056821353	0.0000000
0.059011694	0.0000000
0.061202034	0.0000000
0.063392375	0.0000000
0.065582716	0.0000000
0.067773057	0.0000000
0.069963398	0.0000000
0.072153738	0.0000000
0.074344079	0.0000000
0.076534420	0.0000000
0.078724761	0.0000000
0.080915101	0.0000000
0.083105442	0.0000000
0.085295783	0.0000000
0.087486124	0.0000000
0.089676465	0.0000000
0.091866805	0.0000000
0.094057146	0.0000000
0.096247487	0.0000000
0.098437828	0.0000000
0.10062817	0.0000000
0.10281851	0.0000000
0.10500885	0.0000000
0.10719919	0.0000000
0.10938953	0.0000000
0.11157987	0.0000000
0.11377021	0.0000000
0.11596055	0.0000000
0.11815089	0.0000000
0.12034124	0.0000000
0.12253158	0.0000000
0.12472192	0.0000000
0.12691226	0.0000000
0.12910260	0.0000000
0.13129294	0.0000000
0.13348328	0.0000000
0.13567362	0.0000000
0.13786396	0.0000000
0.14005430	0.0000000
0.14224464	0.0000000
0.14443498	0.0000000
0.14662533	0.0000000
0.14881567	0.0000000
0.15100601	0.0000000
0.15319635	0.0000000
0.15538669	0.0000000
0.15757703	0.0000000
0.15976737	0.0000000
0.16195771	0.0000000
0.16414805	0.0000000
0.16633839	0.0000000
0.16852873	0.0000000
0.17071907	0.0000000
0.17290941	0.0000000
0.17509976	0.0000000
0.17729010	0.0000000
0.17948044	0.0000000
0.18167078	0.0000000
0.18386112	0.0000000
0.18605146	0.0000000
0.18824180	0.0000000
0.19043214	0.0000000
0.19262248	0.0000000
0.19481282	0.0000000
0.19700316	0.0000000
0.19919350	0.0000000
0.20138384	0.0000000
0.20357419	0.0000000
0.20576453	0.0000000
0.20795487	0.0000000
0.21014521	0.0000000
0.21233555	0.0000000
0.21452589	0.0000000
0.21671623	0.0000000
0.21890657	0.0000000
0.22109691	0.0000000
0.22328725	0.0000000
0.22547759	0.0000000
0.22766793	0.0000000
0.22985828	0.0000000
0.23204862	0.0000000
0.23423896	0.0000000
0.23642930	0.0000000
0.23861964	0.0000000
0.24080998	0.0000000
0.24300032	0.0000000
0.24519066	0.0000000
0.24738100	0.0000000
0.24957134	0.0000000
0.25176168	0.0000000
0.25395202	0.0000000
0.25614236	0.0000000
0.25833271	0.0000000
0.26052305	0.0000000
0.26271339	0.0000000
0.26490373	0.0000000
0.26709407	0.0000000
0.26928441	0.0000000
0.27147475	0.0000000
0.27366509	0.0000000
0.27585543	0.0000000
0.27804577	0.0000000
0.28023611	0.0000000
0.28242645	0.0000000
0.28461679	0.0000000
0.28680714	0.0000000
0.28899748	0.0000000
0.29118782	0.0000000
0.29337816	0.0000000
0.29556850	0.0000000
0.29775884	0.0000000
0.29994918	0.0000000
0.30213952	0.0000000
0.30432986	0.0000000
0.30652020	0.0000000
0.30871054	0.0000000
0.31090088	0.0000000
0.31309123	0.0000000
0.31528157	0.0000000
0.31747191	0.0000000
0.31966225	0.0000000
0.32185259	0.0000000
0.32404293	0.0000000
0.32623327	0.0000000
0.32842361	0.0000000
0.33061395	0.0000000
0.33280429	0.0000000
0.33499463	0.0000000
0.33718497	0.0000000
0.33937531	0.0000000
0.34156566	0.0000000
0.34375600	0.0000000
0.34594634	0.0000000
0.34813668	0.0000000
0.35032702	0.0000000
0.35251736	0.0000000
0.35470770	0.0000000
0.35689804	0.0000000
0.35908838	0.0000000
0.36127872	0.0000000
0.36346906	0.0000000
0.36565940	0.0000000
0.36784975	0.0000000
0.37004009	0.0000000
0.37223043	0.0000000
0.37442077	0.0000000
0.37661111	0.0000000
0.37880145	0.0000000
0.38099179	0.0000000
0.38318213	0.0000000
0.38537247	0.0000000
0.38756281	0.0000000
0.38975315	0.0000000
0.39194349	0.0000000
0.39413383	0.0000000
0.39632418	0.0000000
0.39851452	0.0000000
0.40070486	0.0000000
0.40289520	0.0000000
0.40508554	0.0000000
0.40727588	0.0000000
0.40946622	0.0000000
0.41165656	0.0000000
0.41384690	0.0000000
0.41603724	0.0000000
0.41822758	0.0000000
0.42041792	0.0000000
0.42260826	0.0000000
0.42479861	0.0000000
0.42698895	0.0000000
0.42917929	0.0000000
0.43136963	0.0000000
0.43355997	0.0000000
0.43575031	0.0000000
0.43794065	0.0000000
0.44013099	0.0000000
0.44232133	0.0000000
0.44451167	0.0000000
0.44670201	0.0000000
0.44889235	0.0000000
0.45108270	0.0000000
0.45327304	0.0000000
0.45546338	0.0000000
0.45765372	0.0000000
0.45984406	0.0000000
0.46203440	0.0000000
0.46422474	0.0000000
0.46641508	0.0000000
0.46860542	0.0000000
0.47079576	0.0000000
0.47298610	0.0000000
0.47517644	0.0000000
0.47736678	0.0000000
0.47955713	0.0000000
0.48174747	0.0000000
0.48393781	0.0000000
0.48612815	0.0000000
0.48831849	0.0000000
0.49050883	0.0000000
0.49269917	0.0000000
0.49488951	0.0000000
0.49707985	0.0000000
0.49927019	4821.6519
0.50146053	4908.5585
0.50365087	4907.5653
0.50584121	4930.2607
0.50803156	4970.3675
0.51022190	5009.9635
0.51241224	5054.8590
0.51460258	5091.0881
0.51679292	5111.0969
0.51898326	5141.1979
0.52117360	5158.0888
0.52336394	5187.9717
0.52555428	5233.9466
0.52774462	5273.4002
0.52993496	5313.0204
0.53212530	5337.4091
0.53431565	5371.5304
0.53650599	5380.4150
0.53869633	5389.5216
0.54088667	5426.3610
0.54307701	5458.5324
0.54526735	5495.3755
0.54745769	5524.7284
0.54964803	5558.6632
0.55183837	5581.1994
0.55402871	5593.8533
0.55621905	5607.9214
0.55840939	5622.8711
0.56059973	5631.0267
0.56279008	5626.6051
0.56498042	5620.7510
0.56717076	5627.3320
0.56936110	5642.6030
0.57155144	5680.6018
0.57374178	5722.8081
0.57593212	5757.6610
0.57812246	5795.7798
0.58031280	5830.6039
0.58250314	5871.0366
0.58469348	5919.4199
0.58688382	5970.9508
0.58907416	6028.9548
0.59126451	6085.0484
0.59345485	6155.0533
0.59564519	6236.4307
0.59783553	6312.5746
0.60002587	6378.6199
0.60221621	6442.9259
0.60440655	6514.0712
0.60659689	6576.0694
0.60878723	6644.0208
0.61097757	6703.0995
0.61316791	6752.9362
0.61535825	6804.6693
0.61754860	6827.6943
0.61973894	6841.2058
0.62192928	6845.3088
0.62411962	6851.9640
0.62630996	6863.1980
0.62850030	6859.1700
0.63069064	6858.6411
0.63288098	6869.0225
0.63507132	6898.9027
0.63726166	6928.7500
0.63945200	6949.3567
0.64164234	6973.9018
0.64383268	7007.4970
0.64602303	7056.7628
0.64821337	7111.0705
0.65040371	7157.9804
0.65259405	7206.1996
0.65478439	7251.2547
0.65697473	7290.8770
0.65916507	7342.8536
0.66135541	7399.5686
0.66354575	7465.4827
0.66573609	7515.0409
0.66792643	7572.3302
0.67011677	7640.8716
0.67230711	7710.6129
0.67449746	7772.9474
0.67668780	7825.4259
0.67887814	7865.7439
0.68106848	7927.9318
0.68325882	7990.9141
0.68544916	8048.5845
0.68763950	8107.4638
0.68982984	8177.3551
0.69202018	8258.1259
0.69421052	8332.6724
0.69640086	8402.4024
0.69859120	8460.5927
0.70078155	8528.3166
0.70297189	8595.4525
0.70516223	8663.6461
0.70735257	8731.9507
0.70954291	8808.0663
0.71173325	8878.0110
0.71392359	8944.8751
0.71611393	8998.3644
0.71830427	9060.7825
0.72049461	9114.0126
0.72268495	9175.0130
0.72487529	9241.9885
0.72706563	9300.4300
0.72925598	9353.5096
0.73144632	9395.9650
0.73363666	9442.3251
0.73582700	9493.4448
0.73801734	9537.0121
0.74020768	9579.4592
0.74239802	9623.3108
0.74458836	9660.4891
0.74677870	9699.1284
0.74896904	9729.1307
0.75115938	9763.8470
0.75334972	9788.9159
0.75554006	9815.7484
0.75773041	9839.4553
0.75992075	9862.6346
0.76211109	9877.9644
0.76430143	9889.1834
0.76649177	9889.8956
0.76868211	9892.1818
0.77087245	9891.2666
0.77306279	9904.5237
0.77525313	9899.3244
0.77744347	9885.2730
0.77963381	9869.2086
0.78182415	9852.6438
0.78401450	9836.1240
0.78620484	9813.3144
0.78839518	9791.0379
0.79058552	9772.8668
0.79277586	9746.1303
0.79496620	9714.4779
0.79715654	9686.4343
0.79934688	9652.2426
0.80153722	9617.7095
0.80372756	9586.3660
0.80591790	9559.6986
0.80810824	9526.1445
0.81029858	9486.8809
0.81248893	9447.2261
0.81467927	9422.5028
0.81686961	9389.5480
0.81905995	9365.8599
0.82125029	9328.6217
0.82344063	9295.5997
0.82563097	9254.3850
0.82782131	9212.6893
0.83001165	9166.4701
0.83220199	9112.3730
0.83439233	9067.3400
0.83658267	9026.9454
0.83877301	8986.2787
0.84096336	8949.7958
0.84315370	8913.4224
0.84534404	8880.9140
0.84753438	8855.6336
0.84972472	8834.2371
0.85191506	8808.5677
0.85410540	8779.1793
0.85629574	8747.4595
0.85848608	8712.9511
0.86067642	8691.6665
0.86286676	8666.8849
0.86505710	8635.5809
0.86724745	8606.0065
0.86943779	8576.4853
0.87162813	8555.1809
0.87381847	8530.1670
0.87600881	8511.8535
0.87819915	8499.5555
0.88038949	8483.7868
0.88257983	8468.7123
0.88477017	8459.4780
0.88696051	8449.6481
0.88915085	8436.6713
0.89134119	8417.8054
0.89353153	8397.0830
0.89572188	8390.7489
0.89791222	8376.7054
0.90010256	8377.1402
0.90229290	8373.5677
0.90448324	8368.2789
0.90667358	8363.4437
0.90886392	8344.7886
0.91105426	8342.9431
0.91324460	8336.6385
0.91543494	8341.8368
0.91762528	8343.6591
0.91981562	8340.6858
0.92200597	8334.3019
0.92419631	8326.9479
0.92638665	8329.8081
0.92857699	8331.8172
0.93076733	8330.7803
0.93295767	8329.9129
0.93514801	8330.0187
0.93733835	8333.3609
0.93952869	8339.3102
0.94171903	8342.1616
0.94390937	8351.6299
0.94609971	8356.7522
0.94829005	8360.8065
0.95048040	8366.4871
0.95267074	8371.7734
0.95486108	8382.2617
0.95705142	8389.7414
0.95924176	8406.3520
0.96143210	8417.4125
0.96362244	8420.3912
0.96581278	8424.1087
0.96800312	8418.3135
0.97019346	8422.8142
0.97238380	8444.2651
0.97457414	8460.2638
0.97676448	8476.0741
0.97895483	8490.9682
0.98114517	8504.4667
0.98333551	8516.8567
0.98552585	8521.9001
0.98771619	8538.9187
0.98990653	8555.2211
0.99209687	8576.2743
0.99428721	8591.9092
0.99647755	8600.0303
0.99866789	8608.9278
1.0008582	8627.0197
1.0030486	8642.3140
1.0052389	8656.8259
1.0074293	8670.8626
1.0096196	8692.5187
1.0118099	8716.3391
1.0140003	8731.3055
1.0161906	8751.4337
1.0183810	8771.4905
1.0205713	8794.6466
1.0227616	8815.1109
1.0249520	8830.9896
1.0271423	8857.3881
1.0293327	8870.4046
1.0315230	8884.0620
1.0337133	8896.3469
1.0359037	8917.1766
1.0380940	8941.9842
1.0402844	8958.4466
1.0424747	8977.7464
1.0446650	9003.2566
1.0468554	9027.9959
1.0490457	9058.0913
1.0512361	9083.5148
1.0534264	9102.5170
1.0556168	9121.2260
1.0578071	9130.2239
1.0599974	9144.3687
1.0621878	9158.4955
1.0643781	9180.7821
1.0665685	9193.6517
1.0687588	9222.2397
1.0709491	9247.2817
1.0731395	9281.1423
1.0753298	9307.8865
1.0775202	9329.9244
1.0797105	9346.4328
1.0819008	9371.6798
1.0840912	9389.4193
1.0862815	9414.4406
1.0884719	9447.7680
1.0906622	9477.3915
1.0928525	9512.7306
1.0950429	9538.9611
1.0972332	9568.5690
1.0994236	9591.9780
1.1016139	9608.3131
1.1038043	9630.3076
1.1059946	9649.2023
1.1081849	9678.9161
1.1103753	9700.6721
1.1125656	9725.3828
1.1147560	9752.0143
1.1169463	9780.6430
1.1191366	9814.3031
1.1213270	9848.0937
1.1235173	9875.2607
1.1257077	9897.8108
1.1278980	9925.9326
1.1300883	9953.5325
1.1322787	9983.0992
1.1344690	10009.041
1.1366594	10034.633
1.1388497	10060.396
1.1410400	10085.029
1.1432304	10108.795
1.1454207	10133.035
1.1476111	10163.593
1.1498014	10187.443
1.1519917	10213.733
1.1541821	10230.789
1.1563724	10249.106
1.1585628	10270.741
1.1607531	10296.617
1.1629435	10330.596
1.1651338	10368.231
1.1673241	10408.921
1.1695145	10437.183
1.1717048	10459.713
1.1738952	10485.495
1.1760855	10508.247
1.1782758	10539.366
1.1804662	10566.185
1.1826565	10591.236
1.1848469	10624.183
1.1870372	10656.007
1.1892275	10692.071
1.1914179	10713.729
1.1936082	10747.231
1.1957986	10775.377
1.1979889	10806.614
1.2001792	10829.737
1.2023696	10862.060
1.2045599	10899.205
1.2067503	10943.957
1.2089406	10983.793
1.2111309	11015.866
1.2133213	11044.663
1.2155116	11069.604
1.2177020	11102.807
1.2198923	11132.743
1.2220827	11160.796
1.2242730	11188.151
1.2264633	11224.414
1.2286537	11265.308
1.2308440	11297.398
1.2330344	11322.675
1.2352247	11348.584
1.2374150	11375.289
1.2396054	11399.163
1.2417957	11426.070
1.2439861	11457.328
1.2461764	11484.636
1.2483667	11522.611
1.2505571	11550.866
1.2527474	11581.924
1.2549378	11614.842
1.2571281	11645.139
1.2593184	11677.548
1.2615088	11698.867
1.2636991	11732.166
1.2658895	11765.062
1.2680798	11802.611
1.2702702	11852.844
1.2724605	11886.750
1.2746508	11920.271
1.2768412	11943.240
1.2790315	11977.697
1.2812219	12013.387
1.2834122	12040.228
1.2856025	12075.710
1.2877929	12110.434
1.2899832	12148.896
1.2921736	12182.569
1.2943639	12219.457
1.2965542	12260.760
1.2987446	12293.911
1.3009349	12328.796
1.3031253	12357.743
1.3053156	12385.834
1.3075059	12414.300
1.3096963	12448.064
1.3118866	12487.270
1.3140770	12530.101
1.3162673	12565.206
1.3184576	12608.342
1.3206480	12655.284
1.3228383	12704.971
1.3250287	12749.944
1.3272190	12789.961
1.3294094	12829.586
1.3315997	12873.665
1.3337900	12914.192
1.3359804	12958.488
1.3381707	13002.852
1.3403611	13047.831
1.3425514	13091.390
1.3447417	13136.532
1.3469321	13184.195
1.3491224	13225.573
1.3513128	13268.061
1.3535031	13310.847
1.3556934	13360.106
1.3578838	13406.148
1.3600741	13449.177
1.3622645	13500.217
1.3644548	13543.829
1.3666451	13591.092
1.3688355	13633.606
1.3710258	13675.596
1.3732162	13714.578
1.3754065	13756.296
1.3775968	13803.725
1.3797872	13845.445
1.3819775	13890.319
1.3841679	13936.631
1.3863582	13993.369
1.3885486	14053.829
1.3907389	14111.754
1.3929292	14164.696
1.3951196	14215.656
1.3973099	14268.434
1.3995003	14321.633
1.4016906	14372.266
1.4038809	14419.821
1.4060713	14473.116
1.4082616	14526.174
1.4104520	14582.800
1.4126423	14650.716
1.4148326	14708.827
1.4170230	14771.552
1.4192133	14821.379
1.4214037	14879.912
1.4235940	14938.293
1.4257843	14990.992
1.4279747	15055.819
1.4301650	15113.784
1.4323554	15170.869
1.4345457	15225.942
1.4367361	15283.358
1.4389264	15342.048
1.4411167	15394.937
1.4433071	15452.528
1.4454974	15516.562
1.4476878	15578.919
1.4498781	15648.926
1.4520684	15712.968
1.4542588	15786.388
1.4564491	15850.839
1.4586395	15915.428
1.4608298	15981.165
1.4630201	16042.184
1.4652105	16109.132
1.4674008	16167.339
1.4695912	16224.745
1.4717815	16289.362
1.4739718	16352.833
1.4761622	16427.016
1.4783525	16490.327
1.4805429	16559.721
1.4827332	16636.613
1.4849235	16710.887
1.4871139	16786.438
1.4893042	16852.074
1.4914946	16923.211
1.4936849	16998.062
1.4958753	17071.059
1.4980656	17150.655
1.5002559	17215.579
1.5024463	17292.188
1.5046366	17362.559
1.5068270	17436.733
1.5090173	17513.327
1.5112076	17583.915
1.5133980	17660.412
1.5155883	17729.494
1.5177787	17803.652
1.5199690	17874.471
1.5221593	17947.501
1.5243497	18028.901
1.5265400	18105.853
1.5287304	18180.682
1.5309207	18261.223
1.5331110	18346.325
1.5353014	18437.605
1.5374917	18517.355
1.5396821	18597.238
1.5418724	18669.639
1.5440627	18745.540
1.5462531	18822.585
1.5484434	18895.744
1.5506338	18972.584
1.5528241	19050.893
1.5550145	19134.035
1.5572048	19218.181
1.5593951	19301.849
1.5615855	19378.854
1.5637758	19453.697
1.5659662	19528.160
1.5681565	19613.569
1.5703468	19703.882
1.5725372	19794.249
1.5747275	19892.957
1.5769179	19971.878
1.5791082	20063.788
1.5812985	20145.204
1.5834889	20221.019
1.5856792	20297.442
1.5878696	20366.459
1.5900599	20447.179
1.5922502	20529.330
1.5944406	20607.426
1.5966309	20691.347
1.5988213	20772.902
1.6010116	20860.490
1.6032020	20941.254
1.6053923	21030.541
1.6075826	21110.315
1.6097730	21184.151
1.6119633	21263.794
1.6141537	21339.612
1.6163440	21418.259
1.6185343	21488.851
1.6207247	21564.023
1.6229150	21643.287
1.6251054	21717.159
1.6272957	21799.636
1.6294860	21870.847
1.6316764	21940.273
1.6338667	22024.440
1.6360571	22106.431
1.6382474	22199.710
1.6404377	22271.335
1.6426281	22341.934
1.6448184	22409.527
1.6470088	22471.667
1.6491991	22549.601
1.6513894	22611.684
1.6535798	22696.540
1.6557701	22767.603
1.6579605	22844.539
1.6601508	22912.541
1.6623412	22984.871
1.6645315	23063.226
1.6667218	23135.335
1.6689122	23209.137
1.6711025	23285.359
1.6732929	23357.812
1.6754832	23422.404
1.6776735	23475.941
1.6798639	23526.553
1.6820542	23582.042
1.6842446	23640.746
1.6864349	23705.499
1.6886252	23770.310
1.6908156	23834.718
1.6930059	23889.994
1.6951963	23947.035
1.6973866	24000.165
1.6995769	24067.044
1.7017673	24124.093
1.7039576	24189.953
1.7061480	24242.404
1.7083383	24302.546
1.7105286	24357.599
1.7127190	24407.965
1.7149093	24454.368
1.7170997	24502.959
1.7192900	24553.556
1.7214804	24605.597
1.7236707	24646.742
1.7258610	24694.695
1.7280514	24734.941
1.7302417	24783.230
1.7324321	24821.517
1.7346224	24853.365
1.7368127	24892.732
1.7390031	24933.330
1.7411934	24983.460
1.7433838	25023.328
1.7455741	25055.189
1.7477644	25090.988
1.7499548	25119.064
1.7521451	25155.439
1.7543355	25187.522
1.7565258	25215.798
1.7587161	25242.740
1.7609065	25254.910
1.7630968	25276.661
1.7652872	25296.788
1.7674775	25324.621
1.7696679	25348.813
1.7718582	25374.113
1.7740485	25393.833
1.7762389	25412.571
1.7784292	25424.981
1.7806196	25442.480
1.7828099	25463.373
1.7850002	25487.459
1.7871906	25507.618
1.7893809	25514.915
1.7915713	25530.308
1.7937616	25541.152
1.7959519	25551.308
1.7981423	25551.083
1.8003326	25566.070
1.8025230	25575.665
1.8047133	25587.319
1.8069036	25601.724
1.8090940	25611.479
1.8112843	25623.501
1.8134747	25625.197
1.8156650	25620.562
1.8178553	25614.801
1.8200457	25610.865
1.8222360	25612.834
1.8244264	25612.711
1.8266167	25611.856
1.8288071	25615.995
1.8309974	25612.365
1.8331877	25614.498
1.8353781	25604.901
1.8375684	25597.893
1.8397588	25588.296
1.8419491	25578.314
1.8441394	25571.626
1.8463298	25546.051
1.8485201	25518.870
1.8507105	25496.507
1.8529008	25484.151
1.8550911	25485.922
1.8572815	25477.040
1.8594718	25467.544
1.8616622	25443.459
1.8638525	25432.022
1.8660428	25415.513
1.8682332	25399.697
1.8704235	25376.524
1.8726139	25354.832
1.8748042	25332.745
1.8769945	25309.262
1.8791849	25287.742
1.8813752	25263.542
1.8835656	25241.356
1.8857559	25221.545
1.8879463	25192.976
1.8901366	25171.739
1.8923269	25144.363
1.8945173	25117.751
1.8967076	25083.451
1.8988980	25064.726
1.9010883	25041.991
1.9032786	25017.304
1.9054690	24990.293
1.9076593	24963.972
1.9098497	24938.168
1.9120400	24911.035
1.9142303	24876.512
1.9164207	24838.220
1.9186110	24801.856
1.9208014	24763.657
1.9229917	24737.954
1.9251820	24708.310
1.9273724	24687.392
1.9295627	24655.610
1.9317531	24628.537
1.9339434	24597.644
1.9361338	24555.548
1.9383241	24517.319
1.9405144	24465.523
1.9427048	24425.146
1.9448951	24389.566
1.9470855	24358.408
1.9492758	24336.337
1.9514661	24305.521
1.9536565	24275.587
1.9558468	24238.779
1.9580372	24198.213
1.9602275	24160.976
1.9624178	24119.058
1.9646082	24080.590
1.9667985	24035.987
1.9689889	24000.508
1.9711792	23959.404
1.9733695	23917.195
1.9755599	23881.662
1.9777502	23846.800
1.9799406	23820.547
1.9821309	23788.290
1.9843212	23749.278
1.9865116	23708.118
1.9887019	23655.807
1.9908923	23626.163
1.9930826	23584.278
1.9952730	23547.321
1.9974633	23509.106
1.9996536	23465.748
2.0018440	23430.734
2.0040343	23387.274
2.0062247	23357.134
2.0084150	23320.628
2.0106053	23281.171
2.0127957	23241.706
2.0149860	23193.213
2.0171764	23151.206
2.0193667	23113.776
2.0215570	23069.072
2.0237474	23031.031
2.0259377	22995.115
2.0281281	22958.193
2.0303184	22914.458
2.0325087	22874.579
2.0346991	22833.326
2.0368894	22789.915
2.0390798	22748.965
2.0412701	22706.196
2.0434604	22668.571
2.0456508	22621.846
2.0478411	22576.087
2.0500315	22533.201
2.0522218	22490.863
2.0544122	22445.052
2.0566025	22399.792
2.0587928	22351.036
2.0609832	22301.079
2.0631735	22247.589
2.0653639	22202.131
2.0675542	22159.111
2.0697445	22119.604
2.0719349	22079.714
2.0741252	22037.774
2.0763156	21996.055
2.0785059	21953.461
2.0806962	21917.907
2.0828866	21871.748
2.0850769	21838.466
2.0872673	21799.636
2.0894576	21758.307
2.0916479	21716.598
2.0938383	21661.610
2.0960286	21622.038
2.0982190	21569.199
2.1004093	21528.246
2.1025997	21482.478
2.1047900	21439.063
2.1069803	21398.462
2.1091707	21348.699
2.1113610	21305.092
2.1135514	21259.743
2.1157417	21214.217
2.1179320	21175.731
2.1201224	21129.196
2.1223127	21086.598
2.1245031	21040.262
2.1266934	20997.968
2.1288837	20959.866
2.1310741	20918.451
2.1332644	20882.383
2.1354548	20843.667
2.1376451	20805.992
2.1398354	20765.460
2.1420258	20723.989
2.1442161	20685.021
2.1464065	20644.038
2.1485968	20609.009
2.1507871	20562.766
2.1529775	20514.440
2.1551678	20469.846
2.1573582	20412.165
2.1595485	20368.881
2.1617389	20327.505
2.1639292	20290.156
2.1661195	20251.690
2.1683099	20205.537
2.1705002	20167.923
2.1726906	20126.119
2.1748809	20085.401
2.1770712	20044.350
2.1792616	19996.111
2.1814519	19956.574
2.1836423	19910.698
2.1858326	19876.478
2.1880229	19834.620
2.1902133	19787.888
2.1924036	19751.893
2.1945940	19714.077
2.1967843	19675.346
2.1989746	19631.955
2.2011650	19589.266
2.2033553	19552.331
2.2055457	19512.010
2.2077360	19466.671
2.2099263	19419.396
2.2121167	19370.864
2.2143070	19324.292
2.2164974	19286.533
2.2186877	19252.049
2.2208781	19211.575
2.2230684	19173.570
2.2252587	19128.509
2.2274491	19080.505
2.2296394	19043.174
2.2318298	18999.686
2.2340201	18965.071
2.2362104	18922.703
2.2384008	18882.826
2.2405911	18845.060
2.2427815	18800.958
2.2449718	18758.161
2.2471621	18711.245
2.2493525	18672.822
2.2515428	18630.677
2.2537332	18592.195
2.2559235	18555.588
2.2581138	18505.873
2.2603042	18458.803
2.2624945	18416.384
2.2646849	18384.868
2.2668752	18354.088
2.2690656	18315.411
2.2712559	18274.247
2.2734462	18227.003
2.2756366	18187.520
2.2778269	18144.853
2.2800173	18108.925
2.2822076	18068.958
2.2843979	18024.218
2.2865883	17993.741
2.2887786	17955.182
2.2909690	17920.857
2.2931593	17873.958
2.2953496	17832.485
2.2975400	17792.130
2.2997303	17746.299
2.3019207	17703.826
2.3041110	17668.226
2.3063013	17632.067
2.3084917	17599.547
2.3106820	17551.958
2.3128724	17510.984
2.3150627	17465.981
2.3172530	17430.625
2.3194434	17386.196
2.3216337	17345.771
2.3238241	17308.483
2.3260144	17271.709
2.3282048	17227.221
2.3303951	17180.644
2.3325854	17136.202
2.3347758	17097.733
2.3369661	17055.577
2.3391565	17019.977
2.3413468	16984.008
2.3435371	16945.972
2.3457275	16905.180
2.3479178	16859.672
2.3501082	16825.387
2.3522985	16787.105
2.3544888	16751.946
2.3566792	16709.260
2.3588695	16667.517
2.3610599	16625.850
2.3632502	16580.189
2.3654405	16541.272
2.3676309	16503.815
2.3698212	16469.833
2.3720116	16431.720
2.3742019	16388.388
2.3763922	16345.943
2.3785826	16306.287
2.3807729	16265.619
2.3829633	16233.159
2.3851536	16201.683
2.3873440	16167.025
2.3895343	16130.090
2.3917246	16095.335
2.3939150	16060.048
2.3961053	16025.763
2.3982957	15992.093
2.4004860	15958.425
2.4026763	15924.992
2.4048667	15894.420
2.4070570	15858.703
2.4092474	15824.760
2.4114377	15786.395
2.4136280	15744.458
2.4158184	15701.007
2.4180087	15660.358
2.4201991	15627.453
2.4223894	15591.954
2.4245797	15562.421
2.4267701	15532.372
2.4289604	15499.862
2.4311508	15465.646
2.4333411	15426.055
2.4355315	15387.127
2.4377218	15349.632
2.4399121	15309.372
2.4421025	15265.521
2.4442928	15220.998
2.4464832	15185.550
2.4486735	15156.135
2.4508638	15125.958
2.4530542	15096.871
2.4552445	15056.899
2.4574349	15015.199
2.4596252	14975.391
2.4618155	14944.551
2.4640059	14919.771
2.4661962	14891.091
2.4683866	14865.847
2.4705769	14834.951
2.4727672	14805.694
2.4749576	14770.874
2.4771479	14731.104
2.4793383	14687.053
2.4815286	14644.975
2.4837189	14608.349
2.4859093	14568.422
2.4880996	14528.110
2.4902900	14488.252
2.4924803	14450.270
2.4946707	14417.551
2.4968610	14387.184
2.4990513	14355.535
2.5012417	14328.217
2.5034320	14295.871
2.5056224	14262.341
2.5078127	14224.632
2.5100030	14193.453
2.5121934	14163.437
2.5143837	14132.094
2.5165741	14095.078
2.5187644	14056.917
2.5209547	14019.982
2.5231451	13981.104
2.5253354	13945.915
2.5275258	13912.759
2.5297161	13877.154
2.5319064	13845.326
2.5340968	13810.024
2.5362871	13772.871
2.5384775	13741.984
2.5406678	13710.038
2.5428582	13678.580
2.5450485	13643.645
2.5472388	13615.301
2.5494292	13589.039
2.5516195	13563.711
2.5538099	13538.367
2.5560002	13505.568
2.5581905	13469.122
2.5603809	13429.984
2.5625712	13391.984
2.5647616	13360.104
2.5669519	13326.243
2.5691422	13297.250
2.5713326	13263.961
2.5735229	13240.653
2.5757133	13212.681
2.5779036	13178.710
2.5800939	13148.417
2.5822843	13117.007
2.5844746	13087.140
2.5866650	13059.150
2.5888553	13026.467
2.5910456	12994.375
2.5932360	12958.056
2.5954263	12921.669
2.5976167	12891.614
2.5998070	12862.363
2.6019974	12833.297
2.6041877	12803.085
2.6063780	12778.080
2.6085684	12750.361
2.6107587	12716.209
2.6129491	12684.022
2.6151394	12653.170
2.6173297	12623.817
2.6195201	12591.339
2.6217104	12561.715
2.6239008	12534.394
2.6260911	12511.778
2.6282814	12488.566
2.6304718	12456.357
2.6326621	12428.200
2.6348525	12396.906
2.6370428	12367.683
2.6392331	12341.960
2.6414235	12311.935
2.6436138	12282.999
2.6458042	12238.750
2.6479945	12201.891
2.6501848	12163.594
2.6523752	12129.447
2.6545655	12098.019
2.6567559	12068.439
2.6589462	12033.406
2.6611366	12003.073
2.6633269	11976.615
2.6655172	11952.003
2.6677076	11926.274
2.6698979	11895.669
2.6720883	11864.318
2.6742786	11827.192
2.6764689	11794.001
2.6786593	11762.171
2.6808496	11736.163
2.6830400	11712.280
2.6852303	11679.915
2.6874206	11650.198
2.6896110	11620.188
2.6918013	11593.553
2.6939917	11560.654
2.6961820	11529.646
2.6983723	11502.369
2.7005627	11471.844
2.7027530	11441.897
2.7049434	11412.733
2.7071337	11392.770
2.7093241	11369.867
2.7115144	11343.404
2.7137047	11316.209
2.7158951	11296.424
2.7180854	11278.296
2.7202758	11261.306
2.7224661	11243.818
2.7246564	11225.688
2.7268468	11216.645
2.7290371	11218.243
2.7312275	11225.398
2.7334178	11241.022
2.7356081	11264.963
2.7377985	11290.779
2.7399888	11307.775
2.7421792	11310.077
2.7443695	11296.405
2.7465598	11274.405
2.7487502	11250.514
2.7509405	11221.280
2.7531309	11192.607
2.7553212	11158.889
2.7575115	11126.783
2.7597019	11089.282
2.7618922	11049.741
2.7640826	10999.235
2.7662729	10939.004
2.7684633	10867.327
2.7706536	10793.783
2.7728439	10722.120
2.7750343	10657.779
2.7772246	10608.723
2.7794150	10563.212
2.7816053	10528.335
2.7837956	10493.739
2.7859860	10467.923
2.7881763	10444.796
2.7903667	10421.919
2.7925570	10394.214
2.7947473	10363.735
2.7969377	10337.727
2.7991280	10313.387
2.8013184	10291.295
2.8035087	10269.355
2.8056990	10247.311
2.8078894	10219.894
2.8100797	10197.713
2.8122701	10174.763
2.8144604	10154.172
2.8166507	10134.288
2.8188411	10110.756
2.8210314	10089.624
2.8232218	10065.764
2.8254121	10044.554
2.8276025	10018.894
2.8297928	9996.1936
2.8319831	9976.5495
2.8341735	9954.2970
2.8363638	9930.7097
2.8385542	9902.1277
2.8407445	9876.0347
2.8429348	9850.8338
2.8451252	9831.6943
2.8473155	9817.2002
2.8495059	9795.4526
2.8516962	9773.2094
2.8538865	9752.6767
2.8560769	9730.7892
2.8582672	9711.3750
2.8604576	9688.5877
2.8626479	9669.7940
2.8648382	9649.5454
2.8670286	9626.4057
2.8692189	9610.7066
2.8714093	9587.8084
2.8735996	9570.7101
2.8757900	9548.6805
2.8779803	9529.3011
2.8801706	9506.7305
2.8823610	9482.0663
2.8845513	9463.3277
2.8867417	9444.7506
2.8889320	9428.0833
2.8911223	9412.5446
2.8933127	9391.6892
2.8955030	9374.6698
2.8976934	9352.2547
2.8998837	9335.7234
2.9020740	9317.0313
2.9042644	9297.1525
2.9064547	9277.5122
2.9086451	9263.9253
2.9108354	9252.7934
2.9130257	9236.6665
2.9152161	9222.1232
2.9174064	9204.7235
2.9195968	9189.8051
2.9217871	9169.4527
2.9239774	9150.2109
2.9261678	9129.0066
2.9283581	9110.1275
2.9305485	9093.8598
2.9327388	9079.7971
2.9349292	9062.2358
2.9371195	9047.0579
2.9393098	9030.9888
2.9415002	9016.5994
2.9436905	9003.8329
2.9458809	8988.5819
2.9480712	8970.3941
2.9502615	8952.6093
2.9524519	8937.6579
2.9546422	8930.7501
2.9568326	8920.6296
2.9590229	8904.0704
2.9612132	8885.1150
2.9634036	8865.0513
2.9655939	8847.7305
2.9677843	8832.6013
2.9699746	8818.0841
2.9721649	8807.0228
2.9743553	8792.8471
2.9765456	8777.7953
2.9787360	8760.2203
2.9809263	8747.2650
2.9831166	8739.7671
2.9853070	8726.2214
2.9874973	8711.9828
2.9896877	8697.5071
2.9918780	8684.8501
2.9940684	8671.3634
2.9962587	8658.3605
2.9984490	8640.6598
3.0006394	8629.4343
3.0028297	8619.9433
3.0050201	8610.7525
3.0072104	8604.8471
3.0094007	8604.8633
3.0115911	8611.4051
3.0137814	8619.7189
3.0159718	8626.4280
3.0181621	8621.5572
3.0203524	8609.1972
3.0225428	8593.1460
3.0247331	8571.7566
3.0269235	8547.8953
3.0291138	8532.7296
3.0313041	8516.5181
3.0334945	8504.3477
3.0356848	8493.8703
3.0378752	8489.6141
3.0400655	8488.6344
3.0422559	8480.6988
3.0444462	8470.2649
3.0466365	8451.7786
3.0488269	8432.8772
3.0510172	8411.5143
3.0532076	8397.0416
3.0553979	8388.6048
3.0575882	8384.7129
3.0597786	8379.6090
3.0619689	8374.7851
3.0641593	8368.7783
3.0663496	8366.4645
3.0685399	8360.7466
3.0707303	8357.4798
3.0729206	8346.1879
3.0751110	8331.3710
3.0773013	8314.8412
3.0794916	8301.3646
3.0816820	8292.3158
3.0838723	8282.6135
3.0860627	8274.2690
3.0882530	8265.6208
3.0904433	8257.3199
3.0926337	8247.2504
3.0948240	8232.6205
3.0970144	8219.1523
3.0992047	8205.6755
3.1013951	8190.3877
3.1035854	8177.0971
3.1057757	8166.2083
3.1079661	8159.1800
3.1101564	8155.5957
3.1123468	8143.2636
3.1145371	8130.7075
3.1167274	8120.9463
3.1189178	8110.5612
3.1211081	8105.3650
3.1232985	8096.4972
3.1254888	8092.0929
3.1276791	8082.8914
3.1298695	8075.0335
3.1320598	8067.5084
3.1342502	8064.6960
3.1364405	8060.3789
3.1386308	8053.9785
3.1408212	8045.5646
3.1430115	8039.6231
3.1452019	8035.6368
3.1473922	8026.6523
3.1495825	8020.2122
3.1517729	8018.4370
3.1539632	8011.8377
3.1561536	8009.1030
3.1583439	8003.6569
3.1605343	8002.3028
3.1627246	7998.8939
3.1649149	7998.7876
3.1671053	7996.7452
3.1692956	7997.3452
3.1714860	7998.0652
3.1736763	8004.1852
3.1758666	8002.6563
3.1780570	8000.9453
3.1802473	7993.8337
3.1824377	7984.1171
3.1846280	7973.3419
3.1868183	7964.8326
3.1890087	7962.4608
3.1911990	7958.2210
3.1933894	7957.2717
3.1955797	7950.7837
3.1977700	7944.9297
3.1999604	7939.0385
3.2021507	7934.8031
3.2043411	7931.8906
3.2065314	7931.7284
3.2087218	7929.0007
3.2109121	7927.2184
3.2131024	7922.4620
3.2152928	7922.3100
3.2174831	7918.1306
3.2196735	7919.0729
3.2218638	7919.6209
3.2240541	7919.6374
3.2262445	7919.8792
3.2284348	7916.8788
3.2306252	7912.7230
3.2328155	7910.4694
3.2350058	7909.6668
3.2371962	7907.7083
3.2393865	7904.5180
3.2415769	7899.9654
3.2437672	7900.0107
3.2459575	7902.7604
3.2481479	7907.2614
3.2503382	7906.9849
3.2525286	7906.4393
3.2547189	7903.7043
3.2569092	7899.0693
3.2590996	7896.4070
3.2612899	7896.2500
3.2634803	7892.7154
3.2656706	7893.3273
3.2678610	7893.9279
3.2700513	7899.8921
3.2722416	7906.0992
3.2744320	7908.1454
3.2766223	7908.4565
3.2788127	7911.4725
3.2810030	7916.1581
3.2831933	7918.6978
3.2853837	7918.0468
3.2875740	7912.9497
3.2897644	7910.0051
3.2919547	7907.8857
3.2941450	7908.6403
3.2963354	7914.3949
3.2985257	7919.4313
3.3007161	7926.1614
3.3029064	7925.5002
3.3050967	7926.0295
3.3072871	7926.9870
3.3094774	7929.8190
3.3116678	7938.2213
3.3138581	7937.9429
3.3160484	7942.8420
3.3182388	7949.8991
3.3204291	7954.5110
3.3226195	7958.9308
3.3248098	7960.8231
3.3270002	7962.3516
3.3291905	7961.5089
3.3313808	7955.7986
3.3335712	7959.0767
3.3357615	7967.2055
3.3379519	7976.9122
3.3401422	7980.7453
3.3423325	7980.6738
3.3445229	7981.4724
3.3467132	7982.9774
3.3489036	7987.9747
3.3510939	7989.7219
3.3532842	7989.1759
3.3554746	7991.1829
3.3576649	7992.8492
3.3598553	8000.0240
3.3620456	8004.2353
3.3642359	8010.5281
3.3664263	8016.5666
3.3686166	8018.8936
3.3708070	8025.8842
3.3729973	8029.4008
3.3751877	8030.4854
3.3773780	8026.4732
3.3795683	8031.4607
3.3817587	8039.8881
3.3839490	8046.4624
3.3861394	8050.4525
3.3883297	8054.5388
3.3905200	8059.7082
3.3927104	8064.0178
3.3949007	8072.0156
3.3970911	8078.2163
3.3992814	8087.8953
3.4014717	8097.2898
3.4036621	8105.1436
3.4058524	8109.8148
3.4080428	8119.5606
3.4102331	8126.1052
3.4124234	8135.2333
3.4146138	8138.5926
3.4168041	8148.1970
3.4189945	8156.9804
3.4211848	8164.2069
3.4233751	8167.0076
3.4255655	8172.5482
3.4277558	8180.4542
3.4299462	8191.7849
3.4321365	8198.2105
3.4343269	8204.2019
3.4365172	8207.0695
3.4387075	8211.1687
3.4408979	8219.9802
3.4430882	8224.2095
3.4452786	8235.0490
3.4474689	8239.1923
3.4496592	8251.0893
3.4518496	8258.9426
3.4540399	8270.6370
3.4562303	8280.5346
3.4584206	8294.8730
3.4606109	8300.1133
3.4628013	8307.3478
3.4649916	8310.2677
3.4671820	8317.8547
3.4693723	8324.1694
3.4715626	8332.6768
3.4737530	8339.4634
3.4759433	8345.7854
3.4781337	8353.4692
3.4803240	8364.9719
3.4825143	8378.5432
3.4847047	8388.0914
3.4868950	8393.1367
3.4890854	8401.7054
3.4912757	8414.3463
3.4934661	8428.2879
3.4956564	8435.8274
3.4978467	8438.3639
3.5000371	8443.2794
3.5022274	8452.1579
3.5044178	8463.8366
3.5066081	8474.8427
3.5087984	8484.8338
3.5109888	8495.5902
3.5131791	8506.1398
3.5153695	8519.2519
3.5175598	8532.0606
3.5197501	8543.2745
3.5219405	8551.3881
3.5241308	8564.6597
3.5263212	8577.9234
3.5285115	8590.7783
3.5307018	8599.8528
3.5328922	8609.7516
3.5350825	8620.1775
3.5372729	8634.0769
3.5394632	8643.9085
3.5416536	8651.9962
3.5438439	8659.7573
3.5460342	8667.9746
3.5482246	8677.9933
3.5504149	8687.7311
3.5526053	8698.7462
3.5547956	8707.7990
3.5569859	8720.4944
3.5591763	8735.6317
3.5613666	8750.4101
3.5635570	8760.9718
3.5657473	8774.4540
3.5679376	8786.1939
3.5701280	8805.4043
3.5723183	8824.3213
3.5745087	8841.7997
3.5766990	8863.2038
3.5788893	8883.9402
3.5810797	8908.6739
3.5832700	8934.5668
3.5854604	8961.9441
3.5876507	8984.3202
3.5898410	9005.2540
3.5920314	9020.9167
3.5942217	9029.1795
3.5964121	9040.8588
3.5986024	9048.0472
3.6007928	9061.6424
3.6029831	9072.1824
3.6051734	9085.5682
3.6073638	9098.8905
3.6095541	9109.7139
3.6117445	9115.8617
3.6139348	9110.2100
3.6161251	9105.8916
3.6183155	9098.9528
3.6205058	9096.4363
3.6226962	9091.8398
3.6248865	9092.1550
3.6270768	9097.1562
3.6292672	9104.3137
3.6314575	9112.4106
3.6336479	9121.1055
3.6358382	9133.1197
3.6380285	9145.5022
3.6402189	9157.8899
3.6424092	9167.4928
3.6445996	9174.0704
3.6467899	9184.7454
3.6489802	9197.7349
3.6511706	9212.4881
3.6533609	9221.5229
3.6555513	9233.3956
3.6577416	9247.8898
3.6599320	9262.6519
3.6621223	9276.3951
3.6643126	9288.8133
3.6665030	9299.4975
3.6686933	9310.5640
3.6708837	9321.3645
3.6730740	9334.6660
3.6752643	9347.3904
3.6774547	9358.3365
3.6796450	9369.3558
3.6818354	9381.5840
3.6840257	9392.2750
3.6862160	9402.9141
3.6884064	9414.4695
3.6905967	9425.7850
3.6927871	9436.3490
3.6949774	9450.1446
3.6971677	9456.9959
3.6993581	9464.8141
3.7015484	9474.1055
3.7037388	9486.5906
3.7059291	9503.7574
3.7081195	9519.3855
3.7103098	9536.2489
3.7125001	9546.8763
3.7146905	9553.8342
3.7168808	9561.1892
3.7190712	9571.4884
3.7212615	9585.9014
3.7234518	9597.4140
3.7256422	9604.3657
3.7278325	9614.4687
3.7300229	9627.0781
3.7322132	9637.9291
3.7344035	9651.6940
3.7365939	9667.0486
3.7387842	9684.2041
3.7409746	9694.9797
3.7431649	9703.4013
3.7453552	9713.2982
3.7475456	9722.1462
3.7497359	9731.8015
3.7519263	9742.0545
3.7541166	9756.7126
3.7563069	9769.1374
3.7584973	9782.0966
3.7606876	9796.8993
3.7628780	9805.4797
3.7650683	9809.8250
3.7672587	9812.8713
3.7694490	9823.1143
3.7716393	9837.5695
3.7738297	9845.2591
3.7760200	9854.5817
3.7782104	9862.0855
3.7804007	9875.3021
3.7825910	9884.9398
3.7847814	9897.9716
3.7869717	9910.4891
3.7891621	9921.1171
3.7913524	9932.4974
3.7935427	9941.3773
3.7957331	9954.8261
3.7979234	9966.9441
3.8001138	9977.9940
3.8023041	9988.7066
3.8044944	9995.5065
3.8066848	10002.440
3.8088751	10008.810
3.8110655	10020.982
3.8132558	10032.699
3.8154461	10042.721
3.8176365	10051.613
3.8198268	10058.182
3.8220172	10066.304
3.8242075	10075.712
3.8263979	10082.447
3.8285882	10090.475
3.8307785	10095.216
3.8329689	10104.729
3.8351592	10112.450
3.8373496	10121.602
3.8395399	10127.666
3.8417302	10139.080
3.8439206	10145.109
3.8461109	10154.478
3.8483013	10157.363
3.8504916	10163.445
3.8526819	10169.308
3.8548723	10177.582
3.8570626	10189.185
3.8592530	10202.240
3.8614433	10219.737
3.8636336	10242.129
3.8658240	10270.386
3.8680143	10300.258
3.8702047	10329.653
3.8723950	10361.124
3.8745854	10391.807
3.8767757	10419.072
3.8789660	10439.839
3.8811564	10454.656
3.8833467	10468.442
3.8855371	10478.148
3.8877274	10485.781
3.8899177	10490.739
3.8921081	10498.345
3.8942984	10503.578
3.8964888	10510.568
3.8986791	10515.791
3.9008694	10519.204
3.9030598	10509.688
3.9052501	10488.650
3.9074405	10466.377
3.9096308	10443.101
3.9118211	10426.649
3.9140115	10403.720
3.9162018	10388.723
3.9183922	10377.101
3.9205825	10371.893
3.9227728	10374.452
3.9249632	10375.438
3.9271535	10375.985
3.9293439	10370.718
3.9315342	10369.372
3.9337246	10374.666
3.9359149	10382.943
3.9381052	10388.569
3.9402956	10392.775
3.9424859	10398.765
3.9446763	10403.806
3.9468666	10405.957
3.9490569	10403.938
3.9512473	10405.037
3.9534376	10409.664
3.9556280	10411.597
3.9578183	10418.750
3.9600086	10422.737
3.9621990	10425.549
3.9643893	10425.141
3.9665797	10425.532
3.9687700	10427.488
3.9709603	10429.843
3.9731507	10434.303
3.9753410	10440.211
3.9775314	10443.607
3.9797217	10447.713
3.9819120	10448.084
3.9841024	10445.456
3.9862927	10448.563
3.9884831	10448.887
3.9906734	10449.090
3.9928638	10446.653
3.9950541	10445.659
3.9972444	10448.047
3.9994348	10450.335
4.0016251	10449.757
4.0038155	10446.965
4.0060058	10448.065
4.0081961	10452.397
4.0103865	10456.723
4.0125768	10456.544
4.0147672	10453.544
4.0169575	10451.085
4.0191478	10454.043
4.0213382	10456.375
4.0235285	10457.211
4.0257189	10459.160
4.0279092	10464.156
4.0300995	10473.350
4.0322899	10478.308
4.0344802	10482.217
4.0366706	10487.885
4.0388609	10490.810
4.0410513	10495.308
4.0432416	10500.173
4.0454319	10507.557
4.0476223	10515.693
4.0498126	10532.469
4.0520030	10549.429
4.0541933	10570.024
4.0563836	10590.564
4.0585740	10606.238
4.0607643	10611.924
4.0629547	10607.515
4.0651450	10602.349
4.0673353	10594.730
4.0695257	10586.184
4.0717160	10575.227
4.0739064	10564.849
4.0760967	10560.378
4.0782870	10556.437
4.0804774	10553.924
4.0826677	10547.928
4.0848581	10541.187
4.0870484	10528.136
4.0892387	10511.858
4.0914291	10491.558
4.0936194	10475.560
4.0958098	10460.706
4.0980001	10459.927
4.1001905	10459.255
4.1023808	10455.018
4.1045711	10444.721
4.1067615	10437.979
4.1089518	10431.328
4.1111422	10424.752
4.1133325	10414.413
4.1155228	10405.703
4.1177132	10396.881
4.1199035	10388.469
4.1220939	10380.475
4.1242842	10369.488
4.1264745	10358.084
4.1286649	10344.853
4.1308552	10331.748
4.1330456	10319.009
4.1352359	10311.859
4.1374262	10306.497
4.1396166	10297.257
4.1418069	10286.356
4.1439973	10275.400
4.1461876	10269.209
4.1483779	10265.988
4.1505683	10264.880
4.1527586	10263.329
4.1549490	10255.255
4.1571393	10251.597
4.1593297	10243.501
4.1615200	10237.819
4.1637103	10233.346
4.1659007	10227.486
4.1680910	10220.410
4.1702814	10212.046
4.1724717	10200.303
4.1746620	10187.409
4.1768524	10177.697
4.1790427	10171.901
4.1812331	10164.343
4.1834234	10150.806
4.1856137	10137.560
4.1878041	10120.858
4.1899944	10114.082
4.1921848	10106.975
4.1943751	10100.062
4.1965654	10095.072
4.1987558	10088.811
4.2009461	10084.031
4.2031365	10075.675
4.2053268	10069.512
4.2075172	10061.761
4.2097075	10055.127
4.2118978	10046.633
4.2140882	10037.171
4.2162785	10028.417
4.2184689	10022.514
4.2206592	10016.012
4.2228495	10008.881
4.2250399	9999.5183
4.2272302	9992.6212
4.2294206	9988.6666
4.2316109	9983.2569
4.2338012	9980.5799
4.2359916	9973.7810
4.2381819	9970.8033
4.2403723	9962.9742
4.2425626	9955.2927
4.2447529	9945.1499
4.2469433	9936.9222
4.2491336	9929.0975
4.2513240	9922.1392
4.2535143	9911.8724
4.2557046	9901.8423
4.2578950	9892.1435
4.2600853	9881.9476
4.2622757	9872.4342
4.2644660	9860.0878
4.2666564	9850.4519
4.2688467	9843.7028
4.2710370	9830.0311
4.2732274	9817.1340
4.2754177	9803.8279
4.2776081	9790.6396
4.2797984	9778.0548
4.2819887	9763.6683
4.2841791	9746.9737
4.2863694	9735.0213
4.2885598	9725.3119
4.2907501	9717.9372
4.2929404	9709.2372
4.2951308	9700.4021
4.2973211	9688.9098
4.2995115	9681.0771
4.3017018	9671.8223
4.3038921	9664.2211
4.3060825	9653.8947
4.3082728	9644.7494
4.3104632	9631.0204
4.3126535	9622.3811
4.3148438	9613.3805
4.3170342	9604.0501
4.3192245	9593.9885
4.3214149	9586.8217
4.3236052	9581.6696
4.3257956	9573.8900
4.3279859	9561.3617
4.3301762	9543.2723
4.3323666	9532.1923
4.3345569	9520.5318
4.3367473	9513.6807
4.3389376	9500.8336
4.3411279	9494.4154
4.3433183	9481.7300
4.3455086	9472.6792
4.3476990	9458.8245
4.3498893	9448.6231
4.3520796	9444.3726
4.3542700	9442.9113
4.3564603	9442.0594
4.3586507	9439.7159
4.3608410	9447.2929
4.3630313	9461.0308
4.3652217	9488.4250
4.3674120	9531.8050
4.3696024	9585.4875
4.3717927	9646.3925
4.3739831	9700.4580
4.3761734	9739.1158
4.3783637	9753.9319
4.3805541	9752.1782
4.3827444	9739.8214
[truncated: 3,000 more rows]
