# Supplementary material for: Mechanochemically-induced glass formation from two-dimensional hybrid organic–inorganic perovskites
Source: Chem Sci. 2024 Apr 19;15(19):7198–205. doi: 10.1039/d4sc00905c (PMC11095504; doi:10.1039/d4sc00905c)
Supplement: SC-015-D4SC00905C-s002 [file SC-015-D4SC00905C-s002.zip › XRD_data_and_TOPAS_input_file/012311.xy]

0.0042531738	0.0000000
0.0064435146	0.0000000
0.0086338554	0.0000000
0.010824196	0.0000000
0.013014537	0.0000000
0.015204878	0.0000000
0.017395219	0.0000000
0.019585559	0.0000000
0.021775900	0.0000000
0.023966241	0.0000000
0.026156582	0.0000000
0.028346922	0.0000000
0.030537263	0.0000000
0.032727604	0.0000000
0.034917945	0.0000000
0.037108286	0.0000000
0.039298626	0.0000000
0.041488967	0.0000000
0.043679308	0.0000000
0.045869649	0.0000000
0.048059990	0.0000000
0.050250330	0.0000000
0.052440671	0.0000000
0.054631012	0.0000000
0.056821353	0.0000000
0.059011694	0.0000000
0.061202034	0.0000000
0.063392375	0.0000000
0.065582716	0.0000000
0.067773057	0.0000000
0.069963398	0.0000000
0.072153738	0.0000000
0.074344079	0.0000000
0.076534420	0.0000000
0.078724761	0.0000000
0.080915101	0.0000000
0.083105442	0.0000000
0.085295783	0.0000000
0.087486124	0.0000000
0.089676465	0.0000000
0.091866805	0.0000000
0.094057146	0.0000000
0.096247487	0.0000000
0.098437828	0.0000000
0.10062817	0.0000000
0.10281851	0.0000000
0.10500885	0.0000000
0.10719919	0.0000000
0.10938953	0.0000000
0.11157987	0.0000000
0.11377021	0.0000000
0.11596055	0.0000000
0.11815089	0.0000000
0.12034124	0.0000000
0.12253158	0.0000000
0.12472192	0.0000000
0.12691226	0.0000000
0.12910260	0.0000000
0.13129294	0.0000000
0.13348328	0.0000000
0.13567362	0.0000000
0.13786396	0.0000000
0.14005430	0.0000000
0.14224464	0.0000000
0.14443498	0.0000000
0.14662533	0.0000000
0.14881567	0.0000000
0.15100601	0.0000000
0.15319635	0.0000000
0.15538669	0.0000000
0.15757703	0.0000000
0.15976737	0.0000000
0.16195771	0.0000000
0.16414805	0.0000000
0.16633839	0.0000000
0.16852873	0.0000000
0.17071907	0.0000000
0.17290941	0.0000000
0.17509976	0.0000000
0.17729010	0.0000000
0.17948044	0.0000000
0.18167078	0.0000000
0.18386112	0.0000000
0.18605146	0.0000000
0.18824180	0.0000000
0.19043214	0.0000000
0.19262248	0.0000000
0.19481282	0.0000000
0.19700316	0.0000000
0.19919350	0.0000000
0.20138384	0.0000000
0.20357419	0.0000000
0.20576453	0.0000000
0.20795487	0.0000000
0.21014521	0.0000000
0.21233555	0.0000000
0.21452589	0.0000000
0.21671623	0.0000000
0.21890657	0.0000000
0.22109691	0.0000000
0.22328725	0.0000000
0.22547759	0.0000000
0.22766793	0.0000000
0.22985828	0.0000000
0.23204862	0.0000000
0.23423896	0.0000000
0.23642930	0.0000000
0.23861964	0.0000000
0.24080998	0.0000000
0.24300032	0.0000000
0.24519066	0.0000000
0.24738100	0.0000000
0.24957134	0.0000000
0.25176168	0.0000000
0.25395202	0.0000000
0.25614236	0.0000000
0.25833271	0.0000000
0.26052305	0.0000000
0.26271339	0.0000000
0.26490373	0.0000000
0.26709407	0.0000000
0.26928441	0.0000000
0.27147475	0.0000000
0.27366509	0.0000000
0.27585543	0.0000000
0.27804577	0.0000000
0.28023611	0.0000000
0.28242645	0.0000000
0.28461679	0.0000000
0.28680714	0.0000000
0.28899748	0.0000000
0.29118782	0.0000000
0.29337816	0.0000000
0.29556850	0.0000000
0.29775884	0.0000000
0.29994918	0.0000000
0.30213952	0.0000000
0.30432986	0.0000000
0.30652020	0.0000000
0.30871054	0.0000000
0.31090088	0.0000000
0.31309123	0.0000000
0.31528157	0.0000000
0.31747191	0.0000000
0.31966225	0.0000000
0.32185259	0.0000000
0.32404293	0.0000000
0.32623327	0.0000000
0.32842361	0.0000000
0.33061395	0.0000000
0.33280429	0.0000000
0.33499463	0.0000000
0.33718497	0.0000000
0.33937531	0.0000000
0.34156566	0.0000000
0.34375600	0.0000000
0.34594634	0.0000000
0.34813668	0.0000000
0.35032702	0.0000000
0.35251736	0.0000000
0.35470770	0.0000000
0.35689804	0.0000000
0.35908838	0.0000000
0.36127872	0.0000000
0.36346906	0.0000000
0.36565940	0.0000000
0.36784975	0.0000000
0.37004009	0.0000000
0.37223043	0.0000000
0.37442077	0.0000000
0.37661111	0.0000000
0.37880145	0.0000000
0.38099179	0.0000000
0.38318213	0.0000000
0.38537247	0.0000000
0.38756281	0.0000000
0.38975315	0.0000000
0.39194349	0.0000000
0.39413383	0.0000000
0.39632418	0.0000000
0.39851452	0.0000000
0.40070486	0.0000000
0.40289520	0.0000000
0.40508554	0.0000000
0.40727588	0.0000000
0.40946622	0.0000000
0.41165656	0.0000000
0.41384690	0.0000000
0.41603724	0.0000000
0.41822758	0.0000000
0.42041792	0.0000000
0.42260826	0.0000000
0.42479861	0.0000000
0.42698895	0.0000000
0.42917929	0.0000000
0.43136963	0.0000000
0.43355997	0.0000000
0.43575031	0.0000000
0.43794065	0.0000000
0.44013099	0.0000000
0.44232133	0.0000000
0.44451167	0.0000000
0.44670201	0.0000000
0.44889235	0.0000000
0.45108270	0.0000000
0.45327304	0.0000000
0.45546338	0.0000000
0.45765372	0.0000000
0.45984406	0.0000000
0.46203440	0.0000000
0.46422474	0.0000000
0.46641508	0.0000000
0.46860542	0.0000000
0.47079576	0.0000000
0.47298610	0.0000000
0.47517644	0.0000000
0.47736678	0.0000000
0.47955713	0.0000000
0.48174747	0.0000000
0.48393781	0.0000000
0.48612815	0.0000000
0.48831849	0.0000000
0.49050883	0.0000000
0.49269917	0.0000000
0.49488951	0.0000000
0.49707985	0.0000000
0.49927019	4724.1166
0.50146053	5008.8962
0.50365087	4964.9130
0.50584121	4972.5285
0.50803156	4993.5260
0.51022190	5034.5826
0.51241224	5066.0570
0.51460258	5095.7712
0.51679292	5109.5704
0.51898326	5141.5969
0.52117360	5155.3279
0.52336394	5183.8178
0.52555428	5219.9691
0.52774462	5257.6277
0.52993496	5301.4165
0.53212530	5335.3011
0.53431565	5364.6511
0.53650599	5381.3617
0.53869633	5405.1596
0.54088667	5449.2218
0.54307701	5487.1403
0.54526735	5508.4704
0.54745769	5533.4809
0.54964803	5576.0445
0.55183837	5607.0598
0.55402871	5611.1857
0.55621905	5608.9418
0.55840939	5614.6936
0.56059973	5631.3259
0.56279008	5634.5905
0.56498042	5641.1982
0.56717076	5661.1664
0.56936110	5681.8669
0.57155144	5720.5576
0.57374178	5753.2111
0.57593212	5785.2794
0.57812246	5824.7422
0.58031280	5856.8081
0.58250314	5901.6923
0.58469348	5948.9107
0.58688382	5990.2131
0.58907416	6038.1536
0.59126451	6090.2442
0.59345485	6159.8818
0.59564519	6235.2023
0.59783553	6312.4698
0.60002587	6383.8736
0.60221621	6442.5204
0.60440655	6517.6381
0.60659689	6584.2536
0.60878723	6650.6580
0.61097757	6709.3431
0.61316791	6752.4536
0.61535825	6797.1128
0.61754860	6822.7016
0.61973894	6841.9215
0.62192928	6857.9640
0.62411962	6865.5112
0.62630996	6877.9968
0.62850030	6873.1125
0.63069064	6871.5517
0.63288098	6887.6977
0.63507132	6905.9959
0.63726166	6929.3064
0.63945200	6941.5932
0.64164234	6967.1564
0.64383268	6996.9073
0.64602303	7038.9442
0.64821337	7101.4723
0.65040371	7168.6065
0.65259405	7227.3320
0.65478439	7268.6544
0.65697473	7304.5140
0.65916507	7354.7322
0.66135541	7405.7566
0.66354575	7460.7237
0.66573609	7508.5469
0.66792643	7558.2670
0.67011677	7631.4932
0.67230711	7705.2962
0.67449746	7772.3862
0.67668780	7829.6336
0.67887814	7884.1141
0.68106848	7961.4030
0.68325882	8034.1831
0.68544916	8103.1763
0.68763950	8159.9273
0.68982984	8224.7237
0.69202018	8299.3740
0.69421052	8371.9748
0.69640086	8446.5099
0.69859120	8503.3877
0.70078155	8574.3362
0.70297189	8641.0466
0.70516223	8714.8451
0.70735257	8785.9636
0.70954291	8852.5300
0.71173325	8913.7422
0.71392359	8976.8218
0.71611393	9033.8419
0.71830427	9103.8196
0.72049461	9163.2997
0.72268495	9233.4827
0.72487529	9297.2576
0.72706563	9372.3382
0.72925598	9431.4321
0.73144632	9492.0282
0.73363666	9543.1535
0.73582700	9587.1984
0.73801734	9618.4163
0.74020768	9642.8542
0.74239802	9669.8958
0.74458836	9701.8222
0.74677870	9742.5886
0.74896904	9789.5226
0.75115938	9836.5494
0.75334972	9873.6062
0.75554006	9906.0364
0.75773041	9915.3017
0.75992075	9918.7910
0.76211109	9915.1137
0.76430143	9926.0618
0.76649177	9925.6808
0.76868211	9935.4259
0.77087245	9934.6843
0.77306279	9953.1620
0.77525313	9949.9880
0.77744347	9939.2933
0.77963381	9924.5790
0.78182415	9910.4905
0.78401450	9894.2271
0.78620484	9874.6101
0.78839518	9847.7004
0.79058552	9825.4349
0.79277586	9796.6511
0.79496620	9772.4406
0.79715654	9749.6555
0.79934688	9728.2721
0.80153722	9699.2455
0.80372756	9660.8140
0.80591790	9622.7059
0.80810824	9581.0946
0.81029858	9548.2118
0.81248893	9509.4325
0.81467927	9472.0281
0.81686961	9432.2064
0.81905995	9397.1475
0.82125029	9358.3430
0.82344063	9321.8960
0.82563097	9279.3104
0.82782131	9237.6295
0.83001165	9190.3538
0.83220199	9152.3501
0.83439233	9111.5959
0.83658267	9079.7189
0.83877301	9038.5146
0.84096336	9004.1868
0.84315370	8964.8022
0.84534404	8927.6371
0.84753438	8896.5253
0.84972472	8865.4768
0.85191506	8842.0367
0.85410540	8812.1601
0.85629574	8779.3808
0.85848608	8748.2883
0.86067642	8727.1090
0.86286676	8698.4586
0.86505710	8674.8412
0.86724745	8652.1218
0.86943779	8627.5447
0.87162813	8608.8875
0.87381847	8579.8586
0.87600881	8556.1092
0.87819915	8534.5781
0.88038949	8517.6345
0.88257983	8499.4783
0.88477017	8483.8365
0.88696051	8468.7001
0.88915085	8452.0493
0.89134119	8434.9209
0.89353153	8416.5990
0.89572188	8411.1574
0.89791222	8403.7756
0.90010256	8408.0441
0.90229290	8410.7124
0.90448324	8413.1091
0.90667358	8405.8955
0.90886392	8388.3398
0.91105426	8373.8778
0.91324460	8359.9904
0.91543494	8349.7020
0.91762528	8348.1785
0.91981562	8342.8423
0.92200597	8338.9183
0.92419631	8338.9697
0.92638665	8337.9701
0.92857699	8349.2389
0.93076733	8342.0702
0.93295767	8340.1632
0.93514801	8335.9913
0.93733835	8344.0790
0.93952869	8351.6057
0.94171903	8352.6740
0.94390937	8357.3301
0.94609971	8359.8595
0.94829005	8367.4818
0.95048040	8377.9395
0.95267074	8389.2378
0.95486108	8401.3176
0.95705142	8410.1947
0.95924176	8421.4646
0.96143210	8428.2018
0.96362244	8428.7059
0.96581278	8431.9598
0.96800312	8436.6411
0.97019346	8443.0171
0.97238380	8464.2150
0.97457414	8474.7267
0.97676448	8491.2534
0.97895483	8501.8068
0.98114517	8509.2778
0.98333551	8524.9424
0.98552585	8537.7853
0.98771619	8558.2149
0.98990653	8575.3998
0.99209687	8591.8222
0.99428721	8610.3391
0.99647755	8618.4803
0.99866789	8629.7820
1.0008582	8641.1174
1.0030486	8654.7715
1.0052389	8674.8780
1.0074293	8693.8551
1.0096196	8717.3582
1.0118099	8740.5346
1.0140003	8750.3650
1.0161906	8762.6933
1.0183810	8773.4258
1.0205713	8791.8800
1.0227616	8815.2903
1.0249520	8837.2901
1.0271423	8860.9739
1.0293327	8877.7178
1.0315230	8891.3601
1.0337133	8906.4630
1.0359037	8927.4084
1.0380940	8949.3230
1.0402844	8967.6425
1.0424747	8988.6510
1.0446650	9016.4609
1.0468554	9042.2459
1.0490457	9065.0370
1.0512361	9086.2532
1.0534264	9110.2219
1.0556168	9129.3132
1.0578071	9148.0748
1.0599974	9165.1022
1.0621878	9181.0296
1.0643781	9208.5666
1.0665685	9225.9607
1.0687588	9255.0156
1.0709491	9281.7759
1.0731395	9311.9882
1.0753298	9340.9320
1.0775202	9363.1859
1.0797105	9377.1635
1.0819008	9397.0503
1.0840912	9414.0319
1.0862815	9438.4792
1.0884719	9467.6244
1.0906622	9494.1833
1.0928525	9527.7111
1.0950429	9553.4503
1.0972332	9578.4323
1.0994236	9609.4151
1.1016139	9630.5476
1.1038043	9661.2662
1.1059946	9679.2215
1.1081849	9704.6595
1.1103753	9717.9405
1.1125656	9741.6452
1.1147560	9764.7448
1.1169463	9792.9877
1.1191366	9824.2855
1.1213270	9850.7592
1.1235173	9878.4418
1.1257077	9895.8082
1.1278980	9917.6827
1.1300883	9935.9532
1.1322787	9962.9996
1.1344690	9991.1481
1.1366594	10027.300
1.1388497	10057.476
1.1410400	10075.241
1.1432304	10100.025
1.1454207	10126.065
1.1476111	10162.308
1.1498014	10190.484
1.1519917	10229.050
1.1541821	10255.756
1.1563724	10276.784
1.1585628	10297.121
1.1607531	10320.893
1.1629435	10346.565
1.1651338	10381.444
1.1673241	10423.332
1.1695145	10452.049
1.1717048	10473.005
1.1738952	10494.876
1.1760855	10516.641
1.1782758	10550.411
1.1804662	10575.853
1.1826565	10601.357
1.1848469	10633.207
1.1870372	10668.655
1.1892275	10706.995
1.1914179	10721.141
1.1936082	10741.343
1.1957986	10766.659
1.1979889	10801.138
1.2001792	10829.585
1.2023696	10855.015
1.2045599	10890.325
1.2067503	10933.297
1.2089406	10981.058
1.2111309	11020.159
1.2133213	11052.336
1.2155116	11077.842
1.2177020	11109.398
1.2198923	11141.217
1.2220827	11173.079
1.2242730	11204.227
1.2264633	11237.368
1.2286537	11274.406
1.2308440	11302.871
1.2330344	11323.976
1.2352247	11350.593
1.2374150	11373.246
1.2396054	11394.040
1.2417957	11420.334
1.2439861	11465.020
1.2461764	11499.483
1.2483667	11532.588
1.2505571	11556.663
1.2527474	11579.921
1.2549378	11616.592
1.2571281	11639.994
1.2593184	11677.687
1.2615088	11701.032
1.2636991	11743.560
1.2658895	11779.706
1.2680798	11814.535
1.2702702	11854.663
1.2724605	11882.057
1.2746508	11918.937
1.2768412	11945.289
1.2790315	11980.222
1.2812219	12019.283
1.2834122	12044.133
1.2856025	12079.261
1.2877929	12113.661
1.2899832	12158.819
1.2921736	12192.859
1.2943639	12231.203
1.2965542	12272.260
1.2987446	12309.519
1.3009349	12347.038
1.3031253	12377.886
1.3053156	12410.190
1.3075059	12442.027
1.3096963	12477.228
1.3118866	12515.953
1.3140770	12552.023
1.3162673	12594.374
1.3184576	12636.229
1.3206480	12686.871
1.3228383	12733.114
1.3250287	12780.904
1.3272190	12814.159
1.3294094	12854.371
1.3315997	12894.522
1.3337900	12927.916
1.3359804	12966.220
1.3381707	13007.596
1.3403611	13058.216
1.3425514	13101.319
1.3447417	13150.808
1.3469321	13192.885
1.3491224	13227.723
1.3513128	13266.325
1.3535031	13303.365
1.3556934	13345.468
1.3578838	13392.186
1.3600741	13442.118
1.3622645	13495.655
1.3644548	13539.247
1.3666451	13592.111
1.3688355	13637.506
1.3710258	13689.128
1.3732162	13739.980
1.3754065	13789.694
1.3775968	13836.686
1.3797872	13877.896
1.3819775	13917.588
1.3841679	13961.425
1.3863582	14009.580
1.3885486	14064.473
1.3907389	14118.982
1.3929292	14175.218
1.3951196	14235.838
1.3973099	14291.387
1.3995003	14349.601
1.4016906	14399.420
1.4038809	14449.903
1.4060713	14506.653
1.4082616	14561.602
1.4104520	14623.561
1.4126423	14687.584
1.4148326	14742.773
1.4170230	14797.256
1.4192133	14848.998
1.4214037	14904.492
1.4235940	14964.510
1.4257843	15013.414
1.4279747	15065.120
1.4301650	15115.502
1.4323554	15161.446
1.4345457	15210.753
1.4367361	15262.571
1.4389264	15323.476
1.4411167	15386.110
1.4433071	15455.420
1.4454974	15522.050
1.4476878	15581.355
1.4498781	15647.755
1.4520684	15713.396
1.4542588	15786.148
1.4564491	15852.305
1.4586395	15917.395
1.4608298	15986.825
1.4630201	16054.939
1.4652105	16126.240
1.4674008	16190.673
1.4695912	16257.045
1.4717815	16328.039
1.4739718	16395.936
1.4761622	16467.969
1.4783525	16528.163
1.4805429	16597.453
1.4827332	16667.826
1.4849235	16740.538
1.4871139	16804.692
1.4893042	16860.960
1.4914946	16922.003
1.4936849	16993.434
1.4958753	17066.115
1.4980656	17149.740
1.5002559	17218.384
1.5024463	17302.703
1.5046366	17379.017
1.5068270	17454.132
1.5090173	17529.490
1.5112076	17595.991
1.5133980	17667.960
1.5155883	17740.250
1.5177787	17818.475
1.5199690	17892.497
1.5221593	17968.359
1.5243497	18049.671
1.5265400	18119.583
1.5287304	18186.418
1.5309207	18257.415
1.5331110	18336.600
1.5353014	18423.183
1.5374917	18512.034
1.5396821	18603.431
1.5418724	18681.436
1.5440627	18759.469
1.5462531	18835.594
1.5484434	18915.391
1.5506338	18996.145
1.5528241	19075.751
1.5550145	19151.460
1.5572048	19229.860
1.5593951	19305.747
1.5615855	19383.841
1.5637758	19470.318
1.5659662	19552.737
1.5681565	19641.086
1.5703468	19727.536
1.5725372	19813.264
1.5747275	19904.908
1.5769179	19989.104
1.5791082	20078.708
1.5812985	20164.104
1.5834889	20241.938
1.5856792	20315.303
1.5878696	20383.358
1.5900599	20467.744
1.5922502	20546.280
1.5944406	20621.822
1.5966309	20698.244
1.5988213	20773.106
1.6010116	20854.857
1.6032020	20931.772
1.6053923	21020.739
1.6075826	21096.875
1.6097730	21176.677
1.6119633	21257.858
1.6141537	21329.618
1.6163440	21410.622
1.6185343	21481.990
1.6207247	21567.205
1.6229150	21661.410
1.6251054	21745.928
1.6272957	21829.120
1.6294860	21894.773
1.6316764	21961.669
1.6338667	22033.594
1.6360571	22114.588
1.6382474	22200.490
1.6404377	22263.985
1.6426281	22330.874
1.6448184	22400.014
1.6470088	22473.067
1.6491991	22555.732
1.6513894	22628.100
1.6535798	22703.907
1.6557701	22768.287
1.6579605	22836.309
1.6601508	22908.719
1.6623412	22980.207
1.6645315	23062.714
1.6667218	23134.989
1.6689122	23202.666
1.6711025	23272.854
1.6732929	23342.266
1.6754832	23409.923
1.6776735	23468.347
1.6798639	23532.456
1.6820542	23592.614
1.6842446	23661.697
1.6864349	23727.373
1.6886252	23786.980
1.6908156	23849.461
1.6930059	23904.619
1.6951963	23959.918
1.6973866	24016.050
1.6995769	24081.416
1.7017673	24147.759
1.7039576	24206.950
1.7061480	24256.338
1.7083383	24300.557
1.7105286	24357.070
1.7127190	24401.320
1.7149093	24453.902
1.7170997	24505.076
1.7192900	24550.379
1.7214804	24598.385
1.7236707	24638.974
1.7258610	24683.771
1.7280514	24724.656
1.7302417	24773.422
1.7324321	24814.243
1.7346224	24856.669
1.7368127	24902.456
1.7390031	24945.349
1.7411934	24994.953
1.7433838	25028.877
1.7455741	25062.673
1.7477644	25090.047
1.7499548	25117.679
1.7521451	25157.418
1.7543355	25189.923
1.7565258	25222.229
1.7587161	25251.733
1.7609065	25273.721
1.7630968	25289.113
1.7652872	25316.272
1.7674775	25340.669
1.7696679	25369.600
1.7718582	25389.979
1.7740485	25412.062
1.7762389	25426.884
1.7784292	25438.798
1.7806196	25449.997
1.7828099	25465.317
1.7850002	25486.029
1.7871906	25509.374
1.7893809	25532.275
1.7915713	25553.043
1.7937616	25568.552
1.7959519	25582.394
1.7981423	25592.789
1.8003326	25602.558
1.8025230	25609.434
1.8047133	25618.762
1.8069036	25627.566
1.8090940	25632.560
1.8112843	25643.467
1.8134747	25647.188
1.8156650	25650.895
1.8178553	25641.976
1.8200457	25630.757
1.8222360	25626.528
1.8244264	25617.826
1.8266167	25621.091
1.8288071	25619.332
1.8309974	25609.190
1.8331877	25605.750
1.8353781	25603.716
1.8375684	25605.805
1.8397588	25599.803
1.8419491	25590.649
1.8441394	25583.299
1.8463298	25564.771
1.8485201	25549.319
1.8507105	25533.706
1.8529008	25522.648
1.8550911	25515.685
1.8572815	25500.516
1.8594718	25481.903
1.8616622	25451.765
1.8638525	25433.117
1.8660428	25417.170
1.8682332	25399.683
1.8704235	25390.425
1.8726139	25369.428
1.8748042	25358.972
1.8769945	25337.560
1.8791849	25322.324
1.8813752	25302.916
1.8835656	25277.929
1.8857559	25252.896
1.8879463	25224.328
1.8901366	25194.782
1.8923269	25162.482
1.8945173	25128.811
1.8967076	25101.170
1.8988980	25074.703
1.9010883	25051.805
1.9032786	25028.143
1.9054690	25006.234
1.9076593	24980.841
1.9098497	24955.621
1.9120400	24936.260
1.9142303	24901.960
1.9164207	24869.175
1.9186110	24833.678
1.9208014	24798.276
1.9229917	24768.272
1.9251820	24728.863
1.9273724	24695.397
1.9295627	24655.248
1.9317531	24617.999
1.9339434	24585.345
1.9361338	24546.923
1.9383241	24513.363
1.9405144	24467.026
1.9427048	24432.212
1.9448951	24403.337
1.9470855	24383.774
1.9492758	24361.180
1.9514661	24325.155
1.9536565	24293.923
1.9558468	24252.513
1.9580372	24213.436
1.9602275	24172.493
1.9624178	24130.725
1.9646082	24091.760
1.9667985	24053.006
1.9689889	24025.147
1.9711792	23986.758
1.9733695	23940.168
1.9755599	23896.015
1.9777502	23854.167
1.9799406	23829.677
1.9821309	23798.894
1.9843212	23758.593
1.9865116	23713.648
1.9887019	23659.037
1.9908923	23619.829
1.9930826	23582.299
1.9952730	23550.480
1.9974633	23516.173
1.9996536	23479.097
2.0018440	23440.559
2.0040343	23401.431
2.0062247	23368.529
2.0084150	23330.376
2.0106053	23293.714
2.0127957	23256.819
2.0149860	23223.644
2.0171764	23187.747
2.0193667	23145.608
2.0215570	23098.964
2.0237474	23046.720
2.0259377	23008.902
2.0281281	22977.545
2.0303184	22943.517
2.0325087	22910.665
2.0346991	22871.369
2.0368894	22829.960
2.0390798	22783.910
2.0412701	22731.413
2.0434604	22681.607
2.0456508	22622.974
2.0478411	22563.989
2.0500315	22519.360
2.0522218	22472.636
2.0544122	22432.245
2.0566025	22385.565
2.0587928	22347.897
2.0609832	22308.279
2.0631735	22274.736
2.0653639	22237.985
2.0675542	22188.313
2.0697445	22145.813
2.0719349	22102.273
2.0741252	22061.559
2.0763156	22020.646
2.0785059	21974.519
2.0806962	21936.346
2.0828866	21885.504
2.0850769	21845.412
2.0872673	21798.874
2.0894576	21755.342
2.0916479	21712.893
2.0938383	21664.918
2.0960286	21621.954
2.0982190	21569.480
2.1004093	21528.717
2.1025997	21485.012
2.1047900	21443.725
2.1069803	21402.062
2.1091707	21353.111
2.1113610	21316.241
2.1135514	21276.956
2.1157417	21238.904
2.1179320	21200.128
2.1201224	21155.687
2.1223127	21110.723
2.1245031	21063.722
2.1266934	21019.623
2.1288837	20981.662
2.1310741	20935.153
2.1332644	20896.746
2.1354548	20854.027
2.1376451	20812.161
2.1398354	20767.620
2.1420258	20720.103
2.1442161	20679.915
2.1464065	20637.684
2.1485968	20599.586
2.1507871	20554.063
2.1529775	20515.620
2.1551678	20480.421
2.1573582	20434.219
2.1595485	20390.433
2.1617389	20345.835
2.1639292	20299.711
2.1661195	20262.532
2.1683099	20222.429
2.1705002	20178.848
2.1726906	20133.876
2.1748809	20089.462
2.1770712	20050.873
2.1792616	20007.188
2.1814519	19969.154
2.1836423	19928.236
2.1858326	19890.572
2.1880229	19849.253
2.1902133	19801.776
2.1924036	19762.684
2.1945940	19726.024
2.1967843	19693.732
2.1989746	19649.153
2.2011650	19604.187
2.2033553	19558.571
2.2055457	19522.665
2.2077360	19481.562
2.2099263	19440.993
2.2121167	19399.182
2.2143070	19358.587
2.2164974	19316.756
2.2186877	19275.966
2.2208781	19230.065
2.2230684	19185.890
2.2252587	19138.850
2.2274491	19091.265
2.2296394	19051.526
2.2318298	19008.882
2.2340201	18973.978
2.2362104	18930.034
2.2384008	18892.368
2.2405911	18848.730
2.2427815	18808.678
2.2449718	18761.826
2.2471621	18711.851
2.2493525	18668.956
2.2515428	18627.203
2.2537332	18589.706
2.2559235	18550.447
2.2581138	18506.305
2.2603042	18461.569
2.2624945	18418.571
2.2646849	18379.654
2.2668752	18344.956
2.2690656	18305.802
2.2712559	18263.283
2.2734462	18224.149
2.2756366	18192.962
2.2778269	18155.810
2.2800173	18120.635
2.2822076	18076.989
2.2843979	18034.172
2.2865883	17998.629
2.2887786	17962.258
2.2909690	17928.003
2.2931593	17884.946
2.2953496	17840.328
2.2975400	17800.653
2.2997303	17756.407
2.3019207	17717.640
2.3041110	17679.039
2.3063013	17639.912
2.3084917	17601.155
2.3106820	17556.206
2.3128724	17516.004
2.3150627	17469.495
2.3172530	17431.374
2.3194434	17393.995
2.3216337	17360.249
2.3238241	17324.678
2.3260144	17282.114
2.3282048	17237.791
2.3303951	17194.183
2.3325854	17149.742
2.3347758	17109.971
2.3369661	17069.530
2.3391565	17031.745
2.3413468	16992.508
2.3435371	16953.066
2.3457275	16908.647
2.3479178	16866.664
2.3501082	16832.234
2.3522985	16796.265
2.3544888	16757.691
2.3566792	16716.354
2.3588695	16675.261
2.3610599	16636.672
2.3632502	16593.455
2.3654405	16552.711
2.3676309	16516.200
2.3698212	16475.867
2.3720116	16436.065
2.3742019	16393.760
2.3763922	16355.229
2.3785826	16317.543
2.3807729	16273.106
2.3829633	16240.386
2.3851536	16205.240
2.3873440	16173.151
2.3895343	16132.251
2.3917246	16096.794
2.3939150	16057.878
2.3961053	16024.595
2.3982957	15993.050
2.4004860	15961.129
2.4026763	15930.323
2.4048667	15899.440
2.4070570	15862.496
2.4092474	15831.596
2.4114377	15793.975
2.4136280	15759.438
2.4158184	15718.253
2.4180087	15681.596
2.4201991	15646.530
2.4223894	15607.874
2.4245797	15576.640
2.4267701	15538.132
2.4289604	15506.048
2.4311508	15470.604
2.4333411	15434.092
2.4355315	15398.977
2.4377218	15362.289
2.4399121	15326.617
2.4421025	15282.790
2.4442928	15243.600
2.4464832	15202.866
2.4486735	15170.988
2.4508638	15134.965
2.4530542	15103.863
2.4552445	15061.564
2.4574349	15019.947
2.4596252	14983.031
2.4618155	14949.445
2.4640059	14915.135
2.4661962	14880.945
2.4683866	14843.092
2.4705769	14805.681
2.4727672	14768.593
2.4749576	14737.852
2.4771479	14704.085
2.4793383	14672.967
2.4815286	14637.086
2.4837189	14600.873
2.4859093	14564.783
2.4880996	14525.127
2.4902900	14491.001
2.4924803	14456.884
2.4946707	14425.426
2.4968610	14397.370
2.4990513	14367.270
2.5012417	14337.904
2.5034320	14312.488
2.5056224	14281.538
2.5078127	14252.397
2.5100030	14221.110
2.5121934	14189.768
2.5143837	14154.639
2.5165741	14116.115
2.5187644	14080.240
2.5209547	14040.901
2.5231451	14002.919
2.5253354	13962.223
2.5275258	13924.767
2.5297161	13890.734
2.5319064	13859.172
2.5340968	13823.817
2.5362871	13789.126
2.5384775	13754.808
2.5406678	13725.346
2.5428582	13695.667
2.5450485	13659.669
2.5472388	13628.046
2.5494292	13593.132
2.5516195	13567.234
2.5538099	13543.733
2.5560002	13511.525
2.5581905	13474.826
2.5603809	13440.042
2.5625712	13405.968
2.5647616	13376.301
2.5669519	13347.045
2.5691422	13318.700
2.5713326	13286.534
2.5735229	13260.959
2.5757133	13230.351
2.5779036	13203.781
2.5800939	13172.214
2.5822843	13143.339
2.5844746	13108.732
2.5866650	13075.557
2.5888553	13039.155
2.5910456	13008.525
2.5932360	12973.063
2.5954263	12938.802
2.5976167	12907.113
2.5998070	12875.283
2.6019974	12842.925
2.6041877	12806.133
2.6063780	12776.515
2.6085684	12740.968
2.6107587	12710.530
2.6129491	12681.698
2.6151394	12653.547
2.6173297	12628.320
2.6195201	12599.474
2.6217104	12574.395
2.6239008	12547.373
2.6260911	12524.950
2.6282814	12496.681
2.6304718	12462.821
2.6326621	12430.804
2.6348525	12401.354
2.6370428	12371.318
2.6392331	12345.268
2.6414235	12312.679
2.6436138	12281.361
2.6458042	12240.162
2.6479945	12209.403
2.6501848	12179.821
2.6523752	12148.422
2.6545655	12114.836
2.6567559	12080.373
2.6589462	12043.076
2.6611366	12013.315
2.6633269	11986.541
2.6655172	11964.602
2.6677076	11932.063
2.6698979	11892.580
2.6720883	11859.561
2.6742786	11826.940
2.6764689	11799.409
2.6786593	11770.317
2.6808496	11747.942
2.6830400	11719.038
2.6852303	11689.569
2.6874206	11656.823
2.6896110	11631.849
2.6918013	11602.632
2.6939917	11571.931
2.6961820	11539.491
2.6983723	11514.044
2.7005627	11492.188
2.7027530	11473.248
2.7049434	11449.824
2.7071337	11422.783
2.7093241	11391.376
2.7115144	11358.603
2.7137047	11326.160
2.7158951	11303.315
2.7180854	11283.996
2.7202758	11267.411
2.7224661	11246.446
2.7246564	11230.888
2.7268468	11224.133
2.7290371	11226.692
2.7312275	11239.083
2.7334178	11255.396
2.7356081	11282.860
2.7377985	11305.725
2.7399888	11323.975
2.7421792	11324.029
2.7443695	11315.304
2.7465598	11291.343
2.7487502	11266.326
2.7509405	11236.185
2.7531309	11209.623
2.7553212	11181.544
2.7575115	11153.785
2.7597019	11116.727
2.7618922	11073.672
2.7640826	11018.511
2.7662729	10955.403
2.7684633	10881.149
2.7706536	10807.156
2.7728439	10735.670
2.7750343	10674.625
2.7772246	10626.639
2.7794150	10584.205
2.7816053	10546.687
2.7837956	10514.217
2.7859860	10484.087
2.7881763	10456.049
2.7903667	10429.256
2.7925570	10400.074
2.7947473	10370.852
2.7969377	10343.369
2.7991280	10319.114
2.8013184	10294.011
2.8035087	10273.539
2.8056990	10248.747
2.8078894	10219.789
2.8100797	10196.488
2.8122701	10172.260
2.8144604	10148.169
2.8166507	10124.783
2.8188411	10098.732
2.8210314	10082.220
2.8232218	10066.747
2.8254121	10048.870
2.8276025	10027.828
2.8297928	10003.478
2.8319831	9982.1990
2.8341735	9955.3095
2.8363638	9934.6324
2.8385542	9907.2777
2.8407445	9881.7768
2.8429348	9856.4990
2.8451252	9837.7202
2.8473155	9820.8711
2.8495059	9798.6609
2.8516962	9774.9602
2.8538865	9753.7041
2.8560769	9732.7092
2.8582672	9716.2922
2.8604576	9692.1553
2.8626479	9672.2416
2.8648382	9647.1192
2.8670286	9627.0391
2.8692189	9609.1322
2.8714093	9588.9299
2.8735996	9573.0890
2.8757900	9556.4524
2.8779803	9538.8653
2.8801706	9520.7180
2.8823610	9495.6326
2.8845513	9475.5852
2.8867417	9454.9477
2.8889320	9436.9412
2.8911223	9417.8623
2.8933127	9400.1764
2.8955030	9382.2684
2.8976934	9359.9758
2.8998837	9340.7037
2.9020740	9325.1024
2.9042644	9307.3599
2.9064547	9290.0821
2.9086451	9273.6386
2.9108354	9259.1353
2.9130257	9238.9455
2.9152161	9218.0602
2.9174064	9199.4095
2.9195968	9187.8547
2.9217871	9173.9627
2.9239774	9159.0169
2.9261678	9139.2355
2.9283581	9123.0354
2.9305485	9108.2878
2.9327388	9094.4642
2.9349292	9073.4080
2.9371195	9055.6936
2.9393098	9035.9072
2.9415002	9019.2114
2.9436905	9002.4366
2.9458809	8986.1896
2.9480712	8969.3329
2.9502615	8956.1583
2.9524519	8941.0495
2.9546422	8931.4014
2.9568326	8916.2464
2.9590229	8902.1147
2.9612132	8879.9346
2.9634036	8864.9757
2.9655939	8850.6860
2.9677843	8835.8259
2.9699746	8822.0761
2.9721649	8811.3579
2.9743553	8799.1515
2.9765456	8787.2904
2.9787360	8772.1334
2.9809263	8759.8407
2.9831166	8750.5241
2.9853070	8731.6063
2.9874973	8716.6834
2.9896877	8697.5962
2.9918780	8684.9395
2.9940684	8670.8734
2.9962587	8657.5535
2.9984490	8643.4798
3.0006394	8633.0075
3.0028297	8627.7671
3.0050201	8619.8396
3.0072104	8617.1953
3.0094007	8615.3821
3.0115911	8620.2174
3.0137814	8630.8277
3.0159718	8637.1239
3.0181621	8633.8412
3.0203524	8617.3041
3.0225428	8601.0505
3.0247331	8576.1111
3.0269235	8552.8674
3.0291138	8534.7226
3.0313041	8520.1239
3.0334945	8506.7955
3.0356848	8492.9280
3.0378752	8486.3689
3.0400655	8485.3669
3.0422559	8480.9782
3.0444462	8473.7834
3.0466365	8459.3398
3.0488269	8440.8233
3.0510172	8425.1612
3.0532076	8412.0632
3.0553979	8402.9551
3.0575882	8395.2322
3.0597786	8386.3709
3.0619689	8382.0439
3.0641593	8378.5068
3.0663496	8374.5659
3.0685399	8367.1670
3.0707303	8358.5375
3.0729206	8347.6603
3.0751110	8335.3681
3.0773013	8323.3561
3.0794916	8310.0853
3.0816820	8302.5428
3.0838723	8295.5741
3.0860627	8286.9181
3.0882530	8276.7305
3.0904433	8266.1927
3.0926337	8256.3269
3.0948240	8244.1149
3.0970144	8232.6195
3.0992047	8221.7427
3.1013951	8205.2126
3.1035854	8189.7656
3.1057757	8173.6856
3.1079661	8168.5569
3.1101564	8162.9008
3.1123468	8152.7994
3.1145371	8136.4214
3.1167274	8126.3097
3.1189178	8119.7517
3.1211081	8115.8792
3.1232985	8108.4305
3.1254888	8103.9149
3.1276791	8095.8658
3.1298695	8087.2732
3.1320598	8081.6628
3.1342502	8075.9573
3.1364405	8067.8831
3.1386308	8062.5783
3.1408212	8055.2337
3.1430115	8053.1794
3.1452019	8052.1393
3.1473922	8048.8149
3.1495825	8044.1697
3.1517729	8038.0792
3.1539632	8028.9379
3.1561536	8020.3589
3.1583439	8015.5920
3.1605343	8016.0291
3.1627246	8014.0465
3.1649149	8013.3175
3.1671053	8009.5718
3.1692956	8006.4770
3.1714860	8006.4912
3.1736763	8006.4231
3.1758666	8002.2974
3.1780570	7997.9989
3.1802473	7992.4986
3.1824377	7982.0130
3.1846280	7974.8346
3.1868183	7969.8043
3.1890087	7967.3316
3.1911990	7962.9532
3.1933894	7960.8518
3.1955797	7955.1895
3.1977700	7950.0156
3.1999604	7947.2592
3.2021507	7941.7959
3.2043411	7941.8981
3.2065314	7944.9412
3.2087218	7941.6618
3.2109121	7937.0996
3.2131024	7928.5900
3.2152928	7926.0740
3.2174831	7925.3582
3.2196735	7928.2338
3.2218638	7931.8452
3.2240541	7930.2956
3.2262445	7928.9551
3.2284348	7924.8384
3.2306252	7922.0092
3.2328155	7922.1548
3.2350058	7915.9158
3.2371962	7913.0871
3.2393865	7911.0836
3.2415769	7912.6815
3.2437672	7917.7270
3.2459575	7919.6973
3.2481479	7921.1508
3.2503382	7916.9916
3.2525286	7914.3244
3.2547189	7909.6739
3.2569092	7907.0987
3.2590996	7908.3649
3.2612899	7907.7423
3.2634803	7908.6748
3.2656706	7910.1446
3.2678610	7912.3287
3.2700513	7918.0449
3.2722416	7920.7727
3.2744320	7919.2566
3.2766223	7917.0595
3.2788127	7916.6042
3.2810030	7914.4009
3.2831933	7911.9352
3.2853837	7908.5384
3.2875740	7909.0554
3.2897644	7909.9899
3.2919547	7912.3290
3.2941450	7916.2754
3.2963354	7920.6169
3.2985257	7929.7637
3.3007161	7934.8441
3.3029064	7938.3341
3.3050967	7938.7846
3.3072871	7944.6530
3.3094774	7947.2287
3.3116678	7950.5049
3.3138581	7952.0765
3.3160484	7956.7096
3.3182388	7963.7056
3.3204291	7966.0431
3.3226195	7968.2761
3.3248098	7965.3206
3.3270002	7966.2747
3.3291905	7969.5569
3.3313808	7972.2719
3.3335712	7974.4416
3.3357615	7980.6040
3.3379519	7986.1225
3.3401422	7990.2097
3.3423325	7992.8193
3.3445229	7995.3828
3.3467132	7997.0263
3.3489036	8004.4767
3.3510939	8007.5639
3.3532842	8009.2343
3.3554746	8008.5097
3.3576649	8008.2302
3.3598553	8012.2585
3.3620456	8015.0513
3.3642359	8019.1154
3.3664263	8025.2699
3.3686166	8028.8816
3.3708070	8035.7321
3.3729973	8038.5808
3.3751877	8042.5417
3.3773780	8041.1554
3.3795683	8047.5579
3.3817587	8055.9865
3.3839490	8057.7904
3.3861394	8061.3819
3.3883297	8061.7371
3.3905200	8062.8085
3.3927104	8064.1053
3.3949007	8074.1584
3.3970911	8084.7738
3.3992814	8094.4698
3.4014717	8102.0049
3.4036621	8110.2776
3.4058524	8114.5110
3.4080428	8122.1772
3.4102331	8125.9158
3.4124234	8132.4550
3.4146138	8136.3387
3.4168041	8144.2272
3.4189945	8148.7887
3.4211848	8156.4907
3.4233751	8159.4540
3.4255655	8166.3649
3.4277558	8176.2982
3.4299462	8189.1844
3.4321365	8195.6860
3.4343269	8207.4494
3.4365172	8214.0258
3.4387075	8222.7219
3.4408979	8230.3769
3.4430882	8232.5077
3.4452786	8235.9106
3.4474689	8238.2270
3.4496592	8244.2460
3.4518496	8256.6257
3.4540399	8270.9622
3.4562303	8285.7467
3.4584206	8298.1728
3.4606109	8305.2411
3.4628013	8312.1354
3.4649916	8315.0054
3.4671820	8323.5653
3.4693723	8331.4983
3.4715626	8340.1841
3.4737530	8348.2485
3.4759433	8356.2122
3.4781337	8364.5156
3.4803240	8372.8763
3.4825143	8386.5578
3.4847047	8395.4288
3.4868950	8402.5354
3.4890854	8409.1310
3.4912757	8417.9735
3.4934661	8429.6291
3.4956564	8438.1060
3.4978467	8447.4106
3.5000371	8454.8251
3.5022274	8466.8025
3.5044178	8479.5882
3.5066081	8492.2870
3.5087984	8499.0778
3.5109888	8510.6000
3.5131791	8521.2124
3.5153695	8530.9642
3.5175598	8537.9216
3.5197501	8547.8168
3.5219405	8555.5304
3.5241308	8569.3187
3.5263212	8579.3906
3.5285115	8591.5031
3.5307018	8600.8567
3.5328922	8615.0811
3.5350825	8625.0473
3.5372729	8636.9749
3.5394632	8648.8365
3.5416536	8658.8237
3.5438439	8670.8195
3.5460342	8678.4533
3.5482246	8688.2057
3.5504149	8695.6655
3.5526053	8705.4305
3.5547956	8710.7662
3.5569859	8719.6555
3.5591763	8731.0800
3.5613666	8742.8970
3.5635570	8752.6215
3.5657473	8764.4389
3.5679376	8775.4335
3.5701280	8792.5170
3.5723183	8810.5440
3.5745087	8830.0717
3.5766990	8856.6193
3.5788893	8887.2387
3.5810797	8922.4940
3.5832700	8956.3033
3.5854604	8987.5049
3.5876507	9010.8276
3.5898410	9029.2490
3.5920314	9042.7100
3.5942217	9048.1579
3.5964121	9057.8348
3.5986024	9064.5410
3.6007928	9077.6433
3.6029831	9082.6839
3.6051734	9091.4452
3.6073638	9105.1376
3.6095541	9120.4732
3.6117445	9131.5600
3.6139348	9128.9522
3.6161251	9125.7851
3.6183155	9115.2387
3.6205058	9109.2614
3.6226962	9106.0455
3.6248865	9109.1106
3.6270768	9115.4916
3.6292672	9120.1523
3.6314575	9125.0064
3.6336479	9132.3163
3.6358382	9143.7967
3.6380285	9159.3640
3.6402189	9171.9323
3.6424092	9180.2614
3.6445996	9189.8306
3.6467899	9199.5825
3.6489802	9215.2104
3.6511706	9229.6618
3.6533609	9244.2234
3.6555513	9252.3636
3.6577416	9262.0360
3.6599320	9269.6772
3.6621223	9280.5341
3.6643126	9292.5900
3.6665030	9305.4465
3.6686933	9318.0192
3.6708837	9327.5879
3.6730740	9340.2356
3.6752643	9350.2281
3.6774547	9363.3260
3.6796450	9373.6885
3.6818354	9387.3594
3.6840257	9397.3318
3.6862160	9409.0299
3.6884064	9420.5246
3.6905967	9435.1486
3.6927871	9444.5414
3.6949774	9459.5503
3.6971677	9469.0479
3.6993581	9480.6165
3.7015484	9488.6869
3.7037388	9499.8705
3.7059291	9518.9152
3.7081195	9532.8987
3.7103098	9547.4362
3.7125001	9556.7052
3.7146905	9562.7551
3.7168808	9576.7836
3.7190712	9587.0067
3.7212615	9598.8409
3.7234518	9608.6971
3.7256422	9616.2598
3.7278325	9627.3804
3.7300229	9642.4088
3.7322132	9656.6870
3.7344035	9669.6687
3.7365939	9681.0481
3.7387842	9694.0457
3.7409746	9705.1170
3.7431649	9717.2510
3.7453552	9728.8259
3.7475456	9740.1613
3.7497359	9749.7195
3.7519263	9757.9432
3.7541166	9768.1020
3.7563069	9777.8313
3.7584973	9786.8786
3.7606876	9796.9672
3.7628780	9805.5044
3.7650683	9814.1112
3.7672587	9825.9334
3.7694490	9838.9903
3.7716393	9852.0407
3.7738297	9858.8735
3.7760200	9867.0640
3.7782104	9874.5969
3.7804007	9884.9447
3.7825910	9892.3243
3.7847814	9903.4225
3.7869717	9911.9391
3.7891621	9925.0861
3.7913524	9942.0526
3.7935427	9955.4122
3.7957331	9964.5840
3.7979234	9973.1452
3.8001138	9983.1281
3.8023041	9991.0058
3.8044944	10003.027
3.8066848	10008.880
3.8088751	10017.268
3.8110655	10025.199
3.8132558	10035.624
3.8154461	10048.385
3.8176365	10056.924
3.8198268	10067.083
3.8220172	10077.898
3.8242075	10089.046
3.8263979	10095.124
3.8285882	10102.200
3.8307785	10107.844
3.8329689	10117.572
3.8351592	10122.568
3.8373496	10130.708
3.8395399	10139.181
3.8417302	10146.142
3.8439206	10152.239
3.8461109	10162.073
3.8483013	10166.136
3.8504916	10170.123
3.8526819	10178.479
3.8548723	10189.573
3.8570626	10204.524
3.8592530	10216.199
3.8614433	10230.452
3.8636336	10251.902
3.8658240	10275.877
3.8680143	10302.535
3.8702047	10328.073
3.8723950	10362.361
3.8745854	10397.742
3.8767757	10434.303
3.8789660	10461.257
3.8811564	10481.717
3.8833467	10496.536
3.8855371	10503.907
3.8877274	10509.582
3.8899177	10515.554
3.8921081	10522.532
3.8942984	10525.729
3.8964888	10529.047
3.8986791	10530.010
3.9008694	10527.954
3.9030598	10518.880
3.9052501	10501.024
3.9074405	10478.779
3.9096308	10452.273
3.9118211	10434.055
3.9140115	10413.679
3.9162018	10405.387
3.9183922	10398.543
3.9205825	10396.061
3.9227728	10395.457
3.9249632	10396.351
3.9271535	10397.799
3.9293439	10395.171
3.9315342	10393.997
3.9337246	10397.006
3.9359149	10402.201
3.9381052	10402.901
3.9402956	10401.412
3.9424859	10401.198
3.9446763	10402.155
3.9468666	10403.556
3.9490569	10407.636
3.9512473	10411.063
3.9534376	10418.845
3.9556280	10420.986
3.9578183	10426.815
3.9600086	10427.654
3.9621990	10430.152
3.9643893	10427.722
3.9665797	10430.997
3.9687700	10430.327
3.9709603	10429.993
3.9731507	10431.926
3.9753410	10438.501
3.9775314	10446.027
3.9797217	10450.203
3.9819120	10453.316
3.9841024	10451.343
3.9862927	10458.266
3.9884831	10462.004
3.9906734	10463.487
3.9928638	10458.846
3.9950541	10454.039
3.9972444	10452.899
3.9994348	10455.183
4.0016251	10457.610
4.0038155	10456.932
4.0060058	10459.933
4.0081961	10464.829
4.0103865	10465.458
4.0125768	10465.057
4.0147672	10461.272
4.0169575	10457.620
4.0191478	10456.747
4.0213382	10458.137
4.0235285	10459.750
4.0257189	10461.529
4.0279092	10467.596
4.0300995	10475.331
4.0322899	10484.065
4.0344802	10493.450
4.0366706	10502.543
4.0388609	10505.720
4.0410513	10513.113
4.0432416	10522.027
4.0454319	10530.738
4.0476223	10541.147
4.0498126	10559.216
4.0520030	10578.305
4.0541933	10598.284
4.0563836	10618.086
4.0585740	10631.223
4.0607643	10634.756
4.0629547	10628.642
4.0651450	10620.621
4.0673353	10610.904
4.0695257	10602.587
4.0717160	10593.545
4.0739064	10587.474
4.0760967	10581.975
4.0782870	10577.977
4.0804774	10573.445
4.0826677	10564.281
4.0848581	10551.990
4.0870484	10536.005
4.0892387	10521.020
4.0914291	10502.193
4.0936194	10485.739
4.0958098	10468.406
4.0980001	10465.789
4.1001905	10462.274
4.1023808	10463.009
4.1045711	10457.067
4.1067615	10453.169
4.1089518	10447.058
4.1111422	10444.760
4.1133325	10435.166
4.1155228	10423.763
4.1177132	10412.445
4.1199035	10400.153
4.1220939	10386.240
4.1242842	10371.109
4.1264745	10358.411
4.1286649	10347.482
4.1308552	10336.254
4.1330456	10323.905
4.1352359	10317.616
4.1374262	10311.298
4.1396166	10303.926
4.1418069	10295.137
4.1439973	10286.223
4.1461876	10279.696
4.1483779	10274.863
4.1505683	10271.074
4.1527586	10267.372
4.1549490	10260.222
4.1571393	10260.488
4.1593297	10256.922
4.1615200	10255.358
4.1637103	10249.702
4.1659007	10240.410
4.1680910	10229.457
4.1702814	10218.487
4.1724717	10208.028
4.1746620	10199.076
4.1768524	10189.554
4.1790427	10182.222
4.1812331	10172.663
4.1834234	10160.421
4.1856137	10151.545
4.1878041	10139.207
4.1899944	10131.187
4.1921848	10122.990
4.1943751	10114.560
4.1965654	10113.269
4.1987558	10107.323
4.2009461	10100.918
4.2031365	10088.255
4.2053268	10078.036
4.2075172	10068.110
4.2097075	10061.434
4.2118978	10053.443
4.2140882	10046.180
4.2162785	10037.738
4.2184689	10031.964
4.2206592	10028.128
4.2228495	10021.875
4.2250399	10013.898
4.2272302	10001.843
4.2294206	9992.6809
4.2316109	9982.8728
4.2338012	9980.2832
4.2359916	9974.0598
4.2381819	9969.0739
4.2403723	9959.8239
4.2425626	9952.7606
4.2447529	9946.4624
4.2469433	9942.2284
4.2491336	9937.4737
4.2513240	9928.5278
4.2535143	9919.0007
4.2557046	9907.5858
4.2578950	9897.2226
4.2600853	9881.0177
4.2622757	9869.5554
4.2644660	9855.5183
4.2666564	9847.5635
4.2688467	9840.6550
4.2710370	9832.2520
4.2732274	9817.3234
4.2754177	9804.2802
4.2776081	9792.7004
4.2797984	9786.2516
4.2819887	9777.3787
4.2841791	9765.5588
4.2863694	9757.3654
4.2885598	9747.2095
4.2907501	9738.4299
4.2929404	9726.3286
4.2951308	9711.2675
4.2973211	9696.9306
4.2995115	9685.0293
4.3017018	9676.5728
4.3038921	9667.3280
4.3060825	9655.9745
4.3082728	9646.0948
4.3104632	9637.0406
4.3126535	9635.0982
4.3148438	9628.3902
4.3170342	9617.5677
4.3192245	9604.2187
4.3214149	9594.6875
4.3236052	9588.7970
4.3257956	9579.7345
4.3279859	9567.5802
4.3301762	9553.8260
4.3323666	9546.7798
4.3345569	9538.1513
4.3367473	9531.1865
4.3389376	9521.3553
4.3411279	9513.2218
4.3433183	9500.2559
4.3455086	9488.7195
4.3476990	9473.9794
4.3498893	9462.5034
4.3520796	9456.8898
4.3542700	9451.0673
4.3564603	9447.8494
4.3586507	9447.7434
4.3608410	9456.5348
4.3630313	9474.1455
4.3652217	9503.2364
4.3674120	9548.2776
4.3696024	9602.2623
4.3717927	9663.4286
4.3739831	9718.7136
4.3761734	9756.3852
4.3783637	9771.1746
4.3805541	9769.6914
4.3827444	9759.2236
[truncated: 3,000 more rows]
