# Supplementary material for: Mechanochemically-induced glass formation from two-dimensional hybrid organic–inorganic perovskites
Source: Chem Sci. 2024 Apr 19;15(19):7198–205. doi: 10.1039/d4sc00905c (PMC11095504; doi:10.1039/d4sc00905c)
Supplement: SC-015-D4SC00905C-s002 [file SC-015-D4SC00905C-s002.zip › XRD_data_and_TOPAS_input_file/012312.xy]

0.0042531738	0.0000000
0.0064435146	0.0000000
0.0086338554	0.0000000
0.010824196	0.0000000
0.013014537	0.0000000
0.015204878	0.0000000
0.017395219	0.0000000
0.019585559	0.0000000
0.021775900	0.0000000
0.023966241	0.0000000
0.026156582	0.0000000
0.028346922	0.0000000
0.030537263	0.0000000
0.032727604	0.0000000
0.034917945	0.0000000
0.037108286	0.0000000
0.039298626	0.0000000
0.041488967	0.0000000
0.043679308	0.0000000
0.045869649	0.0000000
0.048059990	0.0000000
0.050250330	0.0000000
0.052440671	0.0000000
0.054631012	0.0000000
0.056821353	0.0000000
0.059011694	0.0000000
0.061202034	0.0000000
0.063392375	0.0000000
0.065582716	0.0000000
0.067773057	0.0000000
0.069963398	0.0000000
0.072153738	0.0000000
0.074344079	0.0000000
0.076534420	0.0000000
0.078724761	0.0000000
0.080915101	0.0000000
0.083105442	0.0000000
0.085295783	0.0000000
0.087486124	0.0000000
0.089676465	0.0000000
0.091866805	0.0000000
0.094057146	0.0000000
0.096247487	0.0000000
0.098437828	0.0000000
0.10062817	0.0000000
0.10281851	0.0000000
0.10500885	0.0000000
0.10719919	0.0000000
0.10938953	0.0000000
0.11157987	0.0000000
0.11377021	0.0000000
0.11596055	0.0000000
0.11815089	0.0000000
0.12034124	0.0000000
0.12253158	0.0000000
0.12472192	0.0000000
0.12691226	0.0000000
0.12910260	0.0000000
0.13129294	0.0000000
0.13348328	0.0000000
0.13567362	0.0000000
0.13786396	0.0000000
0.14005430	0.0000000
0.14224464	0.0000000
0.14443498	0.0000000
0.14662533	0.0000000
0.14881567	0.0000000
0.15100601	0.0000000
0.15319635	0.0000000
0.15538669	0.0000000
0.15757703	0.0000000
0.15976737	0.0000000
0.16195771	0.0000000
0.16414805	0.0000000
0.16633839	0.0000000
0.16852873	0.0000000
0.17071907	0.0000000
0.17290941	0.0000000
0.17509976	0.0000000
0.17729010	0.0000000
0.17948044	0.0000000
0.18167078	0.0000000
0.18386112	0.0000000
0.18605146	0.0000000
0.18824180	0.0000000
0.19043214	0.0000000
0.19262248	0.0000000
0.19481282	0.0000000
0.19700316	0.0000000
0.19919350	0.0000000
0.20138384	0.0000000
0.20357419	0.0000000
0.20576453	0.0000000
0.20795487	0.0000000
0.21014521	0.0000000
0.21233555	0.0000000
0.21452589	0.0000000
0.21671623	0.0000000
0.21890657	0.0000000
0.22109691	0.0000000
0.22328725	0.0000000
0.22547759	0.0000000
0.22766793	0.0000000
0.22985828	0.0000000
0.23204862	0.0000000
0.23423896	0.0000000
0.23642930	0.0000000
0.23861964	0.0000000
0.24080998	0.0000000
0.24300032	0.0000000
0.24519066	0.0000000
0.24738100	0.0000000
0.24957134	0.0000000
0.25176168	0.0000000
0.25395202	0.0000000
0.25614236	0.0000000
0.25833271	0.0000000
0.26052305	0.0000000
0.26271339	0.0000000
0.26490373	0.0000000
0.26709407	0.0000000
0.26928441	0.0000000
0.27147475	0.0000000
0.27366509	0.0000000
0.27585543	0.0000000
0.27804577	0.0000000
0.28023611	0.0000000
0.28242645	0.0000000
0.28461679	0.0000000
0.28680714	0.0000000
0.28899748	0.0000000
0.29118782	0.0000000
0.29337816	0.0000000
0.29556850	0.0000000
0.29775884	0.0000000
0.29994918	0.0000000
0.30213952	0.0000000
0.30432986	0.0000000
0.30652020	0.0000000
0.30871054	0.0000000
0.31090088	0.0000000
0.31309123	0.0000000
0.31528157	0.0000000
0.31747191	0.0000000
0.31966225	0.0000000
0.32185259	0.0000000
0.32404293	0.0000000
0.32623327	0.0000000
0.32842361	0.0000000
0.33061395	0.0000000
0.33280429	0.0000000
0.33499463	0.0000000
0.33718497	0.0000000
0.33937531	0.0000000
0.34156566	0.0000000
0.34375600	0.0000000
0.34594634	0.0000000
0.34813668	0.0000000
0.35032702	0.0000000
0.35251736	0.0000000
0.35470770	0.0000000
0.35689804	0.0000000
0.35908838	0.0000000
0.36127872	0.0000000
0.36346906	0.0000000
0.36565940	0.0000000
0.36784975	0.0000000
0.37004009	0.0000000
0.37223043	0.0000000
0.37442077	0.0000000
0.37661111	0.0000000
0.37880145	0.0000000
0.38099179	0.0000000
0.38318213	0.0000000
0.38537247	0.0000000
0.38756281	0.0000000
0.38975315	0.0000000
0.39194349	0.0000000
0.39413383	0.0000000
0.39632418	0.0000000
0.39851452	0.0000000
0.40070486	0.0000000
0.40289520	0.0000000
0.40508554	0.0000000
0.40727588	0.0000000
0.40946622	0.0000000
0.41165656	0.0000000
0.41384690	0.0000000
0.41603724	0.0000000
0.41822758	0.0000000
0.42041792	0.0000000
0.42260826	0.0000000
0.42479861	0.0000000
0.42698895	0.0000000
0.42917929	0.0000000
0.43136963	0.0000000
0.43355997	0.0000000
0.43575031	0.0000000
0.43794065	0.0000000
0.44013099	0.0000000
0.44232133	0.0000000
0.44451167	0.0000000
0.44670201	0.0000000
0.44889235	0.0000000
0.45108270	0.0000000
0.45327304	0.0000000
0.45546338	0.0000000
0.45765372	0.0000000
0.45984406	0.0000000
0.46203440	0.0000000
0.46422474	0.0000000
0.46641508	0.0000000
0.46860542	0.0000000
0.47079576	0.0000000
0.47298610	0.0000000
0.47517644	0.0000000
0.47736678	0.0000000
0.47955713	0.0000000
0.48174747	0.0000000
0.48393781	0.0000000
0.48612815	0.0000000
0.48831849	0.0000000
0.49050883	0.0000000
0.49269917	0.0000000
0.49488951	0.0000000
0.49707985	0.0000000
0.49927019	4595.0539
0.50146053	4915.5518
0.50365087	4890.8622
0.50584121	4907.2232
0.50803156	4933.2198
0.51022190	4967.0339
0.51241224	4994.5543
0.51460258	5017.4830
0.51679292	5034.5947
0.51898326	5074.3851
0.52117360	5098.5189
0.52336394	5141.2170
0.52555428	5170.4110
0.52774462	5204.4674
0.52993496	5227.6059
0.53212530	5262.2393
0.53431565	5300.5113
0.53650599	5321.2978
0.53869633	5340.1733
0.54088667	5369.8676
0.54307701	5392.5432
0.54526735	5415.6363
0.54745769	5439.1282
0.54964803	5472.9233
0.55183837	5503.8370
0.55402871	5513.0428
0.55621905	5534.5726
0.55840939	5548.4432
0.56059973	5559.4491
0.56279008	5549.7347
0.56498042	5548.1305
0.56717076	5555.5532
0.56936110	5572.3135
0.57155144	5604.1615
0.57374178	5640.7025
0.57593212	5683.5107
0.57812246	5722.3186
0.58031280	5751.3835
0.58250314	5795.6137
0.58469348	5845.2679
0.58688382	5894.7108
0.58907416	5934.9678
0.59126451	5991.2615
0.59345485	6060.0541
0.59564519	6148.0833
0.59783553	6223.1328
0.60002587	6298.3431
0.60221621	6349.3284
0.60440655	6421.3893
0.60659689	6476.7758
0.60878723	6533.4407
0.61097757	6582.1772
0.61316791	6618.4563
0.61535825	6659.4857
0.61754860	6687.3202
0.61973894	6707.2890
0.62192928	6720.9296
0.62411962	6728.7442
0.62630996	6736.1006
0.62850030	6731.1607
0.63069064	6735.1273
0.63288098	6748.6953
0.63507132	6769.2178
0.63726166	6789.0205
0.63945200	6803.5701
0.64164234	6827.0968
0.64383268	6857.4500
0.64602303	6900.6434
0.64821337	6954.7958
0.65040371	7009.2834
0.65259405	7069.9267
0.65478439	7114.5398
0.65697473	7149.9939
0.65916507	7189.8090
0.66135541	7240.3567
0.66354575	7302.8253
0.66573609	7352.7907
0.66792643	7402.4376
0.67011677	7460.7934
0.67230711	7531.9930
0.67449746	7601.4159
0.67668780	7661.5414
0.67887814	7708.9549
0.68106848	7774.8745
0.68325882	7838.7154
0.68544916	7892.5699
0.68763950	7943.1171
0.68982984	8000.6064
0.69202018	8069.2435
0.69421052	8129.0587
0.69640086	8193.7935
0.69859120	8244.7166
0.70078155	8313.8507
0.70297189	8381.2135
0.70516223	8451.0554
0.70735257	8519.4202
0.70954291	8593.7558
0.71173325	8654.9509
0.71392359	8724.4160
0.71611393	8778.8428
0.71830427	8841.0056
0.72049461	8899.4083
0.72268495	8952.4480
0.72487529	9013.9698
0.72706563	9068.9671
0.72925598	9131.2525
0.73144632	9180.0420
0.73363666	9230.4558
0.73582700	9271.2879
0.73801734	9313.6241
0.74020768	9359.8334
0.74239802	9398.3781
0.74458836	9431.9835
0.74677870	9462.9183
0.74896904	9500.5723
0.75115938	9535.6890
0.75334972	9565.4434
0.75554006	9583.7793
0.75773041	9602.6788
0.75992075	9617.5705
0.76211109	9629.6171
0.76430143	9645.9597
0.76649177	9655.3595
0.76868211	9665.0966
0.77087245	9658.8521
0.77306279	9662.0966
0.77525313	9655.4674
0.77744347	9644.9785
0.77963381	9628.7994
0.78182415	9616.1183
0.78401450	9599.1299
0.78620484	9584.5853
0.78839518	9564.9404
0.79058552	9547.8266
0.79277586	9520.8860
0.79496620	9492.6471
0.79715654	9460.3621
0.79934688	9432.8148
0.80153722	9399.4960
0.80372756	9370.0082
0.80591790	9336.2627
0.80810824	9300.8815
0.81029858	9265.4130
0.81248893	9231.1631
0.81467927	9205.8341
0.81686961	9182.4924
0.81905995	9156.8360
0.82125029	9110.8379
0.82344063	9070.8746
0.82563097	9034.8295
0.82782131	9009.1962
0.83001165	8971.5321
0.83220199	8929.3976
0.83439233	8887.4312
0.83658267	8851.2414
0.83877301	8808.8088
0.84096336	8779.7782
0.84315370	8748.9583
0.84534404	8726.0400
0.84753438	8706.0721
0.84972472	8682.9434
0.85191506	8658.3304
0.85410540	8617.9475
0.85629574	8586.1181
0.85848608	8553.0074
0.86067642	8536.0700
0.86286676	8517.9774
0.86505710	8497.7757
0.86724745	8480.8135
0.86943779	8463.8069
0.87162813	8447.8161
0.87381847	8424.0988
0.87600881	8403.1246
0.87819915	8382.5518
0.88038949	8359.4350
0.88257983	8339.7926
0.88477017	8320.1651
0.88696051	8308.2559
0.88915085	8291.9939
0.89134119	8277.3298
0.89353153	8256.3300
0.89572188	8251.8207
0.89791222	8241.5288
0.90010256	8247.0606
0.90229290	8246.1925
0.90448324	8247.1070
0.90667358	8244.7637
0.90886392	8236.8628
0.91105426	8226.4992
0.91324460	8216.2519
0.91543494	8211.3747
0.91762528	8216.3124
0.91981562	8213.7454
0.92200597	8208.3649
0.92419631	8208.8830
0.92638665	8213.2963
0.92857699	8227.1478
0.93076733	8230.4558
0.93295767	8229.6249
0.93514801	8232.6439
0.93733835	8234.9024
0.93952869	8242.6019
0.94171903	8238.9480
0.94390937	8243.8863
0.94609971	8245.7195
0.94829005	8261.6882
0.95048040	8274.4451
0.95267074	8282.7477
0.95486108	8302.2336
0.95705142	8316.0451
0.95924176	8335.8999
0.96143210	8339.8735
0.96362244	8341.3213
0.96581278	8342.3227
0.96800312	8348.9663
0.97019346	8363.3301
0.97238380	8382.4603
0.97457414	8392.9370
0.97676448	8403.3096
0.97895483	8416.4142
0.98114517	8421.6176
0.98333551	8438.2900
0.98552585	8443.6988
0.98771619	8465.8143
0.98990653	8481.6064
0.99209687	8501.9987
0.99428721	8520.6011
0.99647755	8532.2937
0.99866789	8551.0542
1.0008582	8563.6795
1.0030486	8579.4357
1.0052389	8593.3466
1.0074293	8603.7798
1.0096196	8613.0003
1.0118099	8627.6797
1.0140003	8641.4175
1.0161906	8663.2579
1.0183810	8679.3636
1.0205713	8701.5928
1.0227616	8718.5047
1.0249520	8737.9040
1.0271423	8761.8328
1.0293327	8780.8799
1.0315230	8793.1048
1.0337133	8808.6931
1.0359037	8829.1789
1.0380940	8857.9921
1.0402844	8879.9603
1.0424747	8903.3594
1.0446650	8927.0021
1.0468554	8948.7837
1.0490457	8977.1619
1.0512361	9002.3884
1.0534264	9025.8631
1.0556168	9051.1096
1.0578071	9070.8363
1.0599974	9082.6718
1.0621878	9101.1878
1.0643781	9127.6872
1.0665685	9155.0139
1.0687588	9183.0782
1.0709491	9202.8378
1.0731395	9224.6110
1.0753298	9243.6342
1.0775202	9265.5688
1.0797105	9289.1025
1.0819008	9316.6631
1.0840912	9341.6893
1.0862815	9370.1299
1.0884719	9399.9618
1.0906622	9420.3652
1.0928525	9441.0704
1.0950429	9466.2321
1.0972332	9498.1022
1.0994236	9531.1643
1.1016139	9546.5173
1.1038043	9571.6253
1.1059946	9596.5333
1.1081849	9632.1350
1.1103753	9652.1526
1.1125656	9669.9619
1.1147560	9690.7670
1.1169463	9711.5881
1.1191366	9733.3267
1.1213270	9757.8701
1.1235173	9789.5054
1.1257077	9815.7513
1.1278980	9844.2617
1.1300883	9866.6392
1.1322787	9892.3864
1.1344690	9917.6392
1.1366594	9950.0662
1.1388497	9984.2091
1.1410400	10002.575
1.1432304	10023.012
1.1454207	10042.225
1.1476111	10073.635
1.1498014	10101.133
1.1519917	10144.431
1.1541821	10172.598
1.1563724	10201.628
1.1585628	10221.021
1.1607531	10243.666
1.1629435	10270.428
1.1651338	10307.398
1.1673241	10345.015
1.1695145	10376.015
1.1717048	10399.975
1.1738952	10421.266
1.1760855	10448.050
1.1782758	10480.342
1.1804662	10512.870
1.1826565	10534.784
1.1848469	10563.126
1.1870372	10591.933
1.1892275	10634.040
1.1914179	10659.707
1.1936082	10691.649
1.1957986	10720.568
1.1979889	10751.137
1.2001792	10781.640
1.2023696	10805.805
1.2045599	10838.085
1.2067503	10872.691
1.2089406	10909.726
1.2111309	10942.214
1.2133213	10977.178
1.2155116	11009.796
1.2177020	11044.185
1.2198923	11075.626
1.2220827	11099.142
1.2242730	11127.988
1.2264633	11161.575
1.2286537	11196.676
1.2308440	11232.262
1.2330344	11258.697
1.2352247	11282.137
1.2374150	11299.470
1.2396054	11316.615
1.2417957	11343.132
1.2439861	11377.840
1.2461764	11412.676
1.2483667	11447.944
1.2505571	11477.913
1.2527474	11515.445
1.2549378	11556.523
1.2571281	11582.662
1.2593184	11612.633
1.2615088	11634.016
1.2636991	11663.764
1.2658895	11695.012
1.2680798	11729.439
1.2702702	11767.697
1.2724605	11799.842
1.2746508	11837.139
1.2768412	11871.014
1.2790315	11912.234
1.2812219	11946.970
1.2834122	11973.329
1.2856025	11999.049
1.2877929	12028.875
1.2899832	12066.952
1.2921736	12099.920
1.2943639	12138.841
1.2965542	12183.140
1.2987446	12224.473
1.3009349	12262.586
1.3031253	12295.699
1.3053156	12326.436
1.3075059	12357.536
1.3096963	12391.882
1.3118866	12426.664
1.3140770	12470.632
1.3162673	12511.831
1.3184576	12555.364
1.3206480	12594.088
1.3228383	12632.988
1.3250287	12675.690
1.3272190	12717.911
1.3294094	12766.152
1.3315997	12812.147
1.3337900	12851.765
1.3359804	12897.866
1.3381707	12945.852
1.3403611	12988.171
1.3425514	13027.124
1.3447417	13054.509
1.3469321	13088.930
1.3491224	13119.771
1.3513128	13169.954
1.3535031	13218.343
1.3556934	13273.962
1.3578838	13325.429
1.3600741	13372.943
1.3622645	13426.271
1.3644548	13467.348
1.3666451	13509.975
1.3688355	13543.662
1.3710258	13588.671
1.3732162	13641.690
1.3754065	13695.977
1.3775968	13753.939
1.3797872	13793.683
1.3819775	13839.228
1.3841679	13882.126
1.3863582	13933.837
1.3885486	13987.781
1.3907389	14046.095
1.3929292	14095.044
1.3951196	14148.034
1.3973099	14195.675
1.3995003	14249.102
1.4016906	14302.816
1.4038809	14357.222
1.4060713	14412.244
1.4082616	14462.722
1.4104520	14514.877
1.4126423	14574.165
1.4148326	14630.648
1.4170230	14689.371
1.4192133	14744.556
1.4214037	14803.229
1.4235940	14864.225
1.4257843	14917.475
1.4279747	14968.647
1.4301650	15019.744
1.4323554	15074.118
1.4345457	15125.228
1.4367361	15179.928
1.4389264	15240.660
1.4411167	15308.857
1.4433071	15380.211
1.4454974	15448.554
1.4476878	15511.110
1.4498781	15573.315
1.4520684	15624.941
1.4542588	15685.091
1.4564491	15747.916
1.4586395	15812.461
1.4608298	15878.233
1.4630201	15941.664
1.4652105	16007.446
1.4674008	16065.804
1.4695912	16132.249
1.4717815	16205.787
1.4739718	16281.662
1.4761622	16362.002
1.4783525	16434.980
1.4805429	16507.909
1.4827332	16579.139
1.4849235	16655.080
1.4871139	16724.552
1.4893042	16782.094
1.4914946	16850.173
1.4936849	16923.398
1.4958753	17003.504
1.4980656	17085.030
1.5002559	17143.414
1.5024463	17213.481
1.5046366	17279.074
1.5068270	17354.325
1.5090173	17428.383
1.5112076	17503.680
1.5133980	17579.314
1.5155883	17652.664
1.5177787	17730.519
1.5199690	17808.531
1.5221593	17885.836
1.5243497	17966.094
1.5265400	18033.848
1.5287304	18105.519
1.5309207	18179.712
1.5331110	18259.110
1.5353014	18336.159
1.5374917	18413.590
1.5396821	18496.713
1.5418724	18574.974
1.5440627	18649.823
1.5462531	18722.999
1.5484434	18795.600
1.5506338	18867.961
1.5528241	18940.678
1.5550145	19020.008
1.5572048	19102.411
1.5593951	19187.437
1.5615855	19268.849
1.5637758	19350.226
1.5659662	19438.395
1.5681565	19527.046
1.5703468	19616.260
1.5725372	19705.332
1.5747275	19797.444
1.5769179	19877.320
1.5791082	19961.418
1.5812985	20044.423
1.5834889	20115.732
1.5856792	20195.186
1.5878696	20267.042
1.5900599	20348.558
1.5922502	20424.348
1.5944406	20500.023
1.5966309	20572.677
1.5988213	20641.181
1.6010116	20716.856
1.6032020	20793.791
1.6053923	20885.781
1.6075826	20972.663
1.6097730	21057.916
1.6119633	21141.591
1.6141537	21214.668
1.6163440	21291.337
1.6185343	21356.143
1.6207247	21434.306
1.6229150	21513.551
1.6251054	21585.555
1.6272957	21663.963
1.6294860	21730.517
1.6316764	21802.864
1.6338667	21880.520
1.6360571	21966.556
1.6382474	22054.402
1.6404377	22128.528
1.6426281	22203.149
1.6448184	22272.229
1.6470088	22348.514
1.6491991	22435.046
1.6513894	22506.181
1.6535798	22585.093
1.6557701	22655.004
1.6579605	22726.420
1.6601508	22793.833
1.6623412	22859.364
1.6645315	22932.881
1.6667218	22999.477
1.6689122	23070.757
1.6711025	23141.904
1.6732929	23210.573
1.6754832	23276.782
1.6776735	23330.139
1.6798639	23390.845
1.6820542	23454.138
1.6842446	23522.988
1.6864349	23591.990
1.6886252	23669.201
1.6908156	23739.376
1.6930059	23795.333
1.6951963	23842.709
1.6973866	23895.673
1.6995769	23964.320
1.7017673	24029.220
1.7039576	24097.951
1.7061480	24147.081
1.7083383	24195.668
1.7105286	24244.821
1.7127190	24290.861
1.7149093	24339.654
1.7170997	24386.837
1.7192900	24429.513
1.7214804	24469.961
1.7236707	24501.574
1.7258610	24542.650
1.7280514	24583.466
1.7302417	24633.243
1.7324321	24676.147
1.7346224	24718.766
1.7368127	24762.029
1.7390031	24805.745
1.7411934	24858.209
1.7433838	24900.362
1.7455741	24938.112
1.7477644	24969.386
1.7499548	25001.547
1.7521451	25038.140
1.7543355	25060.185
1.7565258	25090.504
1.7587161	25117.134
1.7609065	25140.033
1.7630968	25161.791
1.7652872	25175.185
1.7674775	25205.972
1.7696679	25239.103
1.7718582	25274.940
1.7740485	25306.073
1.7762389	25325.658
1.7784292	25337.382
1.7806196	25346.733
1.7828099	25356.529
1.7850002	25365.989
1.7871906	25381.868
1.7893809	25399.802
1.7915713	25421.949
1.7937616	25439.747
1.7959519	25456.473
1.7981423	25460.677
1.8003326	25471.388
1.8025230	25480.635
1.8047133	25490.969
1.8069036	25497.296
1.8090940	25496.432
1.8112843	25499.182
1.8134747	25491.262
1.8156650	25489.624
1.8178553	25490.126
1.8200457	25496.284
1.8222360	25501.909
1.8244264	25508.861
1.8266167	25506.411
1.8288071	25506.113
1.8309974	25503.029
1.8331877	25503.701
1.8353781	25491.463
1.8375684	25484.048
1.8397588	25473.875
1.8419491	25465.178
1.8441394	25452.327
1.8463298	25432.042
1.8485201	25412.630
1.8507105	25392.616
1.8529008	25385.072
1.8550911	25380.135
1.8572815	25372.415
1.8594718	25360.348
1.8616622	25333.678
1.8638525	25319.451
1.8660428	25299.358
1.8682332	25281.049
1.8704235	25257.280
1.8726139	25233.643
1.8748042	25208.667
1.8769945	25183.914
1.8791849	25159.073
1.8813752	25130.214
1.8835656	25104.428
1.8857559	25083.467
1.8879463	25065.489
1.8901366	25046.851
1.8923269	25024.704
1.8945173	24994.188
1.8967076	24977.408
1.8988980	24954.834
1.9010883	24937.977
1.9032786	24912.972
1.9054690	24889.103
1.9076593	24853.105
1.9098497	24815.537
1.9120400	24790.497
1.9142303	24755.703
1.9164207	24726.794
1.9186110	24696.454
1.9208014	24670.189
1.9229917	24644.380
1.9251820	24613.970
1.9273724	24582.581
1.9295627	24548.814
1.9317531	24513.432
1.9339434	24485.703
1.9361338	24442.367
1.9383241	24405.054
1.9405144	24355.446
1.9427048	24316.692
1.9448951	24281.219
1.9470855	24252.876
1.9492758	24225.800
1.9514661	24187.731
1.9536565	24157.034
1.9558468	24117.098
1.9580372	24077.753
1.9602275	24033.693
1.9624178	23989.833
1.9646082	23951.229
1.9667985	23914.613
1.9689889	23889.359
1.9711792	23852.752
1.9733695	23816.737
1.9755599	23767.681
1.9777502	23724.460
1.9799406	23693.052
1.9821309	23664.723
1.9843212	23631.891
1.9865116	23592.475
1.9887019	23543.457
1.9908923	23498.545
1.9930826	23459.645
1.9952730	23427.296
1.9974633	23396.373
1.9996536	23364.257
2.0018440	23335.756
2.0040343	23295.216
2.0062247	23258.134
2.0084150	23222.373
2.0106053	23183.133
2.0127957	23146.350
2.0149860	23101.651
2.0171764	23060.612
2.0193667	23018.748
2.0215570	22972.797
2.0237474	22925.665
2.0259377	22882.789
2.0281281	22844.487
2.0303184	22795.404
2.0325087	22754.812
2.0346991	22704.944
2.0368894	22659.877
2.0390798	22623.871
2.0412701	22579.817
2.0434604	22539.812
2.0456508	22487.438
2.0478411	22447.241
2.0500315	22420.231
2.0522218	22386.973
2.0544122	22351.696
2.0566025	22306.256
2.0587928	22261.156
2.0609832	22214.399
2.0631735	22167.303
2.0653639	22120.193
2.0675542	22069.237
2.0697445	22027.043
2.0719349	21980.890
2.0741252	21936.147
2.0763156	21892.795
2.0785059	21851.166
2.0806962	21818.608
2.0828866	21775.729
2.0850769	21735.459
2.0872673	21687.638
2.0894576	21639.527
2.0916479	21598.004
2.0938383	21547.603
2.0960286	21509.005
2.0982190	21457.536
2.1004093	21418.214
2.1025997	21373.948
2.1047900	21327.699
2.1069803	21281.697
2.1091707	21234.808
2.1113610	21194.668
2.1135514	21153.554
2.1157417	21109.020
2.1179320	21072.240
2.1201224	21025.553
2.1223127	20982.523
2.1245031	20932.537
2.1266934	20891.941
2.1288837	20855.173
2.1310741	20813.696
2.1332644	20779.723
2.1354548	20739.917
2.1376451	20698.463
2.1398354	20656.741
2.1420258	20611.666
2.1442161	20569.053
2.1464065	20524.535
2.1485968	20487.838
2.1507871	20439.582
2.1529775	20393.704
2.1551678	20345.608
2.1573582	20304.466
2.1595485	20266.611
2.1617389	20226.876
2.1639292	20184.274
2.1661195	20137.871
2.1683099	20100.422
2.1705002	20061.938
2.1726906	20020.093
2.1748809	19977.839
2.1770712	19935.902
2.1792616	19891.740
2.1814519	19853.308
2.1836423	19816.926
2.1858326	19777.007
2.1880229	19730.466
2.1902133	19682.531
2.1924036	19642.875
2.1945940	19602.347
2.1967843	19572.111
2.1989746	19529.249
2.2011650	19486.182
2.2033553	19446.477
2.2055457	19403.939
2.2077360	19354.633
2.2099263	19303.066
2.2121167	19261.995
2.2143070	19223.094
2.2164974	19186.104
2.2186877	19146.189
2.2208781	19101.917
2.2230684	19061.957
2.2252587	19017.703
2.2274491	18974.900
2.2296394	18935.518
2.2318298	18896.627
2.2340201	18860.434
2.2362104	18817.000
2.2384008	18777.582
2.2405911	18736.127
2.2427815	18695.221
2.2449718	18648.549
2.2471621	18597.487
2.2493525	18559.341
2.2515428	18519.046
2.2537332	18481.289
2.2559235	18451.202
2.2581138	18412.302
2.2603042	18374.235
2.2624945	18326.515
2.2646849	18285.862
2.2668752	18248.163
2.2690656	18208.479
2.2712559	18162.027
2.2734462	18118.945
2.2756366	18079.115
2.2778269	18047.041
2.2800173	18011.576
2.2822076	17972.711
2.2843979	17929.286
2.2865883	17889.797
2.2887786	17850.080
2.2909690	17813.543
2.2931593	17772.822
2.2953496	17731.083
2.2975400	17691.708
2.2997303	17649.315
2.3019207	17609.528
2.3041110	17572.061
2.3063013	17533.997
2.3084917	17496.567
2.3106820	17452.806
2.3128724	17407.869
2.3150627	17363.945
2.3172530	17323.866
2.3194434	17285.096
2.3216337	17250.845
2.3238241	17219.234
2.3260144	17182.611
2.3282048	17142.430
2.3303951	17093.318
2.3325854	17045.449
2.3347758	17007.819
2.3369661	16971.279
2.3391565	16936.276
2.3413468	16896.029
2.3435371	16861.022
2.3457275	16824.513
2.3479178	16784.885
2.3501082	16750.699
2.3522985	16706.978
2.3544888	16665.471
2.3566792	16620.200
2.3588695	16578.165
2.3610599	16538.535
2.3632502	16497.878
2.3654405	16461.787
2.3676309	16426.307
2.3698212	16385.742
2.3720116	16345.218
2.3742019	16298.105
2.3763922	16255.720
2.3785826	16212.203
2.3807729	16175.963
2.3829633	16146.598
2.3851536	16117.251
2.3873440	16087.531
2.3895343	16053.097
2.3917246	16020.945
2.3939150	15991.458
2.3961053	15957.073
2.3982957	15922.175
2.4004860	15886.394
2.4026763	15855.457
2.4048667	15822.607
2.4070570	15786.557
2.4092474	15746.012
2.4114377	15701.182
2.4136280	15663.768
2.4158184	15625.699
2.4180087	15595.480
2.4201991	15559.644
2.4223894	15520.418
2.4245797	15482.945
2.4267701	15442.220
2.4289604	15403.782
2.4311508	15372.179
2.4333411	15335.545
2.4355315	15300.121
2.4377218	15266.213
2.4399121	15234.175
2.4421025	15200.213
2.4442928	15161.719
2.4464832	15122.712
2.4486735	15085.099
2.4508638	15045.096
2.4530542	15010.992
2.4552445	14973.486
2.4574349	14935.328
2.4596252	14900.423
2.4618155	14870.749
2.4640059	14839.939
2.4661962	14806.005
2.4683866	14772.098
2.4705769	14738.941
2.4727672	14700.308
2.4749576	14664.426
2.4771479	14621.440
2.4793383	14580.774
2.4815286	14548.946
2.4837189	14518.487
2.4859093	14486.215
2.4880996	14448.699
2.4902900	14413.111
2.4924803	14377.257
2.4946707	14344.140
2.4968610	14313.515
2.4990513	14280.570
2.5012417	14249.679
2.5034320	14219.042
2.5056224	14188.792
2.5078127	14158.950
2.5100030	14126.217
2.5121934	14093.583
2.5143837	14061.008
2.5165741	14029.294
2.5187644	13997.844
2.5209547	13962.650
2.5231451	13931.713
2.5253354	13890.348
2.5275258	13856.665
2.5297161	13815.692
2.5319064	13776.187
2.5340968	13734.315
2.5362871	13697.414
2.5384775	13664.367
2.5406678	13639.153
2.5428582	13612.464
2.5450485	13583.131
2.5472388	13553.853
2.5494292	13524.125
2.5516195	13495.757
2.5538099	13465.984
2.5560002	13434.141
2.5581905	13394.997
2.5603809	13357.457
2.5625712	13322.993
2.5647616	13290.703
2.5669519	13256.674
2.5691422	13222.552
2.5713326	13190.020
2.5735229	13167.167
2.5757133	13137.127
2.5779036	13108.339
2.5800939	13079.543
2.5822843	13050.930
2.5844746	13022.582
2.5866650	12993.164
2.5888553	12957.073
2.5910456	12924.065
2.5932360	12885.706
2.5954263	12850.440
2.5976167	12821.960
2.5998070	12796.406
2.6019974	12765.545
2.6041877	12736.191
2.6063780	12710.125
2.6085684	12680.254
2.6107587	12643.990
2.6129491	12608.312
2.6151394	12573.550
2.6173297	12543.392
2.6195201	12509.675
2.6217104	12484.074
2.6239008	12458.557
2.6260911	12438.220
2.6282814	12411.768
2.6304718	12381.555
2.6326621	12353.636
2.6348525	12324.913
2.6370428	12296.358
2.6392331	12266.063
2.6414235	12237.243
2.6436138	12202.537
2.6458042	12160.731
2.6479945	12121.566
2.6501848	12087.971
2.6523752	12055.500
2.6545655	12024.492
2.6567559	11991.671
2.6589462	11954.480
2.6611366	11924.190
2.6633269	11901.171
2.6655172	11877.667
2.6677076	11849.104
2.6698979	11812.519
2.6720883	11784.313
2.6742786	11756.277
2.6764689	11729.367
2.6786593	11701.369
2.6808496	11675.259
2.6830400	11653.159
2.6852303	11618.873
2.6874206	11585.025
2.6896110	11553.451
2.6918013	11524.435
2.6939917	11492.246
2.6961820	11462.188
2.6983723	11440.475
2.7005627	11417.361
2.7027530	11394.659
2.7049434	11367.459
2.7071337	11345.500
2.7093241	11319.369
2.7115144	11292.399
2.7137047	11258.831
2.7158951	11231.461
2.7180854	11208.676
2.7202758	11187.320
2.7224661	11172.330
2.7246564	11157.560
2.7268468	11148.647
2.7290371	11153.245
2.7312275	11160.346
2.7334178	11178.041
2.7356081	11204.245
2.7377985	11231.143
2.7399888	11249.112
2.7421792	11247.740
2.7443695	11237.024
2.7465598	11214.729
2.7487502	11193.348
2.7509405	11169.496
2.7531309	11144.672
2.7553212	11116.316
2.7575115	11081.087
2.7597019	11039.455
2.7618922	10999.529
2.7640826	10950.007
2.7662729	10891.094
2.7684633	10820.377
2.7706536	10748.745
2.7728439	10678.144
2.7750343	10613.961
2.7772246	10557.302
2.7794150	10506.729
2.7816053	10471.448
2.7837956	10441.475
2.7859860	10417.424
2.7881763	10389.991
2.7903667	10361.719
2.7925570	10330.375
2.7947473	10299.542
2.7969377	10275.326
2.7991280	10254.874
2.8013184	10232.226
2.8035087	10207.564
2.8056990	10181.623
2.8078894	10154.130
2.8100797	10130.308
2.8122701	10105.014
2.8144604	10081.087
2.8166507	10055.184
2.8188411	10030.802
2.8210314	10012.921
2.8232218	9999.0323
2.8254121	9982.4734
2.8276025	9961.2839
2.8297928	9935.9088
2.8319831	9909.8003
2.8341735	9883.7067
2.8363638	9861.2066
2.8385542	9836.2083
2.8407445	9811.1277
2.8429348	9787.4812
2.8451252	9765.2729
2.8473155	9747.2722
2.8495059	9725.4926
2.8516962	9700.4426
2.8538865	9680.4669
2.8560769	9657.9958
2.8582672	9641.3206
2.8604576	9613.7334
2.8626479	9596.8048
2.8648382	9575.8076
2.8670286	9560.3241
2.8692189	9542.1537
2.8714093	9524.1336
2.8735996	9505.9794
2.8757900	9487.0370
2.8779803	9464.0187
2.8801706	9441.9241
2.8823610	9420.3799
2.8845513	9404.2344
2.8867417	9388.5662
2.8889320	9370.5721
2.8911223	9353.7147
2.8933127	9335.0390
2.8955030	9317.2256
2.8976934	9294.6640
2.8998837	9277.0415
2.9020740	9258.9994
2.9042644	9240.8692
2.9064547	9223.8163
2.9086451	9208.0572
2.9108354	9196.6465
2.9130257	9178.8862
2.9152161	9164.4802
2.9174064	9147.2408
2.9195968	9134.5813
2.9217871	9116.3405
2.9239774	9095.1031
2.9261678	9073.3832
2.9283581	9053.0602
2.9305485	9037.0446
2.9327388	9020.3834
2.9349292	9003.0722
2.9371195	8990.3813
2.9393098	8980.4459
2.9415002	8967.7066
2.9436905	8951.1849
2.9458809	8928.3118
2.9480712	8905.6950
2.9502615	8891.0486
2.9524519	8874.1498
2.9546422	8863.6385
2.9568326	8849.5634
2.9590229	8834.3417
2.9612132	8814.6984
2.9634036	8796.8202
2.9655939	8783.6364
2.9677843	8770.1579
2.9699746	8755.7636
2.9721649	8744.3789
2.9743553	8730.0259
2.9765456	8718.2487
2.9787360	8702.0546
2.9809263	8694.7890
2.9831166	8686.0399
2.9853070	8671.5537
2.9874973	8654.6308
2.9896877	8635.8715
2.9918780	8624.5314
2.9940684	8610.3004
2.9962587	8600.7497
2.9984490	8588.6786
3.0006394	8576.1817
3.0028297	8569.8323
3.0050201	8560.5232
3.0072104	8555.3163
3.0094007	8557.4220
3.0115911	8565.7559
3.0137814	8574.2904
3.0159718	8577.6875
3.0181621	8572.6903
3.0203524	8555.7588
3.0225428	8542.5143
3.0247331	8519.8934
3.0269235	8496.6691
3.0291138	8478.4207
3.0313041	8466.5370
3.0334945	8450.7842
3.0356848	8441.5598
3.0378752	8434.4398
3.0400655	8433.5869
3.0422559	8420.5570
3.0444462	8410.3944
3.0466365	8391.4183
3.0488269	8373.5317
3.0510172	8350.2759
3.0532076	8331.0560
3.0553979	8321.1638
3.0575882	8311.6860
3.0597786	8307.6087
3.0619689	8306.7964
3.0641593	8306.1338
3.0663496	8303.4386
3.0685399	8296.1170
3.0707303	8289.6710
3.0729206	8279.6388
3.0751110	8270.6178
3.0773013	8258.7276
3.0794916	8247.6768
3.0816820	8239.5760
3.0838723	8227.7299
3.0860627	8218.7228
3.0882530	8208.3548
3.0904433	8202.7280
3.0926337	8190.9297
3.0948240	8174.1986
3.0970144	8160.3775
3.0992047	8147.8762
3.1013951	8134.4803
3.1035854	8118.5227
3.1057757	8105.4404
3.1079661	8096.0438
3.1101564	8092.1092
3.1123468	8080.6300
3.1145371	8068.6477
3.1167274	8058.9518
3.1189178	8051.7613
3.1211081	8046.3167
3.1232985	8036.1371
3.1254888	8030.6540
3.1276791	8023.5500
3.1298695	8019.1365
3.1320598	8012.5634
3.1342502	8004.4368
3.1364405	7995.1711
3.1386308	7988.4136
3.1408212	7983.0912
3.1430115	7979.3483
3.1452019	7977.1579
3.1473922	7973.9962
3.1495825	7971.7666
3.1517729	7966.5871
3.1539632	7958.1906
3.1561536	7948.5022
3.1583439	7940.4493
3.1605343	7939.4084
3.1627246	7941.4046
3.1649149	7943.2050
3.1671053	7937.7502
3.1692956	7935.5356
3.1714860	7935.4235
3.1736763	7937.4049
3.1758666	7936.2805
3.1780570	7936.0160
3.1802473	7930.8759
3.1824377	7924.4145
3.1846280	7916.4140
3.1868183	7910.5586
3.1890087	7907.8835
3.1911990	7905.1952
3.1933894	7903.1727
3.1955797	7897.3120
3.1977700	7891.0868
3.1999604	7888.1461
3.2021507	7884.2863
3.2043411	7881.0231
3.2065314	7879.9614
3.2087218	7876.3664
3.2109121	7872.7582
3.2131024	7868.5045
3.2152928	7865.5044
3.2174831	7862.6821
3.2196735	7861.5173
3.2218638	7862.4381
3.2240541	7858.4312
3.2262445	7857.0978
3.2284348	7853.1863
3.2306252	7849.1050
3.2328155	7847.9374
3.2350058	7842.8529
3.2371962	7845.3386
3.2393865	7843.2730
3.2415769	7840.4367
3.2437672	7841.7051
3.2459575	7840.5601
3.2481479	7843.3891
3.2503382	7838.2422
3.2525286	7835.2079
3.2547189	7832.7079
3.2569092	7834.6799
3.2590996	7838.1752
3.2612899	7839.7161
3.2634803	7837.0654
3.2656706	7836.1636
3.2678610	7833.5936
3.2700513	7836.7025
3.2722416	7838.3229
3.2744320	7839.6970
3.2766223	7841.8691
3.2788127	7841.4946
3.2810030	7844.6685
3.2831933	7847.6584
3.2853837	7850.3000
3.2875740	7853.3531
3.2897644	7851.9947
3.2919547	7850.9528
3.2941450	7848.2273
3.2963354	7849.0119
3.2985257	7854.4291
3.3007161	7861.5757
3.3029064	7865.1114
3.3050967	7867.5518
3.3072871	7872.5387
3.3094774	7873.0511
3.3116678	7878.8980
3.3138581	7878.6010
3.3160484	7882.7476
3.3182388	7887.6340
3.3204291	7888.3878
3.3226195	7890.0196
3.3248098	7888.7327
3.3270002	7889.3221
3.3291905	7892.1755
3.3313808	7889.2728
3.3335712	7892.2762
3.3357615	7897.6293
3.3379519	7902.5494
3.3401422	7903.5085
3.3423325	7906.9717
3.3445229	7916.0861
3.3467132	7922.2970
3.3489036	7931.8166
3.3510939	7932.3879
3.3532842	7931.9156
3.3554746	7931.7606
3.3576649	7930.8905
3.3598553	7940.6488
3.3620456	7945.0882
3.3642359	7949.7111
3.3664263	7955.5894
3.3686166	7956.5636
3.3708070	7963.8271
3.3729973	7967.4491
3.3751877	7972.6032
3.3773780	7974.0142
3.3795683	7980.7776
3.3817587	7989.9409
3.3839490	7995.9725
3.3861394	7995.8476
3.3883297	7997.1317
3.3905200	7997.2515
3.3927104	8002.3966
3.3949007	8009.3067
3.3970911	8018.4989
3.3992814	8025.9398
3.4014717	8033.1465
3.4036621	8040.2247
3.4058524	8045.1653
3.4080428	8054.2014
3.4102331	8059.1172
3.4124234	8064.3316
3.4146138	8070.0474
3.4168041	8079.6274
3.4189945	8086.9318
3.4211848	8093.6962
3.4233751	8095.7286
3.4255655	8101.3089
3.4277558	8108.7110
3.4299462	8120.3280
3.4321365	8124.6723
3.4343269	8129.2840
3.4365172	8135.8924
3.4387075	8143.5279
3.4408979	8155.8286
3.4430882	8161.8571
3.4452786	8168.6414
3.4474689	8169.4599
3.4496592	8177.4351
3.4518496	8184.4921
3.4540399	8192.5681
3.4562303	8203.4432
3.4584206	8217.6926
3.4606109	8224.4487
3.4628013	8229.8588
3.4649916	8235.7607
3.4671820	8242.8765
3.4693723	8251.1305
3.4715626	8259.6757
3.4737530	8270.8016
3.4759433	8280.5249
3.4781337	8292.7498
3.4803240	8306.9101
3.4825143	8321.0863
3.4847047	8333.9573
3.4868950	8341.1476
3.4890854	8350.7552
3.4912757	8360.0800
3.4934661	8371.4621
3.4956564	8379.0307
3.4978467	8383.1884
3.5000371	8389.2370
3.5022274	8397.3500
3.5044178	8407.3933
3.5066081	8418.1137
3.5087984	8428.7505
3.5109888	8437.0465
3.5131791	8448.3564
3.5153695	8460.3395
3.5175598	8470.0079
3.5197501	8481.2532
3.5219405	8488.9143
3.5241308	8500.0194
3.5263212	8505.9839
3.5285115	8519.9692
3.5307018	8532.7014
3.5328922	8548.0201
3.5350825	8557.9397
3.5372729	8569.2315
3.5394632	8576.4869
3.5416536	8584.3159
3.5438439	8594.4826
3.5460342	8602.0921
3.5482246	8613.9584
3.5504149	8622.9884
3.5526053	8631.3421
3.5547956	8637.9748
3.5569859	8648.1930
3.5591763	8664.3769
3.5613666	8676.7373
3.5635570	8686.9392
3.5657473	8695.9960
3.5679376	8708.8362
3.5701280	8725.6211
3.5723183	8745.0949
3.5745087	8765.7386
3.5766990	8792.5465
3.5788893	8815.2066
3.5810797	8844.2258
3.5832700	8875.4910
3.5854604	8906.2236
3.5876507	8929.3884
3.5898410	8947.0885
3.5920314	8964.3061
3.5942217	8972.8430
3.5964121	8983.4812
3.5986024	8987.5377
3.6007928	8995.0823
3.6029831	9001.3475
3.6051734	9009.5462
3.6073638	9022.3006
3.6095541	9035.3852
3.6117445	9043.5258
3.6139348	9039.5659
3.6161251	9036.7703
3.6183155	9033.5055
3.6205058	9031.9542
3.6226962	9029.9360
3.6248865	9030.2452
3.6270768	9029.7344
3.6292672	9031.3580
3.6314575	9038.0039
3.6336479	9047.6256
3.6358382	9061.1843
3.6380285	9076.4040
3.6402189	9089.3929
3.6424092	9096.2939
3.6445996	9103.7357
3.6467899	9112.5073
3.6489802	9125.1583
3.6511706	9136.7546
3.6533609	9147.2965
3.6555513	9156.1167
3.6577416	9168.1763
3.6599320	9180.7284
3.6621223	9193.8351
3.6643126	9204.9303
3.6665030	9215.6304
3.6686933	9233.5051
3.6708837	9244.4076
3.6730740	9256.7082
3.6752643	9267.4258
3.6774547	9277.6240
3.6796450	9291.1384
3.6818354	9306.5611
3.6840257	9318.8944
3.6862160	9329.0601
3.6884064	9339.2120
3.6905967	9351.3877
3.6927871	9362.0392
3.6949774	9376.2224
3.6971677	9381.9057
3.6993581	9391.2930
3.7015484	9401.5964
3.7037388	9414.4234
3.7059291	9431.0255
3.7081195	9443.8846
3.7103098	9456.5087
3.7125001	9468.9898
3.7146905	9477.5792
3.7168808	9491.8169
3.7190712	9501.5682
3.7212615	9510.2206
3.7234518	9518.2996
3.7256422	9523.7240
3.7278325	9534.3402
3.7300229	9548.8496
3.7322132	9563.8639
3.7344035	9580.3757
3.7365939	9594.2329
3.7387842	9606.0871
3.7409746	9614.6274
3.7431649	9622.3218
3.7453552	9634.2461
3.7475456	9648.6351
3.7497359	9664.2587
3.7519263	9674.8641
3.7541166	9687.3618
3.7563069	9695.6431
3.7584973	9705.6780
3.7606876	9716.3678
3.7628780	9723.9838
3.7650683	9732.3056
3.7672587	9738.5060
3.7694490	9753.6667
3.7716393	9766.8669
3.7738297	9773.5383
3.7760200	9780.6492
3.7782104	9790.4370
3.7804007	9800.7909
3.7825910	9808.2503
3.7847814	9814.6372
3.7869717	9819.7498
3.7891621	9829.1739
3.7913524	9842.0884
3.7935427	9856.8728
3.7957331	9866.4869
3.7979234	9878.1938
3.8001138	9888.2456
3.8023041	9902.1999
3.8044944	9912.5406
3.8066848	9918.4901
3.8088751	9923.1029
3.8110655	9932.8480
3.8132558	9943.1404
3.8154461	9955.0209
3.8176365	9965.4556
3.8198268	9973.9905
3.8220172	9982.8202
3.8242075	9992.4868
3.8263979	9997.6889
3.8285882	10007.680
3.8307785	10015.242
3.8329689	10025.954
3.8351592	10033.480
3.8373496	10040.050
3.8395399	10049.280
3.8417302	10058.382
3.8439206	10065.563
3.8461109	10075.675
3.8483013	10081.886
3.8504916	10086.277
3.8526819	10092.945
3.8548723	10103.632
3.8570626	10116.151
3.8592530	10127.522
3.8614433	10142.094
3.8636336	10160.394
3.8658240	10185.731
3.8680143	10210.085
3.8702047	10234.982
3.8723950	10267.774
3.8745854	10303.572
3.8767757	10337.470
3.8789660	10363.875
3.8811564	10382.267
3.8833467	10399.955
3.8855371	10408.852
3.8877274	10416.014
3.8899177	10417.543
3.8921081	10419.131
3.8942984	10420.958
3.8964888	10425.618
3.8986791	10428.814
3.9008694	10430.485
3.9030598	10422.564
3.9052501	10405.934
3.9074405	10386.776
3.9096308	10363.272
3.9118211	10340.794
3.9140115	10316.987
3.9162018	10302.065
3.9183922	10292.124
3.9205825	10287.928
3.9227728	10292.493
3.9249632	10299.392
3.9271535	10303.776
3.9293439	10304.003
3.9315342	10304.131
3.9337246	10305.328
3.9359149	10312.014
3.9381052	10317.296
3.9402956	10324.548
3.9424859	10327.139
3.9446763	10327.234
3.9468666	10322.836
3.9490569	10321.245
3.9512473	10322.074
3.9534376	10327.403
3.9556280	10333.449
3.9578183	10337.130
3.9600086	10339.264
3.9621990	10337.380
3.9643893	10332.463
3.9665797	10330.858
3.9687700	10334.610
3.9709603	10339.263
3.9731507	10344.229
3.9753410	10350.396
3.9775314	10354.645
3.9797217	10361.485
3.9819120	10363.746
3.9841024	10362.292
3.9862927	10364.829
3.9884831	10368.256
3.9906734	10369.899
3.9928638	10366.899
3.9950541	10363.277
3.9972444	10362.683
3.9994348	10361.561
4.0016251	10362.077
4.0038155	10366.083
4.0060058	10371.135
4.0081961	10376.117
4.0103865	10379.763
4.0125768	10378.113
4.0147672	10375.851
4.0169575	10373.067
4.0191478	10374.089
4.0213382	10373.178
4.0235285	10372.607
4.0257189	10375.366
4.0279092	10380.566
4.0300995	10390.216
4.0322899	10395.000
4.0344802	10400.612
4.0366706	10406.656
4.0388609	10412.048
4.0410513	10420.412
4.0432416	10428.532
4.0454319	10438.629
4.0476223	10451.349
4.0498126	10468.081
4.0520030	10487.401
4.0541933	10503.736
4.0563836	10520.893
4.0585740	10530.889
4.0607643	10532.807
4.0629547	10526.362
4.0651450	10518.162
4.0673353	10510.793
4.0695257	10502.436
4.0717160	10495.267
4.0739064	10490.675
4.0760967	10488.624
4.0782870	10484.342
4.0804774	10479.478
4.0826677	10472.499
4.0848581	10464.330
4.0870484	10452.752
4.0892387	10434.634
4.0914291	10416.667
4.0936194	10402.116
4.0958098	10386.577
4.0980001	10385.431
4.1001905	10381.852
4.1023808	10378.710
4.1045711	10366.396
4.1067615	10356.560
4.1089518	10348.628
4.1111422	10342.584
4.1133325	10335.486
4.1155228	10326.241
4.1177132	10317.747
4.1199035	10307.201
4.1220939	10298.423
4.1242842	10286.897
4.1264745	10273.364
4.1286649	10256.873
4.1308552	10241.361
4.1330456	10225.500
4.1352359	10219.161
4.1374262	10215.955
4.1396166	10211.227
4.1418069	10200.714
4.1439973	10187.446
4.1461876	10178.323
4.1483779	10173.278
4.1505683	10171.599
4.1527586	10168.318
4.1549490	10163.408
4.1571393	10161.134
4.1593297	10156.651
4.1615200	10152.710
4.1637103	10147.942
4.1659007	10139.269
4.1680910	10132.097
4.1702814	10123.719
4.1724717	10117.125
4.1746620	10110.777
4.1768524	10101.639
4.1790427	10091.336
4.1812331	10082.444
4.1834234	10067.609
4.1856137	10055.772
4.1878041	10041.127
4.1899944	10032.827
4.1921848	10025.174
4.1943751	10015.882
4.1965654	10014.400
4.1987558	10009.449
4.2009461	10005.418
4.2031365	9997.4443
4.2053268	9989.6298
4.2075172	9982.0689
4.2097075	9973.7491
4.2118978	9967.0466
4.2140882	9959.9534
4.2162785	9953.9239
4.2184689	9947.2646
4.2206592	9937.7166
4.2228495	9926.0482
4.2250399	9912.1783
4.2272302	9900.4782
4.2294206	9890.4428
4.2316109	9884.4964
4.2338012	9881.8676
4.2359916	9881.2790
4.2381819	9881.4831
4.2403723	9880.0357
4.2425626	9875.3188
4.2447529	9870.5398
4.2469433	9863.7194
4.2491336	9854.9529
4.2513240	9847.3601
4.2535143	9833.2350
4.2557046	9823.3965
4.2578950	9812.6472
4.2600853	9804.2064
4.2622757	9794.1398
4.2644660	9782.5560
4.2666564	9772.4941
4.2688467	9765.5567
4.2710370	9754.0122
4.2732274	9739.7415
4.2754177	9725.0521
4.2776081	9709.8693
4.2797984	9700.4405
4.2819887	9691.8075
4.2841791	9676.8967
4.2863694	9666.5724
4.2885598	9654.3393
4.2907501	9645.5555
4.2929404	9636.7774
4.2951308	9625.7090
4.2973211	9617.0153
4.2995115	9607.1467
4.3017018	9594.7772
4.3038921	9580.1407
4.3060825	9568.3253
4.3082728	9559.8675
4.3104632	9551.9591
4.3126535	9543.8149
4.3148438	9532.7508
4.3170342	9520.3280
4.3192245	9507.5930
4.3214149	9500.1216
4.3236052	9495.5368
4.3257956	9492.9592
4.3279859	9482.7443
4.3301762	9471.5659
4.3323666	9459.3115
4.3345569	9449.7085
4.3367473	9438.0988
4.3389376	9425.3235
4.3411279	9416.1800
4.3433183	9407.9630
4.3455086	9398.2102
4.3476990	9386.6371
4.3498893	9374.9878
4.3520796	9369.7305
4.3542700	9364.6040
4.3564603	9358.6995
4.3586507	9357.7954
4.3608410	9364.9848
4.3630313	9381.6003
4.3652217	9412.8106
4.3674120	9460.8189
4.3696024	9519.1088
4.3717927	9581.5603
4.3739831	9638.4293
4.3761734	9678.8595
4.3783637	9697.4015
4.3805541	9695.7499
4.3827444	9683.4877
[truncated: 3,000 more rows]
