# Supplementary material for: Mechanochemically-induced glass formation from two-dimensional hybrid organic–inorganic perovskites
Source: Chem Sci. 2024 Apr 19;15(19):7198–205. doi: 10.1039/d4sc00905c (PMC11095504; doi:10.1039/d4sc00905c)
Supplement: SC-015-D4SC00905C-s002 [file SC-015-D4SC00905C-s002.zip › XRD_data_and_TOPAS_input_file/012313.xy]

0.0042531738	0.0000000
0.0064435146	0.0000000
0.0086338554	0.0000000
0.010824196	0.0000000
0.013014537	0.0000000
0.015204878	0.0000000
0.017395219	0.0000000
0.019585559	0.0000000
0.021775900	0.0000000
0.023966241	0.0000000
0.026156582	0.0000000
0.028346922	0.0000000
0.030537263	0.0000000
0.032727604	0.0000000
0.034917945	0.0000000
0.037108286	0.0000000
0.039298626	0.0000000
0.041488967	0.0000000
0.043679308	0.0000000
0.045869649	0.0000000
0.048059990	0.0000000
0.050250330	0.0000000
0.052440671	0.0000000
0.054631012	0.0000000
0.056821353	0.0000000
0.059011694	0.0000000
0.061202034	0.0000000
0.063392375	0.0000000
0.065582716	0.0000000
0.067773057	0.0000000
0.069963398	0.0000000
0.072153738	0.0000000
0.074344079	0.0000000
0.076534420	0.0000000
0.078724761	0.0000000
0.080915101	0.0000000
0.083105442	0.0000000
0.085295783	0.0000000
0.087486124	0.0000000
0.089676465	0.0000000
0.091866805	0.0000000
0.094057146	0.0000000
0.096247487	0.0000000
0.098437828	0.0000000
0.10062817	0.0000000
0.10281851	0.0000000
0.10500885	0.0000000
0.10719919	0.0000000
0.10938953	0.0000000
0.11157987	0.0000000
0.11377021	0.0000000
0.11596055	0.0000000
0.11815089	0.0000000
0.12034124	0.0000000
0.12253158	0.0000000
0.12472192	0.0000000
0.12691226	0.0000000
0.12910260	0.0000000
0.13129294	0.0000000
0.13348328	0.0000000
0.13567362	0.0000000
0.13786396	0.0000000
0.14005430	0.0000000
0.14224464	0.0000000
0.14443498	0.0000000
0.14662533	0.0000000
0.14881567	0.0000000
0.15100601	0.0000000
0.15319635	0.0000000
0.15538669	0.0000000
0.15757703	0.0000000
0.15976737	0.0000000
0.16195771	0.0000000
0.16414805	0.0000000
0.16633839	0.0000000
0.16852873	0.0000000
0.17071907	0.0000000
0.17290941	0.0000000
0.17509976	0.0000000
0.17729010	0.0000000
0.17948044	0.0000000
0.18167078	0.0000000
0.18386112	0.0000000
0.18605146	0.0000000
0.18824180	0.0000000
0.19043214	0.0000000
0.19262248	0.0000000
0.19481282	0.0000000
0.19700316	0.0000000
0.19919350	0.0000000
0.20138384	0.0000000
0.20357419	0.0000000
0.20576453	0.0000000
0.20795487	0.0000000
0.21014521	0.0000000
0.21233555	0.0000000
0.21452589	0.0000000
0.21671623	0.0000000
0.21890657	0.0000000
0.22109691	0.0000000
0.22328725	0.0000000
0.22547759	0.0000000
0.22766793	0.0000000
0.22985828	0.0000000
0.23204862	0.0000000
0.23423896	0.0000000
0.23642930	0.0000000
0.23861964	0.0000000
0.24080998	0.0000000
0.24300032	0.0000000
0.24519066	0.0000000
0.24738100	0.0000000
0.24957134	0.0000000
0.25176168	0.0000000
0.25395202	0.0000000
0.25614236	0.0000000
0.25833271	0.0000000
0.26052305	0.0000000
0.26271339	0.0000000
0.26490373	0.0000000
0.26709407	0.0000000
0.26928441	0.0000000
0.27147475	0.0000000
0.27366509	0.0000000
0.27585543	0.0000000
0.27804577	0.0000000
0.28023611	0.0000000
0.28242645	0.0000000
0.28461679	0.0000000
0.28680714	0.0000000
0.28899748	0.0000000
0.29118782	0.0000000
0.29337816	0.0000000
0.29556850	0.0000000
0.29775884	0.0000000
0.29994918	0.0000000
0.30213952	0.0000000
0.30432986	0.0000000
0.30652020	0.0000000
0.30871054	0.0000000
0.31090088	0.0000000
0.31309123	0.0000000
0.31528157	0.0000000
0.31747191	0.0000000
0.31966225	0.0000000
0.32185259	0.0000000
0.32404293	0.0000000
0.32623327	0.0000000
0.32842361	0.0000000
0.33061395	0.0000000
0.33280429	0.0000000
0.33499463	0.0000000
0.33718497	0.0000000
0.33937531	0.0000000
0.34156566	0.0000000
0.34375600	0.0000000
0.34594634	0.0000000
0.34813668	0.0000000
0.35032702	0.0000000
0.35251736	0.0000000
0.35470770	0.0000000
0.35689804	0.0000000
0.35908838	0.0000000
0.36127872	0.0000000
0.36346906	0.0000000
0.36565940	0.0000000
0.36784975	0.0000000
0.37004009	0.0000000
0.37223043	0.0000000
0.37442077	0.0000000
0.37661111	0.0000000
0.37880145	0.0000000
0.38099179	0.0000000
0.38318213	0.0000000
0.38537247	0.0000000
0.38756281	0.0000000
0.38975315	0.0000000
0.39194349	0.0000000
0.39413383	0.0000000
0.39632418	0.0000000
0.39851452	0.0000000
0.40070486	0.0000000
0.40289520	0.0000000
0.40508554	0.0000000
0.40727588	0.0000000
0.40946622	0.0000000
0.41165656	0.0000000
0.41384690	0.0000000
0.41603724	0.0000000
0.41822758	0.0000000
0.42041792	0.0000000
0.42260826	0.0000000
0.42479861	0.0000000
0.42698895	0.0000000
0.42917929	0.0000000
0.43136963	0.0000000
0.43355997	0.0000000
0.43575031	0.0000000
0.43794065	0.0000000
0.44013099	0.0000000
0.44232133	0.0000000
0.44451167	0.0000000
0.44670201	0.0000000
0.44889235	0.0000000
0.45108270	0.0000000
0.45327304	0.0000000
0.45546338	0.0000000
0.45765372	0.0000000
0.45984406	0.0000000
0.46203440	0.0000000
0.46422474	0.0000000
0.46641508	0.0000000
0.46860542	0.0000000
0.47079576	0.0000000
0.47298610	0.0000000
0.47517644	0.0000000
0.47736678	0.0000000
0.47955713	0.0000000
0.48174747	0.0000000
0.48393781	0.0000000
0.48612815	0.0000000
0.48831849	0.0000000
0.49050883	0.0000000
0.49269917	0.0000000
0.49488951	0.0000000
0.49707985	0.0000000
0.49927019	4645.7705
0.50146053	4857.6277
0.50365087	4854.1121
0.50584121	4883.7084
0.50803156	4920.6928
0.51022190	4953.0832
0.51241224	4985.4959
0.51460258	5025.6748
0.51679292	5057.2967
0.51898326	5103.5274
0.52117360	5125.2782
0.52336394	5147.6367
0.52555428	5166.2858
0.52774462	5192.5904
0.52993496	5218.2695
0.53212530	5253.7769
0.53431565	5282.3564
0.53650599	5299.2426
0.53869633	5325.3571
0.54088667	5367.5255
0.54307701	5407.2290
0.54526735	5427.3165
0.54745769	5452.8962
0.54964803	5482.6860
0.55183837	5504.2922
0.55402871	5513.5503
0.55621905	5527.4336
0.55840939	5544.8058
0.56059973	5546.2332
0.56279008	5549.2037
0.56498042	5555.1242
0.56717076	5567.6140
0.56936110	5581.9968
0.57155144	5612.9415
0.57374178	5644.4988
0.57593212	5672.4820
0.57812246	5700.5001
0.58031280	5730.8054
0.58250314	5774.2673
0.58469348	5818.5754
0.58688382	5871.1480
0.58907416	5920.5269
0.59126451	5974.9872
0.59345485	6047.8237
0.59564519	6135.3370
0.59783553	6213.5161
0.60002587	6283.0871
0.60221621	6343.2500
0.60440655	6414.5035
0.60659689	6469.2080
0.60878723	6521.1728
0.61097757	6569.3666
0.61316791	6613.6737
0.61535825	6662.5958
0.61754860	6685.7133
0.61973894	6710.4265
0.62192928	6720.1014
0.62411962	6735.5737
0.62630996	6737.3323
0.62850030	6727.9466
0.63069064	6719.8502
0.63288098	6726.1020
0.63507132	6739.2337
0.63726166	6767.4773
0.63945200	6773.1098
0.64164234	6800.8375
0.64383268	6829.6182
0.64602303	6868.1224
0.64821337	6919.3401
0.65040371	6961.7382
0.65259405	7014.5781
0.65478439	7061.7100
0.65697473	7103.1464
0.65916507	7151.6925
0.66135541	7203.4707
0.66354575	7263.6689
0.66573609	7305.1286
0.66792643	7352.6186
0.67011677	7409.0748
0.67230711	7475.1170
0.67449746	7545.8122
0.67668780	7607.9616
0.67887814	7665.6062
0.68106848	7729.8265
0.68325882	7789.6939
0.68544916	7841.1888
0.68763950	7891.4580
0.68982984	7949.6960
0.69202018	8016.3357
0.69421052	8084.5062
0.69640086	8152.0111
0.69859120	8207.8623
0.70078155	8276.8449
0.70297189	8339.7613
0.70516223	8410.2820
0.70735257	8472.9639
0.70954291	8531.2656
0.71173325	8588.5524
0.71392359	8646.9934
0.71611393	8697.4742
0.71830427	8753.5334
0.72049461	8809.7156
0.72268495	8867.3680
0.72487529	8925.3533
0.72706563	8982.5672
0.72925598	9033.2702
0.73144632	9079.4769
0.73363666	9131.0572
0.73582700	9178.8136
0.73801734	9219.3120
0.74020768	9250.7077
0.74239802	9284.0030
0.74458836	9312.4546
0.74677870	9345.8268
0.74896904	9381.6466
0.75115938	9429.6750
0.75334972	9464.3436
0.75554006	9489.4420
0.75773041	9501.1810
0.75992075	9507.8118
0.76211109	9519.6176
0.76430143	9535.7112
0.76649177	9548.7044
0.76868211	9557.0954
0.77087245	9559.1799
0.77306279	9571.2097
0.77525313	9560.4218
0.77744347	9549.9139
0.77963381	9538.0789
0.78182415	9529.7681
0.78401450	9517.4501
0.78620484	9499.6118
0.78839518	9474.1047
0.79058552	9450.8801
0.79277586	9423.5194
0.79496620	9401.7024
0.79715654	9379.7773
0.79934688	9360.4512
0.80153722	9331.0155
0.80372756	9298.8322
0.80591790	9272.8718
0.80810824	9238.2574
0.81029858	9203.5589
0.81248893	9166.4317
0.81467927	9141.7633
0.81686961	9112.5725
0.81905995	9093.6513
0.82125029	9047.4596
0.82344063	9005.7714
0.82563097	8964.2548
0.82782131	8939.5223
0.83001165	8910.6854
0.83220199	8883.5725
0.83439233	8852.2962
0.83658267	8824.6960
0.83877301	8786.1499
0.84096336	8752.7178
0.84315370	8711.0184
0.84534404	8679.5740
0.84753438	8656.1981
0.84972472	8634.8423
0.85191506	8622.4642
0.85410540	8593.0621
0.85629574	8567.6636
0.85848608	8535.6439
0.86067642	8522.3613
0.86286676	8502.0133
0.86505710	8480.9321
0.86724745	8461.8049
0.86943779	8440.6492
0.87162813	8426.3748
0.87381847	8401.3276
0.87600881	8386.4089
0.87819915	8368.5134
0.88038949	8356.9830
0.88257983	8340.8739
0.88477017	8326.2330
0.88696051	8316.8681
0.88915085	8298.9211
0.89134119	8277.9301
0.89353153	8255.5766
0.89572188	8251.0553
0.89791222	8240.6414
0.90010256	8242.5198
0.90229290	8244.2569
0.90448324	8239.9208
0.90667358	8230.1985
0.90886392	8219.6752
0.91105426	8208.7750
0.91324460	8203.4032
0.91543494	8203.0877
0.91762528	8207.9373
0.91981562	8210.8920
0.92200597	8213.7058
0.92419631	8220.3280
0.92638665	8224.5914
0.92857699	8232.0616
0.93076733	8229.7116
0.93295767	8226.6442
0.93514801	8229.7099
0.93733835	8235.5137
0.93952869	8246.5011
0.94171903	8248.9790
0.94390937	8256.3632
0.94609971	8267.7164
0.94829005	8277.0604
0.95048040	8280.6839
0.95267074	8284.2179
0.95486108	8291.3958
0.95705142	8306.3042
0.95924176	8330.3030
0.96143210	8334.4257
0.96362244	8341.2517
0.96581278	8342.4469
0.96800312	8352.2345
0.97019346	8371.4623
0.97238380	8397.5638
0.97457414	8407.7791
0.97676448	8414.8403
0.97895483	8426.5344
0.98114517	8431.3044
0.98333551	8445.8925
0.98552585	8453.8532
0.98771619	8478.4628
0.98990653	8498.4686
0.99209687	8517.1603
0.99428721	8533.2361
0.99647755	8544.5544
0.99866789	8558.1069
1.0008582	8572.3070
1.0030486	8585.5270
1.0052389	8596.7373
1.0074293	8618.2310
1.0096196	8640.9343
1.0118099	8667.3224
1.0140003	8684.1060
1.0161906	8706.8213
1.0183810	8726.7194
1.0205713	8749.7173
1.0227616	8768.3453
1.0249520	8778.9025
1.0271423	8800.9278
1.0293327	8813.0452
1.0315230	8830.3486
1.0337133	8845.4720
1.0359037	8871.7725
1.0380940	8899.3860
1.0402844	8925.7095
1.0424747	8953.0723
1.0446650	8980.7579
1.0468554	9007.9616
1.0490457	9035.7860
1.0512361	9061.1213
1.0534264	9080.7016
1.0556168	9091.6432
1.0578071	9102.2539
1.0599974	9114.5155
1.0621878	9132.7602
1.0643781	9161.9299
1.0665685	9182.7303
1.0687588	9213.9272
1.0709491	9238.6403
1.0731395	9268.0447
1.0753298	9295.3104
1.0775202	9322.6335
1.0797105	9342.1188
1.0819008	9372.8259
1.0840912	9395.1889
1.0862815	9419.6565
1.0884719	9445.6898
1.0906622	9465.7307
1.0928525	9494.1051
1.0950429	9520.5451
1.0972332	9549.1040
1.0994236	9572.2336
1.1016139	9594.3013
1.1038043	9617.9352
1.1059946	9641.0110
1.1081849	9669.6477
1.1103753	9683.7256
1.1125656	9699.9410
1.1147560	9715.2218
1.1169463	9737.2632
1.1191366	9770.5762
1.1213270	9808.0345
1.1235173	9850.5006
1.1257077	9873.5774
1.1278980	9898.0205
1.1300883	9917.5120
1.1322787	9942.3425
1.1344690	9971.5936
1.1366594	10002.873
1.1388497	10031.743
1.1410400	10060.249
1.1432304	10087.505
1.1454207	10115.066
1.1476111	10143.872
1.1498014	10167.079
1.1519917	10207.548
1.1541821	10233.707
1.1563724	10262.631
1.1585628	10283.971
1.1607531	10306.473
1.1629435	10332.223
1.1651338	10365.209
1.1673241	10400.958
1.1695145	10428.481
1.1717048	10449.813
1.1738952	10477.077
1.1760855	10505.370
1.1782758	10547.102
1.1804662	10575.523
1.1826565	10602.012
1.1848469	10630.233
1.1870372	10660.928
1.1892275	10702.653
1.1914179	10725.531
1.1936082	10754.837
1.1957986	10781.317
1.1979889	10815.426
1.2001792	10841.801
1.2023696	10867.345
1.2045599	10899.697
1.2067503	10935.018
1.2089406	10970.441
1.2111309	10998.582
1.2133213	11027.378
1.2155116	11052.864
1.2177020	11086.603
1.2198923	11124.718
1.2220827	11153.811
1.2242730	11178.843
1.2264633	11204.765
1.2286537	11237.582
1.2308440	11276.255
1.2330344	11311.627
1.2352247	11345.600
1.2374150	11376.330
1.2396054	11398.351
1.2417957	11426.354
1.2439861	11461.570
1.2461764	11493.167
1.2483667	11522.938
1.2505571	11544.176
1.2527474	11563.090
1.2549378	11594.908
1.2571281	11619.760
1.2593184	11654.717
1.2615088	11679.327
1.2636991	11718.859
1.2658895	11760.293
1.2680798	11796.891
1.2702702	11834.499
1.2724605	11871.765
1.2746508	11911.034
1.2768412	11945.791
1.2790315	11987.845
1.2812219	12031.824
1.2834122	12060.678
1.2856025	12092.764
1.2877929	12122.543
1.2899832	12154.716
1.2921736	12184.407
1.2943639	12222.602
1.2965542	12263.601
1.2987446	12303.371
1.3009349	12345.835
1.3031253	12383.178
1.3053156	12415.365
1.3075059	12452.474
1.3096963	12487.953
1.3118866	12527.089
1.3140770	12562.201
1.3162673	12599.120
1.3184576	12637.455
1.3206480	12681.403
1.3228383	12723.335
1.3250287	12771.788
1.3272190	12814.631
1.3294094	12853.410
1.3315997	12889.829
1.3337900	12925.090
1.3359804	12965.566
1.3381707	13004.452
1.3403611	13044.740
1.3425514	13089.294
1.3447417	13135.319
1.3469321	13185.306
1.3491224	13218.735
1.3513128	13260.219
1.3535031	13298.169
1.3556934	13344.399
1.3578838	13394.170
1.3600741	13439.235
1.3622645	13491.203
1.3644548	13533.117
1.3666451	13580.085
1.3688355	13625.620
1.3710258	13672.368
1.3732162	13721.822
1.3754065	13768.406
1.3775968	13814.108
1.3797872	13851.797
1.3819775	13902.813
1.3841679	13962.587
1.3863582	14019.494
1.3885486	14078.400
1.3907389	14128.194
1.3929292	14174.066
1.3951196	14223.754
1.3973099	14277.071
1.3995003	14336.439
1.4016906	14391.723
1.4038809	14447.384
1.4060713	14506.171
1.4082616	14560.192
1.4104520	14614.809
1.4126423	14677.010
1.4148326	14738.417
1.4170230	14801.022
1.4192133	14856.315
1.4214037	14907.527
1.4235940	14964.296
1.4257843	15014.595
1.4279747	15074.596
1.4301650	15132.395
1.4323554	15185.455
1.4345457	15239.691
1.4367361	15296.431
1.4389264	15356.912
1.4411167	15419.594
1.4433071	15486.880
1.4454974	15547.262
1.4476878	15602.428
1.4498781	15663.229
1.4520684	15724.292
1.4542588	15796.127
1.4564491	15861.704
1.4586395	15927.441
1.4608298	15998.520
1.4630201	16060.155
1.4652105	16125.418
1.4674008	16181.833
1.4695912	16245.764
1.4717815	16310.617
1.4739718	16376.489
1.4761622	16446.466
1.4783525	16516.273
1.4805429	16590.443
1.4827332	16675.629
1.4849235	16747.306
1.4871139	16819.520
1.4893042	16880.903
1.4914946	16955.853
1.4936849	17028.946
1.4958753	17102.212
1.4980656	17182.407
1.5002559	17249.488
1.5024463	17328.021
1.5046366	17402.136
1.5068270	17478.039
1.5090173	17552.544
1.5112076	17619.172
1.5133980	17683.649
1.5155883	17753.006
1.5177787	17824.476
1.5199690	17896.701
1.5221593	17976.108
1.5243497	18060.884
1.5265400	18136.521
1.5287304	18220.752
1.5309207	18299.518
1.5331110	18389.679
1.5353014	18476.961
1.5374917	18561.415
1.5396821	18640.353
1.5418724	18716.182
1.5440627	18793.488
1.5462531	18869.992
1.5484434	18945.170
1.5506338	19020.956
1.5528241	19098.409
1.5550145	19173.170
1.5572048	19256.263
1.5593951	19335.950
1.5615855	19410.508
1.5637758	19481.167
1.5659662	19558.368
1.5681565	19644.085
1.5703468	19729.182
1.5725372	19816.841
1.5747275	19914.178
1.5769179	20004.354
1.5791082	20100.746
1.5812985	20189.968
1.5834889	20265.827
1.5856792	20348.929
1.5878696	20421.592
1.5900599	20502.022
1.5922502	20576.387
1.5944406	20651.204
1.5966309	20727.130
1.5988213	20795.542
1.6010116	20876.264
1.6032020	20950.196
1.6053923	21040.331
1.6075826	21118.188
1.6097730	21194.617
1.6119633	21276.851
1.6141537	21356.954
1.6163440	21450.710
1.6185343	21525.249
1.6207247	21599.882
1.6229150	21678.107
1.6251054	21755.086
1.6272957	21838.446
1.6294860	21910.153
1.6316764	21985.361
1.6338667	22064.565
1.6360571	22152.712
1.6382474	22242.437
1.6404377	22316.247
1.6426281	22393.729
1.6448184	22462.249
1.6470088	22531.008
1.6491991	22602.977
1.6513894	22668.898
1.6535798	22745.350
1.6557701	22805.236
1.6579605	22872.067
1.6601508	22936.758
1.6623412	23009.793
1.6645315	23087.223
1.6667218	23155.757
1.6689122	23225.503
1.6711025	23300.411
1.6732929	23370.470
1.6754832	23442.347
1.6776735	23507.133
1.6798639	23574.049
1.6820542	23640.652
1.6842446	23706.840
1.6864349	23776.895
1.6886252	23842.954
1.6908156	23913.425
1.6930059	23969.278
1.6951963	24028.781
1.6973866	24077.851
1.6995769	24135.155
1.7017673	24181.755
1.7039576	24237.050
1.7061480	24285.677
1.7083383	24340.291
1.7105286	24400.535
1.7127190	24457.898
1.7149093	24513.324
1.7170997	24559.212
1.7192900	24603.737
1.7214804	24652.770
1.7236707	24692.331
1.7258610	24730.720
1.7280514	24763.796
1.7302417	24811.082
1.7324321	24851.922
1.7346224	24883.219
1.7368127	24925.738
1.7390031	24965.680
1.7411934	25019.731
1.7433838	25061.820
1.7455741	25102.028
1.7477644	25135.462
1.7499548	25167.428
1.7521451	25206.001
1.7543355	25234.365
1.7565258	25258.612
1.7587161	25286.927
1.7609065	25313.014
1.7630968	25342.970
1.7652872	25370.333
1.7674775	25395.583
1.7696679	25429.589
1.7718582	25455.245
1.7740485	25487.703
1.7762389	25501.572
1.7784292	25516.266
1.7806196	25520.620
1.7828099	25533.180
1.7850002	25551.208
1.7871906	25564.184
1.7893809	25575.071
1.7915713	25585.917
1.7937616	25595.298
1.7959519	25607.649
1.7981423	25617.037
1.8003326	25628.870
1.8025230	25640.921
1.8047133	25654.070
1.8069036	25666.958
1.8090940	25670.364
1.8112843	25679.562
1.8134747	25676.414
1.8156650	25674.845
1.8178553	25669.605
1.8200457	25674.404
1.8222360	25684.334
1.8244264	25687.248
1.8266167	25685.387
1.8288071	25682.464
1.8309974	25672.147
1.8331877	25670.173
1.8353781	25658.814
1.8375684	25657.412
1.8397588	25647.385
1.8419491	25636.846
1.8441394	25630.877
1.8463298	25618.848
1.8485201	25614.904
1.8507105	25597.849
1.8529008	25582.872
1.8550911	25570.701
1.8572815	25552.291
1.8594718	25533.193
1.8616622	25500.951
1.8638525	25483.073
1.8660428	25465.379
1.8682332	25442.333
1.8704235	25418.260
1.8726139	25389.854
1.8748042	25366.725
1.8769945	25343.378
1.8791849	25329.689
1.8813752	25321.779
1.8835656	25301.029
1.8857559	25286.926
1.8879463	25262.810
1.8901366	25238.535
1.8923269	25211.353
1.8945173	25184.367
1.8967076	25158.548
1.8988980	25124.700
1.9010883	25099.974
1.9032786	25065.099
1.9054690	25037.042
1.9076593	25006.264
1.9098497	24969.710
1.9120400	24949.036
1.9142303	24919.038
1.9164207	24896.296
1.9186110	24862.442
1.9208014	24833.666
1.9229917	24802.279
1.9251820	24770.395
1.9273724	24734.840
1.9295627	24698.546
1.9317531	24660.258
1.9339434	24632.906
1.9361338	24599.796
1.9383241	24574.342
1.9405144	24533.144
1.9427048	24495.247
1.9448951	24457.037
1.9470855	24415.281
1.9492758	24382.149
1.9514661	24335.346
1.9536565	24297.976
1.9558468	24263.549
1.9580372	24225.464
1.9602275	24188.869
1.9624178	24147.229
1.9646082	24111.707
1.9667985	24076.073
1.9689889	24048.995
1.9711792	24017.502
1.9733695	23981.427
1.9755599	23946.668
1.9777502	23899.858
1.9799406	23865.422
1.9821309	23824.903
1.9843212	23784.771
1.9865116	23742.303
1.9887019	23696.719
1.9908923	23665.563
1.9930826	23629.531
1.9952730	23590.100
1.9974633	23543.180
1.9996536	23499.926
2.0018440	23466.109
2.0040343	23431.624
2.0062247	23399.367
2.0084150	23364.527
2.0106053	23326.894
2.0127957	23290.252
2.0149860	23246.125
2.0171764	23203.506
2.0193667	23163.054
2.0215570	23120.563
2.0237474	23079.675
2.0259377	23038.075
2.0281281	23001.783
2.0303184	22956.861
2.0325087	22920.561
2.0346991	22876.328
2.0368894	22835.310
2.0390798	22797.133
2.0412701	22752.525
2.0434604	22707.209
2.0456508	22654.971
2.0478411	22605.270
2.0500315	22561.165
2.0522218	22519.888
2.0544122	22475.142
2.0566025	22422.957
2.0587928	22379.044
2.0609832	22332.673
2.0631735	22291.323
2.0653639	22257.732
2.0675542	22216.229
2.0697445	22181.092
2.0719349	22130.843
2.0741252	22092.387
2.0763156	22048.365
2.0785059	22005.310
2.0806962	21969.248
2.0828866	21926.031
2.0850769	21889.141
2.0872673	21838.739
2.0894576	21786.514
2.0916479	21743.847
2.0938383	21692.198
2.0960286	21651.486
2.0982190	21597.204
2.1004093	21552.988
2.1025997	21512.846
2.1047900	21467.120
2.1069803	21423.692
2.1091707	21373.987
2.1113610	21335.825
2.1135514	21295.356
2.1157417	21254.458
2.1179320	21216.250
2.1201224	21170.347
2.1223127	21124.283
2.1245031	21076.185
2.1266934	21031.127
2.1288837	20994.559
2.1310741	20951.761
2.1332644	20914.883
2.1354548	20873.012
2.1376451	20831.031
2.1398354	20791.739
2.1420258	20745.645
2.1442161	20701.725
2.1464065	20656.803
2.1485968	20617.353
2.1507871	20570.525
2.1529775	20522.999
2.1551678	20478.690
2.1573582	20435.410
2.1595485	20394.469
2.1617389	20351.682
2.1639292	20310.462
2.1661195	20269.879
2.1683099	20231.582
2.1705002	20189.820
2.1726906	20148.603
2.1748809	20103.223
2.1770712	20062.889
2.1792616	20019.282
2.1814519	19983.024
2.1836423	19946.541
2.1858326	19909.231
2.1880229	19866.548
2.1902133	19816.277
2.1924036	19772.265
2.1945940	19728.281
2.1967843	19691.976
2.1989746	19651.072
2.2011650	19614.465
2.2033553	19585.016
2.2055457	19551.058
2.2077360	19509.944
2.2099263	19461.463
2.2121167	19414.370
2.2143070	19370.592
2.2164974	19331.820
2.2186877	19289.395
2.2208781	19241.086
2.2230684	19197.683
2.2252587	19147.599
2.2274491	19097.062
2.2296394	19050.752
2.2318298	19007.751
2.2340201	18976.757
2.2362104	18935.526
2.2384008	18894.783
2.2405911	18851.766
2.2427815	18808.085
2.2449718	18769.902
2.2471621	18728.713
2.2493525	18694.782
2.2515428	18655.142
2.2537332	18616.020
2.2559235	18577.715
2.2581138	18533.070
2.2603042	18489.243
2.2624945	18441.110
2.2646849	18399.045
2.2668752	18358.121
2.2690656	18319.139
2.2712559	18274.813
2.2734462	18238.597
2.2756366	18201.841
2.2778269	18165.080
2.2800173	18121.690
2.2822076	18077.762
2.2843979	18033.545
2.2865883	17996.039
2.2887786	17959.873
2.2909690	17928.976
2.2931593	17886.655
2.2953496	17845.653
2.2975400	17804.802
2.2997303	17766.632
2.3019207	17723.362
2.3041110	17680.465
2.3063013	17641.362
2.3084917	17607.892
2.3106820	17565.785
2.3128724	17522.303
2.3150627	17476.299
2.3172530	17441.913
2.3194434	17403.897
2.3216337	17370.212
2.3238241	17338.624
2.3260144	17303.096
2.3282048	17265.019
2.3303951	17220.080
2.3325854	17177.150
2.3347758	17132.529
2.3369661	17088.745
2.3391565	17046.318
2.3413468	17004.760
2.3435371	16959.247
2.3457275	16917.632
2.3479178	16874.635
2.3501082	16838.732
2.3522985	16802.015
2.3544888	16768.971
2.3566792	16731.208
2.3588695	16692.572
2.3610599	16655.806
2.3632502	16616.593
2.3654405	16580.259
2.3676309	16540.508
2.3698212	16498.393
2.3720116	16454.877
2.3742019	16409.064
2.3763922	16361.884
2.3785826	16320.986
2.3807729	16278.128
2.3829633	16242.948
2.3851536	16207.485
2.3873440	16171.143
2.3895343	16130.766
2.3917246	16092.157
2.3939150	16056.586
2.3961053	16027.190
2.3982957	15998.722
2.4004860	15969.503
2.4026763	15942.388
2.4048667	15919.939
2.4070570	15887.436
2.4092474	15851.216
2.4114377	15812.424
2.4136280	15775.485
2.4158184	15740.258
2.4180087	15710.433
2.4201991	15674.668
2.4223894	15633.135
2.4245797	15593.361
2.4267701	15548.477
2.4289604	15508.757
2.4311508	15475.419
2.4333411	15436.531
2.4355315	15401.496
2.4377218	15365.477
2.4399121	15327.264
2.4421025	15287.661
2.4442928	15250.300
2.4464832	15216.058
2.4486735	15189.434
2.4508638	15161.572
2.4530542	15132.884
2.4552445	15095.337
2.4574349	15049.620
2.4596252	15007.484
2.4618155	14970.493
2.4640059	14935.479
2.4661962	14900.967
2.4683866	14864.076
2.4705769	14830.076
2.4727672	14794.667
2.4749576	14757.371
2.4771479	14714.488
2.4793383	14675.703
2.4815286	14639.958
2.4837189	14607.968
2.4859093	14577.796
2.4880996	14540.580
2.4902900	14509.770
2.4924803	14469.361
2.4946707	14436.887
2.4968610	14403.762
2.4990513	14369.321
2.5012417	14338.933
2.5034320	14311.263
2.5056224	14282.160
2.5078127	14253.120
2.5100030	14220.571
2.5121934	14187.919
2.5143837	14152.743
2.5165741	14115.053
2.5187644	14077.029
2.5209547	14036.618
2.5231451	14001.115
2.5253354	13966.433
2.5275258	13934.403
2.5297161	13898.401
2.5319064	13867.362
2.5340968	13831.691
2.5362871	13796.569
2.5384775	13758.527
2.5406678	13725.602
2.5428582	13697.131
2.5450485	13664.449
2.5472388	13634.638
2.5494292	13600.822
2.5516195	13572.763
2.5538099	13548.973
2.5560002	13520.001
2.5581905	13487.238
2.5603809	13453.283
2.5625712	13418.642
2.5647616	13382.586
2.5669519	13344.084
2.5691422	13308.226
2.5713326	13274.095
2.5735229	13244.661
2.5757133	13215.033
2.5779036	13182.356
2.5800939	13153.653
2.5822843	13125.857
2.5844746	13094.859
2.5866650	13068.983
2.5888553	13033.284
2.5910456	13005.879
2.5932360	12968.839
2.5954263	12936.676
2.5976167	12905.539
2.5998070	12878.653
2.6019974	12849.053
2.6041877	12813.332
2.6063780	12783.006
2.6085684	12749.269
2.6107587	12713.636
2.6129491	12682.603
2.6151394	12648.564
2.6173297	12620.562
2.6195201	12586.236
2.6217104	12556.497
2.6239008	12528.195
2.6260911	12501.936
2.6282814	12472.420
2.6304718	12439.650
2.6326621	12412.618
2.6348525	12388.628
2.6370428	12361.644
2.6392331	12338.194
2.6414235	12310.386
2.6436138	12278.188
2.6458042	12232.213
2.6479945	12197.357
2.6501848	12163.505
2.6523752	12136.226
2.6545655	12102.099
2.6567559	12071.125
2.6589462	12034.815
2.6611366	11996.470
2.6633269	11964.849
2.6655172	11939.068
2.6677076	11912.035
2.6698979	11881.859
2.6720883	11856.714
2.6742786	11833.563
2.6764689	11805.400
2.6786593	11775.312
2.6808496	11745.829
2.6830400	11718.926
2.6852303	11686.583
2.6874206	11652.243
2.6896110	11622.693
2.6918013	11595.198
2.6939917	11565.177
2.6961820	11532.628
2.6983723	11507.144
2.7005627	11480.669
2.7027530	11451.908
2.7049434	11423.697
2.7071337	11398.457
2.7093241	11373.875
2.7115144	11346.868
2.7137047	11317.902
2.7158951	11296.460
2.7180854	11274.824
2.7202758	11253.494
2.7224661	11229.459
2.7246564	11207.563
2.7268468	11195.268
2.7290371	11195.625
2.7312275	11205.402
2.7334178	11221.878
2.7356081	11245.720
2.7377985	11267.160
2.7399888	11282.073
2.7421792	11283.332
2.7443695	11272.218
2.7465598	11249.618
2.7487502	11221.086
2.7509405	11192.049
2.7531309	11164.214
2.7553212	11133.271
2.7575115	11098.493
2.7597019	11059.942
2.7618922	11021.141
2.7640826	10973.054
2.7662729	10915.145
2.7684633	10848.702
2.7706536	10778.805
2.7728439	10715.755
2.7750343	10659.133
2.7772246	10608.484
2.7794150	10559.768
2.7816053	10521.414
2.7837956	10487.301
2.7859860	10461.296
2.7881763	10438.142
2.7903667	10414.760
2.7925570	10385.783
2.7947473	10355.806
2.7969377	10333.348
2.7991280	10314.428
2.8013184	10292.749
2.8035087	10271.385
2.8056990	10244.162
2.8078894	10217.572
2.8100797	10197.655
2.8122701	10175.079
2.8144604	10147.112
2.8166507	10119.759
2.8188411	10093.111
2.8210314	10072.397
2.8232218	10050.687
2.8254121	10028.212
2.8276025	10003.943
2.8297928	9979.5874
2.8319831	9960.4547
2.8341735	9936.6644
2.8363638	9918.1819
2.8385542	9894.7093
2.8407445	9874.6950
2.8429348	9851.0999
2.8451252	9827.6306
2.8473155	9807.4638
2.8495059	9782.7739
2.8516962	9756.4442
2.8538865	9733.6875
2.8560769	9714.1419
2.8582672	9696.1761
2.8604576	9673.1042
2.8626479	9653.4103
2.8648382	9634.0190
2.8670286	9616.3993
2.8692189	9602.3925
2.8714093	9584.6695
2.8735996	9568.9256
2.8757900	9547.2466
2.8779803	9528.0693
2.8801706	9508.9491
2.8823610	9489.5683
2.8845513	9471.7721
2.8867417	9453.2911
2.8889320	9433.3043
2.8911223	9409.3296
2.8933127	9384.5289
2.8955030	9364.8909
2.8976934	9344.9418
2.8998837	9330.2122
2.9020740	9314.6489
2.9042644	9296.6880
2.9064547	9277.5129
2.9086451	9262.7528
2.9108354	9245.4455
2.9130257	9225.6559
2.9152161	9206.5001
2.9174064	9188.9207
2.9195968	9169.4911
2.9217871	9151.3996
2.9239774	9131.2918
2.9261678	9116.0812
2.9283581	9101.1674
2.9305485	9089.0019
2.9327388	9075.3644
2.9349292	9054.4322
2.9371195	9035.1856
2.9393098	9020.2352
2.9415002	9006.1306
2.9436905	8991.8926
2.9458809	8972.4331
2.9480712	8953.8910
2.9502615	8938.6056
2.9524519	8919.6092
2.9546422	8907.5033
2.9568326	8894.1720
2.9590229	8881.1951
2.9612132	8859.8746
2.9634036	8841.0502
2.9655939	8827.4869
2.9677843	8816.3489
2.9699746	8803.6001
2.9721649	8794.8643
2.9743553	8777.4717
2.9765456	8762.5780
2.9787360	8744.0330
2.9809263	8732.9748
2.9831166	8725.6239
2.9853070	8709.8783
2.9874973	8693.7531
2.9896877	8672.7397
2.9918780	8658.1361
2.9940684	8640.6276
2.9962587	8628.5473
2.9984490	8618.0731
3.0006394	8609.9311
3.0028297	8605.0175
3.0050201	8596.3510
3.0072104	8594.4496
3.0094007	8598.2660
3.0115911	8599.6076
3.0137814	8608.2610
3.0159718	8607.2210
3.0181621	8602.3413
3.0203524	8585.8235
3.0225428	8572.1305
3.0247331	8550.2808
3.0269235	8529.1677
3.0291138	8514.6471
3.0313041	8496.5615
3.0334945	8483.0750
3.0356848	8469.1226
3.0378752	8461.3150
3.0400655	8457.8241
3.0422559	8448.4066
3.0444462	8439.3865
3.0466365	8422.3574
3.0488269	8407.2172
3.0510172	8388.7432
3.0532076	8373.9846
3.0553979	8362.6577
3.0575882	8354.5321
3.0597786	8352.4718
3.0619689	8352.7579
3.0641593	8348.2446
3.0663496	8343.5777
3.0685399	8336.7157
3.0707303	8331.8693
3.0729206	8325.8959
3.0751110	8312.2951
3.0773013	8298.9969
3.0794916	8283.5200
3.0816820	8276.0839
3.0838723	8266.7354
3.0860627	8259.6457
3.0882530	8249.6129
3.0904433	8240.9724
3.0926337	8231.1587
3.0948240	8218.2918
3.0970144	8207.0554
3.0992047	8192.4393
3.1013951	8177.4315
3.1035854	8163.3138
3.1057757	8149.6697
3.1079661	8140.5674
3.1101564	8132.7446
3.1123468	8118.9473
3.1145371	8106.5549
3.1167274	8096.9397
3.1189178	8088.6519
3.1211081	8082.8122
3.1232985	8072.9461
3.1254888	8067.5780
3.1276791	8064.1996
3.1298695	8060.9524
3.1320598	8052.2015
3.1342502	8041.4747
3.1364405	8031.5718
3.1386308	8029.4365
3.1408212	8024.5592
3.1430115	8020.8767
3.1452019	8014.9369
3.1473922	8011.5195
3.1495825	8007.9565
3.1517729	8004.0411
3.1539632	7995.0964
3.1561536	7983.4731
3.1583439	7978.3227
3.1605343	7975.6766
3.1627246	7978.5541
3.1649149	7978.3384
3.1671053	7977.9200
3.1692956	7975.9137
3.1714860	7975.5158
3.1736763	7972.0510
3.1758666	7965.4283
3.1780570	7966.0983
3.1802473	7963.1740
3.1824377	7955.4398
3.1846280	7944.9605
3.1868183	7936.7467
3.1890087	7934.3809
3.1911990	7931.6440
3.1933894	7928.7636
3.1955797	7925.8601
3.1977700	7920.7827
3.1999604	7917.9505
3.2021507	7912.0690
3.2043411	7911.6436
3.2065314	7912.9838
3.2087218	7909.6280
3.2109121	7905.7183
3.2131024	7899.4811
3.2152928	7895.0579
3.2174831	7892.9982
3.2196735	7894.7869
3.2218638	7898.9655
3.2240541	7898.7510
3.2262445	7901.0076
3.2284348	7901.6512
3.2306252	7901.7818
3.2328155	7898.7446
3.2350058	7892.5723
3.2371962	7887.7116
3.2393865	7882.7375
3.2415769	7877.6180
3.2437672	7876.6395
3.2459575	7879.2649
3.2481479	7883.5939
3.2503382	7882.1979
3.2525286	7880.6783
3.2547189	7873.0842
3.2569092	7867.5473
3.2590996	7865.4225
3.2612899	7867.0798
3.2634803	7867.5414
3.2656706	7870.1724
3.2678610	7871.0251
3.2700513	7875.0315
3.2722416	7876.7085
3.2744320	7874.1584
3.2766223	7872.8104
3.2788127	7872.9837
3.2810030	7878.2221
3.2831933	7879.3350
3.2853837	7881.5088
3.2875740	7879.8310
3.2897644	7880.3813
3.2919547	7880.4836
3.2941450	7883.0482
3.2963354	7886.9635
3.2985257	7890.5180
3.3007161	7892.4388
3.3029064	7891.8172
3.3050967	7892.3995
3.3072871	7900.5179
3.3094774	7904.0384
3.3116678	7911.9644
3.3138581	7907.7679
3.3160484	7915.0377
3.3182388	7921.1495
3.3204291	7927.4001
3.3226195	7929.8201
3.3248098	7929.2739
3.3270002	7930.9057
3.3291905	7932.7362
3.3313808	7932.2801
3.3335712	7934.0372
3.3357615	7939.1066
3.3379519	7943.7492
3.3401422	7943.1423
3.3423325	7945.2295
3.3445229	7950.4359
3.3467132	7954.9604
3.3489036	7964.5452
3.3510939	7965.9922
3.3532842	7966.0176
3.3554746	7966.1618
3.3576649	7965.2345
3.3598553	7967.9426
3.3620456	7971.8155
3.3642359	7974.9433
3.3664263	7981.5124
3.3686166	7986.8231
3.3708070	7996.5256
3.3729973	8001.2588
3.3751877	8003.1908
3.3773780	7996.4214
3.3795683	8000.3306
3.3817587	8009.3713
3.3839490	8014.3702
3.3861394	8017.9195
3.3883297	8017.3344
3.3905200	8019.1649
3.3927104	8024.7412
3.3949007	8034.0640
3.3970911	8044.4151
3.3992814	8055.1561
3.4014717	8065.3549
3.4036621	8073.3089
3.4058524	8078.6978
3.4080428	8081.3150
3.4102331	8083.9069
3.4124234	8087.2419
3.4146138	8094.6680
3.4168041	8106.9666
3.4189945	8117.9164
3.4211848	8126.8608
3.4233751	8131.4425
3.4255655	8138.6705
3.4277558	8146.4851
3.4299462	8155.2695
3.4321365	8157.9315
3.4343269	8163.4802
3.4365172	8169.5425
3.4387075	8178.0299
3.4408979	8190.2259
3.4430882	8197.8400
3.4452786	8203.7997
3.4474689	8207.2948
3.4496592	8213.3494
3.4518496	8220.0902
3.4540399	8230.3199
3.4562303	8241.2738
3.4584206	8254.1916
3.4606109	8261.4424
3.4628013	8268.9451
3.4649916	8271.2285
3.4671820	8279.8800
3.4693723	8285.6235
3.4715626	8294.1579
3.4737530	8302.1590
3.4759433	8311.0067
3.4781337	8323.8409
3.4803240	8335.2008
3.4825143	8349.0539
3.4847047	8358.9533
3.4868950	8367.3241
3.4890854	8377.0480
3.4912757	8385.3494
3.4934661	8394.9633
3.4956564	8402.5230
3.4978467	8410.6994
3.5000371	8417.3983
3.5022274	8425.8171
3.5044178	8436.3311
3.5066081	8447.1178
3.5087984	8452.1437
3.5109888	8463.0537
3.5131791	8473.1777
3.5153695	8483.7662
3.5175598	8493.6531
3.5197501	8504.8359
3.5219405	8515.6097
3.5241308	8528.3128
3.5263212	8537.4743
3.5285115	8548.5263
3.5307018	8558.7798
3.5328922	8570.8331
3.5350825	8582.0405
3.5372729	8592.5875
3.5394632	8606.8595
3.5416536	8617.1316
3.5438439	8631.3348
3.5460342	8638.7492
3.5482246	8651.1944
3.5504149	8661.0655
3.5526053	8670.6920
3.5547956	8676.5617
3.5569859	8682.7629
3.5591763	8696.2381
3.5613666	8709.4363
3.5635570	8719.8362
3.5657473	8730.1821
3.5679376	8740.5984
3.5701280	8758.1003
3.5723183	8774.4478
3.5745087	8791.2594
3.5766990	8811.7814
3.5788893	8835.3862
3.5810797	8864.3700
3.5832700	8897.3685
3.5854604	8923.2499
3.5876507	8943.9696
3.5898410	8956.6323
3.5920314	8972.4723
3.5942217	8983.1322
3.5964121	8994.4468
3.5986024	9002.4165
3.6007928	9015.6493
3.6029831	9027.0759
3.6051734	9040.9601
3.6073638	9054.5791
3.6095541	9061.7038
3.6117445	9068.3465
3.6139348	9062.9321
3.6161251	9062.1785
3.6183155	9056.6557
3.6205058	9056.3507
3.6226962	9054.0601
3.6248865	9057.9986
3.6270768	9062.2915
3.6292672	9068.8905
3.6314575	9074.9613
3.6336479	9085.8072
3.6358382	9097.6451
3.6380285	9111.3776
3.6402189	9122.0498
3.6424092	9129.5801
3.6445996	9138.8123
3.6467899	9150.9871
3.6489802	9167.7021
3.6511706	9179.8388
3.6533609	9190.0841
3.6555513	9201.7753
3.6577416	9214.4029
3.6599320	9225.7164
3.6621223	9238.0923
3.6643126	9250.8554
3.6665030	9258.2591
3.6686933	9268.9908
3.6708837	9279.7620
3.6730740	9290.6779
3.6752643	9304.8451
3.6774547	9315.3923
3.6796450	9328.9221
3.6818354	9342.9867
3.6840257	9354.4183
3.6862160	9365.7931
3.6884064	9374.6236
3.6905967	9383.6322
3.6927871	9391.9777
3.6949774	9405.3270
3.6971677	9416.3358
3.6993581	9424.6061
3.7015484	9434.9738
3.7037388	9447.9407
3.7059291	9463.9127
3.7081195	9478.0347
3.7103098	9495.7535
3.7125001	9513.7072
3.7146905	9524.7054
3.7168808	9540.1374
3.7190712	9549.2879
3.7212615	9562.0766
3.7234518	9569.0864
3.7256422	9574.7042
3.7278325	9583.8286
3.7300229	9594.7917
3.7322132	9607.3391
3.7344035	9619.4938
3.7365939	9634.5176
3.7387842	9648.7416
3.7409746	9657.8056
3.7431649	9665.0203
3.7453552	9672.1327
3.7475456	9683.2461
3.7497359	9691.7406
3.7519263	9699.7427
3.7541166	9707.4795
3.7563069	9718.2650
3.7584973	9728.3921
3.7606876	9743.5440
3.7628780	9755.5459
3.7650683	9767.6698
3.7672587	9777.7880
3.7694490	9790.2745
3.7716393	9802.4885
3.7738297	9806.8919
3.7760200	9815.5909
3.7782104	9825.0986
3.7804007	9838.1500
3.7825910	9848.1900
3.7847814	9857.8070
3.7869717	9866.7026
3.7891621	9878.3687
3.7913524	9889.8676
3.7935427	9901.7542
3.7957331	9910.9855
3.7979234	9921.8667
3.8001138	9930.0800
3.8023041	9942.1906
3.8044944	9946.8931
3.8066848	9952.6626
3.8088751	9959.0513
3.8110655	9967.4211
3.8132558	9976.5119
3.8154461	9986.4419
3.8176365	9999.0105
3.8198268	10009.981
3.8220172	10021.648
3.8242075	10029.657
3.8263979	10037.043
3.8285882	10045.347
3.8307785	10052.282
3.8329689	10058.185
3.8351592	10062.783
3.8373496	10068.249
3.8395399	10078.649
3.8417302	10093.679
3.8439206	10104.442
3.8461109	10119.181
3.8483013	10124.392
3.8504916	10128.202
3.8526819	10134.927
3.8548723	10143.715
3.8570626	10154.152
3.8592530	10165.188
3.8614433	10180.253
3.8636336	10199.479
3.8658240	10223.986
3.8680143	10252.763
3.8702047	10281.572
3.8723950	10314.716
3.8745854	10347.121
3.8767757	10377.435
3.8789660	10401.115
3.8811564	10416.785
3.8833467	10429.082
3.8855371	10434.853
3.8877274	10438.449
3.8899177	10442.187
3.8921081	10446.381
3.8942984	10451.809
3.8964888	10450.141
3.8986791	10453.651
3.9008694	10453.262
3.9030598	10446.265
3.9052501	10430.566
3.9074405	10414.476
3.9096308	10396.191
3.9118211	10382.506
3.9140115	10363.750
3.9162018	10350.695
3.9183922	10341.263
3.9205825	10336.081
3.9227728	10339.415
3.9249632	10341.728
3.9271535	10345.092
3.9293439	10343.081
3.9315342	10341.406
3.9337246	10342.108
3.9359149	10349.202
3.9381052	10350.015
3.9402956	10353.378
3.9424859	10354.940
3.9446763	10360.411
3.9468666	10361.484
3.9490569	10365.330
3.9512473	10365.482
3.9534376	10366.363
3.9556280	10366.842
3.9578183	10371.499
3.9600086	10376.014
3.9621990	10377.769
3.9643893	10375.871
3.9665797	10374.859
3.9687700	10374.776
3.9709603	10376.915
3.9731507	10383.436
3.9753410	10388.418
3.9775314	10392.236
3.9797217	10396.223
3.9819120	10394.188
3.9841024	10390.697
3.9862927	10392.826
3.9884831	10395.528
3.9906734	10395.246
3.9928638	10395.416
3.9950541	10395.517
3.9972444	10398.640
3.9994348	10403.135
4.0016251	10408.720
4.0038155	10413.315
4.0060058	10414.360
4.0081961	10416.592
4.0103865	10418.669
4.0125768	10417.055
4.0147672	10413.111
4.0169575	10408.314
4.0191478	10407.142
4.0213382	10408.482
4.0235285	10413.196
4.0257189	10417.204
4.0279092	10420.162
4.0300995	10426.801
4.0322899	10435.935
4.0344802	10445.455
4.0366706	10450.850
4.0388609	10452.639
4.0410513	10455.280
4.0432416	10455.817
4.0454319	10463.316
4.0476223	10475.582
4.0498126	10496.418
4.0520030	10515.970
4.0541933	10532.432
4.0563836	10548.750
4.0585740	10558.075
4.0607643	10558.968
4.0629547	10547.702
4.0651450	10540.273
4.0673353	10533.571
4.0695257	10528.145
4.0717160	10523.362
4.0739064	10516.912
4.0760967	10515.464
4.0782870	10511.499
4.0804774	10508.187
4.0826677	10499.618
4.0848581	10489.557
4.0870484	10473.717
4.0892387	10453.204
4.0914291	10432.900
4.0936194	10419.842
4.0958098	10410.801
4.0980001	10413.024
4.1001905	10410.000
4.1023808	10406.734
4.1045711	10397.753
4.1067615	10391.543
4.1089518	10384.705
4.1111422	10379.190
4.1133325	10369.601
4.1155228	10361.871
4.1177132	10350.922
4.1199035	10342.628
4.1220939	10330.806
4.1242842	10322.158
4.1264745	10311.924
4.1286649	10300.932
4.1308552	10287.811
4.1330456	10273.334
4.1352359	10263.265
4.1374262	10255.589
4.1396166	10245.943
4.1418069	10237.632
4.1439973	10226.914
4.1461876	10218.668
4.1483779	10214.193
4.1505683	10211.928
4.1527586	10210.555
4.1549490	10204.917
4.1571393	10202.660
4.1593297	10200.204
4.1615200	10195.109
4.1637103	10188.483
4.1659007	10179.863
4.1680910	10171.372
4.1702814	10164.502
4.1724717	10156.295
4.1746620	10148.422
4.1768524	10138.910
4.1790427	10130.143
4.1812331	10118.107
4.1834234	10102.841
4.1856137	10086.137
4.1878041	10069.340
4.1899944	10060.988
4.1921848	10057.355
4.1943751	10051.114
4.1965654	10051.101
4.1987558	10044.497
4.2009461	10041.089
4.2031365	10033.087
4.2053268	10023.947
4.2075172	10010.507
4.2097075	10003.436
4.2118978	9999.8820
4.2140882	9992.8085
4.2162785	9988.2492
4.2184689	9981.0000
4.2206592	9970.1688
4.2228495	9955.3944
4.2250399	9945.2378
4.2272302	9937.8414
4.2294206	9930.8232
4.2316109	9923.9590
4.2338012	9918.4393
4.2359916	9915.3777
4.2381819	9914.0862
4.2403723	9907.7398
4.2425626	9902.1877
4.2447529	9894.7159
4.2469433	9889.6843
4.2491336	9884.6531
4.2513240	9880.9615
4.2535143	9869.2388
4.2557046	9858.6483
4.2578950	9844.5484
4.2600853	9829.5035
4.2622757	9816.4991
4.2644660	9801.3720
4.2666564	9789.7861
4.2688467	9782.7701
4.2710370	9774.1261
4.2732274	9762.0351
4.2754177	9750.8997
4.2776081	9736.8999
4.2797984	9728.0451
4.2819887	9719.5625
4.2841791	9710.3780
4.2863694	9704.0800
4.2885598	9693.2052
4.2907501	9684.5441
4.2929404	9673.3906
4.2951308	9660.8916
4.2973211	9653.0145
4.2995115	9644.1294
4.3017018	9634.2719
4.3038921	9619.8214
4.3060825	9610.2167
4.3082728	9600.4508
4.3104632	9589.4299
4.3126535	9583.9674
4.3148438	9574.3847
4.3170342	9563.2795
4.3192245	9550.9546
4.3214149	9537.7032
4.3236052	9530.7013
4.3257956	9521.9674
4.3279859	9509.0444
4.3301762	9494.3413
4.3323666	9484.9785
4.3345569	9477.3645
4.3367473	9470.6004
4.3389376	9463.0623
4.3411279	9455.9498
4.3433183	9448.0716
4.3455086	9435.9152
4.3476990	9419.3574
4.3498893	9404.8853
4.3520796	9396.1004
4.3542700	9391.9880
4.3564603	9385.8269
4.3586507	9386.6439
4.3608410	9395.5955
4.3630313	9412.9984
4.3652217	9441.8083
4.3674120	9483.8665
4.3696024	9536.5472
4.3717927	9591.8137
4.3739831	9642.4123
4.3761734	9674.4710
4.3783637	9686.6884
4.3805541	9684.0912
4.3827444	9673.2052
[truncated: 3,000 more rows]
