# Supplementary material for: Mechanochemically-induced glass formation from two-dimensional hybrid organic–inorganic perovskites
Source: Chem Sci. 2024 Apr 19;15(19):7198–205. doi: 10.1039/d4sc00905c (PMC11095504; doi:10.1039/d4sc00905c)
Supplement: SC-015-D4SC00905C-s002 [file SC-015-D4SC00905C-s002.zip › XRD_data_and_TOPAS_input_file/012314.xy]

0.0042531738	0.0000000
0.0064435146	0.0000000
0.0086338554	0.0000000
0.010824196	0.0000000
0.013014537	0.0000000
0.015204878	0.0000000
0.017395219	0.0000000
0.019585559	0.0000000
0.021775900	0.0000000
0.023966241	0.0000000
0.026156582	0.0000000
0.028346922	0.0000000
0.030537263	0.0000000
0.032727604	0.0000000
0.034917945	0.0000000
0.037108286	0.0000000
0.039298626	0.0000000
0.041488967	0.0000000
0.043679308	0.0000000
0.045869649	0.0000000
0.048059990	0.0000000
0.050250330	0.0000000
0.052440671	0.0000000
0.054631012	0.0000000
0.056821353	0.0000000
0.059011694	0.0000000
0.061202034	0.0000000
0.063392375	0.0000000
0.065582716	0.0000000
0.067773057	0.0000000
0.069963398	0.0000000
0.072153738	0.0000000
0.074344079	0.0000000
0.076534420	0.0000000
0.078724761	0.0000000
0.080915101	0.0000000
0.083105442	0.0000000
0.085295783	0.0000000
0.087486124	0.0000000
0.089676465	0.0000000
0.091866805	0.0000000
0.094057146	0.0000000
0.096247487	0.0000000
0.098437828	0.0000000
0.10062817	0.0000000
0.10281851	0.0000000
0.10500885	0.0000000
0.10719919	0.0000000
0.10938953	0.0000000
0.11157987	0.0000000
0.11377021	0.0000000
0.11596055	0.0000000
0.11815089	0.0000000
0.12034124	0.0000000
0.12253158	0.0000000
0.12472192	0.0000000
0.12691226	0.0000000
0.12910260	0.0000000
0.13129294	0.0000000
0.13348328	0.0000000
0.13567362	0.0000000
0.13786396	0.0000000
0.14005430	0.0000000
0.14224464	0.0000000
0.14443498	0.0000000
0.14662533	0.0000000
0.14881567	0.0000000
0.15100601	0.0000000
0.15319635	0.0000000
0.15538669	0.0000000
0.15757703	0.0000000
0.15976737	0.0000000
0.16195771	0.0000000
0.16414805	0.0000000
0.16633839	0.0000000
0.16852873	0.0000000
0.17071907	0.0000000
0.17290941	0.0000000
0.17509976	0.0000000
0.17729010	0.0000000
0.17948044	0.0000000
0.18167078	0.0000000
0.18386112	0.0000000
0.18605146	0.0000000
0.18824180	0.0000000
0.19043214	0.0000000
0.19262248	0.0000000
0.19481282	0.0000000
0.19700316	0.0000000
0.19919350	0.0000000
0.20138384	0.0000000
0.20357419	0.0000000
0.20576453	0.0000000
0.20795487	0.0000000
0.21014521	0.0000000
0.21233555	0.0000000
0.21452589	0.0000000
0.21671623	0.0000000
0.21890657	0.0000000
0.22109691	0.0000000
0.22328725	0.0000000
0.22547759	0.0000000
0.22766793	0.0000000
0.22985828	0.0000000
0.23204862	0.0000000
0.23423896	0.0000000
0.23642930	0.0000000
0.23861964	0.0000000
0.24080998	0.0000000
0.24300032	0.0000000
0.24519066	0.0000000
0.24738100	0.0000000
0.24957134	0.0000000
0.25176168	0.0000000
0.25395202	0.0000000
0.25614236	0.0000000
0.25833271	0.0000000
0.26052305	0.0000000
0.26271339	0.0000000
0.26490373	0.0000000
0.26709407	0.0000000
0.26928441	0.0000000
0.27147475	0.0000000
0.27366509	0.0000000
0.27585543	0.0000000
0.27804577	0.0000000
0.28023611	0.0000000
0.28242645	0.0000000
0.28461679	0.0000000
0.28680714	0.0000000
0.28899748	0.0000000
0.29118782	0.0000000
0.29337816	0.0000000
0.29556850	0.0000000
0.29775884	0.0000000
0.29994918	0.0000000
0.30213952	0.0000000
0.30432986	0.0000000
0.30652020	0.0000000
0.30871054	0.0000000
0.31090088	0.0000000
0.31309123	0.0000000
0.31528157	0.0000000
0.31747191	0.0000000
0.31966225	0.0000000
0.32185259	0.0000000
0.32404293	0.0000000
0.32623327	0.0000000
0.32842361	0.0000000
0.33061395	0.0000000
0.33280429	0.0000000
0.33499463	0.0000000
0.33718497	0.0000000
0.33937531	0.0000000
0.34156566	0.0000000
0.34375600	0.0000000
0.34594634	0.0000000
0.34813668	0.0000000
0.35032702	0.0000000
0.35251736	0.0000000
0.35470770	0.0000000
0.35689804	0.0000000
0.35908838	0.0000000
0.36127872	0.0000000
0.36346906	0.0000000
0.36565940	0.0000000
0.36784975	0.0000000
0.37004009	0.0000000
0.37223043	0.0000000
0.37442077	0.0000000
0.37661111	0.0000000
0.37880145	0.0000000
0.38099179	0.0000000
0.38318213	0.0000000
0.38537247	0.0000000
0.38756281	0.0000000
0.38975315	0.0000000
0.39194349	0.0000000
0.39413383	0.0000000
0.39632418	0.0000000
0.39851452	0.0000000
0.40070486	0.0000000
0.40289520	0.0000000
0.40508554	0.0000000
0.40727588	0.0000000
0.40946622	0.0000000
0.41165656	0.0000000
0.41384690	0.0000000
0.41603724	0.0000000
0.41822758	0.0000000
0.42041792	0.0000000
0.42260826	0.0000000
0.42479861	0.0000000
0.42698895	0.0000000
0.42917929	0.0000000
0.43136963	0.0000000
0.43355997	0.0000000
0.43575031	0.0000000
0.43794065	0.0000000
0.44013099	0.0000000
0.44232133	0.0000000
0.44451167	0.0000000
0.44670201	0.0000000
0.44889235	0.0000000
0.45108270	0.0000000
0.45327304	0.0000000
0.45546338	0.0000000
0.45765372	0.0000000
0.45984406	0.0000000
0.46203440	0.0000000
0.46422474	0.0000000
0.46641508	0.0000000
0.46860542	0.0000000
0.47079576	0.0000000
0.47298610	0.0000000
0.47517644	0.0000000
0.47736678	0.0000000
0.47955713	0.0000000
0.48174747	0.0000000
0.48393781	0.0000000
0.48612815	0.0000000
0.48831849	0.0000000
0.49050883	0.0000000
0.49269917	0.0000000
0.49488951	0.0000000
0.49707985	0.0000000
0.49927019	4875.6493
0.50146053	4870.5932
0.50365087	4853.1338
0.50584121	4878.4564
0.50803156	4908.0149
0.51022190	4949.1811
0.51241224	4984.8284
0.51460258	5021.1457
0.51679292	5037.0484
0.51898326	5066.6705
0.52117360	5085.3596
0.52336394	5125.5885
0.52555428	5143.3539
0.52774462	5163.1140
0.52993496	5187.2025
0.53212530	5231.5470
0.53431565	5276.2575
0.53650599	5310.6306
0.53869633	5343.9756
0.54088667	5374.1295
0.54307701	5404.8623
0.54526735	5422.9131
0.54745769	5445.2440
0.54964803	5467.2993
0.55183837	5487.9843
0.55402871	5489.3922
0.55621905	5507.9631
0.55840939	5522.0436
0.56059973	5529.6989
0.56279008	5530.5748
0.56498042	5535.7175
0.56717076	5558.0552
0.56936110	5581.7823
0.57155144	5622.4582
0.57374178	5666.7997
0.57593212	5697.2140
0.57812246	5730.7533
0.58031280	5760.0385
0.58250314	5809.8042
0.58469348	5858.9242
0.58688382	5907.5775
0.58907416	5949.6272
0.59126451	5997.4445
0.59345485	6059.3350
0.59564519	6126.8680
0.59783553	6191.8521
0.60002587	6261.8824
0.60221621	6324.6994
0.60440655	6398.1565
0.60659689	6455.1875
0.60878723	6516.6308
0.61097757	6576.5384
0.61316791	6626.1593
0.61535825	6682.0446
0.61754860	6709.8619
0.61973894	6735.1171
0.62192928	6745.0800
0.62411962	6755.2854
0.62630996	6758.5631
0.62850030	6748.6265
0.63069064	6734.2169
0.63288098	6738.2892
0.63507132	6748.1537
0.63726166	6767.7078
0.63945200	6781.4639
0.64164234	6811.0765
0.64383268	6848.3740
0.64602303	6890.7535
0.64821337	6946.8052
0.65040371	7000.0790
0.65259405	7063.2245
0.65478439	7114.7836
0.65697473	7154.3064
0.65916507	7193.1588
0.66135541	7239.7265
0.66354575	7292.8516
0.66573609	7330.2477
0.66792643	7378.7428
0.67011677	7435.3577
0.67230711	7503.7439
0.67449746	7569.9357
0.67668780	7628.5173
0.67887814	7675.9565
0.68106848	7743.0978
0.68325882	7809.4329
0.68544916	7872.1591
0.68763950	7927.6487
0.68982984	7996.7086
0.69202018	8072.3643
0.69421052	8139.7337
0.69640086	8208.5824
0.69859120	8270.2620
0.70078155	8339.4664
0.70297189	8410.7362
0.70516223	8473.7064
0.70735257	8538.1579
0.70954291	8598.8985
0.71173325	8664.6435
0.71392359	8718.3316
0.71611393	8761.8739
0.71830427	8817.6458
0.72049461	8876.3588
0.72268495	8935.0884
0.72487529	8999.7598
0.72706563	9061.7406
0.72925598	9115.1337
0.73144632	9170.6405
0.73363666	9223.9718
0.73582700	9279.8649
0.73801734	9325.1656
0.74020768	9359.7638
0.74239802	9387.8832
0.74458836	9421.1046
0.74677870	9461.7570
0.74896904	9493.3574
0.75115938	9532.1798
0.75334972	9560.4542
0.75554006	9590.4332
0.75773041	9606.2812
0.75992075	9610.3264
0.76211109	9609.5840
0.76430143	9612.5979
0.76649177	9617.6574
0.76868211	9628.7133
0.77087245	9636.8855
0.77306279	9645.2645
0.77525313	9638.7631
0.77744347	9623.1106
0.77963381	9608.1405
0.78182415	9598.3634
0.78401450	9583.7237
0.78620484	9563.5479
0.78839518	9534.1892
0.79058552	9518.8819
0.79277586	9499.7214
0.79496620	9483.3442
0.79715654	9464.6827
0.79934688	9446.3739
0.80153722	9417.3268
0.80372756	9385.1299
0.80591790	9353.5777
0.80810824	9311.9822
0.81029858	9271.6372
0.81248893	9227.2507
0.81467927	9197.4473
0.81686961	9167.6022
0.81905995	9138.8914
0.82125029	9096.6519
0.82344063	9062.8882
0.82563097	9029.6196
0.82782131	9000.1306
0.83001165	8966.9701
0.83220199	8924.0191
0.83439233	8881.2333
0.83658267	8846.0394
0.83877301	8812.9305
0.84096336	8779.5037
0.84315370	8744.0004
0.84534404	8711.9933
0.84753438	8679.1317
0.84972472	8654.0889
0.85191506	8633.1651
0.85410540	8602.7272
0.85629574	8576.4934
0.85848608	8544.8356
0.86067642	8525.0931
0.86286676	8498.4862
0.86505710	8478.4352
0.86724745	8457.8137
0.86943779	8442.6467
0.87162813	8425.9292
0.87381847	8403.0220
0.87600881	8382.6366
0.87819915	8364.1109
0.88038949	8349.6459
0.88257983	8336.7130
0.88477017	8327.9980
0.88696051	8321.3420
0.88915085	8309.9912
0.89134119	8298.4261
0.89353153	8281.2462
0.89572188	8276.7072
0.89791222	8259.8633
0.90010256	8260.5156
0.90229290	8251.9416
0.90448324	8246.0802
0.90667358	8244.2994
0.90886392	8236.6827
0.91105426	8238.3359
0.91324460	8231.0559
0.91543494	8229.6559
0.91762528	8226.9186
0.91981562	8222.0358
0.92200597	8218.9716
0.92419631	8210.3975
0.92638665	8204.8146
0.92857699	8201.9019
0.93076733	8204.9809
0.93295767	8210.9837
0.93514801	8220.6204
0.93733835	8224.6540
0.93952869	8238.0292
0.94171903	8230.8351
0.94390937	8238.3313
0.94609971	8243.9598
0.94829005	8256.5928
0.95048040	8267.4689
0.95267074	8270.5135
0.95486108	8282.2906
0.95705142	8301.2243
0.95924176	8321.0164
0.96143210	8328.6176
0.96362244	8333.1928
0.96581278	8338.9083
0.96800312	8345.0106
0.97019346	8355.7579
0.97238380	8374.9390
0.97457414	8382.4814
0.97676448	8393.7106
0.97895483	8412.4741
0.98114517	8421.1695
0.98333551	8434.2507
0.98552585	8436.6851
0.98771619	8457.2660
0.98990653	8470.7891
0.99209687	8485.4472
0.99428721	8497.7387
0.99647755	8504.6746
0.99866789	8516.3808
1.0008582	8527.8306
1.0030486	8546.2735
1.0052389	8568.1880
1.0074293	8591.3442
1.0096196	8613.7784
1.0118099	8640.2880
1.0140003	8658.7383
1.0161906	8677.2848
1.0183810	8691.4404
1.0205713	8708.4280
1.0227616	8729.6226
1.0249520	8742.6462
1.0271423	8766.1219
1.0293327	8791.6188
1.0315230	8808.8730
1.0337133	8834.5773
1.0359037	8852.0207
1.0380940	8881.0567
1.0402844	8899.2956
1.0424747	8926.0722
1.0446650	8947.8940
1.0468554	8970.3359
1.0490457	8994.3148
1.0512361	9018.4302
1.0534264	9039.4727
1.0556168	9057.2855
1.0578071	9068.2229
1.0599974	9077.7798
1.0621878	9091.7370
1.0643781	9112.3818
1.0665685	9132.5975
1.0687588	9158.1528
1.0709491	9183.4805
1.0731395	9214.0207
1.0753298	9241.7330
1.0775202	9266.8279
1.0797105	9292.9663
1.0819008	9315.1779
1.0840912	9332.3080
1.0862815	9355.4805
1.0884719	9385.0812
1.0906622	9409.6802
1.0928525	9440.0895
1.0950429	9469.0204
1.0972332	9496.9762
1.0994236	9521.9231
1.1016139	9540.5392
1.1038043	9567.5746
1.1059946	9592.1219
1.1081849	9623.9466
1.1103753	9644.2679
1.1125656	9666.0549
1.1147560	9688.4693
1.1169463	9712.6041
1.1191366	9739.0897
1.1213270	9772.5798
1.1235173	9802.5708
1.1257077	9827.4933
1.1278980	9852.0638
1.1300883	9870.6928
1.1322787	9897.8699
1.1344690	9925.6259
1.1366594	9959.0584
1.1388497	9986.0540
1.1410400	10003.453
1.1432304	10031.278
1.1454207	10056.891
1.1476111	10091.096
1.1498014	10113.555
1.1519917	10149.831
1.1541821	10174.376
1.1563724	10200.103
1.1585628	10218.832
1.1607531	10237.593
1.1629435	10264.174
1.1651338	10295.697
1.1673241	10336.764
1.1695145	10368.584
1.1717048	10392.527
1.1738952	10413.824
1.1760855	10436.850
1.1782758	10468.418
1.1804662	10491.893
1.1826565	10515.602
1.1848469	10547.111
1.1870372	10585.370
1.1892275	10627.274
1.1914179	10652.258
1.1936082	10675.903
1.1957986	10706.313
1.1979889	10731.888
1.2001792	10753.194
1.2023696	10779.054
1.2045599	10810.265
1.2067503	10848.626
1.2089406	10884.642
1.2111309	10919.228
1.2133213	10953.960
1.2155116	10987.289
1.2177020	11028.190
1.2198923	11065.423
1.2220827	11098.825
1.2242730	11122.835
1.2264633	11148.308
1.2286537	11179.689
1.2308440	11210.690
1.2330344	11238.468
1.2352247	11270.485
1.2374150	11294.986
1.2396054	11316.913
1.2417957	11340.095
1.2439861	11376.265
1.2461764	11408.341
1.2483667	11444.116
1.2505571	11474.370
1.2527474	11510.019
1.2549378	11547.394
1.2571281	11573.227
1.2593184	11603.783
1.2615088	11621.285
1.2636991	11652.282
1.2658895	11677.678
1.2680798	11709.754
1.2702702	11746.044
1.2724605	11786.051
1.2746508	11827.671
1.2768412	11857.982
1.2790315	11894.650
1.2812219	11933.252
1.2834122	11965.208
1.2856025	11999.483
1.2877929	12035.252
1.2899832	12068.397
1.2921736	12098.214
1.2943639	12130.050
1.2965542	12164.584
1.2987446	12200.428
1.3009349	12234.921
1.3031253	12263.887
1.3053156	12295.302
1.3075059	12331.110
1.3096963	12365.679
1.3118866	12404.920
1.3140770	12450.686
1.3162673	12501.259
1.3184576	12546.279
1.3206480	12590.833
1.3228383	12630.098
1.3250287	12674.078
1.3272190	12712.169
1.3294094	12758.698
1.3315997	12796.978
1.3337900	12829.207
1.3359804	12864.495
1.3381707	12906.623
1.3403611	12959.330
1.3425514	13007.281
1.3447417	13053.632
1.3469321	13099.069
1.3491224	13134.027
1.3513128	13176.761
1.3535031	13215.357
1.3556934	13264.013
1.3578838	13316.338
1.3600741	13363.021
1.3622645	13413.670
1.3644548	13449.613
1.3666451	13494.606
1.3688355	13537.571
1.3710258	13584.987
1.3732162	13629.489
1.3754065	13681.772
1.3775968	13729.804
1.3797872	13774.796
1.3819775	13820.749
1.3841679	13869.073
1.3863582	13921.613
1.3885486	13969.663
1.3907389	14020.022
1.3929292	14072.858
1.3951196	14130.946
1.3973099	14183.401
1.3995003	14237.743
1.4016906	14291.106
1.4038809	14346.287
1.4060713	14403.149
1.4082616	14450.459
1.4104520	14504.184
1.4126423	14562.031
1.4148326	14625.767
1.4170230	14692.395
1.4192133	14743.053
1.4214037	14790.305
1.4235940	14843.052
1.4257843	14894.463
1.4279747	14957.849
1.4301650	15017.170
1.4323554	15068.831
1.4345457	15119.065
1.4367361	15174.451
1.4389264	15235.902
1.4411167	15300.947
1.4433071	15368.719
1.4454974	15428.629
1.4476878	15487.481
1.4498781	15546.838
1.4520684	15612.724
1.4542588	15686.465
1.4564491	15750.255
1.4586395	15813.661
1.4608298	15882.046
1.4630201	15939.444
1.4652105	16003.197
1.4674008	16062.386
1.4695912	16132.595
1.4717815	16207.605
1.4739718	16272.017
1.4761622	16337.804
1.4783525	16398.914
1.4805429	16467.369
1.4827332	16540.727
1.4849235	16612.029
1.4871139	16681.746
1.4893042	16737.044
1.4914946	16801.503
1.4936849	16873.447
1.4958753	16953.204
1.4980656	17037.313
1.5002559	17106.898
1.5024463	17185.070
1.5046366	17258.396
1.5068270	17334.925
1.5090173	17410.617
1.5112076	17481.753
1.5133980	17555.632
1.5155883	17627.602
1.5177787	17704.108
1.5199690	17778.770
1.5221593	17846.181
1.5243497	17921.835
1.5265400	17987.914
1.5287304	18067.365
1.5309207	18145.740
1.5331110	18230.694
1.5353014	18325.962
1.5374917	18412.730
1.5396821	18493.321
1.5418724	18573.325
1.5440627	18650.851
1.5462531	18729.403
1.5484434	18807.636
1.5506338	18879.043
1.5528241	18956.105
1.5550145	19029.950
1.5572048	19106.830
1.5593951	19183.874
1.5615855	19264.236
1.5637758	19342.677
1.5659662	19424.161
1.5681565	19512.184
1.5703468	19598.244
1.5725372	19689.250
1.5747275	19780.769
1.5769179	19869.039
1.5791082	19958.540
1.5812985	20048.867
1.5834889	20128.140
1.5856792	20205.585
1.5878696	20278.311
1.5900599	20353.356
1.5922502	20421.225
1.5944406	20482.516
1.5966309	20545.750
1.5988213	20617.394
1.6010116	20699.140
1.6032020	20774.247
1.6053923	20862.398
1.6075826	20947.387
1.6097730	21029.347
1.6119633	21118.710
1.6141537	21197.569
1.6163440	21283.817
1.6185343	21357.273
1.6207247	21437.521
1.6229150	21516.494
1.6251054	21585.357
1.6272957	21665.242
1.6294860	21732.071
1.6316764	21806.307
1.6338667	21884.837
1.6360571	21971.044
1.6382474	22058.017
1.6404377	22129.949
1.6426281	22204.009
1.6448184	22279.324
1.6470088	22348.902
1.6491991	22425.197
1.6513894	22486.891
1.6535798	22568.969
1.6557701	22647.684
1.6579605	22731.184
1.6601508	22798.905
1.6623412	22864.470
1.6645315	22938.595
1.6667218	23007.665
1.6689122	23079.429
1.6711025	23146.656
1.6732929	23208.762
1.6754832	23269.827
1.6776735	23322.436
1.6798639	23377.488
1.6820542	23435.071
1.6842446	23501.336
1.6864349	23565.224
1.6886252	23632.775
1.6908156	23699.280
1.6930059	23757.372
1.6951963	23812.323
1.6973866	23864.963
1.6995769	23929.271
1.7017673	23987.570
1.7039576	24052.611
1.7061480	24110.862
1.7083383	24160.081
1.7105286	24213.501
1.7127190	24260.913
1.7149093	24312.627
1.7170997	24364.244
1.7192900	24411.423
1.7214804	24458.384
1.7236707	24501.514
1.7258610	24543.799
1.7280514	24580.561
1.7302417	24632.606
1.7324321	24678.343
1.7346224	24715.648
1.7368127	24748.539
1.7390031	24788.612
1.7411934	24836.486
1.7433838	24880.305
1.7455741	24919.083
1.7477644	24952.249
1.7499548	24982.791
1.7521451	25021.335
1.7543355	25054.864
1.7565258	25085.822
1.7587161	25113.939
1.7609065	25129.797
1.7630968	25152.001
1.7652872	25172.190
1.7674775	25190.661
1.7696679	25223.317
1.7718582	25246.940
1.7740485	25276.648
1.7762389	25295.235
1.7784292	25314.208
1.7806196	25323.083
1.7828099	25337.820
1.7850002	25357.717
1.7871906	25381.872
1.7893809	25404.279
1.7915713	25416.309
1.7937616	25422.427
1.7959519	25428.888
1.7981423	25428.829
1.8003326	25432.604
1.8025230	25442.261
1.8047133	25453.602
1.8069036	25468.398
1.8090940	25478.297
1.8112843	25488.673
1.8134747	25489.895
1.8156650	25491.870
1.8178553	25495.007
1.8200457	25497.461
1.8222360	25497.349
1.8244264	25490.459
1.8266167	25485.312
1.8288071	25481.278
1.8309974	25470.984
1.8331877	25470.740
1.8353781	25459.374
1.8375684	25456.033
1.8397588	25444.364
1.8419491	25431.118
1.8441394	25424.620
1.8463298	25411.936
1.8485201	25404.793
1.8507105	25388.637
1.8529008	25376.717
1.8550911	25366.493
1.8572815	25347.284
1.8594718	25328.896
1.8616622	25303.282
1.8638525	25288.115
1.8660428	25264.898
1.8682332	25245.505
1.8704235	25227.993
1.8726139	25207.302
1.8748042	25186.597
1.8769945	25159.363
1.8791849	25147.954
1.8813752	25126.606
1.8835656	25115.157
1.8857559	25095.018
1.8879463	25073.552
1.8901366	25050.161
1.8923269	25025.101
1.8945173	24995.196
1.8967076	24964.144
1.8988980	24936.275
1.9010883	24910.291
1.9032786	24880.622
1.9054690	24856.557
1.9076593	24831.621
1.9098497	24805.863
1.9120400	24777.603
1.9142303	24742.096
1.9164207	24706.219
1.9186110	24671.443
1.9208014	24641.790
1.9229917	24616.656
1.9251820	24589.249
1.9273724	24561.814
1.9295627	24522.896
1.9317531	24483.581
1.9339434	24453.023
1.9361338	24420.013
1.9383241	24390.200
1.9405144	24352.939
1.9427048	24322.453
1.9448951	24284.564
1.9470855	24246.902
1.9492758	24211.840
1.9514661	24174.756
1.9536565	24140.724
1.9558468	24100.833
1.9580372	24063.941
1.9602275	24030.286
1.9624178	23988.370
1.9646082	23950.130
1.9667985	23910.955
1.9689889	23876.147
1.9711792	23834.596
1.9733695	23799.606
1.9755599	23765.810
1.9777502	23720.410
1.9799406	23684.390
1.9821309	23643.029
1.9843212	23605.792
1.9865116	23560.598
1.9887019	23513.943
1.9908923	23484.473
1.9930826	23450.020
1.9952730	23417.579
1.9974633	23386.013
1.9996536	23347.545
2.0018440	23315.950
2.0040343	23277.941
2.0062247	23244.368
2.0084150	23201.167
2.0106053	23161.510
2.0127957	23123.595
2.0149860	23089.885
2.0171764	23052.804
2.0193667	23003.655
2.0215570	22961.359
2.0237474	22911.982
2.0259377	22870.662
2.0281281	22829.992
2.0303184	22779.862
2.0325087	22735.330
2.0346991	22685.118
2.0368894	22641.138
2.0390798	22604.316
2.0412701	22565.357
2.0434604	22532.089
2.0456508	22486.824
2.0478411	22442.052
2.0500315	22398.990
2.0522218	22353.539
2.0544122	22306.984
2.0566025	22259.423
2.0587928	22219.766
2.0609832	22179.590
2.0631735	22142.918
2.0653639	22108.840
2.0675542	22073.429
2.0697445	22037.402
2.0719349	21992.970
2.0741252	21942.620
2.0763156	21896.433
2.0785059	21844.430
2.0806962	21801.650
2.0828866	21755.182
2.0850769	21710.863
2.0872673	21662.377
2.0894576	21614.072
2.0916479	21574.531
2.0938383	21529.883
2.0960286	21492.239
2.0982190	21440.764
2.1004093	21400.223
2.1025997	21361.324
2.1047900	21323.825
2.1069803	21282.727
2.1091707	21227.966
2.1113610	21183.857
2.1135514	21139.028
2.1157417	21094.409
2.1179320	21064.370
2.1201224	21014.851
2.1223127	20976.487
2.1245031	20927.217
2.1266934	20886.454
2.1288837	20849.125
2.1310741	20804.937
2.1332644	20766.002
2.1354548	20724.728
2.1376451	20681.738
2.1398354	20644.277
2.1420258	20596.987
2.1442161	20558.141
2.1464065	20511.919
2.1485968	20473.352
2.1507871	20424.034
2.1529775	20380.198
2.1551678	20339.424
2.1573582	20298.074
2.1595485	20266.701
2.1617389	20231.445
2.1639292	20194.504
2.1661195	20156.055
2.1683099	20110.595
2.1705002	20070.391
2.1726906	20020.873
2.1748809	19976.878
2.1770712	19928.695
2.1792616	19880.611
2.1814519	19838.144
2.1836423	19800.047
2.1858326	19763.149
2.1880229	19716.524
2.1902133	19669.129
2.1924036	19629.130
2.1945940	19592.734
2.1967843	19557.238
2.1989746	19515.088
2.2011650	19471.132
2.2033553	19435.951
2.2055457	19398.561
2.2077360	19359.488
2.2099263	19311.138
2.2121167	19265.812
2.2143070	19220.228
2.2164974	19177.821
2.2186877	19136.337
2.2208781	19086.668
2.2230684	19038.116
2.2252587	18990.753
2.2274491	18945.814
2.2296394	18904.589
2.2318298	18864.393
2.2340201	18834.948
2.2362104	18796.240
2.2384008	18761.187
2.2405911	18722.533
2.2427815	18686.256
2.2449718	18643.830
2.2471621	18598.947
2.2493525	18559.187
2.2515428	18519.528
2.2537332	18481.255
2.2559235	18446.277
2.2581138	18402.293
2.2603042	18354.812
2.2624945	18313.135
2.2646849	18275.388
2.2668752	18239.682
2.2690656	18199.522
2.2712559	18154.401
2.2734462	18109.016
2.2756366	18071.382
2.2778269	18032.597
2.2800173	17991.916
2.2822076	17946.084
2.2843979	17897.988
2.2865883	17863.014
2.2887786	17830.217
2.2909690	17806.644
2.2931593	17767.766
2.2953496	17729.275
2.2975400	17691.185
2.2997303	17648.154
2.3019207	17604.808
2.3041110	17563.473
2.3063013	17525.155
2.3084917	17488.667
2.3106820	17446.272
2.3128724	17400.279
2.3150627	17354.812
2.3172530	17319.989
2.3194434	17282.183
2.3216337	17245.093
2.3238241	17210.008
2.3260144	17172.920
2.3282048	17137.747
2.3303951	17093.917
2.3325854	17055.170
2.3347758	17016.708
2.3369661	16971.924
2.3391565	16926.542
2.3413468	16887.049
2.3435371	16844.884
2.3457275	16800.923
2.3479178	16753.778
2.3501082	16710.390
2.3522985	16670.447
2.3544888	16636.379
2.3566792	16600.246
2.3588695	16558.839
2.3610599	16518.690
2.3632502	16477.904
2.3654405	16438.836
2.3676309	16407.401
2.3698212	16367.712
2.3720116	16332.412
2.3742019	16286.495
2.3763922	16248.452
2.3785826	16209.005
2.3807729	16170.350
2.3829633	16138.149
2.3851536	16101.013
2.3873440	16066.547
2.3895343	16025.103
2.3917246	15987.466
2.3939150	15951.483
2.3961053	15921.064
2.3982957	15890.709
2.4004860	15860.299
2.4026763	15827.152
2.4048667	15800.807
2.4070570	15769.388
2.4092474	15730.520
2.4114377	15688.487
2.4136280	15651.614
2.4158184	15616.533
2.4180087	15586.589
2.4201991	15552.640
2.4223894	15517.769
2.4245797	15484.660
2.4267701	15446.791
2.4289604	15408.519
2.4311508	15370.401
2.4333411	15330.545
2.4355315	15292.577
2.4377218	15252.887
2.4399121	15216.490
2.4421025	15178.262
2.4442928	15141.472
2.4464832	15104.102
2.4486735	15073.527
2.4508638	15040.263
2.4530542	15007.574
2.4552445	14965.659
2.4574349	14922.173
2.4596252	14882.956
2.4618155	14851.093
2.4640059	14823.110
2.4661962	14790.037
2.4683866	14755.748
2.4705769	14720.900
2.4727672	14686.212
2.4749576	14650.145
2.4771479	14612.942
2.4793383	14579.538
2.4815286	14544.421
2.4837189	14511.110
2.4859093	14472.289
2.4880996	14437.037
2.4902900	14406.394
2.4924803	14374.674
2.4946707	14343.993
2.4968610	14311.163
2.4990513	14274.457
2.5012417	14238.955
2.5034320	14201.723
2.5056224	14168.696
2.5078127	14137.656
2.5100030	14105.654
2.5121934	14072.780
2.5143837	14041.505
2.5165741	14005.723
2.5187644	13973.400
2.5209547	13935.810
2.5231451	13901.973
2.5253354	13867.470
2.5275258	13835.268
2.5297161	13795.906
2.5319064	13764.033
2.5340968	13727.042
2.5362871	13697.732
2.5384775	13661.160
2.5406678	13627.083
2.5428582	13591.899
2.5450485	13556.262
2.5472388	13524.109
2.5494292	13489.025
2.5516195	13464.532
2.5538099	13438.687
2.5560002	13407.284
2.5581905	13371.012
2.5603809	13334.387
2.5625712	13302.140
2.5647616	13271.941
2.5669519	13242.579
2.5691422	13207.981
2.5713326	13177.085
2.5735229	13145.491
2.5757133	13112.481
2.5779036	13076.993
2.5800939	13043.228
2.5822843	13014.899
2.5844746	12988.106
2.5866650	12960.952
2.5888553	12924.075
2.5910456	12892.796
2.5932360	12857.146
2.5954263	12828.192
2.5976167	12801.343
2.5998070	12775.897
2.6019974	12747.080
2.6041877	12721.404
2.6063780	12694.248
2.6085684	12665.032
2.6107587	12630.524
2.6129491	12597.693
2.6151394	12568.794
2.6173297	12539.743
2.6195201	12508.681
2.6217104	12478.750
2.6239008	12449.674
2.6260911	12421.949
2.6282814	12395.757
2.6304718	12363.203
2.6326621	12338.146
2.6348525	12310.193
2.6370428	12283.677
2.6392331	12257.679
2.6414235	12225.080
2.6436138	12194.554
2.6458042	12153.717
2.6479945	12123.947
2.6501848	12093.642
2.6523752	12059.467
2.6545655	12021.970
2.6567559	11986.324
2.6589462	11954.298
2.6611366	11919.823
2.6633269	11891.914
2.6655172	11864.466
2.6677076	11839.430
2.6698979	11808.154
2.6720883	11779.766
2.6742786	11750.894
2.6764689	11720.414
2.6786593	11689.223
2.6808496	11660.778
2.6830400	11635.901
2.6852303	11604.899
2.6874206	11574.419
2.6896110	11545.371
2.6918013	11517.805
2.6939917	11490.553
2.6961820	11464.897
2.6983723	11447.509
2.7005627	11422.458
2.7027530	11394.395
2.7049434	11362.655
2.7071337	11334.096
2.7093241	11308.929
2.7115144	11279.395
2.7137047	11244.653
2.7158951	11224.536
2.7180854	11206.103
2.7202758	11186.337
2.7224661	11164.572
2.7246564	11146.800
2.7268468	11136.311
2.7290371	11141.290
2.7312275	11149.736
2.7334178	11167.071
2.7356081	11190.626
2.7377985	11210.505
2.7399888	11226.260
2.7421792	11226.113
2.7443695	11213.773
2.7465598	11186.342
2.7487502	11152.981
2.7509405	11124.303
2.7531309	11103.797
2.7553212	11081.678
2.7575115	11054.524
2.7597019	11017.378
2.7618922	10974.225
2.7640826	10923.351
2.7662729	10868.984
2.7684633	10802.932
2.7706536	10733.330
2.7728439	10662.637
2.7750343	10599.704
2.7772246	10550.112
2.7794150	10507.002
2.7816053	10470.238
2.7837956	10435.370
2.7859860	10407.144
2.7881763	10381.176
2.7903667	10352.928
2.7925570	10321.954
2.7947473	10294.032
2.7969377	10271.331
2.7991280	10249.890
2.8013184	10227.196
2.8035087	10202.040
2.8056990	10179.644
2.8078894	10151.441
2.8100797	10124.922
2.8122701	10100.640
2.8144604	10071.881
2.8166507	10049.627
2.8188411	10024.252
2.8210314	10006.905
2.8232218	9985.6309
2.8254121	9961.2458
2.8276025	9937.2978
2.8297928	9913.3141
2.8319831	9895.1182
2.8341735	9871.5874
2.8363638	9850.4012
2.8385542	9824.4806
2.8407445	9800.6811
2.8429348	9776.4036
2.8451252	9758.5765
2.8473155	9742.6681
2.8495059	9725.9558
2.8516962	9706.8789
2.8538865	9685.9590
2.8560769	9663.2676
2.8582672	9640.9912
2.8604576	9615.2469
2.8626479	9592.7188
2.8648382	9570.8999
2.8670286	9552.6535
2.8692189	9538.9624
2.8714093	9519.4924
2.8735996	9499.9282
2.8757900	9480.4755
2.8779803	9459.6012
2.8801706	9442.0210
2.8823610	9423.7827
2.8845513	9405.2688
2.8867417	9387.3579
2.8889320	9369.3710
2.8911223	9350.6976
2.8933127	9326.4434
2.8955030	9308.4836
2.8976934	9286.8526
2.8998837	9270.2419
2.9020740	9249.5692
2.9042644	9231.0390
2.9064547	9213.5119
2.9086451	9195.7841
2.9108354	9184.9012
2.9130257	9170.7265
2.9152161	9158.4121
2.9174064	9137.5477
2.9195968	9120.8236
2.9217871	9099.1295
2.9239774	9080.0549
2.9261678	9064.9227
2.9283581	9051.3980
2.9305485	9034.5524
2.9327388	9020.5205
2.9349292	9000.3827
2.9371195	8984.1973
2.9393098	8968.7012
2.9415002	8952.8720
2.9436905	8936.6794
2.9458809	8916.3877
2.9480712	8898.3794
2.9502615	8882.2919
2.9524519	8860.3969
2.9546422	8847.7629
2.9568326	8833.8879
2.9590229	8824.0166
2.9612132	8804.5559
2.9634036	8792.0839
2.9655939	8776.9823
2.9677843	8763.7616
2.9699746	8748.0801
2.9721649	8736.7679
2.9743553	8724.7271
2.9765456	8711.0144
2.9787360	8692.5154
2.9809263	8677.8603
2.9831166	8667.7899
2.9853070	8652.9364
2.9874973	8637.6042
2.9896877	8620.8242
2.9918780	8608.6544
2.9940684	8596.2003
2.9962587	8587.3378
2.9984490	8573.8394
3.0006394	8562.2773
3.0028297	8554.9370
3.0050201	8545.5380
3.0072104	8541.3495
3.0094007	8542.6952
3.0115911	8546.4681
3.0137814	8557.9205
3.0159718	8559.4273
3.0181621	8555.7333
3.0203524	8537.7813
3.0225428	8521.1628
3.0247331	8499.3193
3.0269235	8477.8657
3.0291138	8463.4584
3.0313041	8446.6447
3.0334945	8429.8734
3.0356848	8419.3971
3.0378752	8413.0563
3.0400655	8415.0329
3.0422559	8406.5599
3.0444462	8396.1783
3.0466365	8375.9095
3.0488269	8359.1753
3.0510172	8338.6285
3.0532076	8323.7850
3.0553979	8318.2879
3.0575882	8314.2407
3.0597786	8311.4206
3.0619689	8309.9052
3.0641593	8303.9487
3.0663496	8301.4794
3.0685399	8295.5682
3.0707303	8287.0984
3.0729206	8275.8635
3.0751110	8263.4457
3.0773013	8250.1093
3.0794916	8233.3296
3.0816820	8224.6280
3.0838723	8216.7793
3.0860627	8216.6511
3.0882530	8210.2376
3.0904433	8203.6884
3.0926337	8191.8321
3.0948240	8179.9757
3.0970144	8164.5959
3.0992047	8149.2743
3.1013951	8130.9417
3.1035854	8111.5165
3.1057757	8093.0604
3.1079661	8081.1219
3.1101564	8076.8037
3.1123468	8069.4957
3.1145371	8060.6824
3.1167274	8055.3135
3.1189178	8050.3609
3.1211081	8043.0186
3.1232985	8032.2405
3.1254888	8023.1198
3.1276791	8016.0585
3.1298695	8011.9298
3.1320598	8006.1685
3.1342502	7999.9289
3.1364405	7996.2136
3.1386308	7993.0460
3.1408212	7991.8732
3.1430115	7985.0509
3.1452019	7979.2281
3.1473922	7971.7238
3.1495825	7966.4467
3.1517729	7959.2671
3.1539632	7952.8209
3.1561536	7943.1280
3.1583439	7936.0557
3.1605343	7932.6943
3.1627246	7935.4107
3.1649149	7936.1291
3.1671053	7935.3245
3.1692956	7934.0216
3.1714860	7935.0211
3.1736763	7930.9159
3.1758666	7924.9906
3.1780570	7924.4304
3.1802473	7923.7329
3.1824377	7917.5318
3.1846280	7911.6895
3.1868183	7904.8989
3.1890087	7900.4597
3.1911990	7894.0741
3.1933894	7890.0682
3.1955797	7883.9991
3.1977700	7880.1266
3.1999604	7877.2209
3.2021507	7870.1445
3.2043411	7867.2520
3.2065314	7867.6709
3.2087218	7868.4262
3.2109121	7868.3947
3.2131024	7863.0740
3.2152928	7861.2471
3.2174831	7859.3096
3.2196735	7856.9807
3.2218638	7854.4129
3.2240541	7847.4428
3.2262445	7846.0176
3.2284348	7843.8521
3.2306252	7841.5957
3.2328155	7842.4977
3.2350058	7838.4325
3.2371962	7839.4895
3.2393865	7838.1624
3.2415769	7839.5066
3.2437672	7839.5043
3.2459575	7838.7097
3.2481479	7840.5999
3.2503382	7840.0228
3.2525286	7837.8019
3.2547189	7833.5197
3.2569092	7830.1714
3.2590996	7832.3838
3.2612899	7832.4480
3.2634803	7834.8377
3.2656706	7836.3298
3.2678610	7839.4335
3.2700513	7843.7517
3.2722416	7841.9605
3.2744320	7840.5707
3.2766223	7840.0340
3.2788127	7843.0245
3.2810030	7848.3390
3.2831933	7849.7887
3.2853837	7847.7296
3.2875740	7843.6599
3.2897644	7839.8315
3.2919547	7835.2384
3.2941450	7830.2373
3.2963354	7830.3902
3.2985257	7835.9951
3.3007161	7843.1935
3.3029064	7846.7136
3.3050967	7847.6709
3.3072871	7853.0422
3.3094774	7854.3922
3.3116678	7862.0867
3.3138581	7863.8220
3.3160484	7873.6154
3.3182388	7883.1222
3.3204291	7885.5369
3.3226195	7884.2954
3.3248098	7884.5608
3.3270002	7885.8830
3.3291905	7892.1024
3.3313808	7891.3339
3.3335712	7892.9146
3.3357615	7900.6264
3.3379519	7910.9077
3.3401422	7917.7434
3.3423325	7919.1621
3.3445229	7919.9135
3.3467132	7918.0155
3.3489036	7922.3310
3.3510939	7922.7783
3.3532842	7922.9210
3.3554746	7925.8788
3.3576649	7923.8937
3.3598553	7929.6422
3.3620456	7933.2325
3.3642359	7938.6977
3.3664263	7944.6492
3.3686166	7949.9461
3.3708070	7959.9087
3.3729973	7962.9948
3.3751877	7969.5184
3.3773780	7968.3531
3.3795683	7975.1323
3.3817587	7985.6350
3.3839490	7986.4373
3.3861394	7988.2520
3.3883297	7986.5663
3.3905200	7989.4418
3.3927104	7994.9320
3.3949007	8002.4299
3.3970911	8011.7715
3.3992814	8020.1140
3.4014717	8029.8192
3.4036621	8035.9437
3.4058524	8039.5329
3.4080428	8043.5118
3.4102331	8044.9505
3.4124234	8050.3001
3.4146138	8059.5679
3.4168041	8069.3986
3.4189945	8080.1170
3.4211848	8087.8518
3.4233751	8097.2204
3.4255655	8106.2908
3.4277558	8112.6603
3.4299462	8121.1500
3.4321365	8123.2268
3.4343269	8127.1988
3.4365172	8131.2874
3.4387075	8137.3398
3.4408979	8147.1449
3.4430882	8153.3737
3.4452786	8161.1269
3.4474689	8164.6670
3.4496592	8175.1956
3.4518496	8186.3300
3.4540399	8195.1828
3.4562303	8201.1452
3.4584206	8208.4678
3.4606109	8213.5730
3.4628013	8218.8242
3.4649916	8227.9541
3.4671820	8236.8996
3.4693723	8250.3951
3.4715626	8259.8273
3.4737530	8268.2255
3.4759433	8275.3860
3.4781337	8284.6382
3.4803240	8298.8965
3.4825143	8312.7227
3.4847047	8322.2269
3.4868950	8332.2100
3.4890854	8340.0771
3.4912757	8345.0894
3.4934661	8353.7769
3.4956564	8363.3101
3.4978467	8370.6413
3.5000371	8378.4380
3.5022274	8388.2068
3.5044178	8399.8752
3.5066081	8412.3156
3.5087984	8418.3798
3.5109888	8426.4225
3.5131791	8433.4259
3.5153695	8444.7528
3.5175598	8453.5601
3.5197501	8465.1317
3.5219405	8476.2660
3.5241308	8490.3399
3.5263212	8497.8312
3.5285115	8510.3409
3.5307018	8522.5430
3.5328922	8539.1052
3.5350825	8549.2121
3.5372729	8559.1365
3.5394632	8569.2993
3.5416536	8577.3768
3.5438439	8589.7613
3.5460342	8595.8579
3.5482246	8603.8173
3.5504149	8609.8533
3.5526053	8617.9275
3.5547956	8624.2817
3.5569859	8632.5363
3.5591763	8647.3224
3.5613666	8662.0011
3.5635570	8672.9060
3.5657473	8684.7982
3.5679376	8694.8028
3.5701280	8711.3425
3.5723183	8726.1406
3.5745087	8746.0823
3.5766990	8770.4294
3.5788893	8796.0726
3.5810797	8827.4669
3.5832700	8860.3828
3.5854604	8889.2947
3.5876507	8910.8753
3.5898410	8927.1600
3.5920314	8945.4142
3.5942217	8955.9850
3.5964121	8967.7258
3.5986024	8974.0339
3.6007928	8984.6861
3.6029831	8996.9625
3.6051734	9010.1194
3.6073638	9021.5285
3.6095541	9029.2956
3.6117445	9034.7066
3.6139348	9030.1988
3.6161251	9024.5564
3.6183155	9015.7095
3.6205058	9012.7077
3.6226962	9012.7438
3.6248865	9019.9124
3.6270768	9028.4583
3.6292672	9034.2051
3.6314575	9041.1758
3.6336479	9050.1585
3.6358382	9060.4145
3.6380285	9073.6673
3.6402189	9084.1996
3.6424092	9094.9219
3.6445996	9105.2628
3.6467899	9114.4192
3.6489802	9126.3531
3.6511706	9135.4471
3.6533609	9144.1884
3.6555513	9152.6107
3.6577416	9162.2897
3.6599320	9173.3813
3.6621223	9186.1541
3.6643126	9200.2588
3.6665030	9209.0829
3.6686933	9221.2033
3.6708837	9232.8187
3.6730740	9244.9291
3.6752643	9256.7731
3.6774547	9265.9166
3.6796450	9275.7318
3.6818354	9288.6237
3.6840257	9298.7859
3.6862160	9311.1816
3.6884064	9320.8378
3.6905967	9334.6023
3.6927871	9345.3946
3.6949774	9361.1980
3.6971677	9369.8865
3.6993581	9379.0943
3.7015484	9391.3002
3.7037388	9405.9309
3.7059291	9420.6140
3.7081195	9433.2075
3.7103098	9445.7988
3.7125001	9454.9173
3.7146905	9460.6761
3.7168808	9471.8871
3.7190712	9481.7375
3.7212615	9491.8272
3.7234518	9500.3587
3.7256422	9510.6628
3.7278325	9529.1297
3.7300229	9545.7265
3.7322132	9558.7156
3.7344035	9571.9095
3.7365939	9585.7179
3.7387842	9600.6940
3.7409746	9610.1190
3.7431649	9618.8931
3.7453552	9630.2335
3.7475456	9640.8987
3.7497359	9650.6149
3.7519263	9658.4558
3.7541166	9669.2028
3.7563069	9676.9680
3.7584973	9687.0317
3.7606876	9698.1217
3.7628780	9707.3651
3.7650683	9718.3343
3.7672587	9727.9689
3.7694490	9742.5340
3.7716393	9754.8375
3.7738297	9763.8498
3.7760200	9772.8410
3.7782104	9784.5472
3.7804007	9794.0371
3.7825910	9802.0865
3.7847814	9809.5144
3.7869717	9816.0970
3.7891621	9826.9517
3.7913524	9843.4401
3.7935427	9858.3788
3.7957331	9867.8060
3.7979234	9874.4026
3.8001138	9882.0843
3.8023041	9891.0044
3.8044944	9897.2312
3.8066848	9902.1058
3.8088751	9910.5575
3.8110655	9924.2717
3.8132558	9935.7204
3.8154461	9943.1694
3.8176365	9949.3022
3.8198268	9954.3386
3.8220172	9965.4800
3.8242075	9974.6923
3.8263979	9982.3595
3.8285882	9995.5892
3.8307785	10005.011
3.8329689	10015.061
3.8351592	10017.908
3.8373496	10027.196
3.8395399	10036.770
3.8417302	10050.227
3.8439206	10056.621
3.8461109	10065.849
3.8483013	10070.067
3.8504916	10076.116
3.8526819	10085.656
3.8548723	10094.268
3.8570626	10105.146
3.8592530	10114.301
3.8614433	10130.009
3.8636336	10148.837
3.8658240	10173.022
3.8680143	10197.164
3.8702047	10226.980
3.8723950	10263.236
3.8745854	10297.194
3.8767757	10329.974
3.8789660	10353.133
3.8811564	10371.853
3.8833467	10383.591
3.8855371	10391.605
3.8877274	10398.289
3.8899177	10401.906
3.8921081	10409.119
3.8942984	10412.155
3.8964888	10415.632
3.8986791	10416.255
3.9008694	10414.608
3.9030598	10403.577
3.9052501	10389.082
3.9074405	10369.512
3.9096308	10345.501
3.9118211	10324.237
3.9140115	10305.488
3.9162018	10292.811
3.9183922	10286.925
3.9205825	10283.992
3.9227728	10288.842
3.9249632	10288.060
3.9271535	10290.511
3.9293439	10290.769
3.9315342	10291.700
3.9337246	10294.004
3.9359149	10302.715
3.9381052	10307.785
3.9402956	10308.941
3.9424859	10308.348
3.9446763	10307.064
3.9468666	10309.363
3.9490569	10314.550
3.9512473	10319.613
3.9534376	10323.303
3.9556280	10324.801
3.9578183	10328.618
3.9600086	10329.552
3.9621990	10331.015
3.9643893	10332.299
3.9665797	10333.247
3.9687700	10337.194
3.9709603	10340.303
3.9731507	10344.879
3.9753410	10346.547
3.9775314	10349.520
3.9797217	10353.104
3.9819120	10352.801
3.9841024	10349.319
3.9862927	10350.489
3.9884831	10354.007
3.9906734	10355.695
3.9928638	10354.466
3.9950541	10352.127
3.9972444	10352.449
3.9994348	10350.656
4.0016251	10349.870
4.0038155	10349.413
4.0060058	10350.227
4.0081961	10352.725
4.0103865	10359.090
4.0125768	10362.122
4.0147672	10363.711
4.0169575	10363.290
4.0191478	10367.654
4.0213382	10370.287
4.0235285	10372.576
4.0257189	10373.711
4.0279092	10376.933
4.0300995	10384.456
4.0322899	10392.461
4.0344802	10401.304
4.0366706	10406.022
4.0388609	10406.243
4.0410513	10409.459
4.0432416	10414.701
4.0454319	10422.116
4.0476223	10433.521
4.0498126	10453.222
4.0520030	10473.723
4.0541933	10490.912
4.0563836	10508.627
4.0585740	10517.979
4.0607643	10518.533
4.0629547	10512.165
4.0651450	10504.450
4.0673353	10500.241
4.0695257	10491.478
4.0717160	10484.790
4.0739064	10477.458
4.0760967	10477.760
4.0782870	10473.264
4.0804774	10467.650
4.0826677	10458.202
4.0848581	10445.252
4.0870484	10428.399
4.0892387	10407.854
4.0914291	10391.225
4.0936194	10376.866
4.0958098	10363.993
4.0980001	10360.444
4.1001905	10355.125
4.1023808	10352.844
4.1045711	10345.978
4.1067615	10342.757
4.1089518	10339.559
4.1111422	10334.031
4.1133325	10323.553
4.1155228	10311.121
4.1177132	10300.774
4.1199035	10289.474
4.1220939	10281.067
4.1242842	10273.228
4.1264745	10264.022
4.1286649	10252.675
4.1308552	10238.395
4.1330456	10225.732
4.1352359	10213.482
4.1374262	10205.758
4.1396166	10197.282
4.1418069	10187.623
4.1439973	10175.029
4.1461876	10167.067
4.1483779	10162.374
4.1505683	10157.858
4.1527586	10156.675
4.1549490	10152.356
4.1571393	10152.766
4.1593297	10148.136
4.1615200	10146.039
4.1637103	10141.701
4.1659007	10136.707
4.1680910	10128.755
4.1702814	10123.345
4.1724717	10113.786
4.1746620	10105.608
4.1768524	10094.809
4.1790427	10082.753
4.1812331	10073.779
4.1834234	10062.418
4.1856137	10049.110
4.1878041	10033.888
4.1899944	10025.271
4.1921848	10019.270
4.1943751	10012.831
4.1965654	10009.663
4.1987558	10001.784
4.2009461	9994.7106
4.2031365	9986.9980
4.2053268	9980.1205
4.2075172	9968.8752
4.2097075	9958.4900
4.2118978	9950.7703
4.2140882	9942.7462
4.2162785	9939.0323
4.2184689	9934.3082
4.2206592	9930.1208
4.2228495	9922.4790
4.2250399	9914.3447
4.2272302	9905.1742
4.2294206	9896.6490
4.2316109	9887.7368
4.2338012	9878.5355
4.2359916	9874.7047
4.2381819	9869.4324
4.2403723	9866.3287
4.2425626	9859.2116
4.2447529	9853.7809
4.2469433	9846.4316
4.2491336	9839.1166
4.2513240	9833.3627
4.2535143	9823.3657
4.2557046	9814.2822
4.2578950	9804.3679
4.2600853	9793.2555
4.2622757	9781.9583
4.2644660	9769.7743
4.2666564	9759.9174
4.2688467	9752.3681
4.2710370	9740.6070
4.2732274	9727.3466
4.2754177	9716.5001
4.2776081	9700.1117
4.2797984	9687.6917
4.2819887	9673.5228
4.2841791	9661.1959
4.2863694	9653.4874
4.2885598	9640.1379
4.2907501	9631.5780
4.2929404	9620.2998
4.2951308	9607.9568
4.2973211	9597.3746
4.2995115	9590.0367
4.3017018	9582.8273
4.3038921	9573.8178
4.3060825	9563.3786
4.3082728	9554.8663
4.3104632	9544.1497
4.3126535	9536.3749
4.3148438	9528.6038
4.3170342	9520.2727
4.3192245	9510.7290
4.3214149	9501.9932
4.3236052	9494.5015
4.3257956	9486.6209
4.3279859	9472.8523
4.3301762	9459.1608
4.3323666	9446.9862
4.3345569	9434.6691
4.3367473	9424.5332
4.3389376	9414.9841
4.3411279	9408.8372
4.3433183	9399.4925
4.3455086	9387.6782
4.3476990	9375.3468
4.3498893	9361.9895
4.3520796	9357.8039
4.3542700	9353.9376
4.3564603	9352.1003
4.3586507	9349.4963
4.3608410	9356.5425
4.3630313	9372.1909
4.3652217	9404.3267
4.3674120	9449.8525
4.3696024	9507.4605
4.3717927	9566.6360
4.3739831	9621.0462
4.3761734	9653.9556
4.3783637	9667.2127
4.3805541	9663.2725
4.3827444	9651.8486
[truncated: 3,000 more rows]
