# Supplementary material for: Mechanochemically-induced glass formation from two-dimensional hybrid organic–inorganic perovskites
Source: Chem Sci. 2024 Apr 19;15(19):7198–205. doi: 10.1039/d4sc00905c (PMC11095504; doi:10.1039/d4sc00905c)
Supplement: SC-015-D4SC00905C-s002 [file SC-015-D4SC00905C-s002.zip › XRD_data_and_TOPAS_input_file/012315.xy]

0.0042531738	0.0000000
0.0064435146	0.0000000
0.0086338554	0.0000000
0.010824196	0.0000000
0.013014537	0.0000000
0.015204878	0.0000000
0.017395219	0.0000000
0.019585559	0.0000000
0.021775900	0.0000000
0.023966241	0.0000000
0.026156582	0.0000000
0.028346922	0.0000000
0.030537263	0.0000000
0.032727604	0.0000000
0.034917945	0.0000000
0.037108286	0.0000000
0.039298626	0.0000000
0.041488967	0.0000000
0.043679308	0.0000000
0.045869649	0.0000000
0.048059990	0.0000000
0.050250330	0.0000000
0.052440671	0.0000000
0.054631012	0.0000000
0.056821353	0.0000000
0.059011694	0.0000000
0.061202034	0.0000000
0.063392375	0.0000000
0.065582716	0.0000000
0.067773057	0.0000000
0.069963398	0.0000000
0.072153738	0.0000000
0.074344079	0.0000000
0.076534420	0.0000000
0.078724761	0.0000000
0.080915101	0.0000000
0.083105442	0.0000000
0.085295783	0.0000000
0.087486124	0.0000000
0.089676465	0.0000000
0.091866805	0.0000000
0.094057146	0.0000000
0.096247487	0.0000000
0.098437828	0.0000000
0.10062817	0.0000000
0.10281851	0.0000000
0.10500885	0.0000000
0.10719919	0.0000000
0.10938953	0.0000000
0.11157987	0.0000000
0.11377021	0.0000000
0.11596055	0.0000000
0.11815089	0.0000000
0.12034124	0.0000000
0.12253158	0.0000000
0.12472192	0.0000000
0.12691226	0.0000000
0.12910260	0.0000000
0.13129294	0.0000000
0.13348328	0.0000000
0.13567362	0.0000000
0.13786396	0.0000000
0.14005430	0.0000000
0.14224464	0.0000000
0.14443498	0.0000000
0.14662533	0.0000000
0.14881567	0.0000000
0.15100601	0.0000000
0.15319635	0.0000000
0.15538669	0.0000000
0.15757703	0.0000000
0.15976737	0.0000000
0.16195771	0.0000000
0.16414805	0.0000000
0.16633839	0.0000000
0.16852873	0.0000000
0.17071907	0.0000000
0.17290941	0.0000000
0.17509976	0.0000000
0.17729010	0.0000000
0.17948044	0.0000000
0.18167078	0.0000000
0.18386112	0.0000000
0.18605146	0.0000000
0.18824180	0.0000000
0.19043214	0.0000000
0.19262248	0.0000000
0.19481282	0.0000000
0.19700316	0.0000000
0.19919350	0.0000000
0.20138384	0.0000000
0.20357419	0.0000000
0.20576453	0.0000000
0.20795487	0.0000000
0.21014521	0.0000000
0.21233555	0.0000000
0.21452589	0.0000000
0.21671623	0.0000000
0.21890657	0.0000000
0.22109691	0.0000000
0.22328725	0.0000000
0.22547759	0.0000000
0.22766793	0.0000000
0.22985828	0.0000000
0.23204862	0.0000000
0.23423896	0.0000000
0.23642930	0.0000000
0.23861964	0.0000000
0.24080998	0.0000000
0.24300032	0.0000000
0.24519066	0.0000000
0.24738100	0.0000000
0.24957134	0.0000000
0.25176168	0.0000000
0.25395202	0.0000000
0.25614236	0.0000000
0.25833271	0.0000000
0.26052305	0.0000000
0.26271339	0.0000000
0.26490373	0.0000000
0.26709407	0.0000000
0.26928441	0.0000000
0.27147475	0.0000000
0.27366509	0.0000000
0.27585543	0.0000000
0.27804577	0.0000000
0.28023611	0.0000000
0.28242645	0.0000000
0.28461679	0.0000000
0.28680714	0.0000000
0.28899748	0.0000000
0.29118782	0.0000000
0.29337816	0.0000000
0.29556850	0.0000000
0.29775884	0.0000000
0.29994918	0.0000000
0.30213952	0.0000000
0.30432986	0.0000000
0.30652020	0.0000000
0.30871054	0.0000000
0.31090088	0.0000000
0.31309123	0.0000000
0.31528157	0.0000000
0.31747191	0.0000000
0.31966225	0.0000000
0.32185259	0.0000000
0.32404293	0.0000000
0.32623327	0.0000000
0.32842361	0.0000000
0.33061395	0.0000000
0.33280429	0.0000000
0.33499463	0.0000000
0.33718497	0.0000000
0.33937531	0.0000000
0.34156566	0.0000000
0.34375600	0.0000000
0.34594634	0.0000000
0.34813668	0.0000000
0.35032702	0.0000000
0.35251736	0.0000000
0.35470770	0.0000000
0.35689804	0.0000000
0.35908838	0.0000000
0.36127872	0.0000000
0.36346906	0.0000000
0.36565940	0.0000000
0.36784975	0.0000000
0.37004009	0.0000000
0.37223043	0.0000000
0.37442077	0.0000000
0.37661111	0.0000000
0.37880145	0.0000000
0.38099179	0.0000000
0.38318213	0.0000000
0.38537247	0.0000000
0.38756281	0.0000000
0.38975315	0.0000000
0.39194349	0.0000000
0.39413383	0.0000000
0.39632418	0.0000000
0.39851452	0.0000000
0.40070486	0.0000000
0.40289520	0.0000000
0.40508554	0.0000000
0.40727588	0.0000000
0.40946622	0.0000000
0.41165656	0.0000000
0.41384690	0.0000000
0.41603724	0.0000000
0.41822758	0.0000000
0.42041792	0.0000000
0.42260826	0.0000000
0.42479861	0.0000000
0.42698895	0.0000000
0.42917929	0.0000000
0.43136963	0.0000000
0.43355997	0.0000000
0.43575031	0.0000000
0.43794065	0.0000000
0.44013099	0.0000000
0.44232133	0.0000000
0.44451167	0.0000000
0.44670201	0.0000000
0.44889235	0.0000000
0.45108270	0.0000000
0.45327304	0.0000000
0.45546338	0.0000000
0.45765372	0.0000000
0.45984406	0.0000000
0.46203440	0.0000000
0.46422474	0.0000000
0.46641508	0.0000000
0.46860542	0.0000000
0.47079576	0.0000000
0.47298610	0.0000000
0.47517644	0.0000000
0.47736678	0.0000000
0.47955713	0.0000000
0.48174747	0.0000000
0.48393781	0.0000000
0.48612815	0.0000000
0.48831849	0.0000000
0.49050883	0.0000000
0.49269917	0.0000000
0.49488951	0.0000000
0.49707985	0.0000000
0.49927019	4711.6852
0.50146053	4863.0258
0.50365087	4866.1631
0.50584121	4905.9853
0.50803156	4949.4787
0.51022190	5003.6999
0.51241224	5041.9305
0.51460258	5071.7007
0.51679292	5090.8200
0.51898326	5118.9265
0.52117360	5147.6911
0.52336394	5172.7638
0.52555428	5197.7054
0.52774462	5227.7304
0.52993496	5268.1149
0.53212530	5312.5857
0.53431565	5352.9002
0.53650599	5371.5986
0.53869633	5400.0126
0.54088667	5442.2158
0.54307701	5477.4932
0.54526735	5501.9569
0.54745769	5529.3756
0.54964803	5557.6478
0.55183837	5584.7919
0.55402871	5587.0700
0.55621905	5592.9997
0.55840939	5606.5529
0.56059973	5614.3827
0.56279008	5616.1856
0.56498042	5624.2750
0.56717076	5652.2204
0.56936110	5675.7957
0.57155144	5712.7846
0.57374178	5745.7698
0.57593212	5774.1194
0.57812246	5806.1340
0.58031280	5827.4532
0.58250314	5857.6840
0.58469348	5897.1453
0.58688382	5949.1345
0.58907416	6003.8875
0.59126451	6061.8072
0.59345485	6135.7369
0.59564519	6216.3228
0.59783553	6288.5860
0.60002587	6355.7903
0.60221621	6421.3377
0.60440655	6497.8550
0.60659689	6556.1104
0.60878723	6604.1363
0.61097757	6653.3046
0.61316791	6698.4495
0.61535825	6759.7726
0.61754860	6798.7050
0.61973894	6824.8963
0.62192928	6841.3631
0.62411962	6843.2806
0.62630996	6858.8550
0.62850030	6853.8513
0.63069064	6855.5728
0.63288098	6872.2485
0.63507132	6891.4546
0.63726166	6923.1359
0.63945200	6936.4797
0.64164234	6968.2478
0.64383268	7004.9384
0.64602303	7048.8231
0.64821337	7097.9581
0.65040371	7147.0471
0.65259405	7207.1439
0.65478439	7263.5272
0.65697473	7317.3628
0.65916507	7369.8278
0.66135541	7423.8826
0.66354575	7476.8929
0.66573609	7520.6688
0.66792643	7565.8495
0.67011677	7624.5768
0.67230711	7691.8187
0.67449746	7759.1521
0.67668780	7816.7842
0.67887814	7870.8510
0.68106848	7950.0125
0.68325882	8024.0356
0.68544916	8092.6957
0.68763950	8141.9938
0.68982984	8206.4324
0.69202018	8283.5284
0.69421052	8356.3909
0.69640086	8422.3889
0.69859120	8477.8064
0.70078155	8551.6997
0.70297189	8626.0653
0.70516223	8688.5942
0.70735257	8757.6108
0.70954291	8822.0435
0.71173325	8896.1753
0.71392359	8965.6153
0.71611393	9032.4976
0.71830427	9097.2663
0.72049461	9154.9559
0.72268495	9216.4095
0.72487529	9280.7254
0.72706563	9342.9793
0.72925598	9390.0288
0.73144632	9436.4998
0.73363666	9481.9395
0.73582700	9531.1917
0.73801734	9579.6308
0.74020768	9620.0853
0.74239802	9660.6984
0.74458836	9699.3693
0.74677870	9745.6868
0.74896904	9781.3382
0.75115938	9815.0546
0.75334972	9845.7158
0.75554006	9869.0744
0.75773041	9886.8314
0.75992075	9899.4872
0.76211109	9907.3565
0.76430143	9920.7875
0.76649177	9923.7422
0.76868211	9926.5440
0.77087245	9928.6747
0.77306279	9934.0985
0.77525313	9921.9576
0.77744347	9908.3702
0.77963381	9894.5027
0.78182415	9884.2018
0.78401450	9874.4836
0.78620484	9854.3248
0.78839518	9825.1944
0.79058552	9799.7158
0.79277586	9772.5511
0.79496620	9746.5393
0.79715654	9726.3525
0.79934688	9697.2572
0.80153722	9659.1102
0.80372756	9620.1883
0.80591790	9589.2859
0.80810824	9562.2494
0.81029858	9516.9294
0.81248893	9474.7841
0.81467927	9441.8989
0.81686961	9414.8475
0.81905995	9384.4947
0.82125029	9341.7063
0.82344063	9300.6642
0.82563097	9259.8313
0.82782131	9220.3894
0.83001165	9178.4764
0.83220199	9134.9944
0.83439233	9098.6044
0.83658267	9066.5029
0.83877301	9031.2023
0.84096336	8996.0382
0.84315370	8958.2848
0.84534404	8925.9787
0.84753438	8896.0373
0.84972472	8866.4903
0.85191506	8840.9590
0.85410540	8807.3632
0.85629574	8776.8339
0.85848608	8733.8982
0.86067642	8703.7368
0.86286676	8671.4157
0.86505710	8652.4514
0.86724745	8635.1828
0.86943779	8609.3919
0.87162813	8588.0681
0.87381847	8560.7866
0.87600881	8546.2268
0.87819915	8531.8657
0.88038949	8517.3388
0.88257983	8497.4829
0.88477017	8477.7983
0.88696051	8463.2883
0.88915085	8444.4499
0.89134119	8417.4531
0.89353153	8384.5998
0.89572188	8367.0042
0.89791222	8355.5824
0.90010256	8358.8056
0.90229290	8364.6779
0.90448324	8369.7932
0.90667358	8379.3945
0.90886392	8371.9511
0.91105426	8365.1148
0.91324460	8350.7987
0.91543494	8340.4810
0.91762528	8344.9051
0.91981562	8342.0545
0.92200597	8339.6189
0.92419631	8333.6833
0.92638665	8332.9812
0.92857699	8338.0249
0.93076733	8340.3010
0.93295767	8341.7562
0.93514801	8347.3844
0.93733835	8351.0420
0.93952869	8362.7855
0.94171903	8356.6476
0.94390937	8360.2461
0.94609971	8357.3189
0.94829005	8358.6530
0.95048040	8365.7841
0.95267074	8371.5208
0.95486108	8385.4586
0.95705142	8393.2643
0.95924176	8405.6867
0.96143210	8413.4233
0.96362244	8420.6707
0.96581278	8424.4874
0.96800312	8423.9515
0.97019346	8427.5121
0.97238380	8442.7892
0.97457414	8449.4492
0.97676448	8465.3505
0.97895483	8482.7623
0.98114517	8491.7334
0.98333551	8501.8872
0.98552585	8508.5069
0.98771619	8531.0425
0.98990653	8549.1266
0.99209687	8563.7778
0.99428721	8579.8599
0.99647755	8591.1777
0.99866789	8608.0719
1.0008582	8622.0444
1.0030486	8635.7477
1.0052389	8656.1287
1.0074293	8674.0478
1.0096196	8697.6752
1.0118099	8718.2987
1.0140003	8738.0618
1.0161906	8759.0943
1.0183810	8776.0638
1.0205713	8790.4176
1.0227616	8809.2633
1.0249520	8824.0942
1.0271423	8848.1903
1.0293327	8864.9862
1.0315230	8879.8843
1.0337133	8898.3739
1.0359037	8914.9658
1.0380940	8943.8966
1.0402844	8961.1364
1.0424747	8988.3078
1.0446650	9013.7576
1.0468554	9039.6404
1.0490457	9062.0050
1.0512361	9077.8753
1.0534264	9097.2760
1.0556168	9116.1244
1.0578071	9139.6282
1.0599974	9155.3633
1.0621878	9174.6131
1.0643781	9188.2870
1.0665685	9207.6507
1.0687588	9230.4834
1.0709491	9253.5235
1.0731395	9277.1316
1.0753298	9303.6759
1.0775202	9330.7911
1.0797105	9359.7709
1.0819008	9387.8057
1.0840912	9407.2960
1.0862815	9428.4362
1.0884719	9454.6064
1.0906622	9476.6285
1.0928525	9498.5888
1.0950429	9520.3925
1.0972332	9549.0325
1.0994236	9584.8488
1.1016139	9603.4390
1.1038043	9628.3405
1.1059946	9655.1735
1.1081849	9682.7227
1.1103753	9709.8102
1.1125656	9728.0187
1.1147560	9753.7452
1.1169463	9770.2087
1.1191366	9793.7383
1.1213270	9819.2981
1.1235173	9847.8098
1.1257077	9874.2260
1.1278980	9900.5521
1.1300883	9921.9350
1.1322787	9940.4633
1.1344690	9969.0000
1.1366594	10001.012
1.1388497	10034.329
1.1410400	10057.180
1.1432304	10081.710
1.1454207	10103.903
1.1476111	10142.460
1.1498014	10172.945
1.1519917	10209.382
1.1541821	10232.708
1.1563724	10260.475
1.1585628	10283.077
1.1607531	10311.254
1.1629435	10336.627
1.1651338	10366.419
1.1673241	10405.473
1.1695145	10431.809
1.1717048	10459.966
1.1738952	10481.096
1.1760855	10506.275
1.1782758	10540.674
1.1804662	10567.228
1.1826565	10587.302
1.1848469	10615.660
1.1870372	10641.830
1.1892275	10685.565
1.1914179	10708.071
1.1936082	10737.428
1.1957986	10758.679
1.1979889	10791.973
1.2001792	10821.739
1.2023696	10854.493
1.2045599	10889.105
1.2067503	10929.792
1.2089406	10964.769
1.2111309	10996.067
1.2133213	11023.457
1.2155116	11049.578
1.2177020	11082.649
1.2198923	11118.873
1.2220827	11152.764
1.2242730	11183.254
1.2264633	11207.252
1.2286537	11238.406
1.2308440	11271.416
1.2330344	11306.206
1.2352247	11338.416
1.2374150	11364.641
1.2396054	11389.323
1.2417957	11410.718
1.2439861	11446.810
1.2461764	11474.259
1.2483667	11506.223
1.2505571	11538.519
1.2527474	11573.269
1.2549378	11614.603
1.2571281	11634.716
1.2593184	11663.054
1.2615088	11679.976
1.2636991	11712.374
1.2658895	11743.826
1.2680798	11780.705
1.2702702	11819.651
1.2724605	11856.898
1.2746508	11890.302
1.2768412	11919.849
1.2790315	11959.519
1.2812219	12001.674
1.2834122	12040.489
1.2856025	12076.128
1.2877929	12110.039
1.2899832	12144.804
1.2921736	12185.201
1.2943639	12222.581
1.2965542	12256.414
1.2987446	12288.253
1.3009349	12323.057
1.3031253	12354.341
1.3053156	12386.630
1.3075059	12421.458
1.3096963	12452.249
1.3118866	12491.489
1.3140770	12534.958
1.3162673	12577.417
1.3184576	12620.138
1.3206480	12656.148
1.3228383	12695.947
1.3250287	12739.472
1.3272190	12777.763
1.3294094	12815.879
1.3315997	12861.329
1.3337900	12899.955
1.3359804	12947.925
1.3381707	12992.161
1.3403611	13039.461
1.3425514	13084.565
1.3447417	13128.217
1.3469321	13174.869
1.3491224	13214.364
1.3513128	13261.088
1.3535031	13305.587
1.3556934	13350.864
1.3578838	13397.334
1.3600741	13445.699
1.3622645	13500.086
1.3644548	13542.170
1.3666451	13583.895
1.3688355	13622.854
1.3710258	13667.768
1.3732162	13701.472
1.3754065	13741.473
1.3775968	13783.677
1.3797872	13824.985
1.3819775	13872.170
1.3841679	13929.238
1.3863582	13982.457
1.3885486	14039.007
1.3907389	14091.579
1.3929292	14145.499
1.3951196	14204.395
1.3973099	14248.519
1.3995003	14302.589
1.4016906	14356.036
1.4038809	14414.214
1.4060713	14476.152
1.4082616	14528.616
1.4104520	14583.257
1.4126423	14646.675
1.4148326	14701.786
1.4170230	14756.624
1.4192133	14804.756
1.4214037	14860.855
1.4235940	14920.657
1.4257843	14978.043
1.4279747	15038.153
1.4301650	15092.939
1.4323554	15153.747
1.4345457	15208.236
1.4367361	15270.032
1.4389264	15330.576
1.4411167	15390.397
1.4433071	15450.501
1.4454974	15506.475
1.4476878	15562.703
1.4498781	15626.009
1.4520684	15681.200
1.4542588	15750.497
1.4564491	15812.139
1.4586395	15879.468
1.4608298	15946.002
1.4630201	16004.778
1.4652105	16066.319
1.4674008	16129.340
1.4695912	16198.406
1.4717815	16276.408
1.4739718	16351.283
1.4761622	16426.003
1.4783525	16493.003
1.4805429	16563.145
1.4827332	16635.782
1.4849235	16703.904
1.4871139	16772.885
1.4893042	16829.886
1.4914946	16900.154
1.4936849	16974.059
1.4958753	17050.919
1.4980656	17132.486
1.5002559	17200.174
1.5024463	17274.691
1.5046366	17348.199
1.5068270	17418.904
1.5090173	17491.917
1.5112076	17565.989
1.5133980	17646.443
1.5155883	17726.176
1.5177787	17806.423
1.5199690	17878.625
1.5221593	17949.938
1.5243497	18031.459
1.5265400	18100.524
1.5287304	18177.759
1.5309207	18252.045
1.5331110	18331.818
1.5353014	18408.146
1.5374917	18485.035
1.5396821	18563.377
1.5418724	18634.998
1.5440627	18708.645
1.5462531	18789.618
1.5484434	18872.845
1.5506338	18953.179
1.5528241	19033.412
1.5550145	19117.743
1.5572048	19205.401
1.5593951	19291.660
1.5615855	19369.999
1.5637758	19440.407
1.5659662	19512.257
1.5681565	19590.706
1.5703468	19672.822
1.5725372	19762.415
1.5747275	19861.716
1.5769179	19956.325
1.5791082	20052.601
1.5812985	20136.592
1.5834889	20208.809
1.5856792	20280.254
1.5878696	20349.075
1.5900599	20435.022
1.5922502	20512.609
1.5944406	20591.313
1.5966309	20663.185
1.5988213	20736.171
1.6010116	20816.235
1.6032020	20894.187
1.6053923	20985.559
1.6075826	21069.784
1.6097730	21148.272
1.6119633	21225.904
1.6141537	21301.710
1.6163440	21382.395
1.6185343	21449.097
1.6207247	21522.427
1.6229150	21596.770
1.6251054	21673.326
1.6272957	21759.526
1.6294860	21833.066
1.6316764	21909.678
1.6338667	21990.731
1.6360571	22074.128
1.6382474	22161.922
1.6404377	22228.902
1.6426281	22302.775
1.6448184	22369.532
1.6470088	22439.375
1.6491991	22512.265
1.6513894	22579.451
1.6535798	22660.542
1.6557701	22735.209
1.6579605	22815.145
1.6601508	22888.671
1.6623412	22957.581
1.6645315	23031.706
1.6667218	23098.015
1.6689122	23160.107
1.6711025	23237.461
1.6732929	23300.764
1.6754832	23369.833
1.6776735	23432.143
1.6798639	23494.187
1.6820542	23555.263
1.6842446	23614.601
1.6864349	23682.236
1.6886252	23743.910
1.6908156	23816.455
1.6930059	23880.687
1.6951963	23935.143
1.6973866	23984.450
1.6995769	24043.913
1.7017673	24097.328
1.7039576	24154.402
1.7061480	24207.568
1.7083383	24264.403
1.7105286	24322.647
1.7127190	24374.991
1.7149093	24426.393
1.7170997	24476.273
1.7192900	24520.979
1.7214804	24566.084
1.7236707	24606.147
1.7258610	24652.348
1.7280514	24691.392
1.7302417	24742.810
1.7324321	24787.234
1.7346224	24825.004
1.7368127	24854.917
1.7390031	24893.291
1.7411934	24942.433
1.7433838	24985.079
1.7455741	25021.308
1.7477644	25048.008
1.7499548	25074.716
1.7521451	25104.034
1.7543355	25128.294
1.7565258	25156.779
1.7587161	25192.614
1.7609065	25219.867
1.7630968	25258.916
1.7652872	25284.743
1.7674775	25315.468
1.7696679	25335.059
1.7718582	25357.830
1.7740485	25386.774
1.7762389	25411.270
1.7784292	25429.352
1.7806196	25445.734
1.7828099	25466.626
1.7850002	25484.204
1.7871906	25494.799
1.7893809	25502.164
1.7915713	25508.805
1.7937616	25518.558
1.7959519	25524.118
1.7981423	25528.468
1.8003326	25527.716
1.8025230	25537.163
1.8047133	25550.316
1.8069036	25566.903
1.8090940	25578.052
1.8112843	25592.839
1.8134747	25600.216
1.8156650	25610.843
1.8178553	25616.792
1.8200457	25617.473
1.8222360	25613.332
1.8244264	25600.454
1.8266167	25591.789
1.8288071	25588.212
1.8309974	25572.765
1.8331877	25567.314
1.8353781	25555.718
1.8375684	25547.832
1.8397588	25535.013
1.8419491	25531.587
1.8441394	25528.440
1.8463298	25517.838
1.8485201	25512.336
1.8507105	25494.054
1.8529008	25478.160
1.8550911	25470.766
1.8572815	25459.697
1.8594718	25447.166
1.8616622	25425.038
1.8638525	25416.847
1.8660428	25401.601
1.8682332	25383.865
1.8704235	25356.353
1.8726139	25326.330
1.8748042	25305.652
1.8769945	25282.711
1.8791849	25270.509
1.8813752	25246.366
1.8835656	25225.016
1.8857559	25201.799
1.8879463	25176.455
1.8901366	25151.278
1.8923269	25129.099
1.8945173	25102.249
1.8967076	25078.670
1.8988980	25051.444
1.9010883	25025.813
1.9032786	24989.258
1.9054690	24957.574
1.9076593	24927.735
1.9098497	24898.021
1.9120400	24871.855
1.9142303	24838.302
1.9164207	24808.340
1.9186110	24771.089
1.9208014	24738.010
1.9229917	24716.704
1.9251820	24689.795
1.9273724	24660.822
1.9295627	24623.483
1.9317531	24589.170
1.9339434	24554.415
1.9361338	24513.681
1.9383241	24473.914
1.9405144	24434.742
1.9427048	24404.701
1.9448951	24379.931
1.9470855	24349.476
1.9492758	24316.291
1.9514661	24273.437
1.9536565	24235.686
1.9558468	24198.861
1.9580372	24159.570
1.9602275	24120.181
1.9624178	24083.134
1.9646082	24046.772
1.9667985	24010.013
1.9689889	23980.135
1.9711792	23950.005
1.9733695	23913.017
1.9755599	23875.393
1.9777502	23838.576
1.9799406	23803.404
1.9821309	23766.141
1.9843212	23724.594
1.9865116	23682.590
1.9887019	23632.808
1.9908923	23601.362
1.9930826	23565.949
1.9952730	23531.037
1.9974633	23491.504
1.9996536	23447.377
2.0018440	23416.791
2.0040343	23380.089
2.0062247	23350.271
2.0084150	23309.388
2.0106053	23268.432
2.0127957	23228.558
2.0149860	23192.041
2.0171764	23155.673
2.0193667	23110.448
2.0215570	23067.084
2.0237474	23017.238
2.0259377	22981.629
2.0281281	22940.414
2.0303184	22897.292
2.0325087	22853.899
2.0346991	22812.067
2.0368894	22768.554
2.0390798	22733.885
2.0412701	22684.277
2.0434604	22639.399
2.0456508	22581.233
2.0478411	22532.302
2.0500315	22486.841
2.0522218	22444.703
2.0544122	22406.435
2.0566025	22368.474
2.0587928	22328.808
2.0609832	22286.104
2.0631735	22238.983
2.0653639	22199.145
2.0675542	22157.636
2.0697445	22116.638
2.0719349	22068.238
2.0741252	22018.187
2.0763156	21976.517
2.0785059	21931.604
2.0806962	21898.582
2.0828866	21850.468
2.0850769	21806.868
2.0872673	21760.586
2.0894576	21718.300
2.0916479	21676.868
2.0938383	21625.996
2.0960286	21586.828
2.0982190	21538.865
2.1004093	21499.109
2.1025997	21461.686
2.1047900	21424.579
2.1069803	21387.977
2.1091707	21335.175
2.1113610	21288.921
2.1135514	21237.898
2.1157417	21190.564
2.1179320	21154.155
2.1201224	21109.662
2.1223127	21073.077
2.1245031	21030.123
2.1266934	20987.424
2.1288837	20950.010
2.1310741	20902.423
2.1332644	20862.450
2.1354548	20815.670
2.1376451	20773.171
2.1398354	20733.215
2.1420258	20690.779
2.1442161	20649.652
2.1464065	20601.504
2.1485968	20561.239
2.1507871	20513.911
2.1529775	20471.286
2.1551678	20432.830
2.1573582	20391.120
2.1595485	20353.443
2.1617389	20312.926
2.1639292	20270.048
2.1661195	20225.223
2.1683099	20180.844
2.1705002	20144.488
2.1726906	20101.788
2.1748809	20061.019
2.1770712	20022.115
2.1792616	19977.073
2.1814519	19942.080
2.1836423	19899.703
2.1858326	19859.074
2.1880229	19808.984
2.1902133	19762.366
2.1924036	19725.254
2.1945940	19688.297
2.1967843	19658.335
2.1989746	19620.502
2.2011650	19584.946
2.2033553	19542.655
2.2055457	19502.569
2.2077360	19456.156
2.2099263	19406.338
2.2121167	19356.008
2.2143070	19308.130
2.2164974	19268.578
2.2186877	19231.706
2.2208781	19188.155
2.2230684	19148.635
2.2252587	19102.699
2.2274491	19056.839
2.2296394	19015.245
2.2318298	18976.797
2.2340201	18941.324
2.2362104	18895.057
2.2384008	18850.325
2.2405911	18806.674
2.2427815	18768.524
2.2449718	18723.273
2.2471621	18677.860
2.2493525	18640.312
2.2515428	18606.157
2.2537332	18563.795
2.2559235	18525.563
2.2581138	18477.128
2.2603042	18435.447
2.2624945	18391.327
2.2646849	18354.146
2.2668752	18319.022
2.2690656	18278.472
2.2712559	18232.991
2.2734462	18185.283
2.2756366	18148.833
2.2778269	18111.819
2.2800173	18075.180
2.2822076	18031.385
2.2843979	17985.753
2.2865883	17946.379
2.2887786	17906.036
2.2909690	17874.888
2.2931593	17844.140
2.2953496	17810.510
2.2975400	17774.509
2.2997303	17735.305
2.3019207	17698.840
2.3041110	17663.871
2.3063013	17627.719
2.3084917	17594.050
2.3106820	17553.643
2.3128724	17508.457
2.3150627	17458.362
2.3172530	17408.107
2.3194434	17353.970
2.3216337	17309.655
2.3238241	17273.385
2.3260144	17238.655
2.3282048	17203.383
2.3303951	17163.864
2.3325854	17120.472
2.3347758	17078.211
2.3369661	17032.618
2.3391565	16989.611
2.3413468	16953.872
2.3435371	16915.514
2.3457275	16880.369
2.3479178	16837.793
2.3501082	16804.942
2.3522985	16758.366
2.3544888	16719.708
2.3566792	16675.615
2.3588695	16635.016
2.3610599	16601.601
2.3632502	16557.803
2.3654405	16521.423
2.3676309	16482.174
2.3698212	16443.919
2.3720116	16403.715
2.3742019	16363.798
2.3763922	16328.661
2.3785826	16291.107
2.3807729	16248.767
2.3829633	16216.690
2.3851536	16178.189
2.3873440	16146.395
2.3895343	16102.721
2.3917246	16062.707
2.3939150	16027.669
2.3961053	15997.071
2.3982957	15967.650
2.4004860	15936.764
2.4026763	15900.391
2.4048667	15870.513
2.4070570	15834.167
2.4092474	15803.259
2.4114377	15764.309
2.4136280	15729.343
2.4158184	15689.884
2.4180087	15656.677
2.4201991	15620.904
2.4223894	15583.247
2.4245797	15547.502
2.4267701	15507.502
2.4289604	15470.322
2.4311508	15438.472
2.4333411	15395.501
2.4355315	15358.444
2.4377218	15319.073
2.4399121	15278.743
2.4421025	15239.018
2.4442928	15200.962
2.4464832	15163.384
2.4486735	15133.155
2.4508638	15102.561
2.4530542	15073.695
2.4552445	15037.729
2.4574349	14995.262
2.4596252	14959.161
2.4618155	14924.181
2.4640059	14895.309
2.4661962	14861.103
2.4683866	14827.965
2.4705769	14793.523
2.4727672	14755.390
2.4749576	14722.371
2.4771479	14685.165
2.4793383	14654.334
2.4815286	14620.474
2.4837189	14585.382
2.4859093	14549.436
2.4880996	14510.322
2.4902900	14480.168
2.4924803	14442.059
2.4946707	14406.715
2.4968610	14370.650
2.4990513	14336.093
2.5012417	14305.371
2.5034320	14275.206
2.5056224	14244.288
2.5078127	14212.463
2.5100030	14179.106
2.5121934	14145.179
2.5143837	14109.879
2.5165741	14080.225
2.5187644	14048.420
2.5209547	14015.381
2.5231451	13980.751
2.5253354	13941.338
2.5275258	13908.602
2.5297161	13871.488
2.5319064	13840.887
2.5340968	13805.243
2.5362871	13770.160
2.5384775	13735.523
2.5406678	13707.940
2.5428582	13679.358
2.5450485	13644.333
2.5472388	13613.953
2.5494292	13580.376
2.5516195	13551.188
2.5538099	13518.486
2.5560002	13484.653
2.5581905	13445.932
2.5603809	13408.782
2.5625712	13376.353
2.5647616	13346.066
2.5669519	13318.911
2.5691422	13289.883
2.5713326	13260.318
2.5735229	13232.653
2.5757133	13202.276
2.5779036	13169.881
2.5800939	13135.301
2.5822843	13102.304
2.5844746	13067.606
2.5866650	13039.924
2.5888553	13006.110
2.5910456	12979.695
2.5932360	12943.582
2.5954263	12911.703
2.5976167	12879.323
2.5998070	12853.119
2.6019974	12819.574
2.6041877	12788.528
2.6063780	12758.284
2.6085684	12726.241
2.6107587	12690.279
2.6129491	12652.845
2.6151394	12626.250
2.6173297	12596.659
2.6195201	12567.263
2.6217104	12536.540
2.6239008	12510.976
2.6260911	12483.922
2.6282814	12455.154
2.6304718	12421.384
2.6326621	12397.622
2.6348525	12371.975
2.6370428	12348.330
2.6392331	12321.992
2.6414235	12286.806
2.6436138	12246.435
2.6458042	12196.852
2.6479945	12164.761
2.6501848	12137.478
2.6523752	12114.260
2.6545655	12085.764
2.6567559	12059.587
2.6589462	12026.580
2.6611366	11989.987
2.6633269	11957.748
2.6655172	11927.929
2.6677076	11894.868
2.6698979	11861.934
2.6720883	11832.673
2.6742786	11797.645
2.6764689	11768.007
2.6786593	11738.260
2.6808496	11710.330
2.6830400	11685.831
2.6852303	11658.021
2.6874206	11632.783
2.6896110	11606.040
2.6918013	11579.812
2.6939917	11550.349
2.6961820	11521.630
2.6983723	11499.445
2.7005627	11474.363
2.7027530	11450.040
2.7049434	11415.539
2.7071337	11387.731
2.7093241	11358.545
2.7115144	11331.817
2.7137047	11303.003
2.7158951	11283.188
2.7180854	11264.679
2.7202758	11243.487
2.7224661	11224.833
2.7246564	11200.918
2.7268468	11190.771
2.7290371	11194.894
2.7312275	11207.729
2.7334178	11226.408
2.7356081	11249.636
2.7377985	11273.207
2.7399888	11287.218
2.7421792	11291.554
2.7443695	11285.480
2.7465598	11269.168
2.7487502	11242.918
2.7509405	11212.741
2.7531309	11184.944
2.7553212	11158.452
2.7575115	11127.090
2.7597019	11089.948
2.7618922	11045.561
2.7640826	10994.029
2.7662729	10934.586
2.7684633	10865.438
2.7706536	10792.620
2.7728439	10724.056
2.7750343	10662.916
2.7772246	10615.328
2.7794150	10573.005
2.7816053	10537.234
2.7837956	10502.932
2.7859860	10474.163
2.7881763	10447.948
2.7903667	10421.717
2.7925570	10388.549
2.7947473	10359.574
2.7969377	10330.511
2.7991280	10309.896
2.8013184	10288.011
2.8035087	10262.228
2.8056990	10234.014
2.8078894	10204.838
2.8100797	10181.588
2.8122701	10160.891
2.8144604	10137.367
2.8166507	10117.476
2.8188411	10092.138
2.8210314	10075.533
2.8232218	10052.917
2.8254121	10029.927
2.8276025	10001.427
2.8297928	9980.4069
2.8319831	9958.3263
2.8341735	9934.1964
2.8363638	9914.6173
2.8385542	9889.1552
2.8407445	9867.3548
2.8429348	9843.4510
2.8451252	9826.7600
2.8473155	9804.2051
2.8495059	9784.2918
2.8516962	9761.5756
2.8538865	9741.5410
2.8560769	9722.7022
2.8582672	9700.7841
2.8604576	9673.7209
2.8626479	9649.7728
2.8648382	9627.1460
2.8670286	9607.5709
2.8692189	9589.6889
2.8714093	9568.4534
2.8735996	9552.7639
2.8757900	9533.7398
2.8779803	9514.1260
2.8801706	9496.3448
2.8823610	9474.9543
2.8845513	9457.9748
2.8867417	9437.4795
2.8889320	9416.2560
2.8911223	9401.2121
2.8933127	9385.2180
2.8955030	9373.7812
2.8976934	9354.0718
2.8998837	9334.3079
2.9020740	9315.1994
2.9042644	9297.3134
2.9064547	9277.4994
2.9086451	9261.0691
2.9108354	9245.4637
2.9130257	9225.4040
2.9152161	9208.3636
2.9174064	9187.8989
2.9195968	9172.9210
2.9217871	9154.9834
2.9239774	9134.7261
2.9261678	9117.9997
2.9283581	9100.5121
2.9305485	9084.5752
2.9327388	9069.4851
2.9349292	9051.8347
2.9371195	9036.7585
2.9393098	9023.0819
2.9415002	9007.1439
2.9436905	8992.0058
2.9458809	8971.0626
2.9480712	8954.0232
2.9502615	8939.3345
2.9524519	8920.0276
2.9546422	8907.7113
2.9568326	8895.2680
2.9590229	8884.2997
2.9612132	8869.8896
2.9634036	8854.0631
2.9655939	8839.3154
2.9677843	8823.7070
2.9699746	8808.3156
2.9721649	8799.3617
2.9743553	8789.1540
2.9765456	8773.0688
2.9787360	8750.1572
2.9809263	8732.6588
2.9831166	8724.5304
2.9853070	8710.6121
2.9874973	8697.0704
2.9896877	8681.9695
2.9918780	8669.9139
2.9940684	8654.1710
2.9962587	8640.0655
2.9984490	8625.5525
3.0006394	8613.2147
3.0028297	8605.7171
3.0050201	8600.2593
3.0072104	8595.4702
3.0094007	8598.5035
3.0115911	8605.5821
3.0137814	8620.7027
3.0159718	8625.0104
3.0181621	8621.0990
3.0203524	8602.2143
3.0225428	8586.9966
3.0247331	8566.0205
3.0269235	8541.6182
3.0291138	8522.5847
3.0313041	8506.2089
3.0334945	8491.0338
3.0356848	8481.1635
3.0378752	8475.0889
3.0400655	8474.3988
3.0422559	8467.8300
3.0444462	8457.7235
3.0466365	8438.3257
3.0488269	8417.2814
3.0510172	8396.9040
3.0532076	8382.4845
3.0553979	8374.8459
3.0575882	8369.3056
3.0597786	8364.0358
3.0619689	8355.7013
3.0641593	8351.3139
3.0663496	8349.2701
3.0685399	8349.0716
3.0707303	8347.3679
3.0729206	8343.9235
3.0751110	8335.0548
3.0773013	8321.4478
3.0794916	8307.4717
3.0816820	8297.5165
3.0838723	8287.6247
3.0860627	8276.9786
3.0882530	8265.5505
3.0904433	8253.6458
3.0926337	8241.5841
3.0948240	8226.7636
3.0970144	8213.7772
3.0992047	8199.2814
3.1013951	8179.0244
3.1035854	8160.0192
3.1057757	8145.5467
3.1079661	8141.4331
3.1101564	8134.1359
3.1123468	8125.3506
3.1145371	8112.6868
3.1167274	8105.5844
3.1189178	8103.4845
3.1211081	8097.2877
3.1232985	8089.9994
3.1254888	8081.2760
3.1276791	8074.8331
3.1298695	8069.6786
3.1320598	8064.4827
3.1342502	8056.2459
3.1364405	8050.3877
3.1386308	8049.0798
3.1408212	8047.0700
3.1430115	8045.6950
3.1452019	8039.8687
3.1473922	8034.6287
3.1495825	8026.7389
3.1517729	8015.6586
3.1539632	8007.9231
3.1561536	8003.5669
3.1583439	7998.0224
3.1605343	7996.5123
3.1627246	7996.1693
3.1649149	7998.0949
3.1671053	7990.6466
3.1692956	7987.9292
3.1714860	7982.9106
3.1736763	7981.4730
3.1758666	7974.0043
3.1780570	7972.8229
3.1802473	7972.2931
3.1824377	7970.9084
3.1846280	7961.6453
3.1868183	7956.3931
3.1890087	7952.1023
3.1911990	7949.6243
3.1933894	7949.1038
3.1955797	7944.2456
3.1977700	7938.8405
3.1999604	7935.1501
3.2021507	7928.6787
3.2043411	7928.2082
3.2065314	7927.6411
3.2087218	7923.4488
3.2109121	7920.6338
3.2131024	7917.1127
3.2152928	7918.4809
3.2174831	7914.6965
3.2196735	7912.8792
3.2218638	7911.0818
3.2240541	7906.1632
3.2262445	7908.5340
3.2284348	7904.8990
3.2306252	7902.9892
3.2328155	7901.8820
3.2350058	7899.9542
3.2371962	7902.0693
3.2393865	7899.5178
3.2415769	7900.0647
3.2437672	7896.8235
3.2459575	7895.0613
3.2481479	7894.4813
3.2503382	7890.8721
3.2525286	7884.5107
3.2547189	7881.4785
3.2569092	7882.5774
3.2590996	7886.5175
3.2612899	7888.7203
3.2634803	7892.5956
3.2656706	7895.8953
3.2678610	7896.2553
3.2700513	7894.5781
3.2722416	7895.2690
3.2744320	7894.4549
3.2766223	7895.4483
3.2788127	7895.2910
3.2810030	7897.4341
3.2831933	7894.4704
3.2853837	7893.3287
3.2875740	7892.5164
3.2897644	7894.0826
3.2919547	7894.5188
3.2941450	7895.3732
3.2963354	7901.4524
3.2985257	7910.6561
3.3007161	7919.3921
3.3029064	7923.9878
3.3050967	7924.1113
3.3072871	7925.5224
3.3094774	7920.7786
3.3116678	7922.9696
3.3138581	7923.3490
3.3160484	7929.8051
3.3182388	7938.3388
3.3204291	7942.4601
3.3226195	7946.3503
3.3248098	7947.7267
3.3270002	7951.2062
3.3291905	7957.9960
3.3313808	7958.0635
3.3335712	7956.5677
3.3357615	7959.1563
3.3379519	7963.6399
3.3401422	7967.1597
3.3423325	7968.8031
3.3445229	7971.3725
3.3467132	7975.2585
3.3489036	7981.6592
3.3510939	7987.9091
3.3532842	7988.6045
3.3554746	7993.1457
3.3576649	7995.4424
3.3598553	8005.6136
3.3620456	8010.4125
3.3642359	8010.3897
3.3664263	8012.7906
3.3686166	8014.9125
3.3708070	8022.5380
3.3729973	8026.1614
3.3751877	8029.9152
3.3773780	8030.2028
3.3795683	8035.6615
3.3817587	8042.9795
3.3839490	8045.4701
3.3861394	8048.4896
3.3883297	8050.3818
3.3905200	8055.5611
3.3927104	8060.8308
3.3949007	8068.8389
3.3970911	8078.3505
3.3992814	8090.0616
3.4014717	8096.2712
3.4036621	8100.6416
3.4058524	8102.9658
3.4080428	8108.4954
3.4102331	8111.5440
3.4124234	8114.2247
3.4146138	8119.0524
3.4168041	8128.6829
3.4189945	8137.4431
3.4211848	8143.7438
3.4233751	8150.6978
3.4255655	8156.8866
3.4277558	8165.9364
3.4299462	8179.0341
3.4321365	8185.8947
3.4343269	8193.6673
3.4365172	8198.1929
3.4387075	8206.7114
3.4408979	8220.4218
3.4430882	8228.2978
3.4452786	8236.0462
3.4474689	8237.4079
3.4496592	8245.5289
3.4518496	8252.0133
3.4540399	8261.8205
3.4562303	8271.5309
3.4584206	8283.9737
3.4606109	8290.0724
3.4628013	8295.7285
3.4649916	8300.7693
3.4671820	8306.2215
3.4693723	8313.9553
3.4715626	8323.8595
3.4737530	8332.1454
3.4759433	8340.0183
3.4781337	8350.3667
3.4803240	8359.8139
3.4825143	8372.1532
3.4847047	8381.1212
3.4868950	8390.3190
3.4890854	8402.0618
3.4912757	8410.7386
3.4934661	8422.6684
3.4956564	8429.1777
3.4978467	8434.9400
3.5000371	8443.6576
3.5022274	8454.8281
3.5044178	8469.3532
3.5066081	8482.2118
3.5087984	8494.5724
3.5109888	8503.6100
3.5131791	8515.0117
3.5153695	8524.5166
3.5175598	8531.6939
3.5197501	8540.1721
3.5219405	8550.5373
3.5241308	8560.8898
3.5263212	8567.3113
3.5285115	8575.6455
3.5307018	8585.6824
3.5328922	8599.2570
3.5350825	8611.1839
3.5372729	8625.3528
3.5394632	8635.2038
3.5416536	8642.4630
3.5438439	8652.4150
3.5460342	8658.1744
3.5482246	8668.0829
3.5504149	8677.4503
3.5526053	8689.0452
3.5547956	8695.6430
3.5569859	8705.9975
3.5591763	8711.6919
3.5613666	8722.1806
3.5635570	8728.8044
3.5657473	8741.1666
3.5679376	8755.2225
3.5701280	8775.5576
3.5723183	8793.5025
3.5745087	8812.2223
3.5766990	8835.3990
3.5788893	8862.2765
3.5810797	8893.3686
3.5832700	8926.5508
3.5854604	8952.8744
3.5876507	8973.6831
3.5898410	8987.3669
3.5920314	9001.3626
3.5942217	9010.7756
3.5964121	9021.8881
3.5986024	9032.3384
3.6007928	9045.9173
3.6029831	9057.5934
3.6051734	9073.2206
3.6073638	9084.8721
3.6095541	9092.8969
3.6117445	9098.1809
3.6139348	9096.2078
3.6161251	9092.9085
3.6183155	9084.7063
3.6205058	9078.8108
3.6226962	9074.4751
3.6248865	9079.4609
3.6270768	9086.9310
3.6292672	9095.2720
3.6314575	9101.0040
3.6336479	9108.0676
3.6358382	9119.3307
3.6380285	9131.2501
3.6402189	9143.1480
3.6424092	9153.0367
3.6445996	9164.9143
3.6467899	9176.7465
3.6489802	9191.2412
3.6511706	9204.5804
3.6533609	9215.0315
3.6555513	9226.9313
3.6577416	9241.9041
3.6599320	9255.7007
3.6621223	9264.3937
3.6643126	9280.2985
3.6665030	9288.7687
3.6686933	9301.4812
3.6708837	9310.6870
3.6730740	9319.3557
3.6752643	9331.0610
3.6774547	9337.2756
3.6796450	9350.1902
3.6818354	9364.0385
3.6840257	9380.0898
3.6862160	9395.1505
3.6884064	9404.0762
3.6905967	9414.7879
3.6927871	9423.3469
3.6949774	9438.1049
3.6971677	9447.3062
3.6993581	9456.7389
3.7015484	9467.4066
3.7037388	9482.8884
3.7059291	9497.8625
3.7081195	9511.2102
3.7103098	9523.2050
3.7125001	9534.7099
3.7146905	9542.1591
3.7168808	9557.7043
3.7190712	9567.3395
3.7212615	9579.0141
3.7234518	9584.8767
3.7256422	9594.3177
3.7278325	9605.7477
3.7300229	9620.0471
3.7322132	9634.1522
3.7344035	9646.8076
3.7365939	9658.2566
3.7387842	9670.3272
3.7409746	9679.9855
3.7431649	9687.2838
3.7453552	9693.9606
3.7475456	9704.4418
3.7497359	9714.9148
3.7519263	9727.2246
3.7541166	9744.5479
3.7563069	9754.8425
3.7584973	9767.6071
3.7606876	9782.6093
3.7628780	9793.6597
3.7650683	9801.4447
3.7672587	9807.6900
3.7694490	9819.6227
3.7716393	9833.8236
3.7738297	9841.8517
3.7760200	9853.0736
3.7782104	9862.8220
3.7804007	9872.8235
3.7825910	9880.0256
3.7847814	9890.5543
3.7869717	9899.1963
3.7891621	9909.9396
3.7913524	9921.4478
3.7935427	9931.2195
3.7957331	9938.9385
3.7979234	9946.6188
3.8001138	9954.1323
3.8023041	9963.5190
3.8044944	9973.8722
3.8066848	9982.1421
3.8088751	9993.6081
3.8110655	10006.566
3.8132558	10020.887
3.8154461	10030.699
3.8176365	10037.372
3.8198268	10043.868
3.8220172	10050.354
3.8242075	10060.107
3.8263979	10066.750
3.8285882	10077.296
3.8307785	10082.987
3.8329689	10093.175
3.8351592	10101.108
3.8373496	10109.804
3.8395399	10116.109
3.8417302	10123.233
3.8439206	10128.657
3.8461109	10138.253
3.8483013	10143.787
3.8504916	10150.854
3.8526819	10162.276
3.8548723	10170.971
3.8570626	10185.146
3.8592530	10197.750
3.8614433	10212.857
3.8636336	10233.817
3.8658240	10258.215
3.8680143	10285.614
3.8702047	10313.752
3.8723950	10348.826
3.8745854	10381.116
3.8767757	10411.030
3.8789660	10432.756
3.8811564	10448.654
3.8833467	10461.994
3.8855371	10471.019
3.8877274	10479.035
3.8899177	10484.144
3.8921081	10490.169
3.8942984	10493.306
3.8964888	10496.358
3.8986791	10499.091
3.9008694	10501.412
3.9030598	10491.074
3.9052501	10475.933
3.9074405	10456.216
3.9096308	10434.529
3.9118211	10417.355
3.9140115	10395.372
3.9162018	10379.314
3.9183922	10369.662
3.9205825	10367.333
3.9227728	10371.750
3.9249632	10374.432
3.9271535	10379.628
3.9293439	10381.926
3.9315342	10382.126
3.9337246	10386.450
3.9359149	10392.738
3.9381052	10392.712
3.9402956	10390.161
3.9424859	10388.964
3.9446763	10389.953
3.9468666	10392.794
3.9490569	10393.317
3.9512473	10396.872
3.9534376	10398.040
3.9556280	10399.175
3.9578183	10400.037
3.9600086	10399.608
3.9621990	10400.934
3.9643893	10400.515
3.9665797	10404.959
3.9687700	10409.244
3.9709603	10414.683
3.9731507	10419.675
3.9753410	10421.226
3.9775314	10425.555
3.9797217	10426.483
3.9819120	10426.580
3.9841024	10423.334
3.9862927	10426.629
3.9884831	10429.858
3.9906734	10431.792
3.9928638	10430.716
3.9950541	10430.684
3.9972444	10432.014
3.9994348	10431.841
4.0016251	10432.343
4.0038155	10432.394
4.0060058	10433.471
4.0081961	10434.389
4.0103865	10437.644
4.0125768	10437.705
4.0147672	10436.010
4.0169575	10433.347
4.0191478	10433.227
4.0213382	10436.446
4.0235285	10442.329
4.0257189	10449.353
4.0279092	10454.964
4.0300995	10463.749
4.0322899	10470.707
4.0344802	10478.620
4.0366706	10486.116
4.0388609	10489.889
4.0410513	10492.550
4.0432416	10497.575
4.0454319	10506.691
4.0476223	10518.945
4.0498126	10537.329
4.0520030	10557.939
4.0541933	10576.239
4.0563836	10594.084
4.0585740	10604.814
4.0607643	10607.728
4.0629547	10599.314
4.0651450	10590.488
4.0673353	10584.794
4.0695257	10578.858
4.0717160	10569.980
4.0739064	10562.268
4.0760967	10560.483
4.0782870	10560.202
4.0804774	10560.050
4.0826677	10550.848
4.0848581	10537.555
4.0870484	10519.721
4.0892387	10500.532
4.0914291	10484.921
4.0936194	10471.519
4.0958098	10457.190
4.0980001	10450.751
4.1001905	10443.813
4.1023808	10439.190
4.1045711	10433.538
4.1067615	10429.494
4.1089518	10425.652
4.1111422	10416.160
4.1133325	10403.504
4.1155228	10391.606
4.1177132	10380.869
4.1199035	10371.696
4.1220939	10359.791
4.1242842	10348.786
4.1264745	10336.522
4.1286649	10325.379
4.1308552	10314.782
4.1330456	10305.517
4.1352359	10293.900
4.1374262	10283.493
4.1396166	10273.227
4.1418069	10265.926
4.1439973	10254.520
4.1461876	10246.161
4.1483779	10242.125
4.1505683	10237.323
4.1527586	10235.839
4.1549490	10230.593
4.1571393	10230.433
4.1593297	10226.799
4.1615200	10226.469
4.1637103	10222.458
4.1659007	10211.254
4.1680910	10199.642
4.1702814	10187.904
4.1724717	10179.922
4.1746620	10172.611
4.1768524	10165.184
4.1790427	10160.484
4.1812331	10152.155
4.1834234	10141.613
4.1856137	10128.360
4.1878041	10111.331
4.1899944	10102.196
4.1921848	10095.535
4.1943751	10089.219
4.1965654	10086.808
4.1987558	10082.001
4.2009461	10075.069
4.2031365	10064.866
4.2053268	10053.370
4.2075172	10045.073
4.2097075	10037.039
4.2118978	10032.449
4.2140882	10027.203
4.2162785	10027.188
4.2184689	10021.583
4.2206592	10017.538
4.2228495	10004.493
4.2250399	9992.6255
4.2272302	9979.2457
4.2294206	9970.5606
4.2316109	9963.4354
4.2338012	9958.7252
4.2359916	9954.8461
4.2381819	9954.6211
4.2403723	9948.3831
4.2425626	9944.1674
4.2447529	9937.7263
4.2469433	9931.8891
4.2491336	9926.8008
4.2513240	9918.6392
4.2535143	9910.6331
4.2557046	9899.6551
4.2578950	9886.3682
4.2600853	9871.3269
4.2622757	9855.8590
4.2644660	9840.2037
4.2666564	9828.3696
4.2688467	9822.4090
4.2710370	9815.8428
4.2732274	9805.2358
4.2754177	9794.5110
4.2776081	9779.1866
4.2797984	9768.6622
4.2819887	9759.1839
4.2841791	9748.3114
4.2863694	9737.6821
4.2885598	9726.3796
4.2907501	9716.6929
4.2929404	9709.0773
4.2951308	9697.3969
4.2973211	9688.1806
4.2995115	9680.2453
4.3017018	9673.8366
4.3038921	9663.3630
4.3060825	9652.4148
4.3082728	9644.0220
4.3104632	9633.3235
4.3126535	9621.1415
4.3148438	9610.5616
4.3170342	9595.5130
4.3192245	9580.9836
4.3214149	9570.1986
4.3236052	9565.2038
4.3257956	9560.3552
4.3279859	9550.0682
4.3301762	9536.8734
4.3323666	9527.6729
4.3345569	9515.2031
4.3367473	9505.9958
4.3389376	9495.6599
4.3411279	9487.8139
4.3433183	9479.4548
4.3455086	9471.0810
4.3476990	9460.3046
4.3498893	9451.0248
4.3520796	9446.0129
4.3542700	9443.9706
4.3564603	9442.9775
4.3586507	9442.1608
4.3608410	9448.3471
4.3630313	9460.5384
4.3652217	9486.0074
4.3674120	9527.1901
4.3696024	9582.5317
4.3717927	9641.2796
4.3739831	9692.2587
4.3761734	9725.3991
4.3783637	9738.4579
4.3805541	9736.0768
4.3827444	9725.7905
[truncated: 3,000 more rows]
