# Supplementary material for: Mechanochemically-induced glass formation from two-dimensional hybrid organic–inorganic perovskites
Source: Chem Sci. 2024 Apr 19;15(19):7198–205. doi: 10.1039/d4sc00905c (PMC11095504; doi:10.1039/d4sc00905c)
Supplement: SC-015-D4SC00905C-s002 [file SC-015-D4SC00905C-s002.zip › XRD_data_and_TOPAS_input_file/012316.xy]

0.0042531738	0.0000000
0.0064435146	0.0000000
0.0086338554	0.0000000
0.010824196	0.0000000
0.013014537	0.0000000
0.015204878	0.0000000
0.017395219	0.0000000
0.019585559	0.0000000
0.021775900	0.0000000
0.023966241	0.0000000
0.026156582	0.0000000
0.028346922	0.0000000
0.030537263	0.0000000
0.032727604	0.0000000
0.034917945	0.0000000
0.037108286	0.0000000
0.039298626	0.0000000
0.041488967	0.0000000
0.043679308	0.0000000
0.045869649	0.0000000
0.048059990	0.0000000
0.050250330	0.0000000
0.052440671	0.0000000
0.054631012	0.0000000
0.056821353	0.0000000
0.059011694	0.0000000
0.061202034	0.0000000
0.063392375	0.0000000
0.065582716	0.0000000
0.067773057	0.0000000
0.069963398	0.0000000
0.072153738	0.0000000
0.074344079	0.0000000
0.076534420	0.0000000
0.078724761	0.0000000
0.080915101	0.0000000
0.083105442	0.0000000
0.085295783	0.0000000
0.087486124	0.0000000
0.089676465	0.0000000
0.091866805	0.0000000
0.094057146	0.0000000
0.096247487	0.0000000
0.098437828	0.0000000
0.10062817	0.0000000
0.10281851	0.0000000
0.10500885	0.0000000
0.10719919	0.0000000
0.10938953	0.0000000
0.11157987	0.0000000
0.11377021	0.0000000
0.11596055	0.0000000
0.11815089	0.0000000
0.12034124	0.0000000
0.12253158	0.0000000
0.12472192	0.0000000
0.12691226	0.0000000
0.12910260	0.0000000
0.13129294	0.0000000
0.13348328	0.0000000
0.13567362	0.0000000
0.13786396	0.0000000
0.14005430	0.0000000
0.14224464	0.0000000
0.14443498	0.0000000
0.14662533	0.0000000
0.14881567	0.0000000
0.15100601	0.0000000
0.15319635	0.0000000
0.15538669	0.0000000
0.15757703	0.0000000
0.15976737	0.0000000
0.16195771	0.0000000
0.16414805	0.0000000
0.16633839	0.0000000
0.16852873	0.0000000
0.17071907	0.0000000
0.17290941	0.0000000
0.17509976	0.0000000
0.17729010	0.0000000
0.17948044	0.0000000
0.18167078	0.0000000
0.18386112	0.0000000
0.18605146	0.0000000
0.18824180	0.0000000
0.19043214	0.0000000
0.19262248	0.0000000
0.19481282	0.0000000
0.19700316	0.0000000
0.19919350	0.0000000
0.20138384	0.0000000
0.20357419	0.0000000
0.20576453	0.0000000
0.20795487	0.0000000
0.21014521	0.0000000
0.21233555	0.0000000
0.21452589	0.0000000
0.21671623	0.0000000
0.21890657	0.0000000
0.22109691	0.0000000
0.22328725	0.0000000
0.22547759	0.0000000
0.22766793	0.0000000
0.22985828	0.0000000
0.23204862	0.0000000
0.23423896	0.0000000
0.23642930	0.0000000
0.23861964	0.0000000
0.24080998	0.0000000
0.24300032	0.0000000
0.24519066	0.0000000
0.24738100	0.0000000
0.24957134	0.0000000
0.25176168	0.0000000
0.25395202	0.0000000
0.25614236	0.0000000
0.25833271	0.0000000
0.26052305	0.0000000
0.26271339	0.0000000
0.26490373	0.0000000
0.26709407	0.0000000
0.26928441	0.0000000
0.27147475	0.0000000
0.27366509	0.0000000
0.27585543	0.0000000
0.27804577	0.0000000
0.28023611	0.0000000
0.28242645	0.0000000
0.28461679	0.0000000
0.28680714	0.0000000
0.28899748	0.0000000
0.29118782	0.0000000
0.29337816	0.0000000
0.29556850	0.0000000
0.29775884	0.0000000
0.29994918	0.0000000
0.30213952	0.0000000
0.30432986	0.0000000
0.30652020	0.0000000
0.30871054	0.0000000
0.31090088	0.0000000
0.31309123	0.0000000
0.31528157	0.0000000
0.31747191	0.0000000
0.31966225	0.0000000
0.32185259	0.0000000
0.32404293	0.0000000
0.32623327	0.0000000
0.32842361	0.0000000
0.33061395	0.0000000
0.33280429	0.0000000
0.33499463	0.0000000
0.33718497	0.0000000
0.33937531	0.0000000
0.34156566	0.0000000
0.34375600	0.0000000
0.34594634	0.0000000
0.34813668	0.0000000
0.35032702	0.0000000
0.35251736	0.0000000
0.35470770	0.0000000
0.35689804	0.0000000
0.35908838	0.0000000
0.36127872	0.0000000
0.36346906	0.0000000
0.36565940	0.0000000
0.36784975	0.0000000
0.37004009	0.0000000
0.37223043	0.0000000
0.37442077	0.0000000
0.37661111	0.0000000
0.37880145	0.0000000
0.38099179	0.0000000
0.38318213	0.0000000
0.38537247	0.0000000
0.38756281	0.0000000
0.38975315	0.0000000
0.39194349	0.0000000
0.39413383	0.0000000
0.39632418	0.0000000
0.39851452	0.0000000
0.40070486	0.0000000
0.40289520	0.0000000
0.40508554	0.0000000
0.40727588	0.0000000
0.40946622	0.0000000
0.41165656	0.0000000
0.41384690	0.0000000
0.41603724	0.0000000
0.41822758	0.0000000
0.42041792	0.0000000
0.42260826	0.0000000
0.42479861	0.0000000
0.42698895	0.0000000
0.42917929	0.0000000
0.43136963	0.0000000
0.43355997	0.0000000
0.43575031	0.0000000
0.43794065	0.0000000
0.44013099	0.0000000
0.44232133	0.0000000
0.44451167	0.0000000
0.44670201	0.0000000
0.44889235	0.0000000
0.45108270	0.0000000
0.45327304	0.0000000
0.45546338	0.0000000
0.45765372	0.0000000
0.45984406	0.0000000
0.46203440	0.0000000
0.46422474	0.0000000
0.46641508	0.0000000
0.46860542	0.0000000
0.47079576	0.0000000
0.47298610	0.0000000
0.47517644	0.0000000
0.47736678	0.0000000
0.47955713	0.0000000
0.48174747	0.0000000
0.48393781	0.0000000
0.48612815	0.0000000
0.48831849	0.0000000
0.49050883	0.0000000
0.49269917	0.0000000
0.49488951	0.0000000
0.49707985	0.0000000
0.49927019	4799.6868
0.50146053	4906.7189
0.50365087	4864.5237
0.50584121	4884.4018
0.50803156	4918.8258
0.51022190	4965.3083
0.51241224	4998.4664
0.51460258	5028.1566
0.51679292	5058.1038
0.51898326	5107.8675
0.52117360	5132.8812
0.52336394	5172.5496
0.52555428	5205.0501
0.52774462	5246.9647
0.52993496	5278.3291
0.53212530	5308.7628
0.53431565	5337.4030
0.53650599	5353.9833
0.53869633	5374.6363
0.54088667	5401.7797
0.54307701	5431.9179
0.54526735	5450.9022
0.54745769	5490.3492
0.54964803	5527.8998
0.55183837	5573.7242
0.55402871	5570.5696
0.55621905	5588.8134
0.55840939	5597.8153
0.56059973	5604.2085
0.56279008	5597.9964
0.56498042	5593.9873
0.56717076	5606.5838
0.56936110	5630.7343
0.57155144	5667.7020
0.57374178	5708.1884
0.57593212	5734.8085
0.57812246	5767.5262
0.58031280	5786.9601
0.58250314	5821.4504
0.58469348	5863.2793
0.58688382	5910.0189
0.58907416	5963.3310
0.59126451	6019.5525
0.59345485	6094.9483
0.59564519	6183.3436
0.59783553	6260.9937
0.60002587	6333.1787
0.60221621	6398.2126
0.60440655	6460.9516
0.60659689	6522.8487
0.60878723	6569.5269
0.61097757	6623.4567
0.61316791	6666.4923
0.61535825	6720.8547
0.61754860	6749.1837
0.61973894	6763.9251
0.62192928	6775.7189
0.62411962	6778.7459
0.62630996	6785.3166
0.62850030	6770.2956
0.63069064	6766.7018
0.63288098	6777.3753
0.63507132	6794.1419
0.63726166	6827.2215
0.63945200	6838.7172
0.64164234	6861.5085
0.64383268	6896.3360
0.64602303	6938.1624
0.64821337	6996.4186
0.65040371	7050.7523
0.65259405	7105.6617
0.65478439	7156.3840
0.65697473	7207.0095
0.65916507	7259.4730
0.66135541	7310.7713
0.66354575	7365.7142
0.66573609	7415.3512
0.66792643	7463.0889
0.67011677	7517.5394
0.67230711	7578.0836
0.67449746	7640.2125
0.67668780	7692.3629
0.67887814	7737.8036
0.68106848	7805.6683
0.68325882	7868.6040
0.68544916	7933.5750
0.68763950	7991.9171
0.68982984	8056.8719
0.69202018	8123.8407
0.69421052	8187.5087
0.69640086	8252.8358
0.69859120	8315.0250
0.70078155	8395.7781
0.70297189	8464.5882
0.70516223	8532.2757
0.70735257	8603.6949
0.70954291	8666.4330
0.71173325	8730.6288
0.71392359	8786.9860
0.71611393	8840.1758
0.71830427	8895.3786
0.72049461	8951.5436
0.72268495	9010.8319
0.72487529	9076.4269
0.72706563	9139.9735
0.72925598	9199.1510
0.73144632	9253.4771
0.73363666	9307.0010
0.73582700	9356.0555
0.73801734	9396.1948
0.74020768	9431.0198
0.74239802	9457.4131
0.74458836	9481.9141
0.74677870	9516.0690
0.74896904	9558.1014
0.75115938	9604.9037
0.75334972	9636.2264
0.75554006	9667.1218
0.75773041	9688.6107
0.75992075	9697.4343
0.76211109	9706.8819
0.76430143	9711.0721
0.76649177	9720.3008
0.76868211	9716.5478
0.77087245	9713.3266
0.77306279	9723.5967
0.77525313	9718.6434
0.77744347	9715.8165
0.77963381	9698.7984
0.78182415	9687.8126
0.78401450	9664.9085
0.78620484	9637.1724
0.78839518	9610.9781
0.79058552	9587.9924
0.79277586	9566.5739
0.79496620	9549.7243
0.79715654	9535.7417
0.79934688	9520.0935
0.80153722	9494.2707
0.80372756	9466.6959
0.80591790	9433.5079
0.80810824	9403.6358
0.81029858	9363.1567
0.81248893	9328.4978
0.81467927	9301.6103
0.81686961	9265.5640
0.81905995	9231.5786
0.82125029	9186.1203
0.82344063	9153.9086
0.82563097	9118.4106
0.82782131	9083.4037
0.83001165	9043.4506
0.83220199	9001.3753
0.83439233	8966.5265
0.83658267	8932.5514
0.83877301	8894.6243
0.84096336	8863.5752
0.84315370	8829.9201
0.84534404	8798.5246
0.84753438	8770.1228
0.84972472	8742.8390
0.85191506	8721.4421
0.85410540	8686.4404
0.85629574	8662.5319
0.85848608	8635.2088
0.86067642	8612.6813
0.86286676	8585.2621
0.86505710	8557.6145
0.86724745	8540.1849
0.86943779	8515.4102
0.87162813	8498.1177
0.87381847	8473.2072
0.87600881	8461.4573
0.87819915	8449.3339
0.88038949	8438.2829
0.88257983	8423.3085
0.88477017	8408.6790
0.88696051	8399.2738
0.88915085	8379.9846
0.89134119	8359.9043
0.89353153	8328.1442
0.89572188	8322.2770
0.89791222	8313.4951
0.90010256	8321.3484
0.90229290	8326.3388
0.90448324	8324.7464
0.90667358	8320.0966
0.90886392	8306.2198
0.91105426	8296.9007
0.91324460	8285.9688
0.91543494	8280.5089
0.91762528	8283.3235
0.91981562	8284.9888
0.92200597	8291.5483
0.92419631	8296.7397
0.92638665	8299.3652
0.92857699	8295.2658
0.93076733	8293.1934
0.93295767	8295.9298
0.93514801	8301.7529
0.93733835	8308.6103
0.93952869	8317.7533
0.94171903	8318.4659
0.94390937	8326.3319
0.94609971	8331.4373
0.94829005	8340.0283
0.95048040	8354.6010
0.95267074	8366.4825
0.95486108	8377.5430
0.95705142	8390.6756
0.95924176	8402.6493
0.96143210	8404.7472
0.96362244	8401.0250
0.96581278	8393.8303
0.96800312	8392.5707
0.97019346	8394.9813
0.97238380	8412.5462
0.97457414	8423.8061
0.97676448	8445.6536
0.97895483	8464.5192
0.98114517	8475.9637
0.98333551	8493.0910
0.98552585	8499.7864
0.98771619	8524.6916
0.98990653	8543.7553
0.99209687	8567.2383
0.99428721	8578.0180
0.99647755	8585.7117
0.99866789	8596.2303
1.0008582	8616.5471
1.0030486	8635.3043
1.0052389	8653.2295
1.0074293	8660.6166
1.0096196	8672.0620
1.0118099	8688.8086
1.0140003	8706.0331
1.0161906	8730.4981
1.0183810	8751.8066
1.0205713	8776.9284
1.0227616	8802.8247
1.0249520	8826.3582
1.0271423	8853.9687
1.0293327	8868.2195
1.0315230	8885.0050
1.0337133	8894.8364
1.0359037	8913.5311
1.0380940	8931.5630
1.0402844	8952.4619
1.0424747	8968.8962
1.0446650	8992.7094
1.0468554	9016.5241
1.0490457	9040.2253
1.0512361	9060.6543
1.0534264	9087.0958
1.0556168	9108.5800
1.0578071	9134.9922
1.0599974	9151.2264
1.0621878	9171.6256
1.0643781	9198.4753
1.0665685	9220.9949
1.0687588	9246.7455
1.0709491	9266.6936
1.0731395	9287.0921
1.0753298	9312.0508
1.0775202	9338.2130
1.0797105	9362.2870
1.0819008	9391.1274
1.0840912	9411.3283
1.0862815	9431.6850
1.0884719	9458.0541
1.0906622	9481.9901
1.0928525	9511.3814
1.0950429	9543.3862
1.0972332	9582.5837
1.0994236	9621.1887
1.1016139	9644.1746
1.1038043	9666.1556
1.1059946	9683.6144
1.1081849	9707.0570
1.1103753	9729.0827
1.1125656	9748.8848
1.1147560	9773.1131
1.1169463	9793.1441
1.1191366	9822.5187
1.1213270	9850.6924
1.1235173	9880.1006
1.1257077	9904.5121
1.1278980	9935.3784
1.1300883	9952.0521
1.1322787	9972.8705
1.1344690	9997.6170
1.1366594	10031.128
1.1388497	10059.493
1.1410400	10084.682
1.1432304	10109.758
1.1454207	10141.971
1.1476111	10184.653
1.1498014	10216.353
1.1519917	10244.376
1.1541821	10263.025
1.1563724	10286.876
1.1585628	10309.098
1.1607531	10335.656
1.1629435	10360.923
1.1651338	10394.095
1.1673241	10432.601
1.1695145	10461.497
1.1717048	10484.758
1.1738952	10508.113
1.1760855	10534.113
1.1782758	10564.929
1.1804662	10594.010
1.1826565	10619.669
1.1848469	10645.588
1.1870372	10670.992
1.1892275	10709.118
1.1914179	10737.133
1.1936082	10769.409
1.1957986	10800.823
1.1979889	10833.301
1.2001792	10862.673
1.2023696	10886.112
1.2045599	10916.685
1.2067503	10948.766
1.2089406	10990.480
1.2111309	11026.465
1.2133213	11059.597
1.2155116	11088.453
1.2177020	11118.980
1.2198923	11147.006
1.2220827	11180.810
1.2242730	11211.858
1.2264633	11250.525
1.2286537	11284.786
1.2308440	11319.699
1.2330344	11345.919
1.2352247	11372.238
1.2374150	11401.075
1.2396054	11432.385
1.2417957	11465.409
1.2439861	11499.919
1.2461764	11525.027
1.2483667	11551.525
1.2505571	11574.661
1.2527474	11600.579
1.2549378	11638.249
1.2571281	11661.740
1.2593184	11692.319
1.2615088	11710.375
1.2636991	11741.300
1.2658895	11773.310
1.2680798	11804.175
1.2702702	11843.595
1.2724605	11879.894
1.2746508	11925.940
1.2768412	11958.807
1.2790315	11999.834
1.2812219	12042.044
1.2834122	12076.134
1.2856025	12100.483
1.2877929	12126.222
1.2899832	12160.640
1.2921736	12204.243
1.2943639	12246.701
1.2965542	12291.195
1.2987446	12324.090
1.3009349	12359.487
1.3031253	12389.560
1.3053156	12420.597
1.3075059	12458.392
1.3096963	12496.480
1.3118866	12533.104
1.3140770	12570.947
1.3162673	12607.236
1.3184576	12645.313
1.3206480	12688.390
1.3228383	12731.952
1.3250287	12773.018
1.3272190	12806.778
1.3294094	12850.923
1.3315997	12900.944
1.3337900	12941.511
1.3359804	12989.187
1.3381707	13029.455
1.3403611	13077.717
1.3425514	13114.495
1.3447417	13152.380
1.3469321	13199.217
1.3491224	13243.894
1.3513128	13290.379
1.3535031	13334.943
1.3556934	13371.996
1.3578838	13423.622
1.3600741	13477.132
1.3622645	13536.947
1.3644548	13583.408
1.3666451	13633.106
1.3688355	13677.055
1.3710258	13724.348
1.3732162	13769.164
1.3754065	13814.966
1.3775968	13860.042
1.3797872	13902.199
1.3819775	13950.452
1.3841679	14006.377
1.3863582	14060.867
1.3885486	14121.810
1.3907389	14171.124
1.3929292	14220.035
1.3951196	14268.525
1.3973099	14312.906
1.3995003	14369.756
1.4016906	14425.496
1.4038809	14483.320
1.4060713	14538.390
1.4082616	14594.473
1.4104520	14648.668
1.4126423	14708.504
1.4148326	14761.301
1.4170230	14823.271
1.4192133	14876.156
1.4214037	14938.705
1.4235940	14999.727
1.4257843	15055.537
1.4279747	15114.406
1.4301650	15165.683
1.4323554	15212.801
1.4345457	15262.560
1.4367361	15312.349
1.4389264	15370.222
1.4411167	15428.716
1.4433071	15490.343
1.4454974	15554.592
1.4476878	15619.331
1.4498781	15686.547
1.4520684	15747.554
1.4542588	15820.556
1.4564491	15890.692
1.4586395	15959.846
1.4608298	16032.978
1.4630201	16094.388
1.4652105	16157.819
1.4674008	16209.019
1.4695912	16266.518
1.4717815	16331.391
1.4739718	16396.458
1.4761622	16473.617
1.4783525	16542.509
1.4805429	16618.458
1.4827332	16691.862
1.4849235	16767.883
1.4871139	16836.155
1.4893042	16890.417
1.4914946	16952.777
1.4936849	17029.834
1.4958753	17102.898
1.4980656	17179.898
1.5002559	17245.273
1.5024463	17322.804
1.5046366	17398.508
1.5068270	17481.537
1.5090173	17561.074
1.5112076	17639.541
1.5133980	17719.224
1.5155883	17792.943
1.5177787	17864.481
1.5199690	17936.111
1.5221593	18008.966
1.5243497	18092.497
1.5265400	18166.939
1.5287304	18250.208
1.5309207	18327.278
1.5331110	18405.778
1.5353014	18484.603
1.5374917	18558.914
1.5396821	18634.613
1.5418724	18704.460
1.5440627	18778.945
1.5462531	18857.850
1.5484434	18941.094
1.5506338	19026.125
1.5528241	19111.955
1.5550145	19195.289
1.5572048	19285.734
1.5593951	19373.214
1.5615855	19454.604
1.5637758	19532.066
1.5659662	19608.274
1.5681565	19687.223
1.5703468	19773.673
1.5725372	19860.064
1.5747275	19957.157
1.5769179	20041.885
1.5791082	20135.659
1.5812985	20212.764
1.5834889	20283.548
1.5856792	20357.161
1.5878696	20433.715
1.5900599	20517.946
1.5922502	20597.050
1.5944406	20665.783
1.5966309	20738.059
1.5988213	20814.907
1.6010116	20905.121
1.6032020	20985.777
1.6053923	21076.414
1.6075826	21154.355
1.6097730	21232.457
1.6119633	21314.080
1.6141537	21391.649
1.6163440	21480.657
1.6185343	21555.582
1.6207247	21637.333
1.6229150	21710.210
1.6251054	21778.279
1.6272957	21855.475
1.6294860	21921.900
1.6316764	21996.200
1.6338667	22079.738
1.6360571	22163.147
1.6382474	22247.879
1.6404377	22313.691
1.6426281	22385.118
1.6448184	22453.237
1.6470088	22534.188
1.6491991	22619.795
1.6513894	22698.002
1.6535798	22781.787
1.6557701	22852.870
1.6579605	22923.666
1.6601508	22987.935
1.6623412	23052.762
1.6645315	23128.061
1.6667218	23199.652
1.6689122	23271.805
1.6711025	23340.947
1.6732929	23398.072
1.6754832	23463.612
1.6776735	23524.128
1.6798639	23594.353
1.6820542	23656.479
1.6842446	23723.408
1.6864349	23785.648
1.6886252	23846.679
1.6908156	23907.744
1.6930059	23963.570
1.6951963	24021.701
1.6973866	24082.791
1.6995769	24152.839
1.7017673	24204.555
1.7039576	24261.248
1.7061480	24308.338
1.7083383	24360.414
1.7105286	24416.076
1.7127190	24470.102
1.7149093	24518.147
1.7170997	24569.480
1.7192900	24613.892
1.7214804	24661.834
1.7236707	24696.197
1.7258610	24740.170
1.7280514	24782.863
1.7302417	24837.977
1.7324321	24879.694
1.7346224	24917.212
1.7368127	24957.983
1.7390031	25006.655
1.7411934	25063.146
1.7433838	25106.999
1.7455741	25140.977
1.7477644	25161.799
1.7499548	25191.214
1.7521451	25230.891
1.7543355	25268.805
1.7565258	25293.774
1.7587161	25320.484
1.7609065	25340.426
1.7630968	25367.665
1.7652872	25392.625
1.7674775	25415.652
1.7696679	25448.485
1.7718582	25472.530
1.7740485	25499.875
1.7762389	25517.154
1.7784292	25535.177
1.7806196	25543.985
1.7828099	25559.684
1.7850002	25583.717
1.7871906	25610.127
1.7893809	25627.021
1.7915713	25638.380
1.7937616	25648.389
1.7959519	25656.428
1.7981423	25658.383
1.8003326	25663.643
1.8025230	25668.601
1.8047133	25673.116
1.8069036	25683.794
1.8090940	25691.076
1.8112843	25705.891
1.8134747	25705.992
1.8156650	25702.863
1.8178553	25702.076
1.8200457	25701.443
1.8222360	25701.654
1.8244264	25696.760
1.8266167	25693.443
1.8288071	25691.332
1.8309974	25690.174
1.8331877	25692.612
1.8353781	25688.028
1.8375684	25683.516
1.8397588	25674.828
1.8419491	25665.349
1.8441394	25659.892
1.8463298	25642.655
1.8485201	25624.004
1.8507105	25603.714
1.8529008	25589.046
1.8550911	25575.682
1.8572815	25564.522
1.8594718	25551.577
1.8616622	25532.310
1.8638525	25523.198
1.8660428	25506.948
1.8682332	25484.244
1.8704235	25465.555
1.8726139	25444.908
1.8748042	25423.472
1.8769945	25392.072
1.8791849	25369.978
1.8813752	25338.636
1.8835656	25311.578
1.8857559	25295.803
1.8879463	25278.855
1.8901366	25263.660
1.8923269	25242.106
1.8945173	25215.477
1.8967076	25180.564
1.8988980	25153.912
1.9010883	25133.954
1.9032786	25098.973
1.9054690	25070.473
1.9076593	25041.383
1.9098497	25015.341
1.9120400	24991.414
1.9142303	24962.091
1.9164207	24932.365
1.9186110	24903.181
1.9208014	24870.864
1.9229917	24843.479
1.9251820	24818.128
1.9273724	24796.420
1.9295627	24761.182
1.9317531	24731.723
1.9339434	24692.798
1.9361338	24654.249
1.9383241	24611.144
1.9405144	24565.850
1.9427048	24530.877
1.9448951	24497.618
1.9470855	24467.760
1.9492758	24429.497
1.9514661	24393.045
1.9536565	24359.846
1.9558468	24322.844
1.9580372	24289.189
1.9602275	24246.145
1.9624178	24208.909
1.9646082	24171.416
1.9667985	24130.026
1.9689889	24089.479
1.9711792	24042.041
1.9733695	23993.768
1.9755599	23955.155
1.9777502	23914.892
1.9799406	23892.828
1.9821309	23863.028
1.9843212	23829.827
1.9865116	23790.620
1.9887019	23742.492
1.9908923	23707.912
1.9930826	23669.871
1.9952730	23632.269
1.9974633	23586.985
1.9996536	23541.744
2.0018440	23501.824
2.0040343	23458.274
2.0062247	23419.881
2.0084150	23378.133
2.0106053	23336.677
2.0127957	23300.939
2.0149860	23263.169
2.0171764	23225.397
2.0193667	23184.753
2.0215570	23146.580
2.0237474	23110.219
2.0259377	23071.989
2.0281281	23029.199
2.0303184	22982.910
2.0325087	22945.020
2.0346991	22908.130
2.0368894	22872.464
2.0390798	22832.701
2.0412701	22783.991
2.0434604	22738.238
2.0456508	22687.718
2.0478411	22636.481
2.0500315	22593.036
2.0522218	22545.495
2.0544122	22497.829
2.0566025	22445.493
2.0587928	22401.090
2.0609832	22358.511
2.0631735	22321.393
2.0653639	22286.584
2.0675542	22247.257
2.0697445	22218.101
2.0719349	22171.376
2.0741252	22129.656
2.0763156	22087.007
2.0785059	22040.547
2.0806962	22002.154
2.0828866	21957.697
2.0850769	21918.566
2.0872673	21868.586
2.0894576	21817.760
2.0916479	21769.626
2.0938383	21716.106
2.0960286	21675.466
2.0982190	21628.182
2.1004093	21592.513
2.1025997	21553.314
2.1047900	21510.684
2.1069803	21471.183
2.1091707	21419.974
2.1113610	21373.430
2.1135514	21325.800
2.1157417	21281.811
2.1179320	21241.750
2.1201224	21192.930
2.1223127	21160.153
2.1245031	21114.695
2.1266934	21075.297
2.1288837	21035.511
2.1310741	20989.741
2.1332644	20955.337
2.1354548	20916.465
2.1376451	20876.780
2.1398354	20834.956
2.1420258	20790.334
2.1442161	20749.407
2.1464065	20706.474
2.1485968	20668.131
2.1507871	20624.839
2.1529775	20577.532
2.1551678	20534.569
2.1573582	20483.244
2.1595485	20439.717
2.1617389	20396.272
2.1639292	20357.741
2.1661195	20319.397
2.1683099	20277.477
2.1705002	20234.998
2.1726906	20185.287
2.1748809	20137.122
2.1770712	20092.684
2.1792616	20048.173
2.1814519	20006.051
2.1836423	19969.597
2.1858326	19937.257
2.1880229	19899.539
2.1902133	19859.956
2.1924036	19818.226
2.1945940	19778.172
2.1967843	19737.005
2.1989746	19689.022
2.2011650	19644.869
2.2033553	19607.562
2.2055457	19573.885
2.2077360	19533.625
2.2099263	19487.159
2.2121167	19440.711
2.2143070	19394.635
2.2164974	19352.197
2.2186877	19311.693
2.2208781	19269.169
2.2230684	19228.762
2.2252587	19184.410
2.2274491	19137.512
2.2296394	19092.508
2.2318298	19052.243
2.2340201	19013.082
2.2362104	18970.059
2.2384008	18927.766
2.2405911	18885.530
2.2427815	18840.548
2.2449718	18798.905
2.2471621	18756.778
2.2493525	18726.881
2.2515428	18689.367
2.2537332	18651.360
2.2559235	18610.287
2.2581138	18570.754
2.2603042	18522.671
2.2624945	18476.465
2.2646849	18432.834
2.2668752	18394.216
2.2690656	18352.219
2.2712559	18305.492
2.2734462	18259.632
2.2756366	18222.647
2.2778269	18187.976
2.2800173	18155.365
2.2822076	18118.400
2.2843979	18076.075
2.2865883	18040.175
2.2887786	18001.320
2.2909690	17974.170
2.2931593	17934.825
2.2953496	17895.476
2.2975400	17859.046
2.2997303	17818.045
2.3019207	17773.090
2.3041110	17727.626
2.3063013	17681.816
2.3084917	17645.169
2.3106820	17602.857
2.3128724	17564.161
2.3150627	17519.441
2.3172530	17476.014
2.3194434	17432.324
2.3216337	17394.138
2.3238241	17354.419
2.3260144	17313.632
2.3282048	17271.347
2.3303951	17231.891
2.3325854	17194.645
2.3347758	17163.312
2.3369661	17122.367
2.3391565	17080.628
2.3413468	17039.372
2.3435371	16997.036
2.3457275	16954.983
2.3479178	16912.013
2.3501082	16876.335
2.3522985	16832.349
2.3544888	16791.737
2.3566792	16751.578
2.3588695	16711.728
2.3610599	16672.049
2.3632502	16633.694
2.3654405	16594.555
2.3676309	16555.537
2.3698212	16510.822
2.3720116	16467.697
2.3742019	16426.318
2.3763922	16387.542
2.3785826	16354.855
2.3807729	16315.699
2.3829633	16280.194
2.3851536	16240.912
2.3873440	16202.961
2.3895343	16163.782
2.3917246	16128.073
2.3939150	16090.070
2.3961053	16057.120
2.3982957	16022.890
2.4004860	15990.337
2.4026763	15956.574
2.4048667	15929.548
2.4070570	15891.578
2.4092474	15854.628
2.4114377	15812.798
2.4136280	15776.640
2.4158184	15738.042
2.4180087	15708.293
2.4201991	15676.257
2.4223894	15643.160
2.4245797	15612.843
2.4267701	15576.041
2.4289604	15541.628
2.4311508	15507.791
2.4333411	15467.205
2.4355315	15434.302
2.4377218	15397.919
2.4399121	15360.700
2.4421025	15325.259
2.4442928	15284.612
2.4464832	15247.758
2.4486735	15210.801
2.4508638	15173.088
2.4530542	15137.863
2.4552445	15098.134
2.4574349	15057.024
2.4596252	15018.803
2.4618155	14985.675
2.4640059	14957.835
2.4661962	14925.332
2.4683866	14890.841
2.4705769	14857.757
2.4727672	14823.952
2.4749576	14793.565
2.4771479	14758.821
2.4793383	14724.134
2.4815286	14692.706
2.4837189	14659.725
2.4859093	14621.842
2.4880996	14579.536
2.4902900	14540.564
2.4924803	14504.579
2.4946707	14476.511
2.4968610	14447.166
2.4990513	14413.669
2.5012417	14379.783
2.5034320	14344.647
2.5056224	14309.133
2.5078127	14272.382
2.5100030	14236.257
2.5121934	14201.113
2.5143837	14169.522
2.5165741	14140.852
2.5187644	14110.025
2.5209547	14076.184
2.5231451	14044.806
2.5253354	14013.227
2.5275258	13981.146
2.5297161	13943.830
2.5319064	13907.346
2.5340968	13868.500
2.5362871	13831.189
2.5384775	13799.994
2.5406678	13774.698
2.5428582	13743.533
2.5450485	13706.928
2.5472388	13671.684
2.5494292	13636.330
2.5516195	13605.532
2.5538099	13575.012
2.5560002	13539.424
2.5581905	13502.403
2.5603809	13467.972
2.5625712	13436.080
2.5647616	13409.161
2.5669519	13375.072
2.5691422	13343.826
2.5713326	13308.094
2.5735229	13280.479
2.5757133	13252.132
2.5779036	13220.627
2.5800939	13187.764
2.5822843	13157.221
2.5844746	13127.806
2.5866650	13100.548
2.5888553	13067.796
2.5910456	13035.194
2.5932360	12998.450
2.5954263	12958.477
2.5976167	12923.958
2.5998070	12895.436
2.6019974	12870.474
2.6041877	12842.581
2.6063780	12817.192
2.6085684	12785.879
2.6107587	12752.063
2.6129491	12714.749
2.6151394	12683.211
2.6173297	12657.309
2.6195201	12626.950
2.6217104	12601.145
2.6239008	12573.059
2.6260911	12545.712
2.6282814	12517.081
2.6304718	12482.761
2.6326621	12453.121
2.6348525	12417.212
2.6370428	12382.900
2.6392331	12351.671
2.6414235	12321.164
2.6436138	12291.605
2.6458042	12251.400
2.6479945	12216.996
2.6501848	12180.510
2.6523752	12149.783
2.6545655	12119.854
2.6567559	12090.953
2.6589462	12060.758
2.6611366	12028.689
2.6633269	11999.590
2.6655172	11970.089
2.6677076	11938.729
2.6698979	11908.277
2.6720883	11881.233
2.6742786	11854.516
2.6764689	11826.203
2.6786593	11799.923
2.6808496	11768.272
2.6830400	11735.995
2.6852303	11699.791
2.6874206	11668.148
2.6896110	11642.213
2.6918013	11614.607
2.6939917	11588.929
2.6961820	11562.525
2.6983723	11542.023
2.7005627	11515.345
2.7027530	11493.547
2.7049434	11463.402
2.7071337	11437.407
2.7093241	11410.293
2.7115144	11381.088
2.7137047	11351.967
2.7158951	11328.089
2.7180854	11308.138
2.7202758	11287.203
2.7224661	11265.566
2.7246564	11248.518
2.7268468	11238.174
2.7290371	11240.153
2.7312275	11245.500
2.7334178	11262.063
2.7356081	11288.437
2.7377985	11312.789
2.7399888	11324.793
2.7421792	11323.480
2.7443695	11310.237
2.7465598	11287.383
2.7487502	11260.073
2.7509405	11228.677
2.7531309	11196.955
2.7553212	11164.403
2.7575115	11129.967
2.7597019	11089.064
2.7618922	11048.522
2.7640826	11002.298
2.7662729	10946.251
2.7684633	10879.162
2.7706536	10807.902
2.7728439	10736.315
2.7750343	10671.556
2.7772246	10622.154
2.7794150	10580.352
2.7816053	10544.514
2.7837956	10512.534
2.7859860	10488.797
2.7881763	10469.775
2.7903667	10446.694
2.7925570	10417.817
2.7947473	10387.038
2.7969377	10363.649
2.7991280	10342.969
2.8013184	10322.450
2.8035087	10293.311
2.8056990	10265.913
2.8078894	10237.221
2.8100797	10216.165
2.8122701	10195.160
2.8144604	10169.228
2.8166507	10149.392
2.8188411	10130.714
2.8210314	10115.498
2.8232218	10093.253
2.8254121	10068.074
2.8276025	10042.445
2.8297928	10019.147
2.8319831	9994.9983
2.8341735	9971.4975
2.8363638	9951.1193
2.8385542	9929.8078
2.8407445	9905.9762
2.8429348	9882.8689
2.8451252	9861.4129
2.8473155	9841.7770
2.8495059	9818.4437
2.8516962	9793.6240
2.8538865	9771.1000
2.8560769	9749.2378
2.8582672	9727.2886
2.8604576	9700.6340
2.8626479	9677.4971
2.8648382	9658.4684
2.8670286	9640.2529
2.8692189	9620.4768
2.8714093	9597.4598
2.8735996	9578.9527
2.8757900	9561.1298
2.8779803	9542.3218
2.8801706	9522.9325
2.8823610	9503.3084
2.8845513	9485.3864
2.8867417	9463.2487
2.8889320	9442.8166
2.8911223	9423.1707
2.8933127	9405.0534
2.8955030	9390.0543
2.8976934	9374.8353
2.8998837	9358.2823
2.9020740	9335.2176
2.9042644	9312.1074
2.9064547	9288.8634
2.9086451	9269.8276
2.9108354	9253.3917
2.9130257	9238.2110
2.9152161	9225.2301
2.9174064	9211.9468
2.9195968	9197.2570
2.9217871	9181.1956
2.9239774	9160.1386
2.9261678	9139.3893
2.9283581	9121.3422
2.9305485	9104.1851
2.9327388	9091.6911
2.9349292	9072.1248
2.9371195	9056.4539
2.9393098	9043.1466
2.9415002	9031.3930
2.9436905	9018.9812
2.9458809	9000.7873
2.9480712	8981.5867
2.9502615	8962.1595
2.9524519	8943.2710
2.9546422	8928.8716
2.9568326	8916.2879
2.9590229	8903.3794
2.9612132	8887.4043
2.9634036	8871.2875
2.9655939	8852.7265
2.9677843	8836.3716
2.9699746	8824.3145
2.9721649	8812.3195
2.9743553	8800.3376
2.9765456	8785.6031
2.9787360	8772.3861
2.9809263	8761.4666
2.9831166	8753.4113
2.9853070	8737.5577
2.9874973	8721.2824
2.9896877	8704.9628
2.9918780	8688.4458
2.9940684	8674.7068
2.9962587	8661.0985
2.9984490	8643.6861
3.0006394	8628.5521
3.0028297	8618.3667
3.0050201	8612.8650
3.0072104	8609.9648
3.0094007	8610.7988
3.0115911	8616.5161
3.0137814	8631.0159
3.0159718	8638.1197
3.0181621	8637.2505
3.0203524	8621.3095
3.0225428	8605.9993
3.0247331	8581.3525
3.0269235	8557.1849
3.0291138	8537.8672
3.0313041	8520.5665
3.0334945	8504.4746
3.0356848	8494.6082
3.0378752	8489.3195
3.0400655	8488.2393
3.0422559	8478.6768
3.0444462	8471.5458
3.0466365	8452.7176
3.0488269	8439.4701
3.0510172	8422.1232
3.0532076	8411.5510
3.0553979	8399.8034
3.0575882	8390.7511
3.0597786	8383.2841
3.0619689	8380.8139
3.0641593	8377.4865
3.0663496	8375.4805
3.0685399	8373.9167
3.0707303	8368.7592
3.0729206	8359.1306
3.0751110	8348.4722
3.0773013	8333.0220
3.0794916	8318.1351
3.0816820	8305.2446
3.0838723	8294.1981
3.0860627	8288.2528
3.0882530	8279.3548
3.0904433	8268.9533
3.0926337	8259.0302
3.0948240	8247.7746
3.0970144	8236.1280
3.0992047	8221.7879
3.1013951	8204.8361
3.1035854	8185.9668
3.1057757	8174.9256
3.1079661	8169.2330
3.1101564	8164.2737
3.1123468	8151.4849
3.1145371	8137.3531
3.1167274	8128.7243
3.1189178	8121.2190
3.1211081	8115.6925
3.1232985	8105.9108
3.1254888	8098.4364
3.1276791	8092.6091
3.1298695	8086.0591
3.1320598	8081.6058
3.1342502	8076.0538
3.1364405	8068.8164
3.1386308	8061.4725
3.1408212	8052.3920
3.1430115	8046.3907
3.1452019	8038.1262
3.1473922	8033.2138
3.1495825	8024.9706
3.1517729	8018.7538
3.1539632	8007.9530
3.1561536	8002.5337
3.1583439	7998.9952
3.1605343	7999.4149
3.1627246	8003.6635
3.1649149	8005.9971
3.1671053	8005.0055
3.1692956	8000.6850
3.1714860	7998.8736
3.1736763	7999.3465
3.1758666	7991.1131
3.1780570	7988.5031
3.1802473	7981.7357
3.1824377	7973.5952
3.1846280	7964.6610
3.1868183	7958.4400
3.1890087	7954.3060
3.1911990	7950.6157
3.1933894	7948.0143
3.1955797	7941.4799
3.1977700	7938.6491
3.1999604	7938.2800
3.2021507	7934.8943
3.2043411	7930.5467
3.2065314	7928.1871
3.2087218	7926.9050
3.2109121	7926.9648
3.2131024	7922.3732
3.2152928	7921.8013
3.2174831	7921.7358
3.2196735	7922.0968
3.2218638	7921.4016
3.2240541	7917.9073
3.2262445	7916.0354
3.2284348	7912.0115
3.2306252	7907.3429
3.2328155	7908.7744
3.2350058	7908.1704
3.2371962	7910.9843
3.2393865	7908.0188
3.2415769	7907.6178
3.2437672	7905.1644
3.2459575	7903.2414
3.2481479	7904.0633
3.2503382	7901.1892
3.2525286	7898.1594
3.2547189	7896.6949
3.2569092	7897.1144
3.2590996	7900.7885
3.2612899	7904.3037
3.2634803	7904.6118
3.2656706	7903.3616
3.2678610	7901.9077
3.2700513	7903.8812
3.2722416	7902.4269
3.2744320	7904.1565
3.2766223	7903.4493
3.2788127	7909.1531
3.2810030	7915.4857
3.2831933	7914.9196
3.2853837	7915.9426
3.2875740	7911.6058
3.2897644	7907.9560
3.2919547	7905.2367
3.2941450	7906.9848
3.2963354	7911.6396
3.2985257	7913.0186
3.3007161	7916.1450
3.3029064	7916.8171
3.3050967	7918.4008
3.3072871	7921.7907
3.3094774	7923.4581
3.3116678	7929.4309
3.3138581	7932.3792
3.3160484	7940.8043
3.3182388	7948.9177
3.3204291	7951.3914
3.3226195	7950.5643
3.3248098	7950.6945
3.3270002	7949.0451
3.3291905	7954.4562
3.3313808	7953.1769
3.3335712	7957.5552
3.3357615	7964.4120
3.3379519	7975.4372
3.3401422	7977.7631
3.3423325	7979.1087
3.3445229	7979.1298
3.3467132	7979.5459
3.3489036	7982.4774
3.3510939	7983.4617
3.3532842	7984.5592
3.3554746	7993.2873
3.3576649	7993.9134
3.3598553	8000.2651
3.3620456	8001.5662
3.3642359	8008.3554
3.3664263	8014.8115
3.3686166	8019.6529
3.3708070	8026.7265
3.3729973	8027.9000
3.3751877	8035.1555
3.3773780	8033.2256
3.3795683	8036.4379
3.3817587	8040.5402
3.3839490	8043.3149
3.3861394	8047.9742
3.3883297	8050.7968
3.3905200	8054.7399
3.3927104	8060.1060
3.3949007	8064.3566
3.3970911	8070.8627
3.3992814	8078.6077
3.4014717	8085.9649
3.4036621	8092.6676
3.4058524	8097.8157
3.4080428	8108.1041
3.4102331	8115.0508
3.4124234	8120.0635
3.4146138	8123.3764
3.4168041	8134.5241
3.4189945	8143.5106
3.4211848	8151.0060
3.4233751	8154.8061
3.4255655	8159.8800
3.4277558	8170.4805
3.4299462	8181.5429
3.4321365	8190.5460
3.4343269	8192.8360
3.4365172	8199.6953
3.4387075	8207.8017
3.4408979	8222.7711
3.4430882	8229.7571
3.4452786	8237.2777
3.4474689	8238.9496
3.4496592	8247.8087
3.4518496	8254.1608
3.4540399	8261.7058
3.4562303	8268.5408
3.4584206	8279.9591
3.4606109	8289.6270
3.4628013	8299.1536
3.4649916	8306.4608
3.4671820	8313.7142
3.4693723	8320.1327
3.4715626	8325.3982
3.4737530	8330.6140
3.4759433	8336.2352
3.4781337	8347.3698
3.4803240	8358.6738
3.4825143	8373.1989
3.4847047	8383.1776
3.4868950	8389.7611
3.4890854	8397.0567
3.4912757	8403.3269
3.4934661	8416.6383
3.4956564	8428.8179
3.4978467	8441.3490
3.5000371	8453.1603
3.5022274	8465.6533
3.5044178	8476.2153
3.5066081	8487.4265
3.5087984	8494.8956
3.5109888	8505.3566
3.5131791	8512.8332
3.5153695	8523.3894
3.5175598	8530.2367
3.5197501	8545.1602
3.5219405	8555.4823
3.5241308	8570.5449
3.5263212	8577.9939
3.5285115	8588.4556
3.5307018	8595.9105
3.5328922	8606.2682
3.5350825	8613.5134
3.5372729	8624.5876
3.5394632	8633.8857
3.5416536	8641.5993
3.5438439	8651.2562
3.5460342	8657.9453
3.5482246	8668.7199
3.5504149	8681.1791
3.5526053	8692.2221
3.5547956	8700.2915
3.5569859	8710.5142
3.5591763	8723.7038
3.5613666	8737.5869
3.5635570	8748.9618
3.5657473	8760.7982
3.5679376	8772.3442
3.5701280	8784.7151
3.5723183	8798.9189
3.5745087	8817.5219
3.5766990	8838.2064
3.5788893	8862.5922
3.5810797	8895.1063
3.5832700	8929.4614
3.5854604	8959.1356
3.5876507	8980.6395
3.5898410	8998.0728
3.5920314	9010.3794
3.5942217	9016.8388
3.5964121	9020.9230
3.5986024	9024.8259
3.6007928	9033.5707
3.6029831	9044.5824
3.6051734	9060.2313
3.6073638	9074.8157
3.6095541	9089.5665
3.6117445	9096.8522
3.6139348	9094.7935
3.6161251	9093.0273
3.6183155	9088.4883
3.6205058	9087.2645
3.6226962	9086.8112
3.6248865	9090.1881
3.6270768	9095.0133
3.6292672	9100.3136
3.6314575	9106.9953
3.6336479	9118.4870
3.6358382	9128.6858
3.6380285	9142.4040
3.6402189	9155.0370
3.6424092	9165.0130
3.6445996	9175.3217
3.6467899	9185.2576
3.6489802	9198.7888
3.6511706	9208.9700
3.6533609	9218.9001
3.6555513	9229.7753
3.6577416	9246.1042
3.6599320	9260.3504
3.6621223	9274.1816
3.6643126	9287.4814
3.6665030	9294.4551
3.6686933	9305.4073
3.6708837	9316.1926
3.6730740	9325.4192
3.6752643	9338.2625
3.6774547	9347.7808
3.6796450	9364.1437
3.6818354	9380.1968
3.6840257	9392.8135
3.6862160	9407.5075
3.6884064	9421.4271
3.6905967	9436.9651
3.6927871	9446.8724
3.6949774	9455.6157
3.6971677	9461.4263
3.6993581	9470.1185
3.7015484	9481.0890
3.7037388	9493.5262
3.7059291	9508.5906
3.7081195	9518.3206
3.7103098	9533.7591
3.7125001	9544.7592
3.7146905	9553.5797
3.7168808	9564.8430
3.7190712	9574.3986
3.7212615	9582.1182
3.7234518	9589.7213
3.7256422	9596.8560
3.7278325	9608.3420
3.7300229	9620.8201
3.7322132	9632.7140
3.7344035	9644.5244
3.7365939	9658.2218
3.7387842	9672.4873
3.7409746	9682.7391
3.7431649	9696.9609
3.7453552	9709.9153
3.7475456	9724.8436
3.7497359	9733.5813
3.7519263	9738.8051
3.7541166	9751.4193
3.7563069	9758.8656
3.7584973	9774.3410
3.7606876	9788.3694
3.7628780	9799.2027
3.7650683	9807.5275
3.7672587	9813.8631
3.7694490	9824.8815
3.7716393	9836.2088
3.7738297	9842.3418
3.7760200	9850.3185
3.7782104	9859.5446
3.7804007	9872.7325
3.7825910	9886.0957
3.7847814	9896.6958
3.7869717	9905.4215
3.7891621	9915.9909
3.7913524	9928.2213
3.7935427	9939.6978
3.7957331	9953.3794
3.7979234	9964.1831
3.8001138	9972.9269
3.8023041	9981.0254
3.8044944	9992.7329
3.8066848	9998.7363
3.8088751	10006.300
3.8110655	10013.095
3.8132558	10021.010
3.8154461	10028.776
3.8176365	10037.330
3.8198268	10045.383
3.8220172	10055.211
3.8242075	10063.927
3.8263979	10073.204
3.8285882	10081.051
3.8307785	10089.649
3.8329689	10097.494
3.8351592	10104.893
3.8373496	10108.393
3.8395399	10119.305
3.8417302	10131.693
3.8439206	10142.849
3.8461109	10155.353
3.8483013	10161.544
3.8504916	10168.452
3.8526819	10179.476
3.8548723	10188.327
3.8570626	10201.420
3.8592530	10211.501
3.8614433	10226.412
3.8636336	10242.997
3.8658240	10266.848
3.8680143	10293.258
3.8702047	10317.540
3.8723950	10347.932
3.8745854	10380.213
3.8767757	10415.365
3.8789660	10436.995
3.8811564	10452.823
3.8833467	10465.251
3.8855371	10470.700
3.8877274	10475.241
3.8899177	10476.342
3.8921081	10482.958
3.8942984	10488.408
3.8964888	10492.851
3.8986791	10492.600
3.9008694	10494.167
3.9030598	10486.511
3.9052501	10474.699
3.9074405	10455.555
3.9096308	10433.863
3.9118211	10414.648
3.9140115	10391.555
3.9162018	10376.428
3.9183922	10365.981
3.9205825	10362.980
3.9227728	10367.148
3.9249632	10371.385
3.9271535	10377.354
3.9293439	10378.796
3.9315342	10383.441
3.9337246	10387.092
3.9359149	10393.950
3.9381052	10397.155
3.9402956	10398.044
3.9424859	10399.850
3.9446763	10398.127
3.9468666	10395.668
3.9490569	10396.092
3.9512473	10402.774
3.9534376	10404.934
3.9556280	10406.045
3.9578183	10411.024
3.9600086	10416.393
3.9621990	10419.461
3.9643893	10420.787
3.9665797	10422.427
3.9687700	10424.496
3.9709603	10425.809
3.9731507	10430.847
3.9753410	10432.313
3.9775314	10435.107
3.9797217	10437.062
3.9819120	10436.133
3.9841024	10435.300
3.9862927	10438.710
3.9884831	10443.405
3.9906734	10444.732
3.9928638	10442.297
3.9950541	10439.702
3.9972444	10440.033
3.9994348	10442.482
4.0016251	10447.645
4.0038155	10450.135
4.0060058	10450.473
4.0081961	10449.380
4.0103865	10449.711
4.0125768	10446.041
4.0147672	10445.300
4.0169575	10442.631
4.0191478	10445.269
4.0213382	10445.979
4.0235285	10451.948
4.0257189	10457.299
4.0279092	10462.153
4.0300995	10466.150
4.0322899	10473.368
4.0344802	10481.443
4.0366706	10486.206
4.0388609	10487.051
4.0410513	10489.699
4.0432416	10494.873
4.0454319	10501.565
4.0476223	10514.259
4.0498126	10531.393
4.0520030	10551.722
4.0541933	10572.338
4.0563836	10593.097
4.0585740	10603.436
4.0607643	10604.658
4.0629547	10596.299
4.0651450	10589.291
4.0673353	10582.690
4.0695257	10574.176
4.0717160	10567.802
4.0739064	10559.960
4.0760967	10558.932
4.0782870	10552.608
4.0804774	10548.672
4.0826677	10541.789
4.0848581	10532.120
4.0870484	10517.131
4.0892387	10499.818
4.0914291	10478.976
4.0936194	10463.929
4.0958098	10449.655
4.0980001	10447.313
4.1001905	10444.647
4.1023808	10441.127
4.1045711	10434.681
4.1067615	10427.161
4.1089518	10422.772
4.1111422	10414.299
4.1133325	10402.900
4.1155228	10387.839
4.1177132	10375.798
4.1199035	10365.818
4.1220939	10357.434
4.1242842	10350.915
4.1264745	10345.075
4.1286649	10337.205
4.1308552	10327.178
4.1330456	10316.811
4.1352359	10308.198
4.1374262	10299.340
4.1396166	10288.598
4.1418069	10281.220
4.1439973	10267.399
4.1461876	10259.862
4.1483779	10252.427
4.1505683	10248.788
4.1527586	10244.925
4.1549490	10238.565
4.1571393	10237.409
4.1593297	10234.140
4.1615200	10231.875
4.1637103	10226.725
4.1659007	10216.408
4.1680910	10206.687
4.1702814	10196.153
4.1724717	10189.993
4.1746620	10182.804
4.1768524	10174.413
4.1790427	10169.487
4.1812331	10163.472
4.1834234	10149.940
4.1856137	10138.715
4.1878041	10123.461
4.1899944	10115.871
4.1921848	10107.114
4.1943751	10099.223
4.1965654	10095.470
4.1987558	10086.471
4.2009461	10078.804
4.2031365	10068.502
4.2053268	10059.016
4.2075172	10047.659
4.2097075	10038.878
4.2118978	10032.469
4.2140882	10028.433
4.2162785	10024.750
4.2184689	10016.007
4.2206592	10004.492
4.2228495	9995.0384
4.2250399	9983.9679
4.2272302	9976.7712
4.2294206	9968.6345
4.2316109	9962.3094
4.2338012	9959.4993
4.2359916	9955.0501
4.2381819	9955.4748
4.2403723	9947.3271
4.2425626	9940.6805
4.2447529	9935.4023
4.2469433	9929.2962
4.2491336	9923.6287
4.2513240	9913.3126
4.2535143	9901.2598
4.2557046	9888.2080
4.2578950	9877.8621
4.2600853	9866.0729
4.2622757	9854.7945
4.2644660	9845.3350
4.2666564	9835.9923
4.2688467	9831.1785
4.2710370	9823.5333
4.2732274	9811.7838
4.2754177	9801.4193
4.2776081	9784.8910
4.2797984	9773.1080
4.2819887	9763.4955
4.2841791	9752.7459
4.2863694	9744.4996
4.2885598	9734.5314
4.2907501	9725.0453
4.2929404	9714.0165
4.2951308	9698.2943
4.2973211	9690.7293
4.2995115	9681.5311
4.3017018	9672.2791
4.3038921	9660.3611
4.3060825	9648.8384
4.3082728	9640.4387
4.3104632	9632.7028
4.3126535	9626.1037
4.3148438	9617.5230
4.3170342	9604.1475
4.3192245	9591.0719
4.3214149	9583.7529
4.3236052	9579.0090
4.3257956	9571.4304
4.3279859	9558.7509
4.3301762	9545.2994
4.3323666	9533.5424
4.3345569	9520.9133
4.3367473	9511.3080
4.3389376	9497.2854
4.3411279	9489.4199
4.3433183	9478.3449
4.3455086	9469.5666
4.3476990	9459.7337
4.3498893	9451.2083
4.3520796	9445.0076
4.3542700	9440.7791
4.3564603	9435.3850
4.3586507	9430.8236
4.3608410	9433.7870
4.3630313	9452.5501
4.3652217	9482.2601
4.3674120	9528.3437
4.3696024	9581.7346
4.3717927	9638.7380
4.3739831	9691.5965
4.3761734	9724.0002
4.3783637	9738.5379
4.3805541	9735.1801
4.3827444	9725.0266
[truncated: 3,000 more rows]
