# Supplementary material for: Mechanochemically-induced glass formation from two-dimensional hybrid organic–inorganic perovskites
Source: Chem Sci. 2024 Apr 19;15(19):7198–205. doi: 10.1039/d4sc00905c (PMC11095504; doi:10.1039/d4sc00905c)
Supplement: SC-015-D4SC00905C-s002 [file SC-015-D4SC00905C-s002.zip › XRD_data_and_TOPAS_input_file/012317.xy]

0.0042531738	0.0000000
0.0064435146	0.0000000
0.0086338554	0.0000000
0.010824196	0.0000000
0.013014537	0.0000000
0.015204878	0.0000000
0.017395219	0.0000000
0.019585559	0.0000000
0.021775900	0.0000000
0.023966241	0.0000000
0.026156582	0.0000000
0.028346922	0.0000000
0.030537263	0.0000000
0.032727604	0.0000000
0.034917945	0.0000000
0.037108286	0.0000000
0.039298626	0.0000000
0.041488967	0.0000000
0.043679308	0.0000000
0.045869649	0.0000000
0.048059990	0.0000000
0.050250330	0.0000000
0.052440671	0.0000000
0.054631012	0.0000000
0.056821353	0.0000000
0.059011694	0.0000000
0.061202034	0.0000000
0.063392375	0.0000000
0.065582716	0.0000000
0.067773057	0.0000000
0.069963398	0.0000000
0.072153738	0.0000000
0.074344079	0.0000000
0.076534420	0.0000000
0.078724761	0.0000000
0.080915101	0.0000000
0.083105442	0.0000000
0.085295783	0.0000000
0.087486124	0.0000000
0.089676465	0.0000000
0.091866805	0.0000000
0.094057146	0.0000000
0.096247487	0.0000000
0.098437828	0.0000000
0.10062817	0.0000000
0.10281851	0.0000000
0.10500885	0.0000000
0.10719919	0.0000000
0.10938953	0.0000000
0.11157987	0.0000000
0.11377021	0.0000000
0.11596055	0.0000000
0.11815089	0.0000000
0.12034124	0.0000000
0.12253158	0.0000000
0.12472192	0.0000000
0.12691226	0.0000000
0.12910260	0.0000000
0.13129294	0.0000000
0.13348328	0.0000000
0.13567362	0.0000000
0.13786396	0.0000000
0.14005430	0.0000000
0.14224464	0.0000000
0.14443498	0.0000000
0.14662533	0.0000000
0.14881567	0.0000000
0.15100601	0.0000000
0.15319635	0.0000000
0.15538669	0.0000000
0.15757703	0.0000000
0.15976737	0.0000000
0.16195771	0.0000000
0.16414805	0.0000000
0.16633839	0.0000000
0.16852873	0.0000000
0.17071907	0.0000000
0.17290941	0.0000000
0.17509976	0.0000000
0.17729010	0.0000000
0.17948044	0.0000000
0.18167078	0.0000000
0.18386112	0.0000000
0.18605146	0.0000000
0.18824180	0.0000000
0.19043214	0.0000000
0.19262248	0.0000000
0.19481282	0.0000000
0.19700316	0.0000000
0.19919350	0.0000000
0.20138384	0.0000000
0.20357419	0.0000000
0.20576453	0.0000000
0.20795487	0.0000000
0.21014521	0.0000000
0.21233555	0.0000000
0.21452589	0.0000000
0.21671623	0.0000000
0.21890657	0.0000000
0.22109691	0.0000000
0.22328725	0.0000000
0.22547759	0.0000000
0.22766793	0.0000000
0.22985828	0.0000000
0.23204862	0.0000000
0.23423896	0.0000000
0.23642930	0.0000000
0.23861964	0.0000000
0.24080998	0.0000000
0.24300032	0.0000000
0.24519066	0.0000000
0.24738100	0.0000000
0.24957134	0.0000000
0.25176168	0.0000000
0.25395202	0.0000000
0.25614236	0.0000000
0.25833271	0.0000000
0.26052305	0.0000000
0.26271339	0.0000000
0.26490373	0.0000000
0.26709407	0.0000000
0.26928441	0.0000000
0.27147475	0.0000000
0.27366509	0.0000000
0.27585543	0.0000000
0.27804577	0.0000000
0.28023611	0.0000000
0.28242645	0.0000000
0.28461679	0.0000000
0.28680714	0.0000000
0.28899748	0.0000000
0.29118782	0.0000000
0.29337816	0.0000000
0.29556850	0.0000000
0.29775884	0.0000000
0.29994918	0.0000000
0.30213952	0.0000000
0.30432986	0.0000000
0.30652020	0.0000000
0.30871054	0.0000000
0.31090088	0.0000000
0.31309123	0.0000000
0.31528157	0.0000000
0.31747191	0.0000000
0.31966225	0.0000000
0.32185259	0.0000000
0.32404293	0.0000000
0.32623327	0.0000000
0.32842361	0.0000000
0.33061395	0.0000000
0.33280429	0.0000000
0.33499463	0.0000000
0.33718497	0.0000000
0.33937531	0.0000000
0.34156566	0.0000000
0.34375600	0.0000000
0.34594634	0.0000000
0.34813668	0.0000000
0.35032702	0.0000000
0.35251736	0.0000000
0.35470770	0.0000000
0.35689804	0.0000000
0.35908838	0.0000000
0.36127872	0.0000000
0.36346906	0.0000000
0.36565940	0.0000000
0.36784975	0.0000000
0.37004009	0.0000000
0.37223043	0.0000000
0.37442077	0.0000000
0.37661111	0.0000000
0.37880145	0.0000000
0.38099179	0.0000000
0.38318213	0.0000000
0.38537247	0.0000000
0.38756281	0.0000000
0.38975315	0.0000000
0.39194349	0.0000000
0.39413383	0.0000000
0.39632418	0.0000000
0.39851452	0.0000000
0.40070486	0.0000000
0.40289520	0.0000000
0.40508554	0.0000000
0.40727588	0.0000000
0.40946622	0.0000000
0.41165656	0.0000000
0.41384690	0.0000000
0.41603724	0.0000000
0.41822758	0.0000000
0.42041792	0.0000000
0.42260826	0.0000000
0.42479861	0.0000000
0.42698895	0.0000000
0.42917929	0.0000000
0.43136963	0.0000000
0.43355997	0.0000000
0.43575031	0.0000000
0.43794065	0.0000000
0.44013099	0.0000000
0.44232133	0.0000000
0.44451167	0.0000000
0.44670201	0.0000000
0.44889235	0.0000000
0.45108270	0.0000000
0.45327304	0.0000000
0.45546338	0.0000000
0.45765372	0.0000000
0.45984406	0.0000000
0.46203440	0.0000000
0.46422474	0.0000000
0.46641508	0.0000000
0.46860542	0.0000000
0.47079576	0.0000000
0.47298610	0.0000000
0.47517644	0.0000000
0.47736678	0.0000000
0.47955713	0.0000000
0.48174747	0.0000000
0.48393781	0.0000000
0.48612815	0.0000000
0.48831849	0.0000000
0.49050883	0.0000000
0.49269917	0.0000000
0.49488951	0.0000000
0.49707985	0.0000000
0.49927019	4569.5741
0.50146053	4807.1271
0.50365087	4818.0895
0.50584121	4864.0237
0.50803156	4904.3350
0.51022190	4953.5150
0.51241224	4978.3927
0.51460258	5013.0393
0.51679292	5029.6175
0.51898326	5067.0567
0.52117360	5089.8931
0.52336394	5130.8288
0.52555428	5157.7395
0.52774462	5198.4317
0.52993496	5219.1552
0.53212530	5252.3803
0.53431565	5291.3758
0.53650599	5314.1840
0.53869633	5348.9101
0.54088667	5381.7959
0.54307701	5410.6857
0.54526735	5440.2836
0.54745769	5466.0802
0.54964803	5494.5263
0.55183837	5518.3586
0.55402871	5524.8599
0.55621905	5547.6236
0.55840939	5565.8807
0.56059973	5580.3885
0.56279008	5577.5332
0.56498042	5569.8672
0.56717076	5587.5337
0.56936110	5609.3006
0.57155144	5647.0842
0.57374178	5687.7848
0.57593212	5717.0630
0.57812246	5751.7985
0.58031280	5778.0932
0.58250314	5810.3477
0.58469348	5849.4969
0.58688382	5887.3687
0.58907416	5934.1092
0.59126451	5989.2653
0.59345485	6059.8795
0.59564519	6141.9809
0.59783553	6218.6243
0.60002587	6300.1940
0.60221621	6373.2306
0.60440655	6446.2309
0.60659689	6500.8479
0.60878723	6552.1030
0.61097757	6595.6267
0.61316791	6640.0712
0.61535825	6689.2192
0.61754860	6721.3143
0.61973894	6743.9683
0.62192928	6763.7283
0.62411962	6777.1863
0.62630996	6787.9062
0.62850030	6777.6906
0.63069064	6765.6676
0.63288098	6776.8935
0.63507132	6803.7150
0.63726166	6837.3647
0.63945200	6853.7003
0.64164234	6877.3742
0.64383268	6907.0522
0.64602303	6941.5787
0.64821337	6993.8167
0.65040371	7040.9763
0.65259405	7100.0314
0.65478439	7152.2453
0.65697473	7201.3585
0.65916507	7250.2729
0.66135541	7307.2745
0.66354575	7362.4379
0.66573609	7411.1203
0.66792643	7466.7668
0.67011677	7530.6822
0.67230711	7607.9004
0.67449746	7677.2838
0.67668780	7737.6980
0.67887814	7782.8977
0.68106848	7852.6762
0.68325882	7919.2387
0.68544916	7983.5876
0.68763950	8043.3528
0.68982984	8101.6382
0.69202018	8169.7394
0.69421052	8247.3579
0.69640086	8324.8714
0.69859120	8392.7560
0.70078155	8461.7747
0.70297189	8526.2026
0.70516223	8592.1103
0.70735257	8661.3511
0.70954291	8723.3501
0.71173325	8789.3888
0.71392359	8852.7762
0.71611393	8910.2442
0.71830427	8975.2147
0.72049461	9038.0460
0.72268495	9099.7276
0.72487529	9161.6115
0.72706563	9227.3423
0.72925598	9282.0821
0.73144632	9333.8037
0.73363666	9381.0575
0.73582700	9431.8380
0.73801734	9473.7585
0.74020768	9512.8460
0.74239802	9542.7317
0.74458836	9579.0283
0.74677870	9619.6340
0.74896904	9657.8237
0.75115938	9703.2903
0.75334972	9730.2202
0.75554006	9754.7504
0.75773041	9764.6602
0.75992075	9778.7417
0.76211109	9786.5382
0.76430143	9795.2302
0.76649177	9798.7958
0.76868211	9801.5016
0.77087245	9802.5002
0.77306279	9806.8289
0.77525313	9799.0619
0.77744347	9791.3837
0.77963381	9780.0262
0.78182415	9767.6348
0.78401450	9749.6200
0.78620484	9717.3172
0.78839518	9687.7124
0.79058552	9667.4835
0.79277586	9645.0312
0.79496620	9619.1973
0.79715654	9602.1511
0.79934688	9577.3051
0.80153722	9539.2130
0.80372756	9500.5024
0.80591790	9470.1515
0.80810824	9438.3277
0.81029858	9405.2628
0.81248893	9373.1015
0.81467927	9339.9202
0.81686961	9300.1601
0.81905995	9258.3803
0.82125029	9209.6514
0.82344063	9177.6161
0.82563097	9144.3184
0.82782131	9112.5899
0.83001165	9070.4681
0.83220199	9021.5309
0.83439233	8983.0095
0.83658267	8945.8502
0.83877301	8904.1364
0.84096336	8866.7498
0.84315370	8835.7064
0.84534404	8809.8275
0.84753438	8782.9758
0.84972472	8759.3055
0.85191506	8734.6202
0.85410540	8694.0732
0.85629574	8655.3908
0.85848608	8613.9380
0.86067642	8587.5849
0.86286676	8561.9383
0.86505710	8545.2937
0.86724745	8523.1070
0.86943779	8507.5351
0.87162813	8484.2710
0.87381847	8464.5293
0.87600881	8442.9985
0.87819915	8426.0085
0.88038949	8411.6670
0.88257983	8388.5271
0.88477017	8371.9166
0.88696051	8358.4073
0.88915085	8342.3327
0.89134119	8320.3103
0.89353153	8301.1994
0.89572188	8299.3201
0.89791222	8294.2745
0.90010256	8290.6857
0.90229290	8285.7881
0.90448324	8279.9149
0.90667358	8275.5494
0.90886392	8259.4101
0.91105426	8243.3887
0.91324460	8232.6825
0.91543494	8235.0853
0.91762528	8241.4863
0.91981562	8245.5599
0.92200597	8237.3115
0.92419631	8233.6125
0.92638665	8229.0183
0.92857699	8238.5342
0.93076733	8238.7191
0.93295767	8241.7842
0.93514801	8238.6687
0.93733835	8243.6249
0.93952869	8256.1216
0.94171903	8259.8863
0.94390937	8263.2892
0.94609971	8272.8306
0.94829005	8276.7873
0.95048040	8282.8223
0.95267074	8281.4394
0.95486108	8296.2149
0.95705142	8317.0922
0.95924176	8339.4535
0.96143210	8347.5057
0.96362244	8349.1814
0.96581278	8355.2234
0.96800312	8356.1537
0.97019346	8364.2704
0.97238380	8375.4742
0.97457414	8381.4188
0.97676448	8386.3687
0.97895483	8394.0420
0.98114517	8399.6745
0.98333551	8419.2249
0.98552585	8436.0748
0.98771619	8472.6941
0.98990653	8498.3844
0.99209687	8522.7358
0.99428721	8536.4100
0.99647755	8538.8131
0.99866789	8549.3515
1.0008582	8560.3023
1.0030486	8574.4336
1.0052389	8584.5105
1.0074293	8597.1738
1.0096196	8605.3589
1.0118099	8629.0708
1.0140003	8645.1239
1.0161906	8666.0967
1.0183810	8683.7410
1.0205713	8703.3232
1.0227616	8725.6202
1.0249520	8747.5038
1.0271423	8771.7421
1.0293327	8786.9558
1.0315230	8793.8622
1.0337133	8807.2084
1.0359037	8824.3818
1.0380940	8845.7845
1.0402844	8865.0086
1.0424747	8889.6382
1.0446650	8919.0844
1.0468554	8948.0347
1.0490457	8973.7788
1.0512361	8999.7023
1.0534264	9022.5520
1.0556168	9047.0972
1.0578071	9065.3671
1.0599974	9079.2416
1.0621878	9097.2209
1.0643781	9118.8434
1.0665685	9133.6461
1.0687588	9153.6201
1.0709491	9170.1251
1.0731395	9201.3097
1.0753298	9222.2733
1.0775202	9241.2664
1.0797105	9256.8493
1.0819008	9281.1926
1.0840912	9305.3663
1.0862815	9336.1051
1.0884719	9366.2281
1.0906622	9393.6490
1.0928525	9418.6693
1.0950429	9451.4404
1.0972332	9484.2919
1.0994236	9512.0660
1.1016139	9528.7387
1.1038043	9556.0472
1.1059946	9579.6062
1.1081849	9608.5821
1.1103753	9622.8547
1.1125656	9641.6529
1.1147560	9664.9960
1.1169463	9690.3175
1.1191366	9716.3664
1.1213270	9744.5048
1.1235173	9768.2667
1.1257077	9792.8161
1.1278980	9814.9310
1.1300883	9839.8060
1.1322787	9865.1959
1.1344690	9896.0260
1.1366594	9930.7668
1.1388497	9962.0759
1.1410400	9983.7473
1.1432304	10003.714
1.1454207	10026.476
1.1476111	10063.842
1.1498014	10088.462
1.1519917	10120.369
1.1541821	10138.383
1.1563724	10162.027
1.1585628	10180.472
1.1607531	10210.993
1.1629435	10245.580
1.1651338	10282.026
1.1673241	10324.048
1.1695145	10354.105
1.1717048	10382.220
1.1738952	10405.569
1.1760855	10431.280
1.1782758	10462.536
1.1804662	10488.185
1.1826565	10508.006
1.1848469	10529.115
1.1870372	10553.144
1.1892275	10587.882
1.1914179	10618.233
1.1936082	10647.260
1.1957986	10683.335
1.1979889	10717.465
1.2001792	10749.091
1.2023696	10777.038
1.2045599	10803.576
1.2067503	10842.877
1.2089406	10875.677
1.2111309	10909.900
1.2133213	10940.434
1.2155116	10967.053
1.2177020	10996.380
1.2198923	11025.613
1.2220827	11051.905
1.2242730	11081.562
1.2264633	11109.601
1.2286537	11140.214
1.2308440	11174.166
1.2330344	11202.567
1.2352247	11237.733
1.2374150	11265.591
1.2396054	11297.108
1.2417957	11320.813
1.2439861	11353.277
1.2461764	11386.520
1.2483667	11420.321
1.2505571	11451.804
1.2527474	11483.831
1.2549378	11525.536
1.2571281	11550.212
1.2593184	11580.761
1.2615088	11603.531
1.2636991	11635.200
1.2658895	11667.756
1.2680798	11698.142
1.2702702	11740.234
1.2724605	11770.928
1.2746508	11804.219
1.2768412	11828.996
1.2790315	11868.149
1.2812219	11907.666
1.2834122	11939.893
1.2856025	11969.534
1.2877929	11999.442
1.2899832	12037.470
1.2921736	12071.697
1.2943639	12109.970
1.2965542	12147.559
1.2987446	12186.458
1.3009349	12229.275
1.3031253	12268.959
1.3053156	12303.746
1.3075059	12330.855
1.3096963	12365.779
1.3118866	12400.549
1.3140770	12447.741
1.3162673	12485.162
1.3184576	12525.314
1.3206480	12564.701
1.3228383	12601.011
1.3250287	12645.412
1.3272190	12680.261
1.3294094	12723.453
1.3315997	12768.723
1.3337900	12806.640
1.3359804	12850.478
1.3381707	12896.355
1.3403611	12942.490
1.3425514	12985.258
1.3447417	13020.051
1.3469321	13059.723
1.3491224	13090.830
1.3513128	13133.588
1.3535031	13174.363
1.3556934	13219.378
1.3578838	13269.328
1.3600741	13313.538
1.3622645	13362.616
1.3644548	13402.124
1.3666451	13447.316
1.3688355	13487.498
1.3710258	13534.115
1.3732162	13580.220
1.3754065	13632.202
1.3775968	13688.075
1.3797872	13732.679
1.3819775	13779.412
1.3841679	13826.403
1.3863582	13873.417
1.3885486	13924.935
1.3907389	13974.408
1.3929292	14027.071
1.3951196	14087.425
1.3973099	14142.469
1.3995003	14204.054
1.4016906	14260.103
1.4038809	14312.243
1.4060713	14364.758
1.4082616	14413.587
1.4104520	14467.497
1.4126423	14528.234
1.4148326	14586.333
1.4170230	14644.534
1.4192133	14694.970
1.4214037	14744.670
1.4235940	14802.145
1.4257843	14859.820
1.4279747	14920.087
1.4301650	14972.860
1.4323554	15027.440
1.4345457	15079.869
1.4367361	15141.357
1.4389264	15205.086
1.4411167	15268.554
1.4433071	15335.900
1.4454974	15401.142
1.4476878	15461.007
1.4498781	15524.535
1.4520684	15579.652
1.4542588	15649.764
1.4564491	15711.192
1.4586395	15770.086
1.4608298	15834.854
1.4630201	15891.172
1.4652105	15962.019
1.4674008	16018.504
1.4695912	16081.323
1.4717815	16146.439
1.4739718	16211.102
1.4761622	16287.152
1.4783525	16358.920
1.4805429	16431.750
1.4827332	16500.038
1.4849235	16573.890
1.4871139	16652.483
1.4893042	16719.826
1.4914946	16794.075
1.4936849	16871.625
1.4958753	16944.696
1.4980656	17022.671
1.5002559	17085.607
1.5024463	17151.980
1.5046366	17214.785
1.5068270	17281.993
1.5090173	17358.303
1.5112076	17430.111
1.5133980	17509.779
1.5155883	17588.333
1.5177787	17665.371
1.5199690	17739.656
1.5221593	17808.171
1.5243497	17887.866
1.5265400	17948.505
1.5287304	18026.370
1.5309207	18098.017
1.5331110	18185.065
1.5353014	18272.842
1.5374917	18357.596
1.5396821	18438.231
1.5418724	18509.768
1.5440627	18582.578
1.5462531	18665.651
1.5484434	18744.457
1.5506338	18820.859
1.5528241	18896.948
1.5550145	18971.777
1.5572048	19048.794
1.5593951	19134.315
1.5615855	19217.310
1.5637758	19299.625
1.5659662	19379.835
1.5681565	19465.600
1.5703468	19544.978
1.5725372	19625.113
1.5747275	19715.856
1.5769179	19797.223
1.5791082	19885.290
1.5812985	19967.675
1.5834889	20043.172
1.5856792	20122.216
1.5878696	20195.324
1.5900599	20278.599
1.5922502	20354.273
1.5944406	20428.317
1.5966309	20500.571
1.5988213	20580.726
1.6010116	20669.630
1.6032020	20750.222
1.6053923	20844.804
1.6075826	20924.709
1.6097730	21004.915
1.6119633	21085.567
1.6141537	21158.749
1.6163440	21246.675
1.6185343	21319.297
1.6207247	21389.698
1.6229150	21460.541
1.6251054	21529.493
1.6272957	21604.345
1.6294860	21676.569
1.6316764	21750.830
1.6338667	21832.188
1.6360571	21910.839
1.6382474	21998.693
1.6404377	22068.563
1.6426281	22133.944
1.6448184	22195.338
1.6470088	22263.481
1.6491991	22336.450
1.6513894	22403.457
1.6535798	22481.105
1.6557701	22548.926
1.6579605	22627.163
1.6601508	22706.168
1.6623412	22780.275
1.6645315	22852.790
1.6667218	22915.156
1.6689122	22979.922
1.6711025	23046.001
1.6732929	23109.581
1.6754832	23180.399
1.6776735	23245.549
1.6798639	23308.250
1.6820542	23372.327
1.6842446	23436.743
1.6864349	23501.569
1.6886252	23562.945
1.6908156	23631.164
1.6930059	23692.721
1.6951963	23755.420
1.6973866	23811.101
1.6995769	23872.673
1.7017673	23929.149
1.7039576	23980.352
1.7061480	24028.682
1.7083383	24080.192
1.7105286	24135.602
1.7127190	24180.670
1.7149093	24226.352
1.7170997	24273.493
1.7192900	24325.162
1.7214804	24370.369
1.7236707	24410.558
1.7258610	24453.188
1.7280514	24497.371
1.7302417	24545.957
1.7324321	24588.900
1.7346224	24627.135
1.7368127	24665.582
1.7390031	24709.005
1.7411934	24766.273
1.7433838	24809.399
1.7455741	24845.762
1.7477644	24873.199
1.7499548	24900.021
1.7521451	24937.448
1.7543355	24965.656
1.7565258	24989.673
1.7587161	25015.649
1.7609065	25037.498
1.7630968	25065.018
1.7652872	25083.263
1.7674775	25110.065
1.7696679	25142.264
1.7718582	25177.700
1.7740485	25204.912
1.7762389	25218.780
1.7784292	25225.449
1.7806196	25240.477
1.7828099	25261.328
1.7850002	25283.409
1.7871906	25296.697
1.7893809	25309.539
1.7915713	25318.235
1.7937616	25327.301
1.7959519	25335.092
1.7981423	25340.729
1.8003326	25354.091
1.8025230	25363.905
1.8047133	25377.549
1.8069036	25388.148
1.8090940	25398.202
1.8112843	25408.652
1.8134747	25413.535
1.8156650	25415.809
1.8178553	25413.731
1.8200457	25407.886
1.8222360	25400.961
1.8244264	25393.108
1.8266167	25382.966
1.8288071	25377.000
1.8309974	25376.118
1.8331877	25377.269
1.8353781	25378.784
1.8375684	25379.226
1.8397588	25377.648
1.8419491	25371.060
1.8441394	25358.406
1.8463298	25336.318
1.8485201	25314.394
1.8507105	25289.427
1.8529008	25277.010
1.8550911	25263.745
1.8572815	25253.731
1.8594718	25248.019
1.8616622	25237.982
1.8638525	25225.141
1.8660428	25211.849
1.8682332	25190.413
1.8704235	25168.429
1.8726139	25139.663
1.8748042	25114.312
1.8769945	25083.461
1.8791849	25068.717
1.8813752	25043.103
1.8835656	25025.124
1.8857559	24996.284
1.8879463	24971.543
1.8901366	24949.784
1.8923269	24926.477
1.8945173	24900.213
1.8967076	24874.693
1.8988980	24849.512
1.9010883	24825.428
1.9032786	24791.514
1.9054690	24762.062
1.9076593	24733.415
1.9098497	24697.839
1.9120400	24673.240
1.9142303	24639.822
1.9164207	24609.149
1.9186110	24572.346
1.9208014	24539.286
1.9229917	24511.247
1.9251820	24481.755
1.9273724	24456.008
1.9295627	24429.491
1.9317531	24399.881
1.9339434	24371.837
1.9361338	24339.783
1.9383241	24307.432
1.9405144	24262.474
1.9427048	24226.429
1.9448951	24188.444
1.9470855	24159.363
1.9492758	24127.771
1.9514661	24096.862
1.9536565	24068.115
1.9558468	24033.479
1.9580372	23996.984
1.9602275	23960.726
1.9624178	23927.859
1.9646082	23889.883
1.9667985	23846.644
1.9689889	23809.429
1.9711792	23769.293
1.9733695	23729.001
1.9755599	23690.328
1.9777502	23647.769
1.9799406	23614.578
1.9821309	23574.181
1.9843212	23532.485
1.9865116	23490.488
1.9887019	23443.147
1.9908923	23410.500
1.9930826	23367.019
1.9952730	23327.304
1.9974633	23285.536
1.9996536	23241.418
2.0018440	23208.886
2.0040343	23172.773
2.0062247	23143.066
2.0084150	23104.402
2.0106053	23068.265
2.0127957	23033.589
2.0149860	22996.972
2.0171764	22956.193
2.0193667	22916.410
2.0215570	22872.706
2.0237474	22826.117
2.0259377	22786.242
2.0281281	22747.517
2.0303184	22708.862
2.0325087	22670.291
2.0346991	22626.890
2.0368894	22582.811
2.0390798	22544.590
2.0412701	22502.645
2.0434604	22459.844
2.0456508	22409.508
2.0478411	22361.448
2.0500315	22315.678
2.0522218	22272.610
2.0544122	22237.353
2.0566025	22193.883
2.0587928	22153.291
2.0609832	22107.275
2.0631735	22065.833
2.0653639	22025.754
2.0675542	21980.733
2.0697445	21939.002
2.0719349	21892.367
2.0741252	21845.719
2.0763156	21803.111
2.0785059	21759.378
2.0806962	21722.578
2.0828866	21678.218
2.0850769	21638.786
2.0872673	21596.511
2.0894576	21555.676
2.0916479	21513.368
2.0938383	21465.900
2.0960286	21424.403
2.0982190	21372.417
2.1004093	21327.902
2.1025997	21284.479
2.1047900	21239.129
2.1069803	21202.302
2.1091707	21158.279
2.1113610	21117.571
2.1135514	21078.922
2.1157417	21033.475
2.1179320	20998.788
2.1201224	20950.663
2.1223127	20916.568
2.1245031	20868.747
2.1266934	20821.890
2.1288837	20778.876
2.1310741	20734.353
2.1332644	20689.736
2.1354548	20641.030
2.1376451	20592.466
2.1398354	20554.736
2.1420258	20513.352
2.1442161	20486.571
2.1464065	20449.028
2.1485968	20419.670
2.1507871	20373.993
2.1529775	20325.994
2.1551678	20284.013
2.1573582	20234.961
2.1595485	20192.634
2.1617389	20146.077
2.1639292	20099.620
2.1661195	20059.862
2.1683099	20018.415
2.1705002	19978.651
2.1726906	19939.814
2.1748809	19901.214
2.1770712	19865.367
2.1792616	19820.323
2.1814519	19784.881
2.1836423	19744.925
2.1858326	19709.274
2.1880229	19665.363
2.1902133	19615.671
2.1924036	19579.346
2.1945940	19543.155
2.1967843	19505.194
2.1989746	19459.236
2.2011650	19413.843
2.2033553	19376.862
2.2055457	19336.388
2.2077360	19293.962
2.2099263	19251.414
2.2121167	19209.216
2.2143070	19164.024
2.2164974	19118.849
2.2186877	19074.460
2.2208781	19031.578
2.2230684	18988.858
2.2252587	18938.606
2.2274491	18894.046
2.2296394	18860.207
2.2318298	18827.821
2.2340201	18795.570
2.2362104	18754.957
2.2384008	18719.913
2.2405911	18681.898
2.2427815	18642.003
2.2449718	18599.380
2.2471621	18550.075
2.2493525	18513.077
2.2515428	18469.597
2.2537332	18425.758
2.2559235	18386.501
2.2581138	18345.405
2.2603042	18304.461
2.2624945	18262.738
2.2646849	18226.399
2.2668752	18189.975
2.2690656	18143.551
2.2712559	18099.323
2.2734462	18055.957
2.2756366	18019.630
2.2778269	17981.537
2.2800173	17939.911
2.2822076	17894.064
2.2843979	17844.088
2.2865883	17805.994
2.2887786	17766.447
2.2909690	17734.093
2.2931593	17690.855
2.2953496	17651.182
2.2975400	17613.960
2.2997303	17573.012
2.3019207	17530.906
2.3041110	17494.434
2.3063013	17459.386
2.3084917	17423.717
2.3106820	17382.421
2.3128724	17342.027
2.3150627	17302.409
2.3172530	17272.191
2.3194434	17239.929
2.3216337	17204.893
2.3238241	17166.658
2.3260144	17118.866
2.3282048	17073.759
2.3303951	17025.614
2.3325854	16986.461
2.3347758	16952.771
2.3369661	16910.615
2.3391565	16871.670
2.3413468	16832.497
2.3435371	16791.738
2.3457275	16751.193
2.3479178	16710.508
2.3501082	16674.767
2.3522985	16635.591
2.3544888	16596.943
2.3566792	16559.321
2.3588695	16517.352
2.3610599	16476.306
2.3632502	16433.999
2.3654405	16396.199
2.3676309	16353.725
2.3698212	16309.282
2.3720116	16270.987
2.3742019	16231.221
2.3763922	16198.268
2.3785826	16164.307
2.3807729	16123.890
2.3829633	16088.702
2.3851536	16051.630
2.3873440	16011.906
2.3895343	15971.607
2.3917246	15933.750
2.3939150	15899.655
2.3961053	15866.087
2.3982957	15834.219
2.4004860	15801.046
2.4026763	15764.661
2.4048667	15737.609
2.4070570	15704.238
2.4092474	15676.720
2.4114377	15642.235
2.4136280	15605.903
2.4158184	15568.218
2.4180087	15537.722
2.4201991	15502.924
2.4223894	15464.759
2.4245797	15425.792
2.4267701	15387.921
2.4289604	15347.317
2.4311508	15317.129
2.4333411	15275.935
2.4355315	15239.738
2.4377218	15204.282
2.4399121	15171.590
2.4421025	15132.566
2.4442928	15094.747
2.4464832	15060.713
2.4486735	15028.750
2.4508638	14997.015
2.4530542	14962.176
2.4552445	14922.288
2.4574349	14878.646
2.4596252	14842.872
2.4618155	14811.579
2.4640059	14781.998
2.4661962	14749.050
2.4683866	14717.508
2.4705769	14685.916
2.4727672	14651.314
2.4749576	14615.159
2.4771479	14574.122
2.4793383	14534.327
2.4815286	14500.470
2.4837189	14466.674
2.4859093	14434.117
2.4880996	14399.881
2.4902900	14363.796
2.4924803	14325.558
2.4946707	14291.815
2.4968610	14258.439
2.4990513	14223.216
2.5012417	14193.242
2.5034320	14159.294
2.5056224	14132.269
2.5078127	14100.377
2.5100030	14070.171
2.5121934	14036.233
2.5143837	14002.076
2.5165741	13967.134
2.5187644	13931.358
2.5209547	13898.248
2.5231451	13859.640
2.5253354	13829.740
2.5275258	13796.583
2.5297161	13764.368
2.5319064	13731.438
2.5340968	13694.134
2.5362871	13655.869
2.5384775	13623.252
2.5406678	13595.731
2.5428582	13565.115
2.5450485	13526.489
2.5472388	13494.173
2.5494292	13459.956
2.5516195	13433.472
2.5538099	13405.833
2.5560002	13375.786
2.5581905	13339.826
2.5603809	13302.291
2.5625712	13268.994
2.5647616	13240.982
2.5669519	13214.078
2.5691422	13186.671
2.5713326	13155.018
2.5735229	13129.706
2.5757133	13097.880
2.5779036	13066.078
2.5800939	13027.761
2.5822843	12994.440
2.5844746	12963.090
2.5866650	12933.715
2.5888553	12900.703
2.5910456	12872.125
2.5932360	12838.283
2.5954263	12807.413
2.5976167	12777.237
2.5998070	12750.012
2.6019974	12723.476
2.6041877	12690.018
2.6063780	12658.049
2.6085684	12624.345
2.6107587	12587.918
2.6129491	12554.234
2.6151394	12526.085
2.6173297	12503.709
2.6195201	12472.533
2.6217104	12445.916
2.6239008	12417.517
2.6260911	12391.863
2.6282814	12365.998
2.6304718	12336.801
2.6326621	12313.349
2.6348525	12283.183
2.6370428	12252.943
2.6392331	12222.247
2.6414235	12189.765
2.6436138	12159.667
2.6458042	12122.478
2.6479945	12090.820
2.6501848	12056.927
2.6523752	12023.603
2.6545655	11991.808
2.6567559	11961.436
2.6589462	11928.073
2.6611366	11892.858
2.6633269	11863.847
2.6655172	11837.741
2.6677076	11809.071
2.6698979	11782.439
2.6720883	11754.155
2.6742786	11725.903
2.6764689	11691.990
2.6786593	11658.515
2.6808496	11626.839
2.6830400	11600.330
2.6852303	11568.899
2.6874206	11539.653
2.6896110	11513.270
2.6918013	11484.703
2.6939917	11458.667
2.6961820	11431.930
2.6983723	11407.788
2.7005627	11378.689
2.7027530	11353.678
2.7049434	11327.398
2.7071337	11301.421
2.7093241	11276.394
2.7115144	11251.145
2.7137047	11224.526
2.7158951	11201.226
2.7180854	11178.923
2.7202758	11160.515
2.7224661	11140.213
2.7246564	11125.854
2.7268468	11115.632
2.7290371	11121.429
2.7312275	11131.100
2.7334178	11150.088
2.7356081	11172.080
2.7377985	11190.034
2.7399888	11202.416
2.7421792	11198.679
2.7443695	11187.953
2.7465598	11167.215
2.7487502	11142.928
2.7509405	11114.382
2.7531309	11087.127
2.7553212	11059.951
2.7575115	11026.913
2.7597019	10986.638
2.7618922	10943.913
2.7640826	10895.648
2.7662729	10838.532
2.7684633	10770.748
2.7706536	10700.576
2.7728439	10634.136
2.7750343	10570.996
2.7772246	10517.463
2.7794150	10470.390
2.7816053	10431.777
2.7837956	10393.536
2.7859860	10364.193
2.7881763	10341.633
2.7903667	10318.490
2.7925570	10290.865
2.7947473	10263.013
2.7969377	10239.419
2.7991280	10216.308
2.8013184	10192.820
2.8035087	10168.351
2.8056990	10142.611
2.8078894	10116.392
2.8100797	10093.041
2.8122701	10071.501
2.8144604	10047.842
2.8166507	10028.682
2.8188411	10007.139
2.8210314	9989.8666
2.8232218	9968.3003
2.8254121	9946.0571
2.8276025	9921.0852
2.8297928	9901.7693
2.8319831	9879.1483
2.8341735	9852.5893
2.8363638	9831.0351
2.8385542	9808.6537
2.8407445	9788.7932
2.8429348	9765.8610
2.8451252	9747.8873
2.8473155	9728.3209
2.8495059	9707.4951
2.8516962	9686.2271
2.8538865	9666.5767
2.8560769	9645.6885
2.8582672	9623.8216
2.8604576	9598.3435
2.8626479	9574.1988
2.8648382	9550.4227
2.8670286	9531.2456
2.8692189	9516.1003
2.8714093	9495.4348
2.8735996	9477.4684
2.8757900	9454.7789
2.8779803	9434.0301
2.8801706	9415.5004
2.8823610	9397.1276
2.8845513	9384.9915
2.8867417	9369.3636
2.8889320	9353.5180
2.8911223	9335.2928
2.8933127	9310.9956
2.8955030	9293.0598
2.8976934	9269.5259
2.8998837	9250.8747
2.9020740	9229.7545
2.9042644	9213.3345
2.9064547	9194.7811
2.9086451	9179.7259
2.9108354	9164.9188
2.9130257	9144.9021
2.9152161	9128.2847
2.9174064	9107.8932
2.9195968	9090.4382
2.9217871	9070.0702
2.9239774	9052.1315
2.9261678	9036.2206
2.9283581	9017.8653
2.9305485	9000.9008
2.9327388	8987.7011
2.9349292	8971.6351
2.9371195	8957.8609
2.9393098	8946.8760
2.9415002	8933.9797
2.9436905	8919.7152
2.9458809	8897.8715
2.9480712	8875.9758
2.9502615	8858.7347
2.9524519	8842.4163
2.9546422	8835.3807
2.9568326	8826.1553
2.9590229	8815.1280
2.9612132	8796.9455
2.9634036	8781.4154
2.9655939	8767.8049
2.9677843	8749.7838
2.9699746	8735.4796
2.9721649	8724.8034
2.9743553	8711.6664
2.9765456	8697.1890
2.9787360	8681.6456
2.9809263	8670.7875
2.9831166	8663.0098
2.9853070	8649.4514
2.9874973	8631.8504
2.9896877	8614.6282
2.9918780	8599.1139
2.9940684	8580.8610
2.9962587	8565.5368
2.9984490	8552.6258
3.0006394	8542.1594
3.0028297	8536.2315
3.0050201	8529.1209
3.0072104	8524.6207
3.0094007	8527.0912
3.0115911	8530.9787
3.0137814	8541.0149
3.0159718	8547.6658
3.0181621	8545.1303
3.0203524	8531.0096
3.0225428	8516.5957
3.0247331	8495.2804
3.0269235	8471.7311
3.0291138	8453.2780
3.0313041	8437.2252
3.0334945	8423.4247
3.0356848	8411.7796
3.0378752	8405.4103
3.0400655	8404.1083
3.0422559	8397.9270
3.0444462	8390.0012
3.0466365	8368.5285
3.0488269	8350.5285
3.0510172	8332.3826
3.0532076	8319.9595
3.0553979	8307.9627
3.0575882	8299.9464
3.0597786	8294.0680
3.0619689	8290.2532
3.0641593	8285.8187
3.0663496	8281.4433
3.0685399	8283.1534
3.0707303	8282.6136
3.0729206	8275.4630
3.0751110	8266.0944
3.0773013	8248.5532
3.0794916	8229.6095
3.0816820	8217.7789
3.0838723	8207.7815
3.0860627	8196.7078
3.0882530	8184.9294
3.0904433	8174.4619
3.0926337	8166.0826
3.0948240	8154.0890
3.0970144	8141.0195
3.0992047	8127.4601
3.1013951	8110.6832
3.1035854	8098.4608
3.1057757	8085.8229
3.1079661	8080.4710
3.1101564	8072.3104
3.1123468	8059.2549
3.1145371	8049.1412
3.1167274	8043.0205
3.1189178	8036.4640
3.1211081	8031.9662
3.1232985	8022.6364
3.1254888	8017.6863
3.1276791	8012.0149
3.1298695	8005.7893
3.1320598	7995.9047
3.1342502	7985.9062
3.1364405	7978.3200
3.1386308	7973.8750
3.1408212	7968.9469
3.1430115	7960.9808
3.1452019	7953.5452
3.1473922	7946.6663
3.1495825	7942.3125
3.1517729	7938.0051
3.1539632	7935.9054
3.1561536	7933.5464
3.1583439	7929.0739
3.1605343	7923.6211
3.1627246	7919.1627
3.1649149	7916.8929
3.1671053	7915.2359
3.1692956	7915.2886
3.1714860	7917.3015
3.1736763	7918.4162
3.1758666	7912.0666
3.1780570	7911.3095
3.1802473	7907.5937
3.1824377	7900.5403
3.1846280	7889.8490
3.1868183	7883.5593
3.1890087	7880.1033
3.1911990	7878.9472
3.1933894	7877.6927
3.1955797	7875.2111
3.1977700	7871.9008
3.1999604	7865.5452
3.2021507	7860.4966
3.2043411	7858.2971
3.2065314	7855.3756
3.2087218	7848.6010
3.2109121	7846.1389
3.2131024	7844.0056
3.2152928	7845.3194
3.2174831	7845.9368
3.2196735	7846.0936
3.2218638	7846.7321
3.2240541	7843.3333
3.2262445	7839.3427
3.2284348	7840.0484
3.2306252	7834.7608
3.2328155	7833.9822
3.2350058	7828.9770
3.2371962	7830.8692
3.2393865	7826.6418
3.2415769	7825.3723
3.2437672	7823.3804
3.2459575	7821.5159
3.2481479	7821.6716
3.2503382	7819.1214
3.2525286	7818.6175
3.2547189	7818.3771
3.2569092	7819.5965
3.2590996	7821.0659
3.2612899	7822.6491
3.2634803	7822.5951
3.2656706	7824.4254
3.2678610	7829.4798
3.2700513	7832.0288
3.2722416	7831.9429
3.2744320	7829.4774
3.2766223	7829.7732
3.2788127	7830.4517
3.2810030	7836.2200
3.2831933	7835.5818
3.2853837	7835.2860
3.2875740	7832.0732
3.2897644	7830.5482
3.2919547	7826.6224
3.2941450	7826.7657
3.2963354	7830.8453
3.2985257	7837.3890
3.3007161	7842.1856
3.3029064	7847.5177
3.3050967	7848.6790
3.3072871	7855.6053
3.3094774	7858.3243
3.3116678	7866.6063
3.3138581	7867.4717
3.3160484	7870.8240
3.3182388	7877.5231
3.3204291	7880.9755
3.3226195	7881.9926
3.3248098	7880.5579
3.3270002	7882.4861
3.3291905	7886.8803
3.3313808	7887.7638
3.3335712	7888.9856
3.3357615	7892.4143
3.3379519	7899.2038
3.3401422	7900.3296
3.3423325	7901.6936
3.3445229	7906.3512
3.3467132	7912.7352
3.3489036	7920.6473
3.3510939	7926.6352
3.3532842	7927.8866
3.3554746	7930.1485
3.3576649	7924.6240
3.3598553	7924.5107
3.3620456	7924.4876
3.3642359	7928.5424
3.3664263	7936.2734
3.3686166	7938.6296
3.3708070	7948.8221
3.3729973	7953.1015
3.3751877	7958.9215
3.3773780	7956.8470
3.3795683	7962.0614
3.3817587	7969.5570
3.3839490	7975.8115
3.3861394	7977.8958
3.3883297	7978.3138
3.3905200	7980.4022
3.3927104	7987.8003
3.3949007	7996.9409
3.3970911	8006.1540
3.3992814	8014.0621
3.4014717	8022.1186
3.4036621	8029.6079
3.4058524	8033.8401
3.4080428	8040.0846
3.4102331	8043.3597
3.4124234	8048.3371
3.4146138	8049.7018
3.4168041	8053.7066
3.4189945	8060.3849
3.4211848	8069.2596
3.4233751	8074.7208
3.4255655	8080.1948
3.4277558	8086.6909
3.4299462	8099.1849
3.4321365	8108.6627
3.4343269	8116.2628
3.4365172	8123.1557
3.4387075	8131.2035
3.4408979	8143.9857
3.4430882	8149.2877
3.4452786	8156.4315
3.4474689	8155.4072
3.4496592	8163.8966
3.4518496	8170.8582
3.4540399	8184.1959
3.4562303	8193.6916
3.4584206	8209.4885
3.4606109	8219.6333
3.4628013	8227.7191
3.4649916	8234.2845
3.4671820	8238.8062
3.4693723	8245.4090
3.4715626	8250.4261
3.4737530	8256.7748
3.4759433	8264.2206
3.4781337	8271.0510
3.4803240	8280.3901
3.4825143	8292.6161
3.4847047	8304.7351
3.4868950	8314.1766
3.4890854	8323.4334
3.4912757	8333.3171
3.4934661	8347.1317
3.4956564	8356.7730
3.4978467	8364.8534
3.5000371	8371.4184
3.5022274	8382.4699
3.5044178	8392.2265
3.5066081	8400.3222
3.5087984	8408.0804
3.5109888	8417.1866
3.5131791	8424.1287
3.5153695	8433.8928
3.5175598	8445.3336
3.5197501	8463.0783
3.5219405	8475.9730
3.5241308	8492.5351
3.5263212	8499.9450
3.5285115	8507.7616
3.5307018	8515.7574
3.5328922	8525.9734
3.5350825	8537.6069
3.5372729	8551.0304
3.5394632	8563.2247
3.5416536	8574.3744
3.5438439	8583.3111
3.5460342	8591.3791
3.5482246	8598.7058
3.5504149	8604.4469
3.5526053	8613.1463
3.5547956	8619.3279
3.5569859	8628.2419
3.5591763	8643.5673
3.5613666	8659.7266
3.5635570	8669.5768
3.5657473	8678.0824
3.5679376	8688.3734
3.5701280	8702.9202
3.5723183	8717.1049
3.5745087	8736.0905
3.5766990	8762.6265
3.5788893	8790.0119
3.5810797	8821.8414
3.5832700	8851.2645
3.5854604	8877.8905
3.5876507	8898.1957
3.5898410	8915.3741
3.5920314	8930.6289
3.5942217	8940.0696
3.5964121	8946.8292
3.5986024	8950.9034
3.6007928	8963.3029
3.6029831	8973.6129
3.6051734	8989.6269
3.6073638	9001.9765
3.6095541	9016.6735
3.6117445	9023.8464
3.6139348	9021.2463
3.6161251	9015.2968
3.6183155	9007.5023
3.6205058	9005.9461
3.6226962	9005.1056
3.6248865	9008.1282
3.6270768	9009.5964
3.6292672	9010.5087
3.6314575	9019.3563
3.6336479	9033.6049
3.6358382	9044.7949
3.6380285	9057.6142
3.6402189	9070.2959
3.6424092	9079.2898
3.6445996	9090.5218
3.6467899	9101.5684
3.6489802	9115.6104
3.6511706	9130.3578
3.6533609	9141.7272
3.6555513	9154.7797
3.6577416	9164.7739
3.6599320	9176.7982
3.6621223	9188.3335
3.6643126	9199.7298
3.6665030	9208.0588
3.6686933	9220.0447
3.6708837	9234.1285
3.6730740	9247.5490
3.6752643	9259.1971
3.6774547	9264.8564
3.6796450	9274.5349
3.6818354	9286.5807
3.6840257	9301.2055
3.6862160	9314.0402
3.6884064	9324.7044
3.6905967	9336.7031
3.6927871	9344.5392
3.6949774	9357.5295
3.6971677	9365.8223
3.6993581	9376.2747
3.7015484	9386.1795
3.7037388	9398.5814
3.7059291	9411.1392
3.7081195	9425.2598
3.7103098	9440.0678
3.7125001	9453.4875
3.7146905	9460.3945
3.7168808	9469.6186
3.7190712	9479.1475
3.7212615	9490.5914
3.7234518	9505.4103
3.7256422	9514.3976
3.7278325	9526.8326
3.7300229	9537.8461
3.7322132	9547.7963
3.7344035	9558.7996
3.7365939	9567.7488
3.7387842	9579.3774
3.7409746	9587.9992
3.7431649	9600.4204
3.7453552	9610.1683
3.7475456	9627.6455
3.7497359	9639.8608
3.7519263	9649.5438
3.7541166	9659.0499
3.7563069	9665.9711
3.7584973	9675.2044
3.7606876	9689.0319
3.7628780	9701.8914
3.7650683	9712.5378
3.7672587	9719.9068
3.7694490	9731.6121
3.7716393	9744.8566
3.7738297	9750.9597
3.7760200	9761.2970
3.7782104	9772.4115
3.7804007	9785.2967
3.7825910	9796.1194
3.7847814	9806.5888
3.7869717	9814.8593
3.7891621	9822.9285
3.7913524	9834.5222
3.7935427	9847.6079
3.7957331	9862.0061
3.7979234	9873.9425
3.8001138	9883.5200
3.8023041	9891.6804
3.8044944	9898.5906
3.8066848	9907.0843
3.8088751	9919.4850
3.8110655	9932.2291
3.8132558	9943.1448
3.8154461	9951.2525
3.8176365	9958.7551
3.8198268	9966.4666
3.8220172	9974.6097
3.8242075	9982.6268
3.8263979	9988.8152
3.8285882	9995.5612
3.8307785	10003.665
3.8329689	10013.660
3.8351592	10018.608
3.8373496	10026.400
3.8395399	10034.355
3.8417302	10044.725
3.8439206	10050.121
3.8461109	10063.939
3.8483013	10068.650
3.8504916	10074.620
3.8526819	10082.949
3.8548723	10093.171
3.8570626	10109.374
3.8592530	10119.961
3.8614433	10134.790
3.8636336	10150.622
3.8658240	10171.531
3.8680143	10197.543
3.8702047	10223.164
3.8723950	10258.588
3.8745854	10293.359
3.8767757	10326.649
3.8789660	10349.412
3.8811564	10365.526
3.8833467	10378.455
3.8855371	10387.726
3.8877274	10390.829
3.8899177	10393.584
3.8921081	10399.980
3.8942984	10404.635
3.8964888	10408.560
3.8986791	10413.335
3.9008694	10415.496
3.9030598	10405.896
3.9052501	10388.437
3.9074405	10364.439
3.9096308	10339.029
3.9118211	10319.308
3.9140115	10301.144
3.9162018	10290.162
3.9183922	10283.346
3.9205825	10280.996
3.9227728	10283.606
3.9249632	10286.605
3.9271535	10287.474
3.9293439	10285.374
3.9315342	10287.880
3.9337246	10293.442
3.9359149	10301.125
3.9381052	10305.757
3.9402956	10306.711
3.9424859	10308.269
3.9446763	10308.991
3.9468666	10306.251
3.9490569	10305.294
3.9512473	10311.344
3.9534376	10314.564
3.9556280	10317.432
3.9578183	10317.822
3.9600086	10319.618
3.9621990	10319.632
3.9643893	10318.235
3.9665797	10319.176
3.9687700	10322.102
3.9709603	10326.950
3.9731507	10332.028
3.9753410	10335.007
3.9775314	10339.158
3.9797217	10344.418
3.9819120	10343.058
3.9841024	10340.727
3.9862927	10340.992
3.9884831	10344.708
3.9906734	10347.262
3.9928638	10345.799
3.9950541	10346.424
3.9972444	10344.420
3.9994348	10343.982
4.0016251	10340.057
4.0038155	10338.800
4.0060058	10342.510
4.0081961	10345.704
4.0103865	10349.719
4.0125768	10350.025
4.0147672	10350.150
4.0169575	10346.658
4.0191478	10348.282
4.0213382	10348.225
4.0235285	10353.646
4.0257189	10358.186
4.0279092	10360.888
4.0300995	10364.449
4.0322899	10370.275
4.0344802	10377.565
4.0366706	10388.061
4.0388609	10391.867
4.0410513	10395.441
4.0432416	10400.939
4.0454319	10410.856
4.0476223	10425.564
4.0498126	10448.074
4.0520030	10468.200
4.0541933	10485.638
4.0563836	10502.602
4.0585740	10510.210
4.0607643	10510.478
4.0629547	10504.250
4.0651450	10498.546
4.0673353	10493.528
4.0695257	10488.380
4.0717160	10481.763
4.0739064	10473.603
4.0760967	10468.653
4.0782870	10462.420
4.0804774	10456.530
4.0826677	10445.838
4.0848581	10434.798
4.0870484	10418.345
4.0892387	10402.126
4.0914291	10384.640
4.0936194	10376.525
4.0958098	10365.342
4.0980001	10366.708
4.1001905	10362.765
4.1023808	10358.069
4.1045711	10345.302
4.1067615	10331.214
4.1089518	10323.586
4.1111422	10314.864
4.1133325	10308.076
4.1155228	10297.117
4.1177132	10290.708
4.1199035	10280.348
4.1220939	10272.451
4.1242842	10263.169
4.1264745	10258.534
4.1286649	10250.567
4.1308552	10239.153
4.1330456	10222.546
4.1352359	10208.378
4.1374262	10196.243
4.1396166	10191.607
4.1418069	10184.655
4.1439973	10174.486
4.1461876	10165.422
4.1483779	10159.474
4.1505683	10155.478
4.1527586	10153.240
4.1549490	10148.905
4.1571393	10147.596
4.1593297	10143.675
4.1615200	10140.541
4.1637103	10134.923
4.1659007	10125.364
4.1680910	10117.224
4.1702814	10106.236
4.1724717	10097.462
4.1746620	10088.705
4.1768524	10081.424
4.1790427	10077.771
4.1812331	10067.537
4.1834234	10055.554
4.1856137	10041.824
4.1878041	10027.647
4.1899944	10019.036
4.1921848	10009.479
4.1943751	10003.714
4.1965654	9998.9857
4.1987558	9993.0422
4.2009461	9987.8269
4.2031365	9982.3924
4.2053268	9974.9595
4.2075172	9965.9133
4.2097075	9957.5617
4.2118978	9949.9732
4.2140882	9941.9092
4.2162785	9935.1355
4.2184689	9926.5078
4.2206592	9919.6469
4.2228495	9912.9730
4.2250399	9903.3588
4.2272302	9895.5295
4.2294206	9887.8330
4.2316109	9883.5523
4.2338012	9881.2642
4.2359916	9877.9752
4.2381819	9875.7677
4.2403723	9869.4762
4.2425626	9859.6184
4.2447529	9850.5882
4.2469433	9843.7786
4.2491336	9839.1731
4.2513240	9832.0301
4.2535143	9821.6231
4.2557046	9814.6498
4.2578950	9801.2118
4.2600853	9788.2263
4.2622757	9776.1849
4.2644660	9764.1265
4.2666564	9753.5010
4.2688467	9744.0303
4.2710370	9734.1549
4.2732274	9722.2702
4.2754177	9710.9294
4.2776081	9694.3307
4.2797984	9683.8876
4.2819887	9672.5364
4.2841791	9663.5276
4.2863694	9656.5328
4.2885598	9647.7192
4.2907501	9636.1934
4.2929404	9625.7837
4.2951308	9610.9757
4.2973211	9601.6601
4.2995115	9588.6876
4.3017018	9578.3151
4.3038921	9566.2629
4.3060825	9557.2785
4.3082728	9549.4668
4.3104632	9540.8296
4.3126535	9531.2843
4.3148438	9520.4942
4.3170342	9511.5056
4.3192245	9502.3025
4.3214149	9495.4226
4.3236052	9489.0402
4.3257956	9481.7219
4.3279859	9467.5984
4.3301762	9453.9921
4.3323666	9440.0517
4.3345569	9430.0646
4.3367473	9420.4792
4.3389376	9409.4875
4.3411279	9402.1586
4.3433183	9394.7871
4.3455086	9389.0199
4.3476990	9376.2261
4.3498893	9361.7471
4.3520796	9351.0134
4.3542700	9343.7444
4.3564603	9340.0413
4.3586507	9339.5369
4.3608410	9346.9826
4.3630313	9364.2595
4.3652217	9394.8402
4.3674120	9440.6111
4.3696024	9496.0672
4.3717927	9555.2008
4.3739831	9605.9192
4.3761734	9638.9065
4.3783637	9652.1513
4.3805541	9653.2469
4.3827444	9643.7507
[truncated: 3,000 more rows]
