# Supplementary material for: Mechanochemically-induced glass formation from two-dimensional hybrid organic–inorganic perovskites
Source: Chem Sci. 2024 Apr 19;15(19):7198–205. doi: 10.1039/d4sc00905c (PMC11095504; doi:10.1039/d4sc00905c)
Supplement: SC-015-D4SC00905C-s002 [file SC-015-D4SC00905C-s002.zip › XRD_data_and_TOPAS_input_file/012318.xy]

0.0042531738	0.0000000
0.0064435146	0.0000000
0.0086338554	0.0000000
0.010824196	0.0000000
0.013014537	0.0000000
0.015204878	0.0000000
0.017395219	0.0000000
0.019585559	0.0000000
0.021775900	0.0000000
0.023966241	0.0000000
0.026156582	0.0000000
0.028346922	0.0000000
0.030537263	0.0000000
0.032727604	0.0000000
0.034917945	0.0000000
0.037108286	0.0000000
0.039298626	0.0000000
0.041488967	0.0000000
0.043679308	0.0000000
0.045869649	0.0000000
0.048059990	0.0000000
0.050250330	0.0000000
0.052440671	0.0000000
0.054631012	0.0000000
0.056821353	0.0000000
0.059011694	0.0000000
0.061202034	0.0000000
0.063392375	0.0000000
0.065582716	0.0000000
0.067773057	0.0000000
0.069963398	0.0000000
0.072153738	0.0000000
0.074344079	0.0000000
0.076534420	0.0000000
0.078724761	0.0000000
0.080915101	0.0000000
0.083105442	0.0000000
0.085295783	0.0000000
0.087486124	0.0000000
0.089676465	0.0000000
0.091866805	0.0000000
0.094057146	0.0000000
0.096247487	0.0000000
0.098437828	0.0000000
0.10062817	0.0000000
0.10281851	0.0000000
0.10500885	0.0000000
0.10719919	0.0000000
0.10938953	0.0000000
0.11157987	0.0000000
0.11377021	0.0000000
0.11596055	0.0000000
0.11815089	0.0000000
0.12034124	0.0000000
0.12253158	0.0000000
0.12472192	0.0000000
0.12691226	0.0000000
0.12910260	0.0000000
0.13129294	0.0000000
0.13348328	0.0000000
0.13567362	0.0000000
0.13786396	0.0000000
0.14005430	0.0000000
0.14224464	0.0000000
0.14443498	0.0000000
0.14662533	0.0000000
0.14881567	0.0000000
0.15100601	0.0000000
0.15319635	0.0000000
0.15538669	0.0000000
0.15757703	0.0000000
0.15976737	0.0000000
0.16195771	0.0000000
0.16414805	0.0000000
0.16633839	0.0000000
0.16852873	0.0000000
0.17071907	0.0000000
0.17290941	0.0000000
0.17509976	0.0000000
0.17729010	0.0000000
0.17948044	0.0000000
0.18167078	0.0000000
0.18386112	0.0000000
0.18605146	0.0000000
0.18824180	0.0000000
0.19043214	0.0000000
0.19262248	0.0000000
0.19481282	0.0000000
0.19700316	0.0000000
0.19919350	0.0000000
0.20138384	0.0000000
0.20357419	0.0000000
0.20576453	0.0000000
0.20795487	0.0000000
0.21014521	0.0000000
0.21233555	0.0000000
0.21452589	0.0000000
0.21671623	0.0000000
0.21890657	0.0000000
0.22109691	0.0000000
0.22328725	0.0000000
0.22547759	0.0000000
0.22766793	0.0000000
0.22985828	0.0000000
0.23204862	0.0000000
0.23423896	0.0000000
0.23642930	0.0000000
0.23861964	0.0000000
0.24080998	0.0000000
0.24300032	0.0000000
0.24519066	0.0000000
0.24738100	0.0000000
0.24957134	0.0000000
0.25176168	0.0000000
0.25395202	0.0000000
0.25614236	0.0000000
0.25833271	0.0000000
0.26052305	0.0000000
0.26271339	0.0000000
0.26490373	0.0000000
0.26709407	0.0000000
0.26928441	0.0000000
0.27147475	0.0000000
0.27366509	0.0000000
0.27585543	0.0000000
0.27804577	0.0000000
0.28023611	0.0000000
0.28242645	0.0000000
0.28461679	0.0000000
0.28680714	0.0000000
0.28899748	0.0000000
0.29118782	0.0000000
0.29337816	0.0000000
0.29556850	0.0000000
0.29775884	0.0000000
0.29994918	0.0000000
0.30213952	0.0000000
0.30432986	0.0000000
0.30652020	0.0000000
0.30871054	0.0000000
0.31090088	0.0000000
0.31309123	0.0000000
0.31528157	0.0000000
0.31747191	0.0000000
0.31966225	0.0000000
0.32185259	0.0000000
0.32404293	0.0000000
0.32623327	0.0000000
0.32842361	0.0000000
0.33061395	0.0000000
0.33280429	0.0000000
0.33499463	0.0000000
0.33718497	0.0000000
0.33937531	0.0000000
0.34156566	0.0000000
0.34375600	0.0000000
0.34594634	0.0000000
0.34813668	0.0000000
0.35032702	0.0000000
0.35251736	0.0000000
0.35470770	0.0000000
0.35689804	0.0000000
0.35908838	0.0000000
0.36127872	0.0000000
0.36346906	0.0000000
0.36565940	0.0000000
0.36784975	0.0000000
0.37004009	0.0000000
0.37223043	0.0000000
0.37442077	0.0000000
0.37661111	0.0000000
0.37880145	0.0000000
0.38099179	0.0000000
0.38318213	0.0000000
0.38537247	0.0000000
0.38756281	0.0000000
0.38975315	0.0000000
0.39194349	0.0000000
0.39413383	0.0000000
0.39632418	0.0000000
0.39851452	0.0000000
0.40070486	0.0000000
0.40289520	0.0000000
0.40508554	0.0000000
0.40727588	0.0000000
0.40946622	0.0000000
0.41165656	0.0000000
0.41384690	0.0000000
0.41603724	0.0000000
0.41822758	0.0000000
0.42041792	0.0000000
0.42260826	0.0000000
0.42479861	0.0000000
0.42698895	0.0000000
0.42917929	0.0000000
0.43136963	0.0000000
0.43355997	0.0000000
0.43575031	0.0000000
0.43794065	0.0000000
0.44013099	0.0000000
0.44232133	0.0000000
0.44451167	0.0000000
0.44670201	0.0000000
0.44889235	0.0000000
0.45108270	0.0000000
0.45327304	0.0000000
0.45546338	0.0000000
0.45765372	0.0000000
0.45984406	0.0000000
0.46203440	0.0000000
0.46422474	0.0000000
0.46641508	0.0000000
0.46860542	0.0000000
0.47079576	0.0000000
0.47298610	0.0000000
0.47517644	0.0000000
0.47736678	0.0000000
0.47955713	0.0000000
0.48174747	0.0000000
0.48393781	0.0000000
0.48612815	0.0000000
0.48831849	0.0000000
0.49050883	0.0000000
0.49269917	0.0000000
0.49488951	0.0000000
0.49707985	0.0000000
0.49927019	4815.4736
0.50146053	4947.6839
0.50365087	4933.2152
0.50584121	4965.6694
0.50803156	5001.2896
0.51022190	5040.5550
0.51241224	5074.5871
0.51460258	5104.0360
0.51679292	5130.2991
0.51898326	5171.2646
0.52117360	5188.2938
0.52336394	5211.9064
0.52555428	5223.3322
0.52774462	5249.7958
0.52993496	5277.8344
0.53212530	5313.3610
0.53431565	5342.0016
0.53650599	5357.2805
0.53869633	5379.4037
0.54088667	5415.5925
0.54307701	5454.3988
0.54526735	5487.1840
0.54745769	5512.6215
0.54964803	5544.8562
0.55183837	5565.7482
0.55402871	5578.2732
0.55621905	5596.6965
0.55840939	5617.7308
0.56059973	5629.6635
0.56279008	5630.4040
0.56498042	5636.4905
0.56717076	5654.3326
0.56936110	5676.2067
0.57155144	5713.5557
0.57374178	5760.8493
0.57593212	5789.7916
0.57812246	5818.5139
0.58031280	5839.4612
0.58250314	5871.7819
0.58469348	5911.8029
0.58688382	5959.2351
0.58907416	6011.9272
0.59126451	6066.6837
0.59345485	6142.1889
0.59564519	6214.5093
0.59783553	6285.0847
0.60002587	6363.4329
0.60221621	6431.6783
0.60440655	6506.9569
0.60659689	6567.7902
0.60878723	6625.8643
0.61097757	6675.3204
0.61316791	6714.0112
0.61535825	6764.9241
0.61754860	6796.8865
0.61973894	6826.9709
0.62192928	6837.6005
0.62411962	6844.4454
0.62630996	6847.1199
0.62850030	6840.3641
0.63069064	6837.0571
0.63288098	6851.6866
0.63507132	6873.9523
0.63726166	6901.6099
0.63945200	6919.2815
0.64164234	6949.0536
0.64383268	6989.8453
0.64602303	7042.3554
0.64821337	7103.6423
0.65040371	7153.1577
0.65259405	7205.5055
0.65478439	7258.5257
0.65697473	7311.4448
0.65916507	7363.7776
0.66135541	7415.9359
0.66354575	7475.0828
0.66573609	7528.3855
0.66792643	7591.5906
0.67011677	7655.9192
0.67230711	7721.6621
0.67449746	7787.3735
0.67668780	7840.8684
0.67887814	7892.3043
0.68106848	7955.8625
0.68325882	8016.9939
0.68544916	8074.7435
0.68763950	8137.6679
0.68982984	8208.5823
0.69202018	8294.0960
0.69421052	8373.2382
0.69640086	8447.7147
0.69859120	8504.1168
0.70078155	8565.3377
0.70297189	8631.0775
0.70516223	8698.3705
0.70735257	8776.4617
0.70954291	8848.3383
0.71173325	8920.8837
0.71392359	8981.0782
0.71611393	9034.6329
0.71830427	9100.6571
0.72049461	9169.1297
0.72268495	9241.6738
0.72487529	9311.1051
0.72706563	9382.0884
0.72925598	9439.7847
0.73144632	9487.6774
0.73363666	9536.1355
0.73582700	9576.7837
0.73801734	9614.1501
0.74020768	9651.6992
0.74239802	9692.4411
0.74458836	9727.6998
0.74677870	9768.0303
0.74896904	9807.1140
0.75115938	9855.7019
0.75334972	9892.0665
0.75554006	9921.3210
0.75773041	9933.8397
0.75992075	9946.5893
0.76211109	9954.8534
0.76430143	9961.0123
0.76649177	9960.3411
0.76868211	9955.6702
0.77087245	9957.8756
0.77306279	9963.8430
0.77525313	9962.4843
0.77744347	9948.7913
0.77963381	9929.6289
0.78182415	9915.1067
0.78401450	9899.8091
0.78620484	9876.5763
0.78839518	9842.9688
0.79058552	9814.8094
0.79277586	9791.7336
0.79496620	9769.4406
0.79715654	9744.8683
0.79934688	9719.6072
0.80153722	9684.8404
0.80372756	9647.2936
0.80591790	9621.0695
0.80810824	9578.6140
0.81029858	9532.7505
0.81248893	9491.5795
0.81467927	9459.8989
0.81686961	9425.7182
0.81905995	9390.0580
0.82125029	9344.7936
0.82344063	9307.6430
0.82563097	9266.1856
0.82782131	9225.8033
0.83001165	9180.7606
0.83220199	9144.9449
0.83439233	9108.5331
0.83658267	9075.5259
0.83877301	9033.6309
0.84096336	8991.2877
0.84315370	8955.8374
0.84534404	8919.6926
0.84753438	8882.3340
0.84972472	8848.1389
0.85191506	8821.7506
0.85410540	8788.0952
0.85629574	8761.9338
0.85848608	8731.7902
0.86067642	8708.1904
0.86286676	8682.8184
0.86505710	8654.7040
0.86724745	8634.7243
0.86943779	8608.0630
0.87162813	8588.6362
0.87381847	8554.4116
0.87600881	8530.6925
0.87819915	8513.0563
0.88038949	8495.6462
0.88257983	8476.3193
0.88477017	8464.5714
0.88696051	8461.7905
0.88915085	8455.1020
0.89134119	8445.3601
0.89353153	8417.7049
0.89572188	8404.1942
0.89791222	8386.1342
0.90010256	8381.1569
0.90229290	8377.4682
0.90448324	8372.7017
0.90667358	8362.9227
0.90886392	8354.3061
0.91105426	8350.1844
0.91324460	8345.2747
0.91543494	8348.1179
0.91762528	8353.4266
0.91981562	8358.2878
0.92200597	8346.3823
0.92419631	8338.8128
0.92638665	8337.7910
0.92857699	8346.3465
0.93076733	8343.9634
0.93295767	8338.3991
0.93514801	8333.6912
0.93733835	8328.2816
0.93952869	8331.1469
0.94171903	8327.4989
0.94390937	8337.4746
0.94609971	8347.4761
0.94829005	8357.3819
0.95048040	8370.9021
0.95267074	8375.9560
0.95486108	8394.2609
0.95705142	8403.6147
0.95924176	8414.8824
0.96143210	8413.7605
0.96362244	8415.0122
0.96581278	8422.1084
0.96800312	8436.0998
0.97019346	8449.5808
0.97238380	8468.1748
0.97457414	8476.5722
0.97676448	8480.2046
0.97895483	8489.4119
0.98114517	8499.2390
0.98333551	8517.7362
0.98552585	8534.2529
0.98771619	8560.8074
0.98990653	8576.5224
0.99209687	8589.1546
0.99428721	8601.7408
0.99647755	8606.0816
0.99866789	8615.3252
1.0008582	8621.1371
1.0030486	8637.8119
1.0052389	8650.7389
1.0074293	8673.6818
1.0096196	8692.8689
1.0118099	8721.4185
1.0140003	8739.6174
1.0161906	8758.9148
1.0183810	8775.5038
1.0205713	8796.0555
1.0227616	8817.9371
1.0249520	8835.5928
1.0271423	8863.3015
1.0293327	8877.5810
1.0315230	8888.0942
1.0337133	8897.0258
1.0359037	8916.3842
1.0380940	8942.3028
1.0402844	8967.1425
1.0424747	8986.6299
1.0446650	9013.9415
1.0468554	9033.7064
1.0490457	9058.6382
1.0512361	9076.0979
1.0534264	9096.5915
1.0556168	9114.7655
1.0578071	9132.2556
1.0599974	9153.2137
1.0621878	9176.4338
1.0643781	9204.8668
1.0665685	9226.6781
1.0687588	9252.2340
1.0709491	9273.6895
1.0731395	9302.4517
1.0753298	9324.6118
1.0775202	9343.4241
1.0797105	9360.3358
1.0819008	9387.9593
1.0840912	9407.1266
1.0862815	9427.1443
1.0884719	9452.9468
1.0906622	9469.6519
1.0928525	9496.4783
1.0950429	9525.0446
1.0972332	9559.4690
1.0994236	9591.4909
1.1016139	9616.7953
1.1038043	9635.3797
1.1059946	9659.0262
1.1081849	9691.1971
1.1103753	9718.6796
1.1125656	9744.0705
1.1147560	9769.8795
1.1169463	9793.6146
1.1191366	9823.6921
1.1213270	9851.5826
1.1235173	9874.7127
1.1257077	9897.6945
1.1278980	9923.8619
1.1300883	9943.3522
1.1322787	9962.4262
1.1344690	9987.9309
1.1366594	10022.361
1.1388497	10057.758
1.1410400	10083.608
1.1432304	10109.400
1.1454207	10134.671
1.1476111	10164.394
1.1498014	10190.533
1.1519917	10221.799
1.1541821	10244.685
1.1563724	10261.602
1.1585628	10279.256
1.1607531	10308.386
1.1629435	10343.736
1.1651338	10380.039
1.1673241	10411.706
1.1695145	10438.053
1.1717048	10461.236
1.1738952	10482.551
1.1760855	10502.644
1.1782758	10528.865
1.1804662	10556.809
1.1826565	10583.270
1.1848469	10617.128
1.1870372	10644.898
1.1892275	10684.648
1.1914179	10709.174
1.1936082	10745.835
1.1957986	10776.962
1.1979889	10810.037
1.2001792	10832.323
1.2023696	10856.233
1.2045599	10884.240
1.2067503	10917.969
1.2089406	10952.908
1.2111309	10992.112
1.2133213	11029.624
1.2155116	11064.394
1.2177020	11101.620
1.2198923	11131.850
1.2220827	11159.303
1.2242730	11184.102
1.2264633	11213.189
1.2286537	11248.382
1.2308440	11284.582
1.2330344	11305.931
1.2352247	11333.733
1.2374150	11358.412
1.2396054	11387.094
1.2417957	11417.047
1.2439861	11457.736
1.2461764	11485.796
1.2483667	11510.276
1.2505571	11535.854
1.2527474	11566.880
1.2549378	11608.977
1.2571281	11633.351
1.2593184	11662.084
1.2615088	11685.192
1.2636991	11721.873
1.2658895	11757.207
1.2680798	11792.128
1.2702702	11835.046
1.2724605	11865.034
1.2746508	11899.617
1.2768412	11920.266
1.2790315	11958.538
1.2812219	11995.233
1.2834122	12031.041
1.2856025	12061.109
1.2877929	12096.757
1.2899832	12139.445
1.2921736	12178.604
1.2943639	12223.034
1.2965542	12259.711
1.2987446	12292.009
1.3009349	12321.208
1.3031253	12356.024
1.3053156	12383.997
1.3075059	12413.086
1.3096963	12445.521
1.3118866	12484.971
1.3140770	12526.552
1.3162673	12571.006
1.3184576	12613.796
1.3206480	12662.159
1.3228383	12703.998
1.3250287	12756.874
1.3272190	12802.198
1.3294094	12843.921
1.3315997	12882.314
1.3337900	12913.412
1.3359804	12958.216
1.3381707	12999.826
1.3403611	13051.335
1.3425514	13095.299
1.3447417	13135.004
1.3469321	13176.697
1.3491224	13207.621
1.3513128	13247.862
1.3535031	13286.513
1.3556934	13331.642
1.3578838	13377.095
1.3600741	13419.520
1.3622645	13471.286
1.3644548	13517.787
1.3666451	13566.992
1.3688355	13615.588
1.3710258	13667.399
1.3732162	13717.216
1.3754065	13767.920
1.3775968	13821.966
1.3797872	13865.668
1.3819775	13911.417
1.3841679	13963.194
1.3863582	14015.849
1.3885486	14071.711
1.3907389	14115.079
1.3929292	14163.600
1.3951196	14214.182
1.3973099	14267.804
1.3995003	14320.228
1.4016906	14374.782
1.4038809	14424.527
1.4060713	14480.708
1.4082616	14532.681
1.4104520	14585.118
1.4126423	14645.787
1.4148326	14705.957
1.4170230	14769.276
1.4192133	14823.357
1.4214037	14878.499
1.4235940	14935.533
1.4257843	14993.454
1.4279747	15053.715
1.4301650	15109.838
1.4323554	15160.828
1.4345457	15212.202
1.4367361	15268.784
1.4389264	15330.847
1.4411167	15391.122
1.4433071	15453.647
1.4454974	15515.569
1.4476878	15575.437
1.4498781	15644.722
1.4520684	15700.546
1.4542588	15763.476
1.4564491	15822.098
1.4586395	15880.222
1.4608298	15942.465
1.4630201	16003.168
1.4652105	16071.700
1.4674008	16135.567
1.4695912	16203.269
1.4717815	16277.324
1.4739718	16346.408
1.4761622	16424.350
1.4783525	16489.197
1.4805429	16555.252
1.4827332	16626.783
1.4849235	16701.913
1.4871139	16770.793
1.4893042	16826.802
1.4914946	16888.915
1.4936849	16961.537
1.4958753	17037.453
1.4980656	17123.940
1.5002559	17192.748
1.5024463	17269.163
1.5046366	17345.694
1.5068270	17422.750
1.5090173	17494.803
1.5112076	17557.933
1.5133980	17632.440
1.5155883	17709.569
1.5177787	17796.920
1.5199690	17874.797
1.5221593	17947.802
1.5243497	18023.538
1.5265400	18089.986
1.5287304	18169.657
1.5309207	18253.003
1.5331110	18334.783
1.5353014	18425.310
1.5374917	18501.698
1.5396821	18579.004
1.5418724	18645.799
1.5440627	18720.455
1.5462531	18795.732
1.5484434	18873.045
1.5506338	18945.276
1.5528241	19024.683
1.5550145	19109.597
1.5572048	19198.544
1.5593951	19282.180
1.5615855	19364.436
1.5637758	19445.740
1.5659662	19528.701
1.5681565	19609.708
1.5703468	19688.094
1.5725372	19773.353
1.5747275	19872.331
1.5769179	19964.800
1.5791082	20057.785
1.5812985	20143.130
1.5834889	20216.054
1.5856792	20289.537
1.5878696	20356.990
1.5900599	20431.624
1.5922502	20511.938
1.5944406	20575.914
1.5966309	20649.641
1.5988213	20720.932
1.6010116	20810.319
1.6032020	20890.637
1.6053923	20981.922
1.6075826	21066.949
1.6097730	21141.147
1.6119633	21222.959
1.6141537	21295.864
1.6163440	21378.711
1.6185343	21450.709
1.6207247	21526.962
1.6229150	21607.599
1.6251054	21682.809
1.6272957	21769.732
1.6294860	21840.700
1.6316764	21919.930
1.6338667	21997.985
1.6360571	22077.801
1.6382474	22169.709
1.6404377	22234.866
1.6426281	22302.435
1.6448184	22372.410
1.6470088	22445.673
1.6491991	22529.992
1.6513894	22607.222
1.6535798	22691.723
1.6557701	22760.874
1.6579605	22834.212
1.6601508	22906.282
1.6623412	22980.471
1.6645315	23059.808
1.6667218	23122.152
1.6689122	23186.594
1.6711025	23244.910
1.6732929	23301.359
1.6754832	23360.166
1.6776735	23420.164
1.6798639	23487.351
1.6820542	23553.504
1.6842446	23619.848
1.6864349	23682.499
1.6886252	23750.528
1.6908156	23816.187
1.6930059	23871.326
1.6951963	23929.981
1.6973866	23993.805
1.6995769	24064.291
1.7017673	24125.455
1.7039576	24182.962
1.7061480	24228.746
1.7083383	24272.009
1.7105286	24325.351
1.7127190	24374.113
1.7149093	24423.537
1.7170997	24472.807
1.7192900	24522.779
1.7214804	24572.230
1.7236707	24617.400
1.7258610	24662.339
1.7280514	24708.195
1.7302417	24759.877
1.7324321	24804.306
1.7346224	24844.348
1.7368127	24876.643
1.7390031	24920.123
1.7411934	24967.238
1.7433838	25004.206
1.7455741	25032.223
1.7477644	25055.735
1.7499548	25077.363
1.7521451	25113.202
1.7543355	25135.481
1.7565258	25164.998
1.7587161	25193.181
1.7609065	25216.454
1.7630968	25244.592
1.7652872	25270.077
1.7674775	25298.567
1.7696679	25326.871
1.7718582	25354.812
1.7740485	25381.004
1.7762389	25391.933
1.7784292	25406.411
1.7806196	25417.748
1.7828099	25436.508
1.7850002	25455.088
1.7871906	25475.102
1.7893809	25495.347
1.7915713	25508.120
1.7937616	25522.709
1.7959519	25538.170
1.7981423	25546.824
1.8003326	25552.432
1.8025230	25549.976
1.8047133	25547.961
1.8069036	25547.865
1.8090940	25549.098
1.8112843	25557.910
1.8134747	25567.241
1.8156650	25568.195
1.8178553	25574.999
1.8200457	25578.727
1.8222360	25580.905
1.8244264	25574.900
1.8266167	25576.998
1.8288071	25573.130
1.8309974	25567.579
1.8331877	25565.192
1.8353781	25554.880
1.8375684	25555.730
1.8397588	25539.450
1.8419491	25535.601
1.8441394	25523.002
1.8463298	25509.195
1.8485201	25493.993
1.8507105	25479.699
1.8529008	25466.432
1.8550911	25449.576
1.8572815	25430.379
1.8594718	25422.332
1.8616622	25407.666
1.8638525	25406.705
1.8660428	25403.846
1.8682332	25388.139
1.8704235	25366.434
1.8726139	25337.503
1.8748042	25315.519
1.8769945	25286.090
1.8791849	25271.578
1.8813752	25244.983
1.8835656	25215.706
1.8857559	25196.055
1.8879463	25172.983
1.8901366	25160.767
1.8923269	25134.494
1.8945173	25112.649
1.8967076	25085.084
1.8988980	25045.592
1.9010883	25018.023
1.9032786	24977.762
1.9054690	24954.523
1.9076593	24925.288
1.9098497	24899.567
1.9120400	24876.097
1.9142303	24836.733
1.9164207	24797.684
1.9186110	24759.358
1.9208014	24726.567
1.9229917	24699.806
1.9251820	24673.143
1.9273724	24650.401
1.9295627	24614.587
1.9317531	24576.170
1.9339434	24539.710
1.9361338	24508.688
1.9383241	24484.415
1.9405144	24451.509
1.9427048	24419.295
1.9448951	24384.850
1.9470855	24346.019
1.9492758	24313.400
1.9514661	24278.426
1.9536565	24253.082
1.9558468	24217.016
1.9580372	24178.702
1.9602275	24138.340
1.9624178	24103.414
1.9646082	24069.503
1.9667985	24032.467
1.9689889	23999.008
1.9711792	23965.535
1.9733695	23925.466
1.9755599	23884.973
1.9777502	23838.653
1.9799406	23808.591
1.9821309	23771.402
1.9843212	23734.543
1.9865116	23690.192
1.9887019	23635.721
1.9908923	23600.828
1.9930826	23563.645
1.9952730	23527.642
1.9974633	23487.285
1.9996536	23443.747
2.0018440	23400.759
2.0040343	23363.273
2.0062247	23336.854
2.0084150	23304.652
2.0106053	23268.551
2.0127957	23225.992
2.0149860	23187.905
2.0171764	23150.252
2.0193667	23113.413
2.0215570	23070.870
2.0237474	23016.745
2.0259377	22978.253
2.0281281	22932.603
2.0303184	22896.712
2.0325087	22850.696
2.0346991	22803.567
2.0368894	22755.985
2.0390798	22717.834
2.0412701	22672.028
2.0434604	22634.808
2.0456508	22588.072
2.0478411	22543.356
2.0500315	22500.802
2.0522218	22458.153
2.0544122	22416.836
2.0566025	22372.983
2.0587928	22331.187
2.0609832	22283.749
2.0631735	22234.648
2.0653639	22196.801
2.0675542	22157.869
2.0697445	22121.791
2.0719349	22073.694
2.0741252	22027.694
2.0763156	21981.804
2.0785059	21934.438
2.0806962	21899.905
2.0828866	21853.436
2.0850769	21809.321
2.0872673	21756.590
2.0894576	21709.273
2.0916479	21669.685
2.0938383	21626.980
2.0960286	21590.283
2.0982190	21541.991
2.1004093	21503.575
2.1025997	21464.180
2.1047900	21428.307
2.1069803	21395.440
2.1091707	21350.373
2.1113610	21306.148
2.1135514	21253.184
2.1157417	21200.127
2.1179320	21153.784
2.1201224	21103.134
2.1223127	21057.481
2.1245031	21014.813
2.1266934	20977.476
2.1288837	20943.840
2.1310741	20901.294
2.1332644	20860.267
2.1354548	20813.992
2.1376451	20769.428
2.1398354	20725.724
2.1420258	20678.809
2.1442161	20638.293
2.1464065	20600.690
2.1485968	20565.056
2.1507871	20522.499
2.1529775	20476.590
2.1551678	20437.549
2.1573582	20391.800
2.1595485	20352.443
2.1617389	20309.667
2.1639292	20265.358
2.1661195	20228.699
2.1683099	20189.704
2.1705002	20150.872
2.1726906	20104.542
2.1748809	20061.922
2.1770712	20025.046
2.1792616	19982.185
2.1814519	19945.878
2.1836423	19904.618
2.1858326	19867.829
2.1880229	19827.708
2.1902133	19783.296
2.1924036	19741.531
2.1945940	19700.647
2.1967843	19662.194
2.1989746	19608.369
2.2011650	19567.236
2.2033553	19530.106
2.2055457	19494.137
2.2077360	19453.687
2.2099263	19405.014
2.2121167	19363.689
2.2143070	19321.811
2.2164974	19284.821
2.2186877	19244.331
2.2208781	19199.966
2.2230684	19158.452
2.2252587	19108.893
2.2274491	19063.098
2.2296394	19017.882
2.2318298	18976.563
2.2340201	18936.652
2.2362104	18898.819
2.2384008	18855.780
2.2405911	18814.762
2.2427815	18767.753
2.2449718	18722.216
2.2471621	18677.604
2.2493525	18642.353
2.2515428	18609.739
2.2537332	18567.202
2.2559235	18526.706
2.2581138	18481.091
2.2603042	18441.805
2.2624945	18395.861
2.2646849	18361.254
2.2668752	18322.626
2.2690656	18284.349
2.2712559	18239.833
2.2734462	18198.686
2.2756366	18158.484
2.2778269	18121.384
2.2800173	18084.568
2.2822076	18043.864
2.2843979	18005.667
2.2865883	17974.540
2.2887786	17936.699
2.2909690	17901.890
2.2931593	17861.521
2.2953496	17819.259
2.2975400	17773.953
2.2997303	17724.252
2.3019207	17681.045
2.3041110	17643.708
2.3063013	17614.316
2.3084917	17583.252
2.3106820	17547.869
2.3128724	17504.950
2.3150627	17460.600
2.3172530	17418.849
2.3194434	17373.792
2.3216337	17330.691
2.3238241	17287.324
2.3260144	17242.528
2.3282048	17196.446
2.3303951	17150.817
2.3325854	17112.344
2.3347758	17085.688
2.3369661	17048.288
2.3391565	17016.893
2.3413468	16981.945
2.3435371	16938.615
2.3457275	16891.928
2.3479178	16846.394
2.3501082	16806.914
2.3522985	16766.520
2.3544888	16733.738
2.3566792	16698.080
2.3588695	16657.836
2.3610599	16616.735
2.3632502	16574.694
2.3654405	16535.773
2.3676309	16496.779
2.3698212	16456.157
2.3720116	16423.899
2.3742019	16379.965
2.3763922	16343.530
2.3785826	16301.440
2.3807729	16263.923
2.3829633	16225.089
2.3851536	16188.708
2.3873440	16152.477
2.3895343	16115.745
2.3917246	16081.817
2.3939150	16043.744
2.3961053	16011.676
2.3982957	15979.065
2.4004860	15946.953
2.4026763	15914.072
2.4048667	15880.659
2.4070570	15843.191
2.4092474	15808.111
2.4114377	15768.422
2.4136280	15728.493
2.4158184	15691.999
2.4180087	15661.119
2.4201991	15634.253
2.4223894	15597.848
2.4245797	15561.731
2.4267701	15526.055
2.4289604	15489.587
2.4311508	15457.053
2.4333411	15414.776
2.4355315	15375.824
2.4377218	15335.249
2.4399121	15295.638
2.4421025	15257.777
2.4442928	15219.365
2.4464832	15180.177
2.4486735	15147.055
2.4508638	15111.219
2.4530542	15085.097
2.4552445	15049.911
2.4574349	15012.784
2.4596252	14975.839
2.4618155	14942.420
2.4640059	14908.680
2.4661962	14872.075
2.4683866	14835.936
2.4705769	14804.585
2.4727672	14766.236
2.4749576	14731.600
2.4771479	14693.300
2.4793383	14658.535
2.4815286	14622.495
2.4837189	14589.785
2.4859093	14558.709
2.4880996	14520.304
2.4902900	14484.942
2.4924803	14444.418
2.4946707	14409.067
2.4968610	14367.740
2.4990513	14326.928
2.5012417	14289.533
2.5034320	14255.349
2.5056224	14227.768
2.5078127	14199.236
2.5100030	14167.965
2.5121934	14136.479
2.5143837	14103.513
2.5165741	14074.851
2.5187644	14046.143
2.5209547	14013.507
2.5231451	13981.916
2.5253354	13948.997
2.5275258	13921.917
2.5297161	13886.865
2.5319064	13856.249
2.5340968	13822.473
2.5362871	13790.782
2.5384775	13752.419
2.5406678	13718.439
2.5428582	13681.471
2.5450485	13644.105
2.5472388	13606.867
2.5494292	13574.917
2.5516195	13549.116
2.5538099	13520.164
2.5560002	13485.137
2.5581905	13444.373
2.5603809	13406.152
2.5625712	13371.558
2.5647616	13343.185
2.5669519	13314.059
2.5691422	13286.287
2.5713326	13256.785
2.5735229	13231.492
2.5757133	13200.422
2.5779036	13164.307
2.5800939	13129.814
2.5822843	13100.559
2.5844746	13066.749
2.5866650	13037.206
2.5888553	13001.208
2.5910456	12972.328
2.5932360	12938.274
2.5954263	12903.931
2.5976167	12872.699
2.5998070	12847.534
2.6019974	12818.887
2.6041877	12788.657
2.6063780	12755.900
2.6085684	12726.375
2.6107587	12691.050
2.6129491	12656.466
2.6151394	12629.733
2.6173297	12606.218
2.6195201	12581.278
2.6217104	12551.977
2.6239008	12522.649
2.6260911	12497.071
2.6282814	12470.766
2.6304718	12443.674
2.6326621	12415.685
2.6348525	12388.151
2.6370428	12358.489
2.6392331	12330.821
2.6414235	12301.032
2.6436138	12266.154
2.6458042	12223.892
2.6479945	12185.114
2.6501848	12148.321
2.6523752	12117.256
2.6545655	12087.066
2.6567559	12056.911
2.6589462	12023.894
2.6611366	11989.973
2.6633269	11962.131
2.6655172	11931.036
2.6677076	11897.673
2.6698979	11864.877
2.6720883	11837.900
2.6742786	11808.900
2.6764689	11782.857
2.6786593	11755.029
2.6808496	11731.995
2.6830400	11713.199
2.6852303	11684.281
2.6874206	11653.802
2.6896110	11623.452
2.6918013	11594.896
2.6939917	11563.923
2.6961820	11535.054
2.6983723	11508.893
2.7005627	11481.372
2.7027530	11456.483
2.7049434	11428.332
2.7071337	11399.484
2.7093241	11369.887
2.7115144	11344.043
2.7137047	11316.444
2.7158951	11297.690
2.7180854	11278.057
2.7202758	11259.018
2.7224661	11236.825
2.7246564	11217.974
2.7268468	11207.921
2.7290371	11214.626
2.7312275	11224.791
2.7334178	11243.097
2.7356081	11266.213
2.7377985	11289.815
2.7399888	11303.149
2.7421792	11301.272
2.7443695	11290.151
2.7465598	11268.562
2.7487502	11248.321
2.7509405	11224.317
2.7531309	11195.239
2.7553212	11170.174
2.7575115	11133.635
2.7597019	11097.739
2.7618922	11052.903
2.7640826	11001.769
2.7662729	10945.352
2.7684633	10876.540
2.7706536	10800.450
2.7728439	10729.272
2.7750343	10665.652
2.7772246	10616.083
2.7794150	10572.917
2.7816053	10538.600
2.7837956	10503.182
2.7859860	10475.859
2.7881763	10452.606
2.7903667	10426.894
2.7925570	10392.286
2.7947473	10358.754
2.7969377	10331.741
2.7991280	10309.712
2.8013184	10286.566
2.8035087	10262.819
2.8056990	10237.641
2.8078894	10212.733
2.8100797	10188.155
2.8122701	10167.204
2.8144604	10143.662
2.8166507	10122.672
2.8188411	10097.671
2.8210314	10080.348
2.8232218	10057.403
2.8254121	10033.978
2.8276025	10007.170
2.8297928	9984.9015
2.8319831	9963.8844
2.8341735	9940.6453
2.8363638	9919.1342
2.8385542	9896.5968
2.8407445	9876.2489
2.8429348	9854.6519
2.8451252	9839.8514
2.8473155	9816.7290
2.8495059	9794.4030
2.8516962	9766.4478
2.8538865	9745.0532
2.8560769	9720.4113
2.8582672	9700.8420
2.8604576	9678.7093
2.8626479	9657.8312
2.8648382	9637.9289
2.8670286	9618.6163
2.8692189	9603.7670
2.8714093	9580.4697
2.8735996	9564.0619
2.8757900	9543.8602
2.8779803	9523.2707
2.8801706	9501.1043
2.8823610	9480.6276
2.8845513	9461.7151
2.8867417	9447.3636
2.8889320	9429.3761
2.8911223	9411.9470
2.8933127	9390.2454
2.8955030	9372.1234
2.8976934	9349.0561
2.8998837	9328.5041
2.9020740	9309.0038
2.9042644	9292.5622
2.9064547	9272.8706
2.9086451	9259.3475
2.9108354	9246.1347
2.9130257	9228.9963
2.9152161	9215.4076
2.9174064	9195.5319
2.9195968	9181.8116
2.9217871	9165.9524
2.9239774	9149.0335
2.9261678	9132.8565
2.9283581	9114.0283
2.9305485	9094.5079
2.9327388	9078.6050
2.9349292	9058.3166
2.9371195	9041.0000
2.9393098	9025.7104
2.9415002	9010.1935
2.9436905	8992.9490
2.9458809	8967.1550
2.9480712	8949.9687
2.9502615	8936.5264
2.9524519	8922.8379
2.9546422	8911.9812
2.9568326	8900.4041
2.9590229	8890.1212
2.9612132	8874.0873
2.9634036	8860.0938
2.9655939	8844.6154
2.9677843	8828.3677
2.9699746	8813.5948
2.9721649	8802.0925
2.9743553	8789.2439
2.9765456	8773.4702
2.9787360	8754.5246
2.9809263	8743.1231
2.9831166	8734.1849
2.9853070	8720.0056
2.9874973	8707.1989
2.9896877	8689.0050
2.9918780	8675.5849
2.9940684	8659.2935
2.9962587	8647.5729
2.9984490	8633.3982
3.0006394	8621.6631
3.0028297	8613.5743
3.0050201	8603.5958
3.0072104	8599.0676
3.0094007	8597.1677
3.0115911	8603.4586
3.0137814	8617.0549
3.0159718	8623.1006
3.0181621	8620.6638
3.0203524	8606.2836
3.0225428	8594.2296
3.0247331	8575.0204
3.0269235	8550.7390
3.0291138	8532.8792
3.0313041	8514.2610
3.0334945	8501.6494
3.0356848	8490.4671
3.0378752	8486.2460
3.0400655	8484.3066
3.0422559	8478.6418
3.0444462	8468.9065
3.0466365	8452.8432
3.0488269	8433.3751
3.0510172	8412.8511
3.0532076	8392.9543
3.0553979	8380.6630
3.0575882	8373.9837
3.0597786	8371.8350
3.0619689	8368.4410
3.0641593	8363.3750
3.0663496	8360.2034
3.0685399	8357.9165
3.0707303	8355.5692
3.0729206	8346.2506
3.0751110	8333.7239
3.0773013	8313.0251
3.0794916	8297.1677
3.0816820	8287.4329
3.0838723	8282.3993
3.0860627	8274.5907
3.0882530	8265.0333
3.0904433	8257.0047
3.0926337	8245.8112
3.0948240	8232.3622
3.0970144	8220.6726
3.0992047	8210.5407
3.1013951	8191.9365
3.1035854	8175.4966
3.1057757	8158.2385
3.1079661	8149.3270
3.1101564	8142.5627
3.1123468	8130.6172
3.1145371	8119.6232
3.1167274	8111.8989
3.1189178	8105.4298
3.1211081	8101.2970
3.1232985	8094.7660
3.1254888	8088.2179
3.1276791	8081.7700
3.1298695	8074.6500
3.1320598	8068.1386
3.1342502	8063.7350
3.1364405	8056.3781
3.1386308	8051.8203
3.1408212	8043.0399
3.1430115	8040.2983
3.1452019	8035.7421
3.1473922	8034.0829
3.1495825	8027.8645
3.1517729	8023.2166
3.1539632	8016.6118
3.1561536	8012.9556
3.1583439	8005.9112
3.1605343	8001.8183
3.1627246	7998.2972
3.1649149	7997.3932
3.1671053	7995.1369
3.1692956	7996.8060
3.1714860	7999.2845
3.1736763	8003.7400
3.1758666	7993.8399
3.1780570	7990.0568
3.1802473	7986.7979
3.1824377	7980.5728
3.1846280	7973.2866
3.1868183	7967.2495
3.1890087	7967.6204
3.1911990	7965.5892
3.1933894	7968.1004
3.1955797	7965.2931
3.1977700	7960.1861
3.1999604	7952.1994
3.2021507	7943.5642
3.2043411	7939.8509
3.2065314	7937.5938
3.2087218	7934.1788
3.2109121	7932.5537
3.2131024	7930.3565
3.2152928	7928.6449
3.2174831	7925.5051
3.2196735	7922.9742
3.2218638	7920.1941
3.2240541	7913.1250
3.2262445	7911.4512
3.2284348	7913.3336
3.2306252	7914.3076
3.2328155	7916.2804
3.2350058	7907.5470
3.2371962	7906.2120
3.2393865	7901.4878
3.2415769	7901.0459
3.2437672	7900.5062
3.2459575	7895.7655
3.2481479	7897.3256
3.2503382	7896.8764
3.2525286	7896.3527
3.2547189	7897.1116
3.2569092	7896.8825
3.2590996	7900.5342
3.2612899	7901.2840
3.2634803	7901.2233
3.2656706	7905.0318
3.2678610	7909.3147
3.2700513	7913.2257
3.2722416	7912.9436
3.2744320	7911.5254
3.2766223	7911.1484
3.2788127	7910.8233
3.2810030	7915.0285
3.2831933	7911.7099
3.2853837	7910.6330
3.2875740	7908.1591
3.2897644	7906.3544
3.2919547	7906.4747
3.2941450	7906.6387
3.2963354	7912.5870
3.2985257	7918.2476
3.3007161	7923.4463
3.3029064	7924.3610
3.3050967	7921.8054
3.3072871	7924.2183
3.3094774	7922.4301
3.3116678	7930.1956
3.3138581	7933.4845
3.3160484	7941.1200
3.3182388	7951.0028
3.3204291	7954.8058
3.3226195	7957.3310
3.3248098	7961.1266
3.3270002	7968.4729
3.3291905	7974.1721
3.3313808	7971.3138
3.3335712	7969.4556
3.3357615	7972.0955
3.3379519	7975.5205
3.3401422	7976.4885
3.3423325	7975.8134
3.3445229	7983.7572
3.3467132	7986.5557
3.3489036	7990.2703
3.3510939	7991.2332
3.3532842	7991.1740
3.3554746	7993.6291
3.3576649	7990.9085
3.3598553	7996.1507
3.3620456	8000.9076
3.3642359	8009.9747
3.3664263	8019.3331
3.3686166	8020.9102
3.3708070	8029.2740
3.3729973	8029.9159
3.3751877	8034.3462
3.3773780	8031.4020
3.3795683	8039.2055
3.3817587	8047.2456
3.3839490	8053.2028
3.3861394	8054.5636
3.3883297	8054.4772
3.3905200	8056.0667
3.3927104	8061.3124
3.3949007	8073.3604
3.3970911	8083.2436
3.3992814	8091.5873
3.4014717	8099.3305
3.4036621	8104.8944
3.4058524	8106.2357
3.4080428	8113.2420
3.4102331	8116.4122
3.4124234	8122.8839
3.4146138	8125.5447
3.4168041	8135.0415
3.4189945	8144.3690
3.4211848	8154.3390
3.4233751	8162.5264
3.4255655	8167.6605
3.4277558	8174.9705
3.4299462	8182.2650
3.4321365	8187.8963
3.4343269	8191.4736
3.4365172	8197.4329
3.4387075	8205.8214
3.4408979	8218.2837
3.4430882	8225.9256
3.4452786	8232.6247
3.4474689	8238.3545
3.4496592	8250.1473
3.4518496	8260.8599
3.4540399	8272.8527
3.4562303	8281.4847
3.4584206	8292.7381
3.4606109	8298.3306
3.4628013	8303.1240
3.4649916	8306.1645
3.4671820	8309.3886
3.4693723	8318.4976
3.4715626	8326.8689
3.4737530	8337.3062
3.4759433	8345.7864
3.4781337	8354.2062
3.4803240	8365.9952
3.4825143	8380.6707
3.4847047	8391.9018
3.4868950	8396.4087
3.4890854	8403.2139
3.4912757	8412.9782
3.4934661	8427.6685
3.4956564	8437.4612
3.4978467	8441.7739
3.5000371	8445.7693
3.5022274	8456.4252
3.5044178	8470.4732
3.5066081	8484.3235
3.5087984	8493.9208
3.5109888	8502.1759
3.5131791	8508.1903
3.5153695	8517.2137
3.5175598	8524.9038
3.5197501	8539.1472
3.5219405	8550.8483
3.5241308	8564.2973
3.5263212	8573.3773
3.5285115	8582.9177
3.5307018	8592.7349
3.5328922	8604.8730
3.5350825	8619.6293
3.5372729	8632.9771
3.5394632	8643.9630
3.5416536	8652.9797
3.5438439	8664.2143
3.5460342	8672.1890
3.5482246	8681.0210
3.5504149	8689.3178
3.5526053	8698.2046
3.5547956	8705.7610
3.5569859	8713.9676
3.5591763	8729.1024
3.5613666	8739.8756
3.5635570	8748.6974
3.5657473	8757.2543
3.5679376	8773.1509
3.5701280	8789.9020
3.5723183	8805.3551
3.5745087	8821.5777
3.5766990	8846.0057
3.5788893	8870.9965
3.5810797	8906.3429
3.5832700	8938.0619
3.5854604	8967.5089
3.5876507	8989.1907
3.5898410	9007.2872
3.5920314	9022.6179
3.5942217	9033.9296
3.5964121	9044.9631
3.5986024	9051.5881
3.6007928	9061.2308
3.6029831	9067.9529
3.6051734	9078.8553
3.6073638	9088.6008
3.6095541	9097.3889
3.6117445	9103.3313
3.6139348	9102.6304
3.6161251	9102.4591
3.6183155	9096.4429
3.6205058	9091.9732
3.6226962	9089.1490
3.6248865	9089.8807
3.6270768	9098.8498
3.6292672	9108.7311
3.6314575	9119.9093
3.6336479	9132.2341
3.6358382	9142.5959
3.6380285	9156.8309
3.6402189	9168.5935
3.6424092	9175.7321
3.6445996	9181.6050
3.6467899	9187.1170
3.6489802	9196.8096
3.6511706	9207.2558
3.6533609	9217.6997
3.6555513	9228.7748
3.6577416	9244.7073
3.6599320	9260.5328
3.6621223	9273.1106
3.6643126	9283.8683
3.6665030	9290.8811
3.6686933	9301.2101
3.6708837	9311.7214
3.6730740	9323.6817
3.6752643	9333.5297
3.6774547	9344.9447
3.6796450	9356.9892
3.6818354	9372.2034
3.6840257	9383.1913
3.6862160	9396.4751
3.6884064	9406.7525
3.6905967	9419.1967
3.6927871	9431.3535
3.6949774	9445.8777
3.6971677	9454.1450
3.6993581	9462.4521
3.7015484	9472.6467
3.7037388	9485.3354
3.7059291	9501.1789
3.7081195	9515.3430
3.7103098	9530.5457
3.7125001	9542.7747
3.7146905	9553.6656
3.7168808	9565.4802
3.7190712	9576.5327
3.7212615	9584.4982
3.7234518	9591.7946
3.7256422	9601.4262
3.7278325	9612.4551
3.7300229	9628.4838
3.7322132	9640.2533
3.7344035	9652.7867
3.7365939	9663.5823
3.7387842	9672.2480
3.7409746	9679.9705
3.7431649	9689.5550
3.7453552	9702.1198
3.7475456	9715.3417
3.7497359	9729.4718
3.7519263	9742.0082
3.7541166	9753.0361
3.7563069	9761.2893
3.7584973	9769.5674
3.7606876	9779.7636
3.7628780	9788.7220
3.7650683	9799.5869
3.7672587	9808.3905
3.7694490	9824.5387
3.7716393	9840.5077
3.7738297	9852.6516
3.7760200	9864.1299
3.7782104	9875.0991
3.7804007	9884.6936
3.7825910	9894.4912
3.7847814	9902.2053
3.7869717	9909.8124
3.7891621	9917.3019
3.7913524	9926.7809
3.7935427	9934.8604
3.7957331	9943.8391
3.7979234	9956.2416
3.8001138	9969.6449
3.8023041	9982.1451
3.8044944	9992.3377
3.8066848	9999.7077
3.8088751	10007.378
3.8110655	10014.579
3.8132558	10022.870
3.8154461	10030.345
3.8176365	10039.351
3.8198268	10047.739
3.8220172	10060.229
3.8242075	10071.987
3.8263979	10081.584
3.8285882	10093.757
3.8307785	10102.754
3.8329689	10112.264
3.8351592	10116.465
3.8373496	10120.920
3.8395399	10129.061
3.8417302	10139.638
3.8439206	10145.860
3.8461109	10155.807
3.8483013	10159.610
3.8504916	10163.605
3.8526819	10174.745
3.8548723	10183.864
3.8570626	10198.631
3.8592530	10208.251
3.8614433	10222.529
3.8636336	10242.772
3.8658240	10268.900
3.8680143	10301.965
3.8702047	10329.041
3.8723950	10360.736
3.8745854	10391.822
3.8767757	10420.384
3.8789660	10440.587
3.8811564	10457.031
3.8833467	10466.396
3.8855371	10475.263
3.8877274	10481.077
3.8899177	10484.508
3.8921081	10491.571
3.8942984	10497.613
3.8964888	10502.831
3.8986791	10507.068
3.9008694	10509.456
3.9030598	10502.300
3.9052501	10485.423
3.9074405	10462.547
3.9096308	10441.212
3.9118211	10425.216
3.9140115	10406.515
3.9162018	10393.137
3.9183922	10382.292
3.9205825	10378.794
3.9227728	10379.884
3.9249632	10381.650
3.9271535	10383.144
3.9293439	10381.232
3.9315342	10380.948
3.9337246	10381.703
3.9359149	10391.217
3.9381052	10396.085
3.9402956	10398.215
3.9424859	10398.859
3.9446763	10395.537
3.9468666	10393.392
3.9490569	10392.928
3.9512473	10399.857
3.9534376	10406.429
3.9556280	10410.772
3.9578183	10412.911
3.9600086	10412.427
3.9621990	10413.512
3.9643893	10411.899
3.9665797	10416.654
3.9687700	10423.145
3.9709603	10430.446
3.9731507	10434.243
3.9753410	10433.637
3.9775314	10432.962
3.9797217	10435.116
3.9819120	10433.222
3.9841024	10424.502
3.9862927	10426.830
3.9884831	10431.501
3.9906734	10434.008
3.9928638	10434.532
3.9950541	10436.837
3.9972444	10441.214
3.9994348	10446.455
4.0016251	10446.327
4.0038155	10445.191
4.0060058	10447.096
4.0081961	10448.087
4.0103865	10450.495
4.0125768	10448.878
4.0147672	10446.767
4.0169575	10446.265
4.0191478	10447.027
4.0213382	10447.170
4.0235285	10449.969
4.0257189	10457.042
4.0279092	10461.864
4.0300995	10469.435
4.0322899	10475.267
4.0344802	10484.013
4.0366706	10492.903
4.0388609	10498.097
4.0410513	10502.880
4.0432416	10508.098
4.0454319	10515.788
4.0476223	10528.489
4.0498126	10545.532
4.0520030	10567.481
4.0541933	10587.882
4.0563836	10607.913
4.0585740	10619.461
4.0607643	10624.553
4.0629547	10619.750
4.0651450	10613.131
4.0673353	10600.808
4.0695257	10589.112
4.0717160	10578.890
4.0739064	10571.587
4.0760967	10571.263
4.0782870	10568.730
4.0804774	10565.056
4.0826677	10557.326
4.0848581	10549.108
4.0870484	10534.971
4.0892387	10513.645
4.0914291	10491.323
4.0936194	10474.775
4.0958098	10459.428
4.0980001	10455.067
4.1001905	10449.982
4.1023808	10444.931
4.1045711	10437.677
4.1067615	10429.651
4.1089518	10425.991
4.1111422	10421.010
4.1133325	10412.847
4.1155228	10401.400
4.1177132	10389.474
4.1199035	10378.518
4.1220939	10368.618
4.1242842	10360.421
4.1264745	10353.051
4.1286649	10342.895
4.1308552	10329.513
4.1330456	10316.277
4.1352359	10305.784
4.1374262	10296.178
4.1396166	10290.597
4.1418069	10286.041
4.1439973	10278.435
4.1461876	10271.449
4.1483779	10267.264
4.1505683	10264.188
4.1527586	10264.444
4.1549490	10258.657
4.1571393	10254.363
4.1593297	10244.797
4.1615200	10237.596
4.1637103	10229.863
4.1659007	10223.078
4.1680910	10216.157
4.1702814	10209.538
4.1724717	10198.741
4.1746620	10188.755
4.1768524	10179.095
4.1790427	10172.319
4.1812331	10163.625
4.1834234	10152.244
4.1856137	10141.800
4.1878041	10129.884
4.1899944	10122.080
4.1921848	10115.841
4.1943751	10104.726
4.1965654	10098.930
4.1987558	10091.053
4.2009461	10084.123
4.2031365	10073.791
4.2053268	10062.341
4.2075172	10052.255
4.2097075	10046.526
4.2118978	10041.471
4.2140882	10037.448
4.2162785	10031.242
4.2184689	10024.084
4.2206592	10016.415
4.2228495	10007.951
4.2250399	10000.829
4.2272302	9993.1420
4.2294206	9985.0851
4.2316109	9976.3668
4.2338012	9973.6098
4.2359916	9969.3115
4.2381819	9965.1862
4.2403723	9958.1800
4.2425626	9949.7609
4.2447529	9942.7886
4.2469433	9937.5097
4.2491336	9930.3087
4.2513240	9920.9642
4.2535143	9909.1997
4.2557046	9902.6170
4.2578950	9893.2163
4.2600853	9883.6230
4.2622757	9870.3611
4.2644660	9856.3326
4.2666564	9846.0304
4.2688467	9837.5037
4.2710370	9827.9080
4.2732274	9815.2602
4.2754177	9806.3698
4.2776081	9791.1950
4.2797984	9780.2149
4.2819887	9769.2974
4.2841791	9757.6594
4.2863694	9748.5476
4.2885598	9737.5794
4.2907501	9725.7820
4.2929404	9716.0920
4.2951308	9705.2964
4.2973211	9695.0250
4.2995115	9684.9158
4.3017018	9673.8696
4.3038921	9662.0239
4.3060825	9651.1026
4.3082728	9639.5083
4.3104632	9630.9033
4.3126535	9622.4266
4.3148438	9615.0945
4.3170342	9604.7770
4.3192245	9593.2412
4.3214149	9583.8183
4.3236052	9574.6650
4.3257956	9566.0574
4.3279859	9551.2004
4.3301762	9539.5123
4.3323666	9527.8131
4.3345569	9517.7331
4.3367473	9508.6370
4.3389376	9496.4818
4.3411279	9492.0942
4.3433183	9484.6600
4.3455086	9476.8889
4.3476990	9467.6605
4.3498893	9456.4505
4.3520796	9448.0648
4.3542700	9442.8855
4.3564603	9441.7600
4.3586507	9439.3764
4.3608410	9444.1348
4.3630313	9456.3568
4.3652217	9487.4071
4.3674120	9533.0917
4.3696024	9593.0938
4.3717927	9654.7773
4.3739831	9712.4313
4.3761734	9751.5232
4.3783637	9770.1276
4.3805541	9770.8235
4.3827444	9761.2843
[truncated: 3,000 more rows]
