# Supplementary material for: Mechanochemically-induced glass formation from two-dimensional hybrid organic–inorganic perovskites
Source: Chem Sci. 2024 Apr 19;15(19):7198–205. doi: 10.1039/d4sc00905c (PMC11095504; doi:10.1039/d4sc00905c)
Supplement: SC-015-D4SC00905C-s002 [file SC-015-D4SC00905C-s002.zip › XRD_data_and_TOPAS_input_file/012319.xy]

0.0042531738	0.0000000
0.0064435146	0.0000000
0.0086338554	0.0000000
0.010824196	0.0000000
0.013014537	0.0000000
0.015204878	0.0000000
0.017395219	0.0000000
0.019585559	0.0000000
0.021775900	0.0000000
0.023966241	0.0000000
0.026156582	0.0000000
0.028346922	0.0000000
0.030537263	0.0000000
0.032727604	0.0000000
0.034917945	0.0000000
0.037108286	0.0000000
0.039298626	0.0000000
0.041488967	0.0000000
0.043679308	0.0000000
0.045869649	0.0000000
0.048059990	0.0000000
0.050250330	0.0000000
0.052440671	0.0000000
0.054631012	0.0000000
0.056821353	0.0000000
0.059011694	0.0000000
0.061202034	0.0000000
0.063392375	0.0000000
0.065582716	0.0000000
0.067773057	0.0000000
0.069963398	0.0000000
0.072153738	0.0000000
0.074344079	0.0000000
0.076534420	0.0000000
0.078724761	0.0000000
0.080915101	0.0000000
0.083105442	0.0000000
0.085295783	0.0000000
0.087486124	0.0000000
0.089676465	0.0000000
0.091866805	0.0000000
0.094057146	0.0000000
0.096247487	0.0000000
0.098437828	0.0000000
0.10062817	0.0000000
0.10281851	0.0000000
0.10500885	0.0000000
0.10719919	0.0000000
0.10938953	0.0000000
0.11157987	0.0000000
0.11377021	0.0000000
0.11596055	0.0000000
0.11815089	0.0000000
0.12034124	0.0000000
0.12253158	0.0000000
0.12472192	0.0000000
0.12691226	0.0000000
0.12910260	0.0000000
0.13129294	0.0000000
0.13348328	0.0000000
0.13567362	0.0000000
0.13786396	0.0000000
0.14005430	0.0000000
0.14224464	0.0000000
0.14443498	0.0000000
0.14662533	0.0000000
0.14881567	0.0000000
0.15100601	0.0000000
0.15319635	0.0000000
0.15538669	0.0000000
0.15757703	0.0000000
0.15976737	0.0000000
0.16195771	0.0000000
0.16414805	0.0000000
0.16633839	0.0000000
0.16852873	0.0000000
0.17071907	0.0000000
0.17290941	0.0000000
0.17509976	0.0000000
0.17729010	0.0000000
0.17948044	0.0000000
0.18167078	0.0000000
0.18386112	0.0000000
0.18605146	0.0000000
0.18824180	0.0000000
0.19043214	0.0000000
0.19262248	0.0000000
0.19481282	0.0000000
0.19700316	0.0000000
0.19919350	0.0000000
0.20138384	0.0000000
0.20357419	0.0000000
0.20576453	0.0000000
0.20795487	0.0000000
0.21014521	0.0000000
0.21233555	0.0000000
0.21452589	0.0000000
0.21671623	0.0000000
0.21890657	0.0000000
0.22109691	0.0000000
0.22328725	0.0000000
0.22547759	0.0000000
0.22766793	0.0000000
0.22985828	0.0000000
0.23204862	0.0000000
0.23423896	0.0000000
0.23642930	0.0000000
0.23861964	0.0000000
0.24080998	0.0000000
0.24300032	0.0000000
0.24519066	0.0000000
0.24738100	0.0000000
0.24957134	0.0000000
0.25176168	0.0000000
0.25395202	0.0000000
0.25614236	0.0000000
0.25833271	0.0000000
0.26052305	0.0000000
0.26271339	0.0000000
0.26490373	0.0000000
0.26709407	0.0000000
0.26928441	0.0000000
0.27147475	0.0000000
0.27366509	0.0000000
0.27585543	0.0000000
0.27804577	0.0000000
0.28023611	0.0000000
0.28242645	0.0000000
0.28461679	0.0000000
0.28680714	0.0000000
0.28899748	0.0000000
0.29118782	0.0000000
0.29337816	0.0000000
0.29556850	0.0000000
0.29775884	0.0000000
0.29994918	0.0000000
0.30213952	0.0000000
0.30432986	0.0000000
0.30652020	0.0000000
0.30871054	0.0000000
0.31090088	0.0000000
0.31309123	0.0000000
0.31528157	0.0000000
0.31747191	0.0000000
0.31966225	0.0000000
0.32185259	0.0000000
0.32404293	0.0000000
0.32623327	0.0000000
0.32842361	0.0000000
0.33061395	0.0000000
0.33280429	0.0000000
0.33499463	0.0000000
0.33718497	0.0000000
0.33937531	0.0000000
0.34156566	0.0000000
0.34375600	0.0000000
0.34594634	0.0000000
0.34813668	0.0000000
0.35032702	0.0000000
0.35251736	0.0000000
0.35470770	0.0000000
0.35689804	0.0000000
0.35908838	0.0000000
0.36127872	0.0000000
0.36346906	0.0000000
0.36565940	0.0000000
0.36784975	0.0000000
0.37004009	0.0000000
0.37223043	0.0000000
0.37442077	0.0000000
0.37661111	0.0000000
0.37880145	0.0000000
0.38099179	0.0000000
0.38318213	0.0000000
0.38537247	0.0000000
0.38756281	0.0000000
0.38975315	0.0000000
0.39194349	0.0000000
0.39413383	0.0000000
0.39632418	0.0000000
0.39851452	0.0000000
0.40070486	0.0000000
0.40289520	0.0000000
0.40508554	0.0000000
0.40727588	0.0000000
0.40946622	0.0000000
0.41165656	0.0000000
0.41384690	0.0000000
0.41603724	0.0000000
0.41822758	0.0000000
0.42041792	0.0000000
0.42260826	0.0000000
0.42479861	0.0000000
0.42698895	0.0000000
0.42917929	0.0000000
0.43136963	0.0000000
0.43355997	0.0000000
0.43575031	0.0000000
0.43794065	0.0000000
0.44013099	0.0000000
0.44232133	0.0000000
0.44451167	0.0000000
0.44670201	0.0000000
0.44889235	0.0000000
0.45108270	0.0000000
0.45327304	0.0000000
0.45546338	0.0000000
0.45765372	0.0000000
0.45984406	0.0000000
0.46203440	0.0000000
0.46422474	0.0000000
0.46641508	0.0000000
0.46860542	0.0000000
0.47079576	0.0000000
0.47298610	0.0000000
0.47517644	0.0000000
0.47736678	0.0000000
0.47955713	0.0000000
0.48174747	0.0000000
0.48393781	0.0000000
0.48612815	0.0000000
0.48831849	0.0000000
0.49050883	0.0000000
0.49269917	0.0000000
0.49488951	0.0000000
0.49707985	0.0000000
0.49927019	4966.4269
0.50146053	4841.8244
0.50365087	4851.9739
0.50584121	4865.2780
0.50803156	4896.8222
0.51022190	4948.4592
0.51241224	4983.4778
0.51460258	5015.1157
0.51679292	5035.6224
0.51898326	5079.0536
0.52117360	5099.9960
0.52336394	5118.2802
0.52555428	5140.6366
0.52774462	5176.1144
0.52993496	5218.0213
0.53212530	5251.8662
0.53431565	5282.0044
0.53650599	5300.6133
0.53869633	5321.2802
0.54088667	5358.0836
0.54307701	5392.1363
0.54526735	5420.5625
0.54745769	5435.0259
0.54964803	5461.7765
0.55183837	5497.2674
0.55402871	5505.4444
0.55621905	5521.2944
0.55840939	5531.0258
0.56059973	5540.4481
0.56279008	5532.7478
0.56498042	5538.0736
0.56717076	5561.4532
0.56936110	5590.0055
0.57155144	5625.6097
0.57374178	5656.0813
0.57593212	5684.4100
0.57812246	5716.9577
0.58031280	5753.4084
0.58250314	5794.5233
0.58469348	5835.1288
0.58688382	5867.6337
0.58907416	5911.1914
0.59126451	5958.4882
0.59345485	6024.6201
0.59564519	6095.0726
0.59783553	6164.7219
0.60002587	6233.3468
0.60221621	6298.7512
0.60440655	6368.5219
0.60659689	6431.5405
0.60878723	6486.9409
0.61097757	6548.1840
0.61316791	6595.9681
0.61535825	6643.7916
0.61754860	6671.0617
0.61973894	6699.3649
0.62192928	6716.2527
0.62411962	6731.0239
0.62630996	6748.6490
0.62850030	6740.4356
0.63069064	6746.0531
0.63288098	6757.5669
0.63507132	6779.7262
0.63726166	6804.3120
0.63945200	6823.4574
0.64164234	6848.6992
0.64383268	6872.5929
0.64602303	6904.5788
0.64821337	6950.7183
0.65040371	7004.2459
0.65259405	7057.8562
0.65478439	7101.0459
0.65697473	7142.6130
0.65916507	7192.8809
0.66135541	7250.1361
0.66354575	7298.5302
0.66573609	7346.0130
0.66792643	7400.2807
0.67011677	7455.8426
0.67230711	7520.1325
0.67449746	7580.0591
0.67668780	7634.9565
0.67887814	7686.3630
0.68106848	7753.5332
0.68325882	7820.5083
0.68544916	7887.8556
0.68763950	7944.6975
0.68982984	8009.5471
0.69202018	8078.8225
0.69421052	8151.3438
0.69640086	8221.6477
0.69859120	8272.2321
0.70078155	8337.2918
0.70297189	8402.2084
0.70516223	8469.0056
0.70735257	8542.3355
0.70954291	8612.5071
0.71173325	8675.6855
0.71392359	8731.9706
0.71611393	8780.9735
0.71830427	8849.2146
0.72049461	8918.7302
0.72268495	8980.8088
0.72487529	9044.4277
0.72706563	9101.3326
0.72925598	9159.0293
0.73144632	9204.8540
0.73363666	9245.5669
0.73582700	9285.4964
0.73801734	9329.8539
0.74020768	9372.3154
0.74239802	9414.5709
0.74458836	9452.3793
0.74677870	9491.2235
0.74896904	9521.6085
0.75115938	9565.9101
0.75334972	9593.4007
0.75554006	9617.4255
0.75773041	9635.5930
0.75992075	9649.6260
0.76211109	9658.9429
0.76430143	9673.5121
0.76649177	9679.9909
0.76868211	9675.6114
0.77087245	9668.5213
0.77306279	9671.8329
0.77525313	9661.6980
0.77744347	9653.1803
0.77963381	9633.0173
0.78182415	9623.2688
0.78401450	9614.5546
0.78620484	9592.3650
0.78839518	9567.8797
0.79058552	9543.8542
0.79277586	9517.9525
0.79496620	9492.2071
0.79715654	9477.9293
0.79934688	9459.6142
0.80153722	9431.2352
0.80372756	9396.5692
0.80591790	9374.3190
0.80810824	9331.9025
0.81029858	9293.4833
0.81248893	9253.3033
0.81467927	9221.7578
0.81686961	9189.0276
0.81905995	9151.7530
0.82125029	9106.4497
0.82344063	9060.8003
0.82563097	9022.7925
0.82782131	8990.0445
0.83001165	8951.9028
0.83220199	8917.5413
0.83439233	8880.3327
0.83658267	8843.0997
0.83877301	8801.2428
0.84096336	8768.8325
0.84315370	8738.2129
0.84534404	8716.1126
0.84753438	8693.5849
0.84972472	8668.1124
0.85191506	8634.2231
0.85410540	8600.7251
0.85629574	8569.5433
0.85848608	8543.6881
0.86067642	8519.9853
0.86286676	8501.9376
0.86505710	8485.0441
0.86724745	8473.4109
0.86943779	8453.4347
0.87162813	8439.9710
0.87381847	8423.2345
0.87600881	8405.1017
0.87819915	8387.8291
0.88038949	8367.1774
0.88257983	8343.9413
0.88477017	8329.6528
0.88696051	8324.4612
0.88915085	8316.4180
0.89134119	8302.6421
0.89353153	8283.9692
0.89572188	8277.0006
0.89791222	8269.7790
0.90010256	8265.4008
0.90229290	8260.7716
0.90448324	8257.5151
0.90667358	8251.3169
0.90886392	8243.7278
0.91105426	8229.6761
0.91324460	8225.1663
0.91543494	8224.3156
0.91762528	8239.0517
0.91981562	8243.6684
0.92200597	8242.8493
0.92419631	8236.8232
0.92638665	8231.3792
0.92857699	8230.3965
0.93076733	8219.6847
0.93295767	8216.4463
0.93514801	8219.6012
0.93733835	8229.5468
0.93952869	8244.8754
0.94171903	8254.3671
0.94390937	8267.7953
0.94609971	8275.6084
0.94829005	8285.2647
0.95048040	8290.4864
0.95267074	8291.2409
0.95486108	8301.7807
0.95705142	8315.4567
0.95924176	8324.5113
0.96143210	8322.9886
0.96362244	8320.1108
0.96581278	8320.2052
0.96800312	8323.6846
0.97019346	8335.5985
0.97238380	8358.4907
0.97457414	8374.8099
0.97676448	8387.7806
0.97895483	8403.8188
0.98114517	8411.6016
0.98333551	8428.9761
0.98552585	8431.7587
0.98771619	8452.3649
0.98990653	8460.1126
0.99209687	8476.7332
0.99428721	8488.9664
0.99647755	8496.3062
0.99866789	8506.6960
1.0008582	8518.4771
1.0030486	8536.8241
1.0052389	8556.0107
1.0074293	8573.6972
1.0096196	8593.0072
1.0118099	8617.9052
1.0140003	8638.2424
1.0161906	8659.2885
1.0183810	8678.3107
1.0205713	8698.2703
1.0227616	8721.0828
1.0249520	8741.5028
1.0271423	8770.8610
1.0293327	8788.7582
1.0315230	8801.5394
1.0337133	8816.8730
1.0359037	8839.6077
1.0380940	8872.5381
1.0402844	8888.7817
1.0424747	8902.6277
1.0446650	8927.5571
1.0468554	8957.6620
1.0490457	8986.2179
1.0512361	9004.6992
1.0534264	9020.5343
1.0556168	9039.3254
1.0578071	9058.7442
1.0599974	9076.2402
1.0621878	9093.1496
1.0643781	9115.1520
1.0665685	9138.0957
1.0687588	9161.8364
1.0709491	9183.0750
1.0731395	9214.5470
1.0753298	9239.5750
1.0775202	9259.0040
1.0797105	9273.9383
1.0819008	9295.5341
1.0840912	9314.5561
1.0862815	9339.2341
1.0884719	9373.2590
1.0906622	9403.7261
1.0928525	9438.6698
1.0950429	9470.1253
1.0972332	9499.4944
1.0994236	9522.3439
1.1016139	9534.2017
1.1038043	9556.7317
1.1059946	9578.9780
1.1081849	9612.5711
1.1103753	9637.1447
1.1125656	9663.7433
1.1147560	9693.5041
1.1169463	9718.2914
1.1191366	9750.9972
1.1213270	9781.0151
1.1235173	9804.4581
1.1257077	9817.9017
1.1278980	9840.8096
1.1300883	9866.1019
1.1322787	9891.7224
1.1344690	9921.1068
1.1366594	9956.1420
1.1388497	9987.9697
1.1410400	10009.511
1.1432304	10025.276
1.1454207	10048.134
1.1476111	10075.546
1.1498014	10102.963
1.1519917	10132.438
1.1541821	10161.781
1.1563724	10190.428
1.1585628	10215.726
1.1607531	10237.905
1.1629435	10269.869
1.1651338	10305.042
1.1673241	10337.239
1.1695145	10365.971
1.1717048	10393.417
1.1738952	10420.229
1.1760855	10439.924
1.1782758	10464.920
1.1804662	10489.490
1.1826565	10511.847
1.1848469	10541.167
1.1870372	10566.656
1.1892275	10601.544
1.1914179	10620.384
1.1936082	10641.837
1.1957986	10667.668
1.1979889	10705.562
1.2001792	10743.676
1.2023696	10776.326
1.2045599	10814.847
1.2067503	10860.118
1.2089406	10905.893
1.2111309	10949.522
1.2133213	10983.092
1.2155116	11010.699
1.2177020	11042.515
1.2198923	11071.962
1.2220827	11096.395
1.2242730	11118.678
1.2264633	11143.289
1.2286537	11171.070
1.2308440	11202.332
1.2330344	11224.308
1.2352247	11253.527
1.2374150	11281.943
1.2396054	11313.159
1.2417957	11346.532
1.2439861	11382.086
1.2461764	11408.968
1.2483667	11430.722
1.2505571	11456.508
1.2527474	11487.743
1.2549378	11527.186
1.2571281	11549.066
1.2593184	11572.622
1.2615088	11593.172
1.2636991	11635.762
1.2658895	11675.770
1.2680798	11716.639
1.2702702	11759.739
1.2724605	11797.573
1.2746508	11835.051
1.2768412	11858.586
1.2790315	11892.821
1.2812219	11926.160
1.2834122	11963.063
1.2856025	11999.491
1.2877929	12029.037
1.2899832	12059.667
1.2921736	12087.794
1.2943639	12124.339
1.2965542	12161.479
1.2987446	12200.771
1.3009349	12241.024
1.3031253	12271.764
1.3053156	12300.996
1.3075059	12334.300
1.3096963	12373.127
1.3118866	12419.740
1.3140770	12467.133
1.3162673	12508.284
1.3184576	12546.752
1.3206480	12591.852
1.3228383	12631.216
1.3250287	12676.255
1.3272190	12718.341
1.3294094	12760.917
1.3315997	12806.088
1.3337900	12840.113
1.3359804	12882.686
1.3381707	12918.276
1.3403611	12958.829
1.3425514	13001.768
1.3447417	13040.280
1.3469321	13086.580
1.3491224	13121.349
1.3513128	13163.703
1.3535031	13204.856
1.3556934	13248.748
1.3578838	13297.197
1.3600741	13342.777
1.3622645	13386.651
1.3644548	13426.952
1.3666451	13477.647
1.3688355	13523.774
1.3710258	13573.268
1.3732162	13625.018
1.3754065	13675.543
1.3775968	13722.794
1.3797872	13763.959
1.3819775	13809.733
1.3841679	13861.333
1.3863582	13916.210
1.3885486	13967.830
1.3907389	14016.400
1.3929292	14065.702
1.3951196	14127.639
1.3973099	14184.600
1.3995003	14240.994
1.4016906	14291.241
1.4038809	14335.336
1.4060713	14390.198
1.4082616	14441.166
1.4104520	14494.536
1.4126423	14548.069
1.4148326	14597.719
1.4170230	14656.352
1.4192133	14712.369
1.4214037	14773.944
1.4235940	14837.507
1.4257843	14900.830
1.4279747	14970.346
1.4301650	15038.414
1.4323554	15093.656
1.4345457	15142.098
1.4367361	15192.269
1.4389264	15260.414
1.4411167	15317.114
1.4433071	15378.553
1.4454974	15432.628
1.4476878	15486.536
1.4498781	15545.957
1.4520684	15597.449
1.4542588	15658.833
1.4564491	15721.552
1.4586395	15785.017
1.4608298	15855.895
1.4630201	15920.406
1.4652105	15985.694
1.4674008	16046.075
1.4695912	16109.467
1.4717815	16179.767
1.4739718	16246.687
1.4761622	16318.097
1.4783525	16385.589
1.4805429	16460.666
1.4827332	16533.204
1.4849235	16605.693
1.4871139	16676.786
1.4893042	16743.083
1.4914946	16817.224
1.4936849	16893.604
1.4958753	16969.065
1.4980656	17045.455
1.5002559	17107.976
1.5024463	17178.704
1.5046366	17250.266
1.5068270	17326.560
1.5090173	17406.046
1.5112076	17476.154
1.5133980	17555.282
1.5155883	17628.496
1.5177787	17704.622
1.5199690	17777.105
1.5221593	17849.837
1.5243497	17929.756
1.5265400	17997.451
1.5287304	18068.498
1.5309207	18143.149
1.5331110	18224.310
1.5353014	18308.300
1.5374917	18393.830
1.5396821	18471.438
1.5418724	18546.222
1.5440627	18620.655
1.5462531	18696.987
1.5484434	18778.854
1.5506338	18864.083
1.5528241	18945.457
1.5550145	19025.895
1.5572048	19107.183
1.5593951	19184.366
1.5615855	19261.345
1.5637758	19341.763
1.5659662	19423.636
1.5681565	19514.280
1.5703468	19598.529
1.5725372	19677.162
1.5747275	19760.869
1.5769179	19842.896
1.5791082	19936.226
1.5812985	20025.152
1.5834889	20105.878
1.5856792	20183.291
1.5878696	20256.980
1.5900599	20342.114
1.5922502	20422.905
1.5944406	20496.406
1.5966309	20570.174
1.5988213	20642.105
1.6010116	20720.071
1.6032020	20792.999
1.6053923	20873.846
1.6075826	20953.129
1.6097730	21029.257
1.6119633	21118.913
1.6141537	21194.773
1.6163440	21285.107
1.6185343	21351.156
1.6207247	21428.942
1.6229150	21503.187
1.6251054	21575.417
1.6272957	21657.813
1.6294860	21731.880
1.6316764	21813.325
1.6338667	21898.489
1.6360571	21986.775
1.6382474	22077.889
1.6404377	22145.093
1.6426281	22210.337
1.6448184	22273.952
1.6470088	22336.037
1.6491991	22410.518
1.6513894	22477.815
1.6535798	22560.238
1.6557701	22626.831
1.6579605	22699.726
1.6601508	22773.189
1.6623412	22841.580
1.6645315	22925.223
1.6667218	22992.136
1.6689122	23060.144
1.6711025	23131.276
1.6732929	23197.470
1.6754832	23265.277
1.6776735	23330.920
1.6798639	23399.799
1.6820542	23459.627
1.6842446	23527.138
1.6864349	23590.862
1.6886252	23658.321
1.6908156	23731.367
1.6930059	23790.651
1.6951963	23842.090
1.6973866	23890.737
1.6995769	23944.882
1.7017673	23993.726
1.7039576	24042.366
1.7061480	24087.077
1.7083383	24142.938
1.7105286	24200.021
1.7127190	24252.687
1.7149093	24305.838
1.7170997	24354.529
1.7192900	24408.553
1.7214804	24453.856
1.7236707	24491.776
1.7258610	24532.128
1.7280514	24569.795
1.7302417	24614.876
1.7324321	24649.161
1.7346224	24686.321
1.7368127	24722.220
1.7390031	24768.103
1.7411934	24816.257
1.7433838	24857.254
1.7455741	24898.327
1.7477644	24934.927
1.7499548	24963.556
1.7521451	24995.429
1.7543355	25020.780
1.7565258	25045.784
1.7587161	25074.692
1.7609065	25098.271
1.7630968	25127.846
1.7652872	25148.529
1.7674775	25175.115
1.7696679	25200.756
1.7718582	25232.868
1.7740485	25258.290
1.7762389	25277.769
1.7784292	25299.112
1.7806196	25311.813
1.7828099	25328.352
1.7850002	25352.319
1.7871906	25368.711
1.7893809	25387.255
1.7915713	25387.053
1.7937616	25394.945
1.7959519	25398.720
1.7981423	25408.141
1.8003326	25414.307
1.8025230	25426.180
1.8047133	25440.237
1.8069036	25454.178
1.8090940	25459.030
1.8112843	25460.226
1.8134747	25456.360
1.8156650	25454.881
1.8178553	25456.875
1.8200457	25455.161
1.8222360	25455.938
1.8244264	25454.168
1.8266167	25452.564
1.8288071	25446.999
1.8309974	25439.253
1.8331877	25443.180
1.8353781	25435.716
1.8375684	25438.581
1.8397588	25432.902
1.8419491	25431.696
1.8441394	25426.494
1.8463298	25410.302
1.8485201	25394.267
1.8507105	25371.624
1.8529008	25355.330
1.8550911	25347.558
1.8572815	25332.376
1.8594718	25316.575
1.8616622	25293.135
1.8638525	25280.189
1.8660428	25265.001
1.8682332	25244.423
1.8704235	25220.150
1.8726139	25197.119
1.8748042	25173.443
1.8769945	25148.846
1.8791849	25126.288
1.8813752	25102.826
1.8835656	25085.548
1.8857559	25066.047
1.8879463	25041.404
1.8901366	25014.312
1.8923269	24983.562
1.8945173	24958.028
1.8967076	24928.512
1.8988980	24895.272
1.9010883	24865.988
1.9032786	24836.894
1.9054690	24813.032
1.9076593	24784.321
1.9098497	24759.795
1.9120400	24739.215
1.9142303	24701.859
1.9164207	24665.187
1.9186110	24629.204
1.9208014	24603.312
1.9229917	24582.920
1.9251820	24556.020
1.9273724	24532.548
1.9295627	24501.282
1.9317531	24471.093
1.9339434	24442.049
1.9361338	24408.445
1.9383241	24371.988
1.9405144	24329.094
1.9427048	24287.202
1.9448951	24252.657
1.9470855	24214.458
1.9492758	24183.876
1.9514661	24147.033
1.9536565	24122.469
1.9558468	24089.220
1.9580372	24058.393
1.9602275	24017.132
1.9624178	23978.328
1.9646082	23939.164
1.9667985	23900.976
1.9689889	23867.834
1.9711792	23825.507
1.9733695	23779.168
1.9755599	23737.224
1.9777502	23694.485
1.9799406	23663.630
1.9821309	23634.231
1.9843212	23602.986
1.9865116	23563.502
1.9887019	23516.516
1.9908923	23486.568
1.9930826	23456.749
1.9952730	23421.031
1.9974633	23382.352
1.9996536	23332.966
2.0018440	23298.662
2.0040343	23258.915
2.0062247	23228.194
2.0084150	23190.827
2.0106053	23152.853
2.0127957	23107.246
2.0149860	23058.652
2.0171764	23012.096
2.0193667	22968.691
2.0215570	22929.751
2.0237474	22887.889
2.0259377	22855.446
2.0281281	22823.609
2.0303184	22785.692
2.0325087	22740.371
2.0346991	22688.942
2.0368894	22637.013
2.0390798	22594.871
2.0412701	22552.963
2.0434604	22519.917
2.0456508	22475.965
2.0478411	22431.334
2.0500315	22386.472
2.0522218	22338.386
2.0544122	22291.360
2.0566025	22251.145
2.0587928	22212.226
2.0609832	22167.353
2.0631735	22126.494
2.0653639	22091.235
2.0675542	22045.178
2.0697445	22003.213
2.0719349	21955.946
2.0741252	21915.380
2.0763156	21880.306
2.0785059	21840.188
2.0806962	21806.348
2.0828866	21760.754
2.0850769	21718.356
2.0872673	21666.248
2.0894576	21619.473
2.0916479	21579.263
2.0938383	21528.813
2.0960286	21485.177
2.0982190	21431.615
2.1004093	21385.745
2.1025997	21345.550
2.1047900	21306.945
2.1069803	21276.100
2.1091707	21225.656
2.1113610	21182.421
2.1135514	21130.060
2.1157417	21077.187
2.1179320	21033.893
2.1201224	20986.094
2.1223127	20948.492
2.1245031	20909.651
2.1266934	20869.949
2.1288837	20833.179
2.1310741	20783.463
2.1332644	20740.531
2.1354548	20695.886
2.1376451	20659.221
2.1398354	20622.151
2.1420258	20580.524
2.1442161	20541.022
2.1464065	20491.493
2.1485968	20455.143
2.1507871	20412.721
2.1529775	20376.288
2.1551678	20336.681
2.1573582	20296.723
2.1595485	20254.922
2.1617389	20214.180
2.1639292	20163.075
2.1661195	20121.676
2.1683099	20077.856
2.1705002	20039.812
2.1726906	19998.661
2.1748809	19958.857
2.1770712	19918.726
2.1792616	19869.864
2.1814519	19829.815
2.1836423	19783.661
2.1858326	19744.052
2.1880229	19701.663
2.1902133	19658.122
2.1924036	19627.904
2.1945940	19597.887
2.1967843	19564.945
2.1989746	19520.927
2.2011650	19473.351
2.2033553	19430.047
2.2055457	19389.978
2.2077360	19347.703
2.2099263	19298.973
2.2121167	19252.400
2.2143070	19209.958
2.2164974	19172.088
2.2186877	19132.647
2.2208781	19088.952
2.2230684	19046.507
2.2252587	18999.627
2.2274491	18953.117
2.2296394	18910.597
2.2318298	18863.888
2.2340201	18826.766
2.2362104	18785.235
2.2384008	18753.262
2.2405911	18715.356
2.2427815	18675.119
2.2449718	18628.772
2.2471621	18581.951
2.2493525	18541.079
2.2515428	18499.098
2.2537332	18459.145
2.2559235	18419.962
2.2581138	18382.677
2.2603042	18346.042
2.2624945	18301.941
2.2646849	18262.882
2.2668752	18217.816
2.2690656	18171.094
2.2712559	18124.687
2.2734462	18087.600
2.2756366	18053.852
2.2778269	18024.200
2.2800173	17987.570
2.2822076	17946.801
2.2843979	17902.951
2.2865883	17868.244
2.2887786	17828.729
2.2909690	17793.082
2.2931593	17747.624
2.2953496	17706.191
2.2975400	17662.777
2.2997303	17619.786
2.3019207	17575.346
2.3041110	17533.133
2.3063013	17498.752
2.3084917	17469.645
2.3106820	17433.138
2.3128724	17389.921
2.3150627	17349.988
2.3172530	17312.747
2.3194434	17275.548
2.3216337	17242.346
2.3238241	17210.215
2.3260144	17173.997
2.3282048	17129.308
2.3303951	17083.259
2.3325854	17039.348
2.3347758	17004.864
2.3369661	16961.639
2.3391565	16918.842
2.3413468	16878.176
2.3435371	16832.994
2.3457275	16788.084
2.3479178	16742.529
2.3501082	16706.308
2.3522985	16665.682
2.3544888	16628.999
2.3566792	16587.978
2.3588695	16545.598
2.3610599	16509.817
2.3632502	16476.486
2.3654405	16447.629
2.3676309	16416.265
2.3698212	16378.696
2.3720116	16342.301
2.3742019	16297.623
2.3763922	16258.965
2.3785826	16212.040
2.3807729	16169.731
2.3829633	16132.136
2.3851536	16098.573
2.3873440	16063.428
2.3895343	16024.856
2.3917246	15984.834
2.3939150	15941.172
2.3961053	15904.279
2.3982957	15868.162
2.4004860	15835.598
2.4026763	15806.295
2.4048667	15778.674
2.4070570	15748.851
2.4092474	15716.852
2.4114377	15682.823
2.4136280	15643.328
2.4158184	15600.612
2.4180087	15562.640
2.4201991	15524.750
2.4223894	15484.829
2.4245797	15448.653
2.4267701	15412.237
2.4289604	15379.609
2.4311508	15352.179
2.4333411	15316.126
2.4355315	15281.039
2.4377218	15241.204
2.4399121	15203.790
2.4421025	15168.837
2.4442928	15133.483
2.4464832	15099.389
2.4486735	15068.708
2.4508638	15033.809
2.4530542	14998.085
2.4552445	14955.166
2.4574349	14910.680
2.4596252	14873.634
2.4618155	14842.200
2.4640059	14812.675
2.4661962	14780.850
2.4683866	14752.883
2.4705769	14722.635
2.4727672	14690.299
2.4749576	14658.667
2.4771479	14624.426
2.4793383	14587.539
2.4815286	14551.286
2.4837189	14512.279
2.4859093	14472.841
2.4880996	14433.969
2.4902900	14398.308
2.4924803	14362.579
2.4946707	14328.289
2.4968610	14297.684
2.4990513	14262.409
2.5012417	14229.078
2.5034320	14197.857
2.5056224	14172.573
2.5078127	14145.763
2.5100030	14116.946
2.5121934	14084.199
2.5143837	14046.364
2.5165741	14009.029
2.5187644	13967.246
2.5209547	13929.392
2.5231451	13892.552
2.5253354	13857.835
2.5275258	13825.160
2.5297161	13790.398
2.5319064	13760.200
2.5340968	13722.850
2.5362871	13687.759
2.5384775	13649.043
2.5406678	13618.136
2.5428582	13582.933
2.5450485	13548.011
2.5472388	13516.427
2.5494292	13484.285
2.5516195	13460.850
2.5538099	13438.272
2.5560002	13409.693
2.5581905	13376.658
2.5603809	13337.051
2.5625712	13302.726
2.5647616	13273.166
2.5669519	13238.325
2.5691422	13210.391
2.5713326	13182.759
2.5735229	13161.560
2.5757133	13130.174
2.5779036	13100.947
2.5800939	13063.096
2.5822843	13029.746
2.5844746	12997.341
2.5866650	12969.293
2.5888553	12936.563
2.5910456	12904.270
2.5932360	12865.327
2.5954263	12829.184
2.5976167	12800.924
2.5998070	12775.557
2.6019974	12748.288
2.6041877	12719.286
2.6063780	12688.341
2.6085684	12657.501
2.6107587	12622.256
2.6129491	12591.562
2.6151394	12560.675
2.6173297	12534.230
2.6195201	12502.202
2.6217104	12474.577
2.6239008	12448.441
2.6260911	12424.204
2.6282814	12395.454
2.6304718	12365.165
2.6326621	12339.997
2.6348525	12308.231
2.6370428	12280.884
2.6392331	12255.368
2.6414235	12225.927
2.6436138	12193.254
2.6458042	12150.899
2.6479945	12115.783
2.6501848	12080.545
2.6523752	12048.066
2.6545655	12014.936
2.6567559	11982.423
2.6589462	11950.559
2.6611366	11917.346
2.6633269	11894.274
2.6655172	11862.573
2.6677076	11831.537
2.6698979	11799.552
2.6720883	11775.370
2.6742786	11746.848
2.6764689	11718.497
2.6786593	11688.754
2.6808496	11662.758
2.6830400	11637.819
2.6852303	11603.905
2.6874206	11568.188
2.6896110	11536.422
2.6918013	11506.559
2.6939917	11479.896
2.6961820	11451.739
2.6983723	11429.104
2.7005627	11403.718
2.7027530	11379.825
2.7049434	11353.403
2.7071337	11328.777
2.7093241	11300.854
2.7115144	11274.306
2.7137047	11249.214
2.7158951	11226.177
2.7180854	11202.455
2.7202758	11176.216
2.7224661	11156.230
2.7246564	11146.483
2.7268468	11144.102
2.7290371	11150.777
2.7312275	11160.876
2.7334178	11182.395
2.7356081	11206.431
2.7377985	11229.903
2.7399888	11244.550
2.7421792	11242.921
2.7443695	11229.860
2.7465598	11206.069
2.7487502	11181.684
2.7509405	11151.626
2.7531309	11123.152
2.7553212	11092.722
2.7575115	11061.051
2.7597019	11027.228
2.7618922	10986.927
2.7640826	10938.294
2.7662729	10875.887
2.7684633	10806.456
2.7706536	10732.925
2.7728439	10666.137
2.7750343	10602.026
2.7772246	10551.004
2.7794150	10505.939
2.7816053	10468.541
2.7837956	10431.268
2.7859860	10401.429
2.7881763	10374.763
2.7903667	10350.380
2.7925570	10315.727
2.7947473	10284.659
2.7969377	10257.408
2.7991280	10233.797
2.8013184	10213.519
2.8035087	10189.017
2.8056990	10168.635
2.8078894	10144.888
2.8100797	10121.963
2.8122701	10096.623
2.8144604	10073.738
2.8166507	10052.275
2.8188411	10032.520
2.8210314	10017.136
2.8232218	9997.5624
2.8254121	9974.6599
2.8276025	9946.3305
2.8297928	9920.8822
2.8319831	9895.7171
2.8341735	9868.8283
2.8363638	9846.1577
2.8385542	9822.9973
2.8407445	9802.2845
2.8429348	9779.9300
2.8451252	9759.9948
2.8473155	9738.2329
2.8495059	9716.1154
2.8516962	9692.9776
2.8538865	9674.1890
2.8560769	9655.3287
2.8582672	9639.5483
2.8604576	9619.0812
2.8626479	9599.8999
2.8648382	9579.1100
2.8670286	9557.3681
2.8692189	9540.9318
2.8714093	9519.4069
2.8735996	9499.5168
2.8757900	9477.3509
2.8779803	9458.2532
2.8801706	9440.1677
2.8823610	9421.0813
2.8845513	9399.1386
2.8867417	9377.9260
2.8889320	9353.7884
2.8911223	9332.6704
2.8933127	9311.3955
2.8955030	9294.3633
2.8976934	9275.3034
2.8998837	9260.5973
2.9020740	9244.9824
2.9042644	9229.1487
2.9064547	9214.2028
2.9086451	9197.3123
2.9108354	9182.9404
2.9130257	9162.4809
2.9152161	9147.3587
2.9174064	9129.4007
2.9195968	9113.4847
2.9217871	9096.4825
2.9239774	9080.3967
2.9261678	9062.5840
2.9283581	9044.7627
2.9305485	9026.5617
2.9327388	9010.9498
2.9349292	8991.5708
2.9371195	8975.6219
2.9393098	8960.2997
2.9415002	8944.7998
2.9436905	8929.8196
2.9458809	8910.0669
2.9480712	8894.7927
2.9502615	8879.7343
2.9524519	8863.2656
2.9546422	8853.7388
2.9568326	8844.0663
2.9590229	8830.2345
2.9612132	8811.9128
2.9634036	8791.4903
2.9655939	8774.3235
2.9677843	8760.1844
2.9699746	8744.4787
2.9721649	8733.5601
2.9743553	8718.4549
2.9765456	8704.9553
2.9787360	8684.6976
2.9809263	8668.1049
2.9831166	8661.1747
2.9853070	8647.8475
2.9874973	8635.5207
2.9896877	8621.5508
2.9918780	8609.6579
2.9940684	8596.2252
2.9962587	8584.9159
2.9984490	8571.0977
3.0006394	8559.8278
3.0028297	8554.0334
3.0050201	8544.5639
3.0072104	8541.4592
3.0094007	8544.2964
3.0115911	8549.8253
3.0137814	8560.7542
3.0159718	8567.0814
3.0181621	8562.3675
3.0203524	8548.8594
3.0225428	8532.7463
3.0247331	8507.4027
3.0269235	8480.1024
3.0291138	8462.5701
3.0313041	8449.5778
3.0334945	8436.6240
3.0356848	8428.3909
3.0378752	8421.8341
3.0400655	8421.8639
3.0422559	8411.6449
3.0444462	8399.1372
3.0466365	8377.2457
3.0488269	8361.1731
3.0510172	8346.1683
3.0532076	8331.5416
3.0553979	8320.2663
3.0575882	8314.7547
3.0597786	8309.2734
3.0619689	8306.2239
3.0641593	8301.7528
3.0663496	8301.1085
3.0685399	8299.9141
3.0707303	8295.6987
3.0729206	8286.6210
3.0751110	8274.9325
3.0773013	8259.0741
3.0794916	8241.9436
3.0816820	8231.9018
3.0838723	8222.9288
3.0860627	8216.5893
3.0882530	8206.0692
3.0904433	8195.0485
3.0926337	8181.7846
3.0948240	8171.6785
3.0970144	8158.2583
3.0992047	8145.0563
3.1013951	8126.8328
3.1035854	8113.3895
3.1057757	8097.7165
3.1079661	8090.0086
3.1101564	8081.3539
3.1123468	8068.1613
3.1145371	8057.3661
3.1167274	8049.5555
3.1189178	8046.1138
3.1211081	8041.5363
3.1232985	8036.5270
3.1254888	8031.5879
3.1276791	8025.3152
3.1298695	8020.5258
3.1320598	8012.1744
3.1342502	8002.3597
3.1364405	7994.4295
3.1386308	7986.6869
3.1408212	7978.9064
3.1430115	7972.1098
3.1452019	7967.2600
3.1473922	7961.2774
3.1495825	7958.4758
3.1517729	7954.5327
3.1539632	7951.4001
3.1561536	7945.2386
3.1583439	7939.0105
3.1605343	7932.7282
3.1627246	7930.4245
3.1649149	7930.1095
3.1671053	7929.6329
3.1692956	7927.9548
3.1714860	7930.5531
3.1736763	7935.5986
3.1758666	7930.9899
3.1780570	7924.7463
3.1802473	7915.2202
3.1824377	7903.2658
3.1846280	7893.3441
3.1868183	7885.2107
3.1890087	7887.5944
3.1911990	7887.7084
3.1933894	7890.8620
3.1955797	7890.5084
3.1977700	7884.8335
3.1999604	7879.6250
3.2021507	7871.1636
3.2043411	7864.2853
3.2065314	7860.9497
3.2087218	7857.7022
3.2109121	7859.0206
3.2131024	7859.3693
3.2152928	7858.6463
3.2174831	7857.4479
3.2196735	7854.3198
3.2218638	7850.8141
3.2240541	7843.1363
3.2262445	7838.4243
3.2284348	7838.1099
3.2306252	7837.9540
3.2328155	7843.1462
3.2350058	7839.7202
3.2371962	7838.8589
3.2393865	7836.3191
3.2415769	7836.1861
3.2437672	7832.7299
3.2459575	7830.6288
3.2481479	7832.7437
3.2503382	7833.4780
3.2525286	7834.1183
3.2547189	7828.1950
3.2569092	7822.0256
3.2590996	7820.1930
3.2612899	7819.7914
3.2634803	7821.2448
3.2656706	7823.1603
3.2678610	7826.8080
3.2700513	7830.7456
3.2722416	7833.3023
3.2744320	7830.8445
3.2766223	7829.4691
3.2788127	7829.2940
3.2810030	7837.3041
3.2831933	7837.8623
3.2853837	7838.7906
3.2875740	7834.6623
3.2897644	7834.0869
3.2919547	7832.7911
3.2941450	7833.4010
3.2963354	7837.3716
3.2985257	7844.6922
3.3007161	7847.4412
3.3029064	7851.1262
3.3050967	7850.3540
3.3072871	7856.6937
3.3094774	7858.5309
3.3116678	7865.5919
3.3138581	7866.7367
3.3160484	7870.0485
3.3182388	7876.1964
3.3204291	7877.3001
3.3226195	7878.5422
3.3248098	7878.9739
3.3270002	7883.4023
3.3291905	7890.8007
3.3313808	7893.0652
3.3335712	7896.1304
3.3357615	7903.2116
3.3379519	7907.5362
3.3401422	7909.2486
3.3423325	7911.9080
3.3445229	7916.6126
3.3467132	7919.0504
3.3489036	7922.8007
3.3510939	7924.9554
3.3532842	7927.5043
3.3554746	7932.4398
3.3576649	7931.1969
3.3598553	7936.5379
3.3620456	7940.9433
3.3642359	7947.1507
3.3664263	7953.0147
3.3686166	7954.3101
3.3708070	7957.2095
3.3729973	7956.2557
3.3751877	7958.1648
3.3773780	7958.5438
3.3795683	7964.7870
3.3817587	7974.5829
3.3839490	7979.7719
3.3861394	7984.7872
3.3883297	7987.9153
3.3905200	7990.8066
3.3927104	7995.9327
3.3949007	8005.4768
3.3970911	8012.4998
3.3992814	8017.3898
3.4014717	8022.5968
3.4036621	8029.0270
3.4058524	8034.6079
3.4080428	8044.7020
3.4102331	8050.5725
3.4124234	8059.6410
3.4146138	8064.1132
3.4168041	8070.9540
3.4189945	8080.3626
3.4211848	8086.2515
3.4233751	8090.6268
3.4255655	8094.3501
3.4277558	8105.3027
3.4299462	8117.2623
3.4321365	8123.3028
3.4343269	8128.8796
3.4365172	8133.3392
3.4387075	8140.8089
3.4408979	8151.4075
3.4430882	8158.8900
3.4452786	8166.4610
3.4474689	8168.3216
3.4496592	8175.5513
3.4518496	8183.4275
3.4540399	8194.1442
3.4562303	8202.8701
3.4584206	8212.1768
3.4606109	8215.0062
3.4628013	8218.6097
3.4649916	8224.4165
3.4671820	8230.9604
3.4693723	8241.0622
3.4715626	8250.9451
3.4737530	8260.4689
3.4759433	8270.8397
3.4781337	8282.5831
3.4803240	8295.8582
3.4825143	8310.7446
3.4847047	8321.3804
3.4868950	8329.7565
3.4890854	8336.7830
3.4912757	8344.5560
3.4934661	8357.6623
3.4956564	8363.4009
3.4978467	8369.4736
3.5000371	8375.1950
3.5022274	8386.8979
3.5044178	8396.4136
3.5066081	8406.7858
3.5087984	8416.8668
3.5109888	8427.7481
3.5131791	8435.8169
3.5153695	8448.5990
3.5175598	8462.0035
3.5197501	8475.2737
3.5219405	8485.8626
3.5241308	8490.5837
3.5263212	8496.4452
3.5285115	8504.9945
3.5307018	8516.4752
3.5328922	8528.6332
3.5350825	8539.0768
3.5372729	8551.8862
3.5394632	8562.0858
3.5416536	8570.8722
3.5438439	8579.5965
3.5460342	8585.4023
3.5482246	8594.1694
3.5504149	8603.7420
3.5526053	8616.0853
3.5547956	8626.7946
3.5569859	8640.3142
3.5591763	8656.6754
3.5613666	8668.2582
3.5635570	8676.8260
3.5657473	8684.9130
3.5679376	8698.0828
3.5701280	8715.3088
3.5723183	8733.5668
3.5745087	8749.9778
3.5766990	8774.3485
3.5788893	8800.5857
3.5810797	8833.4659
3.5832700	8867.5808
3.5854604	8895.2350
3.5876507	8914.8473
3.5898410	8933.8164
3.5920314	8949.6756
3.5942217	8962.2843
3.5964121	8972.7420
3.5986024	8978.4581
3.6007928	8988.2021
3.6029831	8996.2986
3.6051734	9007.9529
3.6073638	9019.9977
3.6095541	9029.5884
3.6117445	9034.8644
3.6139348	9034.6576
3.6161251	9034.3017
3.6183155	9025.4038
3.6205058	9019.2977
3.6226962	9014.0260
3.6248865	9017.2799
3.6270768	9022.8740
3.6292672	9027.6824
3.6314575	9036.9860
3.6336479	9046.8154
3.6358382	9059.0566
3.6380285	9073.7497
3.6402189	9085.2451
3.6424092	9093.8521
3.6445996	9099.7696
3.6467899	9108.0400
3.6489802	9122.9723
3.6511706	9133.5919
3.6533609	9140.7764
3.6555513	9149.2454
3.6577416	9159.4443
3.6599320	9174.1251
3.6621223	9187.5248
3.6643126	9200.1416
3.6665030	9208.9847
3.6686933	9221.2966
3.6708837	9234.6350
3.6730740	9250.3035
3.6752643	9262.6751
3.6774547	9270.6734
3.6796450	9282.8749
3.6818354	9298.9337
3.6840257	9312.0081
3.6862160	9326.1620
3.6884064	9334.7157
3.6905967	9343.8415
3.6927871	9350.7298
3.6949774	9363.6550
3.6971677	9375.9003
3.6993581	9382.7028
3.7015484	9390.7313
3.7037388	9400.9403
3.7059291	9415.6356
3.7081195	9428.0374
3.7103098	9442.2276
3.7125001	9456.4330
3.7146905	9469.4867
3.7168808	9483.2962
3.7190712	9493.7671
3.7212615	9502.3846
3.7234518	9507.0600
3.7256422	9516.5461
3.7278325	9527.0247
3.7300229	9544.6136
3.7322132	9557.1548
3.7344035	9569.9496
3.7365939	9578.1342
3.7387842	9587.1607
3.7409746	9596.2554
3.7431649	9605.2009
3.7453552	9616.9411
3.7475456	9631.6750
3.7497359	9643.8298
3.7519263	9650.1155
3.7541166	9658.5946
3.7563069	9665.8805
3.7584973	9677.7728
3.7606876	9689.8326
3.7628780	9699.9486
3.7650683	9711.2203
3.7672587	9725.9714
3.7694490	9742.9174
3.7716393	9757.5120
3.7738297	9767.1890
3.7760200	9774.0750
3.7782104	9783.6273
3.7804007	9792.3087
3.7825910	9803.1220
3.7847814	9812.7926
3.7869717	9819.7931
3.7891621	9828.1209
3.7913524	9839.5513
3.7935427	9850.1823
3.7957331	9861.9423
3.7979234	9871.0801
3.8001138	9882.3636
3.8023041	9893.2781
3.8044944	9902.4526
3.8066848	9906.1062
3.8088751	9912.7326
3.8110655	9919.9449
3.8132558	9929.7527
3.8154461	9937.1096
3.8176365	9947.2895
3.8198268	9954.7379
3.8220172	9968.0728
3.8242075	9983.2047
3.8263979	9995.9687
3.8285882	10006.755
3.8307785	10013.404
3.8329689	10020.165
3.8351592	10024.464
3.8373496	10034.813
3.8395399	10045.338
3.8417302	10055.593
3.8439206	10060.519
3.8461109	10068.330
3.8483013	10075.401
3.8504916	10078.050
3.8526819	10088.677
3.8548723	10097.307
3.8570626	10112.517
3.8592530	10120.888
3.8614433	10132.398
3.8636336	10148.394
3.8658240	10167.715
3.8680143	10194.801
3.8702047	10223.717
3.8723950	10262.143
3.8745854	10299.291
3.8767757	10331.572
3.8789660	10357.243
3.8811564	10375.771
3.8833467	10393.046
3.8855371	10401.990
3.8877274	10408.747
3.8899177	10412.147
3.8921081	10416.778
3.8942984	10421.224
3.8964888	10424.989
3.8986791	10428.382
3.9008694	10426.247
3.9030598	10416.929
3.9052501	10400.644
3.9074405	10378.553
3.9096308	10351.626
3.9118211	10329.461
3.9140115	10308.785
3.9162018	10298.057
3.9183922	10293.908
3.9205825	10294.374
3.9227728	10298.148
3.9249632	10295.774
3.9271535	10295.365
3.9293439	10291.604
3.9315342	10291.856
3.9337246	10294.989
3.9359149	10301.991
3.9381052	10303.594
3.9402956	10301.781
3.9424859	10302.149
3.9446763	10301.398
3.9468666	10300.898
3.9490569	10300.821
3.9512473	10307.054
3.9534376	10313.331
3.9556280	10316.411
3.9578183	10316.889
3.9600086	10320.495
3.9621990	10321.086
3.9643893	10320.731
3.9665797	10319.716
3.9687700	10321.537
3.9709603	10323.606
3.9731507	10328.609
3.9753410	10330.595
3.9775314	10334.259
3.9797217	10338.425
3.9819120	10341.610
3.9841024	10340.059
3.9862927	10343.690
3.9884831	10346.044
3.9906734	10349.049
3.9928638	10348.242
3.9950541	10350.662
3.9972444	10352.853
3.9994348	10357.149
4.0016251	10355.911
4.0038155	10355.617
4.0060058	10356.658
4.0081961	10359.982
4.0103865	10359.337
4.0125768	10354.451
4.0147672	10352.609
4.0169575	10351.943
4.0191478	10354.870
4.0213382	10354.633
4.0235285	10359.235
4.0257189	10364.401
4.0279092	10370.148
4.0300995	10377.964
4.0322899	10384.768
4.0344802	10392.963
4.0366706	10399.133
4.0388609	10405.297
4.0410513	10410.181
4.0432416	10416.192
4.0454319	10424.840
4.0476223	10436.479
4.0498126	10455.063
4.0520030	10472.033
4.0541933	10493.205
4.0563836	10511.836
4.0585740	10524.733
4.0607643	10528.110
4.0629547	10521.766
4.0651450	10516.336
4.0673353	10506.732
4.0695257	10496.114
4.0717160	10488.649
4.0739064	10481.011
4.0760967	10482.004
4.0782870	10478.719
4.0804774	10475.525
4.0826677	10465.613
4.0848581	10452.133
4.0870484	10437.574
4.0892387	10419.449
4.0914291	10400.839
4.0936194	10383.331
4.0958098	10369.894
4.0980001	10364.863
4.1001905	10360.642
4.1023808	10356.254
4.1045711	10349.089
4.1067615	10341.486
4.1089518	10333.439
4.1111422	10326.196
4.1133325	10316.582
4.1155228	10305.967
4.1177132	10297.970
4.1199035	10289.496
4.1220939	10278.975
4.1242842	10268.734
4.1264745	10257.455
4.1286649	10245.297
4.1308552	10233.082
4.1330456	10221.832
4.1352359	10213.997
4.1374262	10206.714
4.1396166	10197.286
4.1418069	10185.744
4.1439973	10170.888
4.1461876	10164.250
4.1483779	10161.131
4.1505683	10158.770
4.1527586	10159.222
4.1549490	10153.412
4.1571393	10152.903
4.1593297	10143.996
4.1615200	10139.853
4.1637103	10131.713
4.1659007	10123.541
4.1680910	10115.712
4.1702814	10108.630
4.1724717	10100.538
4.1746620	10091.414
4.1768524	10083.913
4.1790427	10081.468
4.1812331	10078.906
4.1834234	10069.962
4.1856137	10058.584
4.1878041	10042.755
4.1899944	10029.987
4.1921848	10016.069
4.1943751	10007.172
4.1965654	10006.611
4.1987558	10001.863
4.2009461	9995.7603
4.2031365	9987.5819
4.2053268	9982.4161
4.2075172	9971.8904
4.2097075	9963.7963
4.2118978	9956.9192
4.2140882	9947.3943
4.2162785	9939.0965
4.2184689	9931.1419
4.2206592	9925.3230
4.2228495	9917.9648
4.2250399	9910.8582
4.2272302	9902.2870
4.2294206	9894.6427
4.2316109	9886.1853
4.2338012	9881.9090
4.2359916	9877.0874
4.2381819	9874.5167
4.2403723	9866.9055
4.2425626	9861.9409
4.2447529	9855.2717
4.2469433	9851.5718
4.2491336	9847.6885
4.2513240	9843.3753
4.2535143	9834.7842
4.2557046	9823.9951
4.2578950	9812.2583
4.2600853	9796.8079
4.2622757	9779.3977
4.2644660	9764.4793
4.2666564	9752.2512
4.2688467	9746.8336
4.2710370	9739.0899
4.2732274	9727.2582
4.2754177	9716.2147
4.2776081	9698.7647
4.2797984	9686.5232
4.2819887	9677.0048
4.2841791	9666.3272
4.2863694	9659.5002
4.2885598	9648.6210
4.2907501	9640.2994
4.2929404	9629.4173
4.2951308	9616.4065
4.2973211	9607.1036
4.2995115	9598.7183
4.3017018	9591.4346
4.3038921	9579.2458
4.3060825	9565.2935
4.3082728	9556.4523
4.3104632	9548.8117
4.3126535	9543.8359
4.3148438	9534.1306
4.3170342	9520.4483
4.3192245	9507.2266
4.3214149	9498.0460
4.3236052	9490.1070
4.3257956	9477.7945
4.3279859	9464.4025
4.3301762	9451.2883
4.3323666	9440.5162
4.3345569	9431.8525
4.3367473	9423.4438
4.3389376	9414.4586
4.3411279	9407.5320
4.3433183	9398.6061
4.3455086	9387.2775
4.3476990	9375.0535
4.3498893	9362.8789
4.3520796	9355.5192
4.3542700	9353.5532
4.3564603	9351.3906
4.3586507	9352.5461
4.3608410	9359.6308
4.3630313	9377.7746
4.3652217	9410.7368
4.3674120	9460.2524
4.3696024	9521.4966
4.3717927	9584.3199
4.3739831	9639.1510
4.3761734	9674.0359
4.3783637	9691.5353
4.3805541	9695.1764
4.3827444	9687.5555
[truncated: 3,000 more rows]
