# Supplementary material for: Mechanochemically-induced glass formation from two-dimensional hybrid organic–inorganic perovskites
Source: Chem Sci. 2024 Apr 19;15(19):7198–205. doi: 10.1039/d4sc00905c (PMC11095504; doi:10.1039/d4sc00905c)
Supplement: SC-015-D4SC00905C-s002 [file SC-015-D4SC00905C-s002.zip › XRD_data_and_TOPAS_input_file/012320.xy]

0.0042531738	0.0000000
0.0064435146	0.0000000
0.0086338554	0.0000000
0.010824196	0.0000000
0.013014537	0.0000000
0.015204878	0.0000000
0.017395219	0.0000000
0.019585559	0.0000000
0.021775900	0.0000000
0.023966241	0.0000000
0.026156582	0.0000000
0.028346922	0.0000000
0.030537263	0.0000000
0.032727604	0.0000000
0.034917945	0.0000000
0.037108286	0.0000000
0.039298626	0.0000000
0.041488967	0.0000000
0.043679308	0.0000000
0.045869649	0.0000000
0.048059990	0.0000000
0.050250330	0.0000000
0.052440671	0.0000000
0.054631012	0.0000000
0.056821353	0.0000000
0.059011694	0.0000000
0.061202034	0.0000000
0.063392375	0.0000000
0.065582716	0.0000000
0.067773057	0.0000000
0.069963398	0.0000000
0.072153738	0.0000000
0.074344079	0.0000000
0.076534420	0.0000000
0.078724761	0.0000000
0.080915101	0.0000000
0.083105442	0.0000000
0.085295783	0.0000000
0.087486124	0.0000000
0.089676465	0.0000000
0.091866805	0.0000000
0.094057146	0.0000000
0.096247487	0.0000000
0.098437828	0.0000000
0.10062817	0.0000000
0.10281851	0.0000000
0.10500885	0.0000000
0.10719919	0.0000000
0.10938953	0.0000000
0.11157987	0.0000000
0.11377021	0.0000000
0.11596055	0.0000000
0.11815089	0.0000000
0.12034124	0.0000000
0.12253158	0.0000000
0.12472192	0.0000000
0.12691226	0.0000000
0.12910260	0.0000000
0.13129294	0.0000000
0.13348328	0.0000000
0.13567362	0.0000000
0.13786396	0.0000000
0.14005430	0.0000000
0.14224464	0.0000000
0.14443498	0.0000000
0.14662533	0.0000000
0.14881567	0.0000000
0.15100601	0.0000000
0.15319635	0.0000000
0.15538669	0.0000000
0.15757703	0.0000000
0.15976737	0.0000000
0.16195771	0.0000000
0.16414805	0.0000000
0.16633839	0.0000000
0.16852873	0.0000000
0.17071907	0.0000000
0.17290941	0.0000000
0.17509976	0.0000000
0.17729010	0.0000000
0.17948044	0.0000000
0.18167078	0.0000000
0.18386112	0.0000000
0.18605146	0.0000000
0.18824180	0.0000000
0.19043214	0.0000000
0.19262248	0.0000000
0.19481282	0.0000000
0.19700316	0.0000000
0.19919350	0.0000000
0.20138384	0.0000000
0.20357419	0.0000000
0.20576453	0.0000000
0.20795487	0.0000000
0.21014521	0.0000000
0.21233555	0.0000000
0.21452589	0.0000000
0.21671623	0.0000000
0.21890657	0.0000000
0.22109691	0.0000000
0.22328725	0.0000000
0.22547759	0.0000000
0.22766793	0.0000000
0.22985828	0.0000000
0.23204862	0.0000000
0.23423896	0.0000000
0.23642930	0.0000000
0.23861964	0.0000000
0.24080998	0.0000000
0.24300032	0.0000000
0.24519066	0.0000000
0.24738100	0.0000000
0.24957134	0.0000000
0.25176168	0.0000000
0.25395202	0.0000000
0.25614236	0.0000000
0.25833271	0.0000000
0.26052305	0.0000000
0.26271339	0.0000000
0.26490373	0.0000000
0.26709407	0.0000000
0.26928441	0.0000000
0.27147475	0.0000000
0.27366509	0.0000000
0.27585543	0.0000000
0.27804577	0.0000000
0.28023611	0.0000000
0.28242645	0.0000000
0.28461679	0.0000000
0.28680714	0.0000000
0.28899748	0.0000000
0.29118782	0.0000000
0.29337816	0.0000000
0.29556850	0.0000000
0.29775884	0.0000000
0.29994918	0.0000000
0.30213952	0.0000000
0.30432986	0.0000000
0.30652020	0.0000000
0.30871054	0.0000000
0.31090088	0.0000000
0.31309123	0.0000000
0.31528157	0.0000000
0.31747191	0.0000000
0.31966225	0.0000000
0.32185259	0.0000000
0.32404293	0.0000000
0.32623327	0.0000000
0.32842361	0.0000000
0.33061395	0.0000000
0.33280429	0.0000000
0.33499463	0.0000000
0.33718497	0.0000000
0.33937531	0.0000000
0.34156566	0.0000000
0.34375600	0.0000000
0.34594634	0.0000000
0.34813668	0.0000000
0.35032702	0.0000000
0.35251736	0.0000000
0.35470770	0.0000000
0.35689804	0.0000000
0.35908838	0.0000000
0.36127872	0.0000000
0.36346906	0.0000000
0.36565940	0.0000000
0.36784975	0.0000000
0.37004009	0.0000000
0.37223043	0.0000000
0.37442077	0.0000000
0.37661111	0.0000000
0.37880145	0.0000000
0.38099179	0.0000000
0.38318213	0.0000000
0.38537247	0.0000000
0.38756281	0.0000000
0.38975315	0.0000000
0.39194349	0.0000000
0.39413383	0.0000000
0.39632418	0.0000000
0.39851452	0.0000000
0.40070486	0.0000000
0.40289520	0.0000000
0.40508554	0.0000000
0.40727588	0.0000000
0.40946622	0.0000000
0.41165656	0.0000000
0.41384690	0.0000000
0.41603724	0.0000000
0.41822758	0.0000000
0.42041792	0.0000000
0.42260826	0.0000000
0.42479861	0.0000000
0.42698895	0.0000000
0.42917929	0.0000000
0.43136963	0.0000000
0.43355997	0.0000000
0.43575031	0.0000000
0.43794065	0.0000000
0.44013099	0.0000000
0.44232133	0.0000000
0.44451167	0.0000000
0.44670201	0.0000000
0.44889235	0.0000000
0.45108270	0.0000000
0.45327304	0.0000000
0.45546338	0.0000000
0.45765372	0.0000000
0.45984406	0.0000000
0.46203440	0.0000000
0.46422474	0.0000000
0.46641508	0.0000000
0.46860542	0.0000000
0.47079576	0.0000000
0.47298610	0.0000000
0.47517644	0.0000000
0.47736678	0.0000000
0.47955713	0.0000000
0.48174747	0.0000000
0.48393781	0.0000000
0.48612815	0.0000000
0.48831849	0.0000000
0.49050883	0.0000000
0.49269917	0.0000000
0.49488951	0.0000000
0.49707985	0.0000000
0.49927019	4773.3190
0.50146053	4717.3466
0.50365087	4745.7770
0.50584121	4771.2257
0.50803156	4813.9518
0.51022190	4860.4724
0.51241224	4900.9447
0.51460258	4938.4086
0.51679292	4976.9672
0.51898326	5015.5159
0.52117360	5043.4841
0.52336394	5063.0713
0.52555428	5085.1208
0.52774462	5116.4240
0.52993496	5153.6072
0.53212530	5183.3458
0.53431565	5219.9198
0.53650599	5256.5682
0.53869633	5282.1957
0.54088667	5315.8334
0.54307701	5352.0938
0.54526735	5380.4989
0.54745769	5402.2536
0.54964803	5427.8279
0.55183837	5451.9064
0.55402871	5449.5098
0.55621905	5464.9322
0.55840939	5478.8014
0.56059973	5496.5944
0.56279008	5485.6684
0.56498042	5482.4248
0.56717076	5497.3524
0.56936110	5519.6095
0.57155144	5550.4260
0.57374178	5583.6364
0.57593212	5610.9034
0.57812246	5636.0794
0.58031280	5663.4131
0.58250314	5705.1646
0.58469348	5753.5375
0.58688382	5799.5892
0.58907416	5846.7564
0.59126451	5894.5348
0.59345485	5958.3907
0.59564519	6031.6487
0.59783553	6106.9141
0.60002587	6192.9182
0.60221621	6266.4724
0.60440655	6340.3915
0.60659689	6398.9968
0.60878723	6452.6551
0.61097757	6499.9520
0.61316791	6552.6606
0.61535825	6609.7352
0.61754860	6644.5075
0.61973894	6660.6571
0.62192928	6667.0217
0.62411962	6668.2066
0.62630996	6667.3220
0.62850030	6647.2463
0.63069064	6645.2921
0.63288098	6659.7354
0.63507132	6687.2874
0.63726166	6715.2180
0.63945200	6746.4204
0.64164234	6773.5697
0.64383268	6810.0288
0.64602303	6846.5115
0.64821337	6899.1739
0.65040371	6936.4321
0.65259405	6980.9122
0.65478439	7015.9877
0.65697473	7057.6177
0.65916507	7101.3507
0.66135541	7155.6720
0.66354575	7215.9652
0.66573609	7270.9255
0.66792643	7331.0884
0.67011677	7389.8288
0.67230711	7447.4384
0.67449746	7509.9395
0.67668780	7562.9415
0.67887814	7613.1265
0.68106848	7678.8124
0.68325882	7748.2184
0.68544916	7811.9298
0.68763950	7873.3474
0.68982984	7934.2777
0.69202018	8004.9910
0.69421052	8075.0506
0.69640086	8141.6043
0.69859120	8193.7930
0.70078155	8254.8982
0.70297189	8317.5190
0.70516223	8378.1727
0.70735257	8442.3797
0.70954291	8507.7711
0.71173325	8567.6779
0.71392359	8623.2685
0.71611393	8669.6026
0.71830427	8729.4026
0.72049461	8791.5288
0.72268495	8858.6537
0.72487529	8927.1167
0.72706563	8984.8640
0.72925598	9039.8834
0.73144632	9091.1828
0.73363666	9142.6183
0.73582700	9194.4227
0.73801734	9237.4585
0.74020768	9276.6464
0.74239802	9313.3440
0.74458836	9347.0510
0.74677870	9386.8201
0.74896904	9426.6251
0.75115938	9468.9885
0.75334972	9495.9177
0.75554006	9531.8812
0.75773041	9558.6013
0.75992075	9575.0913
0.76211109	9575.5545
0.76430143	9582.3684
0.76649177	9588.4351
0.76868211	9591.7341
0.77087245	9587.1727
0.77306279	9597.7348
0.77525313	9593.8411
0.77744347	9585.1544
0.77963381	9559.4403
0.78182415	9542.1186
0.78401450	9523.0249
0.78620484	9501.6774
0.78839518	9474.4365
0.79058552	9449.6471
0.79277586	9428.0337
0.79496620	9404.1681
0.79715654	9385.8719
0.79934688	9355.5108
0.80153722	9325.1840
0.80372756	9289.0046
0.80591790	9266.8270
0.80810824	9236.4536
0.81029858	9204.4637
0.81248893	9173.4960
0.81467927	9147.1932
0.81686961	9108.9838
0.81905995	9072.6121
0.82125029	9020.3865
0.82344063	8982.3917
0.82563097	8936.4937
0.82782131	8898.5265
0.83001165	8858.7685
0.83220199	8818.6894
0.83439233	8784.7051
0.83658267	8744.2894
0.83877301	8703.0538
0.84096336	8670.7254
0.84315370	8633.0976
0.84534404	8603.3210
0.84753438	8574.6909
0.84972472	8553.4924
0.85191506	8528.5820
0.85410540	8504.2586
0.85629574	8483.6415
0.85848608	8469.7237
0.86067642	8446.6707
0.86286676	8420.1492
0.86505710	8393.7770
0.86724745	8375.0171
0.86943779	8354.8024
0.87162813	8337.2018
0.87381847	8312.6444
0.87600881	8293.3400
0.87819915	8275.9076
0.88038949	8255.6355
0.88257983	8241.8423
0.88477017	8228.4012
0.88696051	8221.0485
0.88915085	8209.8605
0.89134119	8193.7737
0.89353153	8177.9122
0.89572188	8171.0884
0.89791222	8166.4820
0.90010256	8164.3428
0.90229290	8155.1703
0.90448324	8149.4601
0.90667358	8147.9734
0.90886392	8142.9547
0.91105426	8139.9123
0.91324460	8132.0143
0.91543494	8129.8466
0.91762528	8134.4459
0.91981562	8135.7809
0.92200597	8131.9456
0.92419631	8126.3618
0.92638665	8123.1649
0.92857699	8126.5560
0.93076733	8122.2819
0.93295767	8120.2405
0.93514801	8115.4449
0.93733835	8123.2476
0.93952869	8129.8551
0.94171903	8136.1696
0.94390937	8142.4345
0.94609971	8156.4555
0.94829005	8165.2230
0.95048040	8181.3270
0.95267074	8182.1118
0.95486108	8191.7027
0.95705142	8201.5592
0.95924176	8212.3680
0.96143210	8225.9781
0.96362244	8227.2869
0.96581278	8234.4501
0.96800312	8240.5503
0.97019346	8253.7231
0.97238380	8272.4774
0.97457414	8280.6082
0.97676448	8287.5257
0.97895483	8298.7723
0.98114517	8305.1327
0.98333551	8321.4993
0.98552585	8329.4520
0.98771619	8354.0668
0.98990653	8371.6485
0.99209687	8388.6906
0.99428721	8407.1509
0.99647755	8415.2939
0.99866789	8427.9286
1.0008582	8439.8705
1.0030486	8455.0517
1.0052389	8465.2352
1.0074293	8484.6868
1.0096196	8506.9306
1.0118099	8535.1424
1.0140003	8556.2720
1.0161906	8575.5616
1.0183810	8589.3412
1.0205713	8604.9769
1.0227616	8621.4159
1.0249520	8630.1416
1.0271423	8646.7043
1.0293327	8662.7537
1.0315230	8679.7552
1.0337133	8704.8329
1.0359037	8729.1588
1.0380940	8763.7493
1.0402844	8789.6544
1.0424747	8815.1794
1.0446650	8835.2900
1.0468554	8860.5505
1.0490457	8881.2018
1.0512361	8900.2753
1.0534264	8924.4803
1.0556168	8945.3602
1.0578071	8971.2169
1.0599974	8986.0053
1.0621878	8996.8852
1.0643781	9015.5057
1.0665685	9036.0448
1.0687588	9056.7572
1.0709491	9075.4608
1.0731395	9097.1200
1.0753298	9121.5389
1.0775202	9153.0683
1.0797105	9172.9679
1.0819008	9202.9627
1.0840912	9220.2552
1.0862815	9249.3483
1.0884719	9276.1475
1.0906622	9296.8045
1.0928525	9322.3285
1.0950429	9351.4021
1.0972332	9385.5476
1.0994236	9412.0718
1.1016139	9429.8827
1.1038043	9445.4197
1.1059946	9463.7512
1.1081849	9488.1533
1.1103753	9510.9021
1.1125656	9535.8304
1.1147560	9561.8076
1.1169463	9584.8052
1.1191366	9622.5486
1.1213270	9655.3749
1.1235173	9688.8687
1.1257077	9707.5430
1.1278980	9733.9399
1.1300883	9746.2432
1.1322787	9770.9682
1.1344690	9797.3462
1.1366594	9829.3643
1.1388497	9863.4022
1.1410400	9884.6165
1.1432304	9911.4517
1.1454207	9933.4957
1.1476111	9963.7246
1.1498014	9984.2673
1.1519917	10013.310
1.1541821	10033.950
1.1563724	10063.386
1.1585628	10088.515
1.1607531	10114.617
1.1629435	10142.712
1.1651338	10172.185
1.1673241	10205.877
1.1695145	10232.601
1.1717048	10260.215
1.1738952	10287.772
1.1760855	10316.161
1.1782758	10348.750
1.1804662	10379.857
1.1826565	10416.777
1.1848469	10449.905
1.1870372	10477.328
1.1892275	10510.304
1.1914179	10526.641
1.1936082	10551.278
1.1957986	10576.741
1.1979889	10610.015
1.2001792	10635.611
1.2023696	10659.363
1.2045599	10690.331
1.2067503	10727.426
1.2089406	10766.437
1.2111309	10795.952
1.2133213	10831.392
1.2155116	10860.731
1.2177020	10894.531
1.2198923	10923.506
1.2220827	10954.573
1.2242730	10988.091
1.2264633	11021.880
1.2286537	11053.754
1.2308440	11084.065
1.2330344	11115.458
1.2352247	11142.948
1.2374150	11164.748
1.2396054	11186.721
1.2417957	11213.325
1.2439861	11252.469
1.2461764	11286.160
1.2483667	11318.868
1.2505571	11342.060
1.2527474	11373.002
1.2549378	11408.176
1.2571281	11428.521
1.2593184	11454.759
1.2615088	11473.659
1.2636991	11508.089
1.2658895	11537.933
1.2680798	11570.457
1.2702702	11608.586
1.2724605	11645.531
1.2746508	11682.404
1.2768412	11716.118
1.2790315	11756.696
1.2812219	11793.472
1.2834122	11830.873
1.2856025	11862.779
1.2877929	11894.637
1.2899832	11929.676
1.2921736	11960.704
1.2943639	11994.055
1.2965542	12032.855
1.2987446	12068.280
1.3009349	12103.002
1.3031253	12133.717
1.3053156	12164.444
1.3075059	12197.771
1.3096963	12237.503
1.3118866	12282.332
1.3140770	12328.015
1.3162673	12370.204
1.3184576	12411.042
1.3206480	12454.018
1.3228383	12497.930
1.3250287	12542.480
1.3272190	12580.146
1.3294094	12614.801
1.3315997	12652.716
1.3337900	12684.081
1.3359804	12725.854
1.3381707	12770.173
1.3403611	12813.227
1.3425514	12854.592
1.3447417	12895.034
1.3469321	12942.875
1.3491224	12980.640
1.3513128	13017.474
1.3535031	13051.491
1.3556934	13094.287
1.3578838	13139.435
1.3600741	13184.135
1.3622645	13233.150
1.3644548	13273.136
1.3666451	13324.152
1.3688355	13372.924
1.3710258	13425.264
1.3732162	13473.108
1.3754065	13518.350
1.3775968	13560.065
1.3797872	13598.589
1.3819775	13646.800
1.3841679	13697.145
1.3863582	13747.303
1.3885486	13797.848
1.3907389	13848.019
1.3929292	13896.151
1.3951196	13944.698
1.3973099	13993.872
1.3995003	14052.863
1.4016906	14107.164
1.4038809	14168.941
1.4060713	14229.603
1.4082616	14286.864
1.4104520	14343.766
1.4126423	14396.750
1.4148326	14446.016
1.4170230	14506.129
1.4192133	14567.011
1.4214037	14626.170
1.4235940	14682.258
1.4257843	14731.741
1.4279747	14789.747
1.4301650	14849.224
1.4323554	14902.346
1.4345457	14962.703
1.4367361	15019.111
1.4389264	15082.173
1.4411167	15143.207
1.4433071	15207.806
1.4454974	15270.583
1.4476878	15328.878
1.4498781	15393.052
1.4520684	15450.820
1.4542588	15520.468
1.4564491	15581.099
1.4586395	15641.651
1.4608298	15703.359
1.4630201	15759.745
1.4652105	15818.281
1.4674008	15874.112
1.4695912	15933.239
1.4717815	16001.226
1.4739718	16068.917
1.4761622	16142.104
1.4783525	16216.862
1.4805429	16286.268
1.4827332	16354.766
1.4849235	16415.142
1.4871139	16477.024
1.4893042	16532.217
1.4914946	16600.835
1.4936849	16674.083
1.4958753	16747.270
1.4980656	16823.964
1.5002559	16889.941
1.5024463	16967.837
1.5046366	17036.883
1.5068270	17112.742
1.5090173	17183.349
1.5112076	17251.377
1.5133980	17322.990
1.5155883	17396.649
1.5177787	17478.719
1.5199690	17559.345
1.5221593	17634.620
1.5243497	17715.406
1.5265400	17783.838
1.5287304	17861.138
1.5309207	17941.270
1.5331110	18022.399
1.5353014	18103.675
1.5374917	18179.960
1.5396821	18258.211
1.5418724	18325.118
1.5440627	18398.681
1.5462531	18476.488
1.5484434	18559.661
1.5506338	18654.131
1.5528241	18731.936
1.5550145	18817.234
1.5572048	18892.805
1.5593951	18970.036
1.5615855	19045.535
1.5637758	19125.835
1.5659662	19203.142
1.5681565	19288.202
1.5703468	19365.722
1.5725372	19445.380
1.5747275	19532.988
1.5769179	19615.815
1.5791082	19707.807
1.5812985	19786.595
1.5834889	19856.886
1.5856792	19930.318
1.5878696	20002.637
1.5900599	20085.839
1.5922502	20164.482
1.5944406	20239.945
1.5966309	20315.658
1.5988213	20392.953
1.6010116	20474.831
1.6032020	20550.333
1.6053923	20640.069
1.6075826	20722.264
1.6097730	20810.961
1.6119633	20890.390
1.6141537	20962.432
1.6163440	21041.065
1.6185343	21109.805
1.6207247	21181.688
1.6229150	21260.893
1.6251054	21332.255
1.6272957	21415.824
1.6294860	21482.930
1.6316764	21555.823
1.6338667	21634.816
1.6360571	21718.508
1.6382474	21804.865
1.6404377	21876.153
1.6426281	21948.842
1.6448184	22018.472
1.6470088	22088.820
1.6491991	22165.087
1.6513894	22232.840
1.6535798	22312.567
1.6557701	22379.383
1.6579605	22447.207
1.6601508	22510.426
1.6623412	22574.033
1.6645315	22644.568
1.6667218	22708.850
1.6689122	22776.887
1.6711025	22850.277
1.6732929	22916.243
1.6754832	22987.611
1.6776735	23047.696
1.6798639	23113.274
1.6820542	23164.323
1.6842446	23223.666
1.6864349	23282.387
1.6886252	23346.115
1.6908156	23411.565
1.6930059	23472.819
1.6951963	23527.340
1.6973866	23583.199
1.6995769	23643.963
1.7017673	23692.291
1.7039576	23743.010
1.7061480	23789.475
1.7083383	23848.774
1.7105286	23909.360
1.7127190	23957.435
1.7149093	24004.902
1.7170997	24056.655
1.7192900	24109.621
1.7214804	24160.960
1.7236707	24204.562
1.7258610	24246.898
1.7280514	24284.648
1.7302417	24330.169
1.7324321	24372.199
1.7346224	24400.189
1.7368127	24440.471
1.7390031	24478.394
1.7411934	24530.444
1.7433838	24571.773
1.7455741	24612.037
1.7477644	24645.979
1.7499548	24678.011
1.7521451	24703.457
1.7543355	24730.468
1.7565258	24753.055
1.7587161	24777.889
1.7609065	24799.757
1.7630968	24825.118
1.7652872	24854.721
1.7674775	24886.353
1.7696679	24917.600
1.7718582	24947.921
1.7740485	24970.610
1.7762389	24984.260
1.7784292	24996.874
1.7806196	25011.400
1.7828099	25030.125
1.7850002	25053.126
1.7871906	25070.103
1.7893809	25087.903
1.7915713	25101.267
1.7937616	25110.717
1.7959519	25114.257
1.7981423	25115.798
1.8003326	25122.960
1.8025230	25131.499
1.8047133	25140.601
1.8069036	25148.047
1.8090940	25153.691
1.8112843	25162.981
1.8134747	25163.982
1.8156650	25165.423
1.8178553	25165.706
1.8200457	25170.969
1.8222360	25171.206
1.8244264	25168.641
1.8266167	25158.507
1.8288071	25150.988
1.8309974	25140.173
1.8331877	25138.647
1.8353781	25124.136
1.8375684	25117.846
1.8397588	25116.213
1.8419491	25118.633
1.8441394	25119.073
1.8463298	25105.747
1.8485201	25085.897
1.8507105	25060.254
1.8529008	25045.237
1.8550911	25033.318
1.8572815	25011.705
1.8594718	24999.429
1.8616622	24979.357
1.8638525	24971.989
1.8660428	24956.078
1.8682332	24940.624
1.8704235	24926.893
1.8726139	24905.504
1.8748042	24885.399
1.8769945	24862.558
1.8791849	24850.429
1.8813752	24827.972
1.8835656	24805.555
1.8857559	24773.764
1.8879463	24745.790
1.8901366	24722.138
1.8923269	24703.519
1.8945173	24688.869
1.8967076	24668.842
1.8988980	24647.052
1.9010883	24624.657
1.9032786	24592.386
1.9054690	24557.891
1.9076593	24521.247
1.9098497	24480.979
1.9120400	24454.789
1.9142303	24420.553
1.9164207	24388.600
1.9186110	24360.294
1.9208014	24334.439
1.9229917	24314.442
1.9251820	24288.966
1.9273724	24258.070
1.9295627	24224.537
1.9317531	24185.387
1.9339434	24153.021
1.9361338	24106.879
1.9383241	24069.046
1.9405144	24025.489
1.9427048	23990.902
1.9448951	23954.238
1.9470855	23919.734
1.9492758	23891.212
1.9514661	23859.421
1.9536565	23832.592
1.9558468	23798.112
1.9580372	23761.739
1.9602275	23720.684
1.9624178	23677.580
1.9646082	23640.473
1.9667985	23599.990
1.9689889	23569.824
1.9711792	23529.622
1.9733695	23489.310
1.9755599	23442.165
1.9777502	23406.199
1.9799406	23372.585
1.9821309	23348.992
1.9843212	23317.001
1.9865116	23286.569
1.9887019	23245.141
1.9908923	23211.753
1.9930826	23170.704
1.9952730	23126.187
1.9974633	23081.556
1.9996536	23038.855
2.0018440	23006.326
2.0040343	22969.582
2.0062247	22946.495
2.0084150	22913.242
2.0106053	22878.587
2.0127957	22833.266
2.0149860	22790.388
2.0171764	22747.929
2.0193667	22708.758
2.0215570	22666.367
2.0237474	22624.243
2.0259377	22583.279
2.0281281	22546.485
2.0303184	22510.329
2.0325087	22471.262
2.0346991	22426.978
2.0368894	22387.119
2.0390798	22352.289
2.0412701	22303.246
2.0434604	22259.834
2.0456508	22205.684
2.0478411	22158.596
2.0500315	22116.873
2.0522218	22079.686
2.0544122	22039.632
2.0566025	21998.798
2.0587928	21956.459
2.0609832	21911.913
2.0631735	21865.244
2.0653639	21820.755
2.0675542	21776.825
2.0697445	21735.999
2.0719349	21688.319
2.0741252	21646.612
2.0763156	21603.295
2.0785059	21558.656
2.0806962	21522.447
2.0828866	21479.653
2.0850769	21440.509
2.0872673	21392.915
2.0894576	21348.005
2.0916479	21318.431
2.0938383	21277.825
2.0960286	21238.698
2.0982190	21185.962
2.1004093	21141.961
2.1025997	21099.755
2.1047900	21055.490
2.1069803	21020.467
2.1091707	20974.893
2.1113610	20937.976
2.1135514	20891.696
2.1157417	20845.697
2.1179320	20801.420
2.1201224	20750.677
2.1223127	20709.817
2.1245031	20661.534
2.1266934	20617.969
2.1288837	20573.645
2.1310741	20532.930
2.1332644	20494.270
2.1354548	20455.755
2.1376451	20413.640
2.1398354	20375.984
2.1420258	20338.147
2.1442161	20304.252
2.1464065	20263.534
2.1485968	20227.430
2.1507871	20185.696
2.1529775	20143.136
2.1551678	20099.719
2.1573582	20051.282
2.1595485	20006.732
2.1617389	19963.948
2.1639292	19920.024
2.1661195	19883.232
2.1683099	19844.673
2.1705002	19807.871
2.1726906	19763.352
2.1748809	19721.706
2.1770712	19685.364
2.1792616	19641.686
2.1814519	19605.978
2.1836423	19569.739
2.1858326	19534.994
2.1880229	19490.410
2.1902133	19442.047
2.1924036	19397.339
2.1945940	19358.573
2.1967843	19325.216
2.1989746	19284.952
2.2011650	19246.056
2.2033553	19209.073
2.2055457	19174.644
2.2077360	19135.908
2.2099263	19089.316
2.2121167	19040.018
2.2143070	18992.517
2.2164974	18948.205
2.2186877	18906.845
2.2208781	18858.454
2.2230684	18817.090
2.2252587	18768.642
2.2274491	18721.924
2.2296394	18683.917
2.2318298	18640.298
2.2340201	18611.242
2.2362104	18566.121
2.2384008	18527.824
2.2405911	18484.167
2.2427815	18442.731
2.2449718	18396.897
2.2471621	18356.930
2.2493525	18325.110
2.2515428	18287.103
2.2537332	18245.161
2.2559235	18199.229
2.2581138	18157.125
2.2603042	18114.394
2.2624945	18078.361
2.2646849	18044.443
2.2668752	18010.027
2.2690656	17969.644
2.2712559	17929.145
2.2734462	17890.086
2.2756366	17858.963
2.2778269	17826.636
2.2800173	17796.449
2.2822076	17754.088
2.2843979	17708.504
2.2865883	17670.584
2.2887786	17633.713
2.2909690	17596.989
2.2931593	17550.773
2.2953496	17502.070
2.2975400	17455.807
2.2997303	17413.511
2.3019207	17377.536
2.3041110	17345.693
2.3063013	17309.391
2.3084917	17278.919
2.3106820	17236.801
2.3128724	17189.772
2.3150627	17142.848
2.3172530	17105.454
2.3194434	17070.965
2.3216337	17036.784
2.3238241	17006.702
2.3260144	16967.850
2.3282048	16933.690
2.3303951	16891.521
2.3325854	16853.227
2.3347758	16813.025
2.3369661	16765.016
2.3391565	16724.588
2.3413468	16688.542
2.3435371	16648.960
2.3457275	16609.094
2.3479178	16559.834
2.3501082	16516.287
2.3522985	16468.791
2.3544888	16432.745
2.3566792	16395.918
2.3588695	16355.410
2.3610599	16320.030
2.3632502	16276.369
2.3654405	16242.506
2.3676309	16204.669
2.3698212	16175.009
2.3720116	16139.186
2.3742019	16099.212
2.3763922	16058.031
2.3785826	16019.666
2.3807729	15978.326
2.3829633	15948.297
2.3851536	15915.847
2.3873440	15886.589
2.3895343	15847.663
2.3917246	15808.551
2.3939150	15766.151
2.3961053	15734.455
2.3982957	15703.175
2.4004860	15673.494
2.4026763	15639.979
2.4048667	15609.934
2.4070570	15573.856
2.4092474	15542.743
2.4114377	15501.400
2.4136280	15466.464
2.4158184	15431.196
2.4180087	15401.595
2.4201991	15370.384
2.4223894	15330.646
2.4245797	15300.397
2.4267701	15265.858
2.4289604	15229.768
2.4311508	15195.743
2.4333411	15151.010
2.4355315	15118.296
2.4377218	15080.835
2.4399121	15045.542
2.4421025	15008.897
2.4442928	14972.986
2.4464832	14937.979
2.4486735	14900.922
2.4508638	14864.259
2.4530542	14823.604
2.4552445	14781.846
2.4574349	14736.475
2.4596252	14698.365
2.4618155	14662.314
2.4640059	14630.630
2.4661962	14598.498
2.4683866	14571.416
2.4705769	14546.583
2.4727672	14513.121
2.4749576	14482.636
2.4771479	14441.386
2.4793383	14398.943
2.4815286	14357.095
2.4837189	14325.369
2.4859093	14293.193
2.4880996	14254.132
2.4902900	14222.480
2.4924803	14187.251
2.4946707	14162.055
2.4968610	14131.334
2.4990513	14099.245
2.5012417	14060.570
2.5034320	14026.748
2.5056224	13999.635
2.5078127	13977.658
2.5100030	13947.406
2.5121934	13913.213
2.5143837	13873.606
2.5165741	13836.520
2.5187644	13801.941
2.5209547	13771.092
2.5231451	13739.514
2.5253354	13704.370
2.5275258	13669.717
2.5297161	13634.494
2.5319064	13598.009
2.5340968	13566.346
2.5362871	13532.918
2.5384775	13500.017
2.5406678	13471.286
2.5428582	13444.220
2.5450485	13409.783
2.5472388	13377.883
2.5494292	13344.849
2.5516195	13318.620
2.5538099	13289.080
2.5560002	13258.618
2.5581905	13221.815
2.5603809	13185.557
2.5625712	13149.577
2.5647616	13119.933
2.5669519	13088.317
2.5691422	13056.294
2.5713326	13025.855
2.5735229	12999.863
2.5757133	12973.980
2.5779036	12944.782
2.5800939	12911.257
2.5822843	12881.018
2.5844746	12852.829
2.5866650	12825.859
2.5888553	12791.839
2.5910456	12760.671
2.5932360	12724.556
2.5954263	12691.113
2.5976167	12658.267
2.5998070	12626.517
2.6019974	12599.366
2.6041877	12570.574
2.6063780	12540.137
2.6085684	12509.664
2.6107587	12475.032
2.6129491	12445.684
2.6151394	12420.687
2.6173297	12397.864
2.6195201	12370.168
2.6217104	12337.371
2.6239008	12306.295
2.6260911	12272.490
2.6282814	12245.284
2.6304718	12214.063
2.6326621	12187.460
2.6348525	12159.116
2.6370428	12133.250
2.6392331	12106.858
2.6414235	12078.620
2.6436138	12045.602
2.6458042	12003.063
2.6479945	11965.588
2.6501848	11929.413
2.6523752	11900.027
2.6545655	11870.390
2.6567559	11844.206
2.6589462	11816.495
2.6611366	11785.533
2.6633269	11757.479
2.6655172	11725.303
2.6677076	11692.274
2.6698979	11659.429
2.6720883	11627.999
2.6742786	11597.350
2.6764689	11569.506
2.6786593	11542.170
2.6808496	11514.568
2.6830400	11490.516
2.6852303	11456.885
2.6874206	11425.561
2.6896110	11398.587
2.6918013	11375.297
2.6939917	11351.890
2.6961820	11326.624
2.6983723	11304.306
2.7005627	11277.504
2.7027530	11246.929
2.7049434	11218.617
2.7071337	11194.211
2.7093241	11167.506
2.7115144	11135.384
2.7137047	11100.832
2.7158951	11078.174
2.7180854	11057.861
2.7202758	11039.666
2.7224661	11019.797
2.7246564	11008.347
2.7268468	11005.159
2.7290371	11014.362
2.7312275	11023.516
2.7334178	11045.403
2.7356081	11073.741
2.7377985	11098.553
2.7399888	11114.569
2.7421792	11112.039
2.7443695	11097.388
2.7465598	11070.940
2.7487502	11046.491
2.7509405	11019.576
2.7531309	10992.821
2.7553212	10965.773
2.7575115	10933.788
2.7597019	10899.882
2.7618922	10858.317
2.7640826	10811.031
2.7662729	10753.955
2.7684633	10690.801
2.7706536	10618.096
2.7728439	10549.760
2.7750343	10486.091
2.7772246	10434.143
2.7794150	10386.527
2.7816053	10344.072
2.7837956	10305.971
2.7859860	10273.463
2.7881763	10250.160
2.7903667	10224.223
2.7925570	10194.544
2.7947473	10166.891
2.7969377	10143.664
2.7991280	10122.390
2.8013184	10100.086
2.8035087	10076.174
2.8056990	10052.324
2.8078894	10025.591
2.8100797	10003.582
2.8122701	9982.9487
2.8144604	9954.9979
2.8166507	9932.4491
2.8188411	9909.8485
2.8210314	9892.2531
2.8232218	9869.4500
2.8254121	9845.0878
2.8276025	9817.2556
2.8297928	9795.0631
2.8319831	9773.5974
2.8341735	9752.2669
2.8363638	9732.9692
2.8385542	9707.9184
2.8407445	9685.1443
2.8429348	9666.1879
2.8451252	9649.0661
2.8473155	9630.7570
2.8495059	9610.0333
2.8516962	9588.3921
2.8538865	9569.0217
2.8560769	9550.9197
2.8582672	9534.6160
2.8604576	9509.9813
2.8626479	9489.7124
2.8648382	9464.8549
2.8670286	9445.1201
2.8692189	9427.9989
2.8714093	9403.6918
2.8735996	9382.8292
2.8757900	9360.0069
2.8779803	9338.9324
2.8801706	9316.6822
2.8823610	9296.3043
2.8845513	9280.2123
2.8867417	9263.7515
2.8889320	9247.3866
2.8911223	9232.3753
2.8933127	9212.7119
2.8955030	9196.9663
2.8976934	9176.0151
2.8998837	9160.5556
2.9020740	9140.1028
2.9042644	9121.9835
2.9064547	9105.8212
2.9086451	9093.1337
2.9108354	9083.6742
2.9130257	9066.2863
2.9152161	9051.2410
2.9174064	9031.4091
2.9195968	9014.5327
2.9217871	8993.9717
2.9239774	8974.3233
2.9261678	8955.6851
2.9283581	8940.3692
2.9305485	8924.2280
2.9327388	8911.5835
2.9349292	8895.2739
2.9371195	8877.8952
2.9393098	8863.7771
2.9415002	8844.4466
2.9436905	8827.3594
2.9458809	8801.3744
2.9480712	8782.9194
2.9502615	8766.8145
2.9524519	8756.6405
2.9546422	8751.6178
2.9568326	8743.1173
2.9590229	8732.8908
2.9612132	8714.5278
2.9634036	8699.0942
2.9655939	8682.4542
2.9677843	8665.1648
2.9699746	8648.7660
2.9721649	8636.8013
2.9743553	8624.2297
2.9765456	8609.4958
2.9787360	8592.3603
2.9809263	8581.1247
2.9831166	8572.9586
2.9853070	8554.7472
2.9874973	8539.3387
2.9896877	8522.0669
2.9918780	8507.8744
2.9940684	8495.1978
2.9962587	8486.2343
2.9984490	8477.7262
3.0006394	8468.9998
3.0028297	8462.2471
3.0050201	8452.8898
3.0072104	8448.3402
3.0094007	8446.7540
3.0115911	8450.1516
3.0137814	8457.9958
3.0159718	8457.6233
3.0181621	8452.8382
3.0203524	8442.0434
3.0225428	8429.3907
3.0247331	8408.0598
3.0269235	8383.8176
3.0291138	8367.3033
3.0313041	8352.9940
3.0334945	8342.2554
3.0356848	8335.0191
3.0378752	8330.2907
3.0400655	8328.3674
3.0422559	8320.3142
3.0444462	8309.3084
3.0466365	8293.6041
3.0488269	8277.1887
3.0510172	8261.8596
3.0532076	8245.4471
3.0553979	8233.5574
3.0575882	8225.2998
3.0597786	8219.2684
3.0619689	8212.9003
3.0641593	8208.2091
3.0663496	8207.5202
3.0685399	8203.6237
3.0707303	8198.3305
3.0729206	8189.1182
3.0751110	8174.3467
3.0773013	8155.5453
3.0794916	8137.6668
3.0816820	8128.2323
3.0838723	8118.4716
3.0860627	8111.6803
3.0882530	8105.4412
3.0904433	8099.0153
3.0926337	8089.1631
3.0948240	8077.6048
3.0970144	8070.2183
3.0992047	8058.3331
3.1013951	8042.9676
3.1035854	8024.9833
3.1057757	8008.0322
3.1079661	7995.3007
3.1101564	7984.5511
3.1123468	7970.2936
3.1145371	7961.8827
3.1167274	7949.5507
3.1189178	7942.9108
3.1211081	7937.1422
3.1232985	7930.0320
3.1254888	7925.7823
3.1276791	7919.6449
3.1298695	7916.3423
3.1320598	7910.7076
3.1342502	7904.9071
3.1364405	7898.4768
3.1386308	7893.3642
3.1408212	7887.1771
3.1430115	7878.3709
3.1452019	7871.7088
3.1473922	7865.4937
3.1495825	7861.0725
3.1517729	7858.0781
3.1539632	7856.7592
3.1561536	7852.1411
3.1583439	7848.5828
3.1605343	7845.1476
3.1627246	7844.1437
3.1649149	7841.8933
3.1671053	7836.2696
3.1692956	7838.2024
3.1714860	7837.1571
3.1736763	7842.8224
3.1758666	7837.2255
3.1780570	7836.6798
3.1802473	7830.2197
3.1824377	7822.7858
3.1846280	7811.5882
3.1868183	7804.3106
3.1890087	7802.0372
3.1911990	7799.7358
3.1933894	7799.4089
3.1955797	7797.0880
3.1977700	7793.3550
3.1999604	7790.4504
3.2021507	7782.3210
3.2043411	7780.9597
3.2065314	7780.6029
3.2087218	7779.1045
3.2109121	7777.7038
3.2131024	7772.3539
3.2152928	7772.7783
3.2174831	7769.9209
3.2196735	7767.8687
3.2218638	7764.9929
3.2240541	7756.3542
3.2262445	7753.4896
3.2284348	7749.9242
3.2306252	7749.9210
3.2328155	7756.0898
3.2350058	7755.8493
3.2371962	7752.4789
3.2393865	7748.1811
3.2415769	7743.2434
3.2437672	7741.1055
3.2459575	7743.0201
3.2481479	7750.8518
3.2503382	7754.2013
3.2525286	7757.4333
3.2547189	7758.7845
3.2569092	7758.2413
3.2590996	7758.6229
3.2612899	7755.1932
3.2634803	7751.0142
3.2656706	7744.7503
3.2678610	7745.7977
3.2700513	7746.6065
3.2722416	7745.2010
3.2744320	7744.0649
3.2766223	7743.6349
3.2788127	7745.3140
3.2810030	7751.8762
3.2831933	7755.4261
3.2853837	7755.6292
3.2875740	7754.1939
3.2897644	7749.6390
3.2919547	7745.0035
3.2941450	7742.4178
3.2963354	7747.7329
3.2985257	7754.9345
3.3007161	7762.6073
3.3029064	7766.9873
3.3050967	7768.4183
3.3072871	7770.1127
3.3094774	7768.7081
3.3116678	7773.4824
3.3138581	7772.7024
3.3160484	7775.4400
3.3182388	7782.8472
3.3204291	7788.0505
3.3226195	7791.1550
3.3248098	7795.2636
3.3270002	7798.6049
3.3291905	7805.9437
3.3313808	7806.1792
3.3335712	7807.7578
3.3357615	7811.8415
3.3379519	7813.2214
3.3401422	7813.6408
3.3423325	7811.5386
3.3445229	7816.0295
3.3467132	7817.5717
3.3489036	7827.4282
3.3510939	7828.4564
3.3532842	7833.2972
3.3554746	7836.0103
3.3576649	7835.1434
3.3598553	7837.9924
3.3620456	7841.0645
3.3642359	7846.4257
3.3664263	7853.1265
3.3686166	7854.5802
3.3708070	7860.1614
3.3729973	7860.8094
3.3751877	7865.8130
3.3773780	7868.1611
3.3795683	7874.9119
3.3817587	7879.9929
3.3839490	7883.5318
3.3861394	7885.9583
3.3883297	7890.0053
3.3905200	7895.2293
3.3927104	7902.4967
3.3949007	7917.2925
3.3970911	7929.2923
3.3992814	7940.6552
3.4014717	7947.0884
3.4036621	7951.9006
3.4058524	7953.7155
3.4080428	7961.4730
3.4102331	7966.9405
3.4124234	7974.2854
3.4146138	7976.7442
3.4168041	7980.6884
3.4189945	7984.3310
3.4211848	7984.5423
3.4233751	7986.2812
3.4255655	7992.4706
3.4277558	8001.5990
3.4299462	8013.7526
3.4321365	8020.9367
3.4343269	8028.0540
3.4365172	8035.3315
3.4387075	8042.9880
3.4408979	8054.2700
3.4430882	8059.7453
3.4452786	8067.0229
3.4474689	8070.4434
3.4496592	8078.3262
3.4518496	8088.8953
3.4540399	8101.9021
3.4562303	8112.6757
3.4584206	8121.5967
3.4606109	8125.6996
3.4628013	8131.2161
3.4649916	8136.5984
3.4671820	8148.4010
3.4693723	8161.6731
3.4715626	8174.1048
3.4737530	8184.0003
3.4759433	8192.0567
3.4781337	8203.1572
3.4803240	8212.5160
3.4825143	8225.3907
3.4847047	8230.0953
3.4868950	8232.5188
3.4890854	8236.0255
3.4912757	8241.9391
3.4934661	8252.0466
3.4956564	8259.1556
3.4978467	8269.6184
3.5000371	8277.4256
3.5022274	8288.1673
3.5044178	8298.3521
3.5066081	8309.8070
3.5087984	8321.9337
3.5109888	8331.0255
3.5131791	8337.6032
3.5153695	8346.3083
3.5175598	8356.2995
3.5197501	8369.7504
3.5219405	8382.7117
3.5241308	8396.0968
3.5263212	8407.3152
3.5285115	8415.8948
3.5307018	8428.5788
3.5328922	8437.9600
3.5350825	8449.1401
3.5372729	8457.9531
3.5394632	8467.0377
3.5416536	8472.5564
3.5438439	8483.3067
3.5460342	8490.7185
3.5482246	8498.3947
3.5504149	8507.1984
3.5526053	8516.9586
3.5547956	8527.3629
3.5569859	8540.9619
3.5591763	8559.2769
3.5613666	8573.7631
3.5635570	8584.8612
3.5657473	8593.7914
3.5679376	8606.8003
3.5701280	8623.0728
3.5723183	8638.5635
3.5745087	8655.2136
3.5766990	8677.7086
3.5788893	8705.3068
3.5810797	8737.0004
3.5832700	8770.4661
3.5854604	8794.7065
3.5876507	8816.5977
3.5898410	8832.1828
3.5920314	8848.2987
3.5942217	8859.1959
3.5964121	8869.4569
3.5986024	8876.1668
3.6007928	8886.6120
3.6029831	8893.7003
3.6051734	8903.2690
3.6073638	8913.7471
3.6095541	8925.6769
3.6117445	8935.1855
3.6139348	8935.6000
3.6161251	8933.5534
3.6183155	8926.1989
3.6205058	8922.2568
3.6226962	8917.8022
3.6248865	8916.8560
3.6270768	8917.9215
3.6292672	8921.6720
3.6314575	8928.7858
3.6336479	8937.6719
3.6358382	8950.5400
3.6380285	8964.3974
3.6402189	8974.9028
3.6424092	8982.0186
3.6445996	8989.2799
3.6467899	8997.1762
3.6489802	9011.9424
3.6511706	9028.2305
3.6533609	9038.7482
3.6555513	9049.3537
3.6577416	9057.8998
3.6599320	9070.9379
3.6621223	9087.6248
3.6643126	9105.1956
3.6665030	9116.7683
3.6686933	9131.2700
3.6708837	9142.2256
3.6730740	9152.1862
3.6752643	9160.5323
3.6774547	9168.8952
3.6796450	9179.3570
3.6818354	9190.7337
3.6840257	9201.1045
3.6862160	9211.3568
3.6884064	9219.9417
3.6905967	9229.5303
3.6927871	9240.2983
3.6949774	9254.2450
3.6971677	9265.2414
3.6993581	9273.6961
3.7015484	9285.4960
3.7037388	9299.9172
3.7059291	9317.1259
3.7081195	9325.2582
3.7103098	9338.2489
3.7125001	9347.2721
3.7146905	9357.8131
3.7168808	9369.4216
3.7190712	9382.2931
3.7212615	9393.0830
3.7234518	9399.8176
3.7256422	9406.4294
3.7278325	9417.8463
3.7300229	9433.4212
3.7322132	9445.3597
3.7344035	9456.7178
3.7365939	9469.7198
3.7387842	9479.1556
3.7409746	9492.2334
3.7431649	9502.8512
3.7453552	9512.2522
3.7475456	9523.9370
3.7497359	9535.9378
3.7519263	9544.6841
3.7541166	9552.7246
3.7563069	9559.5835
3.7584973	9572.2487
3.7606876	9584.6300
3.7628780	9591.9603
3.7650683	9601.2159
3.7672587	9608.5677
3.7694490	9621.4978
3.7716393	9632.9744
3.7738297	9642.0331
3.7760200	9652.7042
3.7782104	9662.6233
3.7804007	9674.8551
3.7825910	9682.8044
3.7847814	9691.8584
3.7869717	9697.9765
3.7891621	9705.2035
3.7913524	9716.9369
3.7935427	9727.7687
3.7957331	9738.6591
3.7979234	9749.3154
3.8001138	9760.2468
3.8023041	9772.3231
3.8044944	9783.2031
3.8066848	9789.3214
3.8088751	9799.7367
3.8110655	9808.2951
3.8132558	9820.5666
3.8154461	9830.1035
3.8176365	9840.5095
3.8198268	9849.9690
3.8220172	9857.9425
3.8242075	9870.7840
3.8263979	9880.1989
3.8285882	9891.9264
3.8307785	9898.4661
3.8329689	9907.0660
3.8351592	9913.6131
3.8373496	9920.6256
3.8395399	9925.7307
3.8417302	9934.7521
3.8439206	9939.4325
3.8461109	9950.1044
3.8483013	9953.8072
3.8504916	9958.6881
3.8526819	9966.0292
3.8548723	9974.8910
3.8570626	9988.6623
3.8592530	9998.2487
3.8614433	10011.647
3.8636336	10029.454
3.8658240	10054.247
3.8680143	10081.074
3.8702047	10108.449
3.8723950	10141.958
3.8745854	10175.205
3.8767757	10204.659
3.8789660	10230.727
3.8811564	10250.197
3.8833467	10266.455
3.8855371	10274.810
3.8877274	10279.246
3.8899177	10284.384
3.8921081	10292.110
3.8942984	10299.355
3.8964888	10305.473
3.8986791	10309.286
3.9008694	10310.599
3.9030598	10301.651
3.9052501	10281.525
3.9074405	10260.395
3.9096308	10236.659
3.9118211	10217.880
3.9140115	10198.505
3.9162018	10186.869
3.9183922	10176.696
3.9205825	10170.313
3.9227728	10169.431
3.9249632	10168.787
3.9271535	10172.648
3.9293439	10171.263
3.9315342	10172.282
3.9337246	10174.135
3.9359149	10182.242
3.9381052	10188.324
3.9402956	10188.987
3.9424859	10188.823
3.9446763	10184.985
3.9468666	10180.229
3.9490569	10177.217
3.9512473	10180.047
3.9534376	10186.365
3.9556280	10190.136
3.9578183	10196.002
3.9600086	10198.608
3.9621990	10202.862
3.9643893	10204.766
3.9665797	10207.228
3.9687700	10209.963
3.9709603	10210.933
3.9731507	10215.039
3.9753410	10214.752
3.9775314	10217.759
3.9797217	10220.565
3.9819120	10221.400
3.9841024	10219.479
3.9862927	10225.652
3.9884831	10226.947
3.9906734	10233.468
3.9928638	10232.275
3.9950541	10238.439
3.9972444	10239.835
3.9994348	10243.761
4.0016251	10245.255
4.0038155	10245.909
4.0060058	10249.884
4.0081961	10249.270
4.0103865	10249.952
4.0125768	10242.396
4.0147672	10238.597
4.0169575	10235.179
4.0191478	10238.449
4.0213382	10239.024
4.0235285	10243.117
4.0257189	10246.632
4.0279092	10250.870
4.0300995	10255.589
4.0322899	10262.703
4.0344802	10269.339
4.0366706	10283.026
4.0388609	10286.519
4.0410513	10292.627
4.0432416	10296.078
4.0454319	10304.816
4.0476223	10320.013
4.0498126	10341.710
4.0520030	10361.922
4.0541933	10376.914
4.0563836	10392.080
4.0585740	10402.348
4.0607643	10405.147
4.0629547	10400.144
4.0651450	10393.890
4.0673353	10384.685
4.0695257	10373.092
4.0717160	10365.004
4.0739064	10358.978
4.0760967	10356.056
4.0782870	10355.722
4.0804774	10348.744
4.0826677	10340.475
4.0848581	10327.605
4.0870484	10313.829
4.0892387	10297.984
4.0914291	10283.356
4.0936194	10270.519
4.0958098	10253.956
4.0980001	10250.724
4.1001905	10248.025
4.1023808	10248.391
4.1045711	10241.121
4.1067615	10231.713
4.1089518	10223.725
4.1111422	10213.376
4.1133325	10201.921
4.1155228	10189.855
4.1177132	10179.961
4.1199035	10169.940
4.1220939	10157.768
4.1242842	10150.821
4.1264745	10143.108
4.1286649	10134.865
4.1308552	10122.217
4.1330456	10110.498
4.1352359	10101.115
4.1374262	10096.425
4.1396166	10091.931
4.1418069	10084.868
4.1439973	10069.356
4.1461876	10059.540
4.1483779	10050.837
4.1505683	10048.015
4.1527586	10045.786
4.1549490	10042.394
4.1571393	10042.549
4.1593297	10037.134
4.1615200	10031.701
4.1637103	10025.442
4.1659007	10018.473
4.1680910	10012.149
4.1702814	10004.141
4.1724717	9996.6569
4.1746620	9988.0671
4.1768524	9979.0282
4.1790427	9969.4306
4.1812331	9962.1127
4.1834234	9949.9333
4.1856137	9940.2676
4.1878041	9924.4433
4.1899944	9913.2825
4.1921848	9904.2238
4.1943751	9896.8712
4.1965654	9892.1483
4.1987558	9884.9593
4.2009461	9877.9450
4.2031365	9868.0980
4.2053268	9860.2713
4.2075172	9848.4119
4.2097075	9842.7489
4.2118978	9835.1002
4.2140882	9828.7664
4.2162785	9821.8201
4.2184689	9817.1572
4.2206592	9813.6440
4.2228495	9805.8379
4.2250399	9797.8043
4.2272302	9788.8606
4.2294206	9783.1005
4.2316109	9777.9872
4.2338012	9774.5494
4.2359916	9770.0135
4.2381819	9766.7779
4.2403723	9761.0883
4.2425626	9755.9491
4.2447529	9748.4161
4.2469433	9739.7468
4.2491336	9732.4208
4.2513240	9725.7434
4.2535143	9714.6431
4.2557046	9705.1753
4.2578950	9693.5886
4.2600853	9679.5455
4.2622757	9666.4634
4.2644660	9653.7740
4.2666564	9644.2132
4.2688467	9636.7869
4.2710370	9627.7916
4.2732274	9615.8713
4.2754177	9603.3821
4.2776081	9590.0989
4.2797984	9578.7788
4.2819887	9569.6827
4.2841791	9557.7287
4.2863694	9549.6309
4.2885598	9538.2632
4.2907501	9528.6287
4.2929404	9517.7950
4.2951308	9507.6379
4.2973211	9497.9131
4.2995115	9487.6058
4.3017018	9478.8237
4.3038921	9468.0368
4.3060825	9457.3497
4.3082728	9446.5421
4.3104632	9433.3388
4.3126535	9423.8165
4.3148438	9416.1596
4.3170342	9407.7958
4.3192245	9400.2732
4.3214149	9394.0882
4.3236052	9389.7001
4.3257956	9380.6228
4.3279859	9367.7524
4.3301762	9353.8437
4.3323666	9340.5600
4.3345569	9327.8924
4.3367473	9317.7667
4.3389376	9310.5402
4.3411279	9306.3785
4.3433183	9298.3543
4.3455086	9288.9965
4.3476990	9277.4990
4.3498893	9266.2544
4.3520796	9258.3829
4.3542700	9253.9344
4.3564603	9249.5366
4.3586507	9251.1916
4.3608410	9259.2589
4.3630313	9279.1293
4.3652217	9309.7414
4.3674120	9355.0730
4.3696024	9410.9377
4.3717927	9474.9380
4.3739831	9529.9040
4.3761734	9566.9848
4.3783637	9581.2895
4.3805541	9579.7045
4.3827444	9570.0954
[truncated: 3,000 more rows]
