# Supplementary material for: Mechanochemically-induced glass formation from two-dimensional hybrid organic–inorganic perovskites
Source: Chem Sci. 2024 Apr 19;15(19):7198–205. doi: 10.1039/d4sc00905c (PMC11095504; doi:10.1039/d4sc00905c)
Supplement: SC-015-D4SC00905C-s002 [file SC-015-D4SC00905C-s002.zip › XRD_data_and_TOPAS_input_file/012321.xy]

0.0042531738	0.0000000
0.0064435146	0.0000000
0.0086338554	0.0000000
0.010824196	0.0000000
0.013014537	0.0000000
0.015204878	0.0000000
0.017395219	0.0000000
0.019585559	0.0000000
0.021775900	0.0000000
0.023966241	0.0000000
0.026156582	0.0000000
0.028346922	0.0000000
0.030537263	0.0000000
0.032727604	0.0000000
0.034917945	0.0000000
0.037108286	0.0000000
0.039298626	0.0000000
0.041488967	0.0000000
0.043679308	0.0000000
0.045869649	0.0000000
0.048059990	0.0000000
0.050250330	0.0000000
0.052440671	0.0000000
0.054631012	0.0000000
0.056821353	0.0000000
0.059011694	0.0000000
0.061202034	0.0000000
0.063392375	0.0000000
0.065582716	0.0000000
0.067773057	0.0000000
0.069963398	0.0000000
0.072153738	0.0000000
0.074344079	0.0000000
0.076534420	0.0000000
0.078724761	0.0000000
0.080915101	0.0000000
0.083105442	0.0000000
0.085295783	0.0000000
0.087486124	0.0000000
0.089676465	0.0000000
0.091866805	0.0000000
0.094057146	0.0000000
0.096247487	0.0000000
0.098437828	0.0000000
0.10062817	0.0000000
0.10281851	0.0000000
0.10500885	0.0000000
0.10719919	0.0000000
0.10938953	0.0000000
0.11157987	0.0000000
0.11377021	0.0000000
0.11596055	0.0000000
0.11815089	0.0000000
0.12034124	0.0000000
0.12253158	0.0000000
0.12472192	0.0000000
0.12691226	0.0000000
0.12910260	0.0000000
0.13129294	0.0000000
0.13348328	0.0000000
0.13567362	0.0000000
0.13786396	0.0000000
0.14005430	0.0000000
0.14224464	0.0000000
0.14443498	0.0000000
0.14662533	0.0000000
0.14881567	0.0000000
0.15100601	0.0000000
0.15319635	0.0000000
0.15538669	0.0000000
0.15757703	0.0000000
0.15976737	0.0000000
0.16195771	0.0000000
0.16414805	0.0000000
0.16633839	0.0000000
0.16852873	0.0000000
0.17071907	0.0000000
0.17290941	0.0000000
0.17509976	0.0000000
0.17729010	0.0000000
0.17948044	0.0000000
0.18167078	0.0000000
0.18386112	0.0000000
0.18605146	0.0000000
0.18824180	0.0000000
0.19043214	0.0000000
0.19262248	0.0000000
0.19481282	0.0000000
0.19700316	0.0000000
0.19919350	0.0000000
0.20138384	0.0000000
0.20357419	0.0000000
0.20576453	0.0000000
0.20795487	0.0000000
0.21014521	0.0000000
0.21233555	0.0000000
0.21452589	0.0000000
0.21671623	0.0000000
0.21890657	0.0000000
0.22109691	0.0000000
0.22328725	0.0000000
0.22547759	0.0000000
0.22766793	0.0000000
0.22985828	0.0000000
0.23204862	0.0000000
0.23423896	0.0000000
0.23642930	0.0000000
0.23861964	0.0000000
0.24080998	0.0000000
0.24300032	0.0000000
0.24519066	0.0000000
0.24738100	0.0000000
0.24957134	0.0000000
0.25176168	0.0000000
0.25395202	0.0000000
0.25614236	0.0000000
0.25833271	0.0000000
0.26052305	0.0000000
0.26271339	0.0000000
0.26490373	0.0000000
0.26709407	0.0000000
0.26928441	0.0000000
0.27147475	0.0000000
0.27366509	0.0000000
0.27585543	0.0000000
0.27804577	0.0000000
0.28023611	0.0000000
0.28242645	0.0000000
0.28461679	0.0000000
0.28680714	0.0000000
0.28899748	0.0000000
0.29118782	0.0000000
0.29337816	0.0000000
0.29556850	0.0000000
0.29775884	0.0000000
0.29994918	0.0000000
0.30213952	0.0000000
0.30432986	0.0000000
0.30652020	0.0000000
0.30871054	0.0000000
0.31090088	0.0000000
0.31309123	0.0000000
0.31528157	0.0000000
0.31747191	0.0000000
0.31966225	0.0000000
0.32185259	0.0000000
0.32404293	0.0000000
0.32623327	0.0000000
0.32842361	0.0000000
0.33061395	0.0000000
0.33280429	0.0000000
0.33499463	0.0000000
0.33718497	0.0000000
0.33937531	0.0000000
0.34156566	0.0000000
0.34375600	0.0000000
0.34594634	0.0000000
0.34813668	0.0000000
0.35032702	0.0000000
0.35251736	0.0000000
0.35470770	0.0000000
0.35689804	0.0000000
0.35908838	0.0000000
0.36127872	0.0000000
0.36346906	0.0000000
0.36565940	0.0000000
0.36784975	0.0000000
0.37004009	0.0000000
0.37223043	0.0000000
0.37442077	0.0000000
0.37661111	0.0000000
0.37880145	0.0000000
0.38099179	0.0000000
0.38318213	0.0000000
0.38537247	0.0000000
0.38756281	0.0000000
0.38975315	0.0000000
0.39194349	0.0000000
0.39413383	0.0000000
0.39632418	0.0000000
0.39851452	0.0000000
0.40070486	0.0000000
0.40289520	0.0000000
0.40508554	0.0000000
0.40727588	0.0000000
0.40946622	0.0000000
0.41165656	0.0000000
0.41384690	0.0000000
0.41603724	0.0000000
0.41822758	0.0000000
0.42041792	0.0000000
0.42260826	0.0000000
0.42479861	0.0000000
0.42698895	0.0000000
0.42917929	0.0000000
0.43136963	0.0000000
0.43355997	0.0000000
0.43575031	0.0000000
0.43794065	0.0000000
0.44013099	0.0000000
0.44232133	0.0000000
0.44451167	0.0000000
0.44670201	0.0000000
0.44889235	0.0000000
0.45108270	0.0000000
0.45327304	0.0000000
0.45546338	0.0000000
0.45765372	0.0000000
0.45984406	0.0000000
0.46203440	0.0000000
0.46422474	0.0000000
0.46641508	0.0000000
0.46860542	0.0000000
0.47079576	0.0000000
0.47298610	0.0000000
0.47517644	0.0000000
0.47736678	0.0000000
0.47955713	0.0000000
0.48174747	0.0000000
0.48393781	0.0000000
0.48612815	0.0000000
0.48831849	0.0000000
0.49050883	0.0000000
0.49269917	0.0000000
0.49488951	0.0000000
0.49707985	0.0000000
0.49927019	4896.8763
0.50146053	4955.6141
0.50365087	4953.3759
0.50584121	4952.5283
0.50803156	4988.3078
0.51022190	5033.1502
0.51241224	5061.7049
0.51460258	5098.4732
0.51679292	5117.2487
0.51898326	5162.7060
0.52117360	5176.9178
0.52336394	5207.3240
0.52555428	5227.8153
0.52774462	5269.6333
0.52993496	5310.3612
0.53212530	5355.7291
0.53431565	5393.6251
0.53650599	5408.8521
0.53869633	5430.4084
0.54088667	5457.0426
0.54307701	5493.0425
0.54526735	5511.7199
0.54745769	5529.1961
0.54964803	5558.7813
0.55183837	5578.0406
0.55402871	5588.0650
0.55621905	5598.9712
0.55840939	5618.5369
0.56059973	5627.9553
0.56279008	5629.2532
0.56498042	5627.5803
0.56717076	5637.4919
0.56936110	5659.8562
0.57155144	5696.9816
0.57374178	5732.7192
0.57593212	5758.7907
0.57812246	5787.7983
0.58031280	5815.0207
0.58250314	5858.7188
0.58469348	5910.1350
0.58688382	5958.6617
0.58907416	6004.2702
0.59126451	6060.5682
0.59345485	6121.6581
0.59564519	6199.9227
0.59783553	6273.4934
0.60002587	6351.7205
0.60221621	6418.8618
0.60440655	6493.4006
0.60659689	6549.7405
0.60878723	6594.0926
0.61097757	6643.6063
0.61316791	6691.4372
0.61535825	6750.1108
0.61754860	6781.7860
0.61973894	6802.0600
0.62192928	6810.6499
0.62411962	6816.8066
0.62630996	6813.2766
0.62850030	6809.2391
0.63069064	6812.8509
0.63288098	6838.0940
0.63507132	6870.2622
0.63726166	6900.2249
0.63945200	6922.9995
0.64164234	6945.4357
0.64383268	6977.6137
0.64602303	7017.7384
0.64821337	7076.7117
0.65040371	7125.5118
0.65259405	7179.0091
0.65478439	7228.9659
0.65697473	7277.5882
0.65916507	7326.4683
0.66135541	7375.2125
0.66354575	7435.8938
0.66573609	7482.0891
0.66792643	7537.4854
0.67011677	7592.4766
0.67230711	7649.0480
0.67449746	7705.2987
0.67668780	7756.7160
0.67887814	7810.7642
0.68106848	7881.4441
0.68325882	7957.2182
0.68544916	8031.0114
0.68763950	8086.3747
0.68982984	8149.5617
0.69202018	8217.8578
0.69421052	8295.7569
0.69640086	8366.1028
0.69859120	8428.9209
0.70078155	8498.4956
0.70297189	8563.0297
0.70516223	8622.8423
0.70735257	8694.1618
0.70954291	8753.5223
0.71173325	8825.0265
0.71392359	8885.3457
0.71611393	8945.0489
0.71830427	9012.1438
0.72049461	9082.0825
0.72268495	9151.8716
0.72487529	9217.6706
0.72706563	9283.8191
0.72925598	9346.2094
0.73144632	9403.0641
0.73363666	9451.6034
0.73582700	9496.6416
0.73801734	9534.0946
0.74020768	9567.0939
0.74239802	9597.7030
0.74458836	9628.1431
0.74677870	9671.7628
0.74896904	9716.6173
0.75115938	9770.4211
0.75334972	9792.1662
0.75554006	9815.9102
0.75773041	9833.7578
0.75992075	9846.6310
0.76211109	9857.8544
0.76430143	9870.6690
0.76649177	9879.3575
0.76868211	9871.0478
0.77087245	9868.6088
0.77306279	9870.5104
0.77525313	9864.5066
0.77744347	9851.5028
0.77963381	9832.3127
0.78182415	9822.5046
0.78401450	9807.1858
0.78620484	9795.8232
0.78839518	9771.1816
0.79058552	9752.6958
0.79277586	9728.0975
0.79496620	9710.1303
0.79715654	9684.2068
0.79934688	9649.1928
0.80153722	9609.1246
0.80372756	9569.4352
0.80591790	9532.0075
0.80810824	9494.1945
0.81029858	9457.4664
0.81248893	9426.2732
0.81467927	9400.6034
0.81686961	9368.9769
0.81905995	9334.4088
0.82125029	9297.1718
0.82344063	9264.2890
0.82563097	9229.8537
0.82782131	9195.7970
0.83001165	9158.5748
0.83220199	9113.5996
0.83439233	9079.0829
0.83658267	9034.9760
0.83877301	8997.1910
0.84096336	8958.0441
0.84315370	8920.8937
0.84534404	8887.4770
0.84753438	8854.3468
0.84972472	8830.8435
0.85191506	8810.3452
0.85410540	8779.9460
0.85629574	8748.9494
0.85848608	8713.8694
0.86067642	8695.1602
0.86286676	8670.9130
0.86505710	8651.3946
0.86724745	8633.2789
0.86943779	8616.0291
0.87162813	8596.3846
0.87381847	8571.1321
0.87600881	8549.1364
0.87819915	8528.6449
0.88038949	8508.9748
0.88257983	8488.2456
0.88477017	8475.7722
0.88696051	8469.4976
0.88915085	8457.4166
0.89134119	8441.6292
0.89353153	8418.7406
0.89572188	8408.7194
0.89791222	8399.2918
0.90010256	8394.0241
0.90229290	8385.7290
0.90448324	8380.4786
0.90667358	8380.7590
0.90886392	8379.8782
0.91105426	8369.1000
0.91324460	8359.0509
0.91543494	8350.5673
0.91762528	8350.1529
0.91981562	8347.1142
0.92200597	8341.4393
0.92419631	8336.9593
0.92638665	8331.6930
0.92857699	8334.0477
0.93076733	8331.7896
0.93295767	8332.0769
0.93514801	8335.8027
0.93733835	8339.2847
0.93952869	8353.3256
0.94171903	8352.8818
0.94390937	8359.1441
0.94609971	8362.9204
0.94829005	8376.0046
0.95048040	8387.4969
0.95267074	8391.7828
0.95486108	8404.1638
0.95705142	8418.0640
0.95924176	8439.5301
0.96143210	8443.9657
0.96362244	8446.6160
0.96581278	8446.0294
0.96800312	8445.0343
0.97019346	8445.0111
0.97238380	8460.4863
0.97457414	8475.2127
0.97676448	8497.1746
0.97895483	8517.7008
0.98114517	8532.4407
0.98333551	8546.3807
0.98552585	8554.8963
0.98771619	8567.7167
0.98990653	8577.0580
0.99209687	8589.7590
0.99428721	8605.9709
0.99647755	8613.4231
0.99866789	8632.8658
1.0008582	8650.4711
1.0030486	8674.4083
1.0052389	8690.4140
1.0074293	8712.3330
1.0096196	8725.9586
1.0118099	8754.1719
1.0140003	8773.5953
1.0161906	8799.3288
1.0183810	8814.3493
1.0205713	8835.1159
1.0227616	8851.7586
1.0249520	8873.7011
1.0271423	8901.3503
1.0293327	8918.7973
1.0315230	8930.7505
1.0337133	8945.4122
1.0359037	8964.7609
1.0380940	8989.9165
1.0402844	9002.3405
1.0424747	9024.8120
1.0446650	9046.7643
1.0468554	9074.1617
1.0490457	9097.1631
1.0512361	9119.6202
1.0534264	9141.0783
1.0556168	9162.2549
1.0578071	9182.6704
1.0599974	9197.1088
1.0621878	9214.9909
1.0643781	9239.4342
1.0665685	9268.1615
1.0687588	9294.1401
1.0709491	9322.4375
1.0731395	9347.7978
1.0753298	9366.1690
1.0775202	9380.2328
1.0797105	9399.9740
1.0819008	9428.4957
1.0840912	9449.5256
1.0862815	9471.7713
1.0884719	9501.3515
1.0906622	9526.5731
1.0928525	9559.8532
1.0950429	9590.1167
1.0972332	9622.8477
1.0994236	9648.3763
1.1016139	9673.4487
1.1038043	9690.7818
1.1059946	9711.9724
1.1081849	9737.3887
1.1103753	9758.2278
1.1125656	9775.7375
1.1147560	9791.8192
1.1169463	9813.9994
1.1191366	9849.5570
1.1213270	9887.0466
1.1235173	9925.5325
1.1257077	9952.8425
1.1278980	9984.3290
1.1300883	10003.488
1.1322787	10027.274
1.1344690	10053.345
1.1366594	10085.508
1.1388497	10121.966
1.1410400	10152.290
1.1432304	10187.084
1.1454207	10214.717
1.1476111	10241.634
1.1498014	10265.936
1.1519917	10295.039
1.1541821	10317.718
1.1563724	10339.129
1.1585628	10357.018
1.1607531	10375.419
1.1629435	10399.775
1.1651338	10426.877
1.1673241	10458.832
1.1695145	10485.516
1.1717048	10508.080
1.1738952	10539.079
1.1760855	10565.238
1.1782758	10600.539
1.1804662	10624.790
1.1826565	10651.513
1.1848469	10679.298
1.1870372	10707.732
1.1892275	10743.947
1.1914179	10768.317
1.1936082	10796.382
1.1957986	10825.863
1.1979889	10857.232
1.2001792	10895.313
1.2023696	10924.914
1.2045599	10966.411
1.2067503	11010.128
1.2089406	11048.065
1.2111309	11077.775
1.2133213	11107.136
1.2155116	11141.902
1.2177020	11178.410
1.2198923	11209.510
1.2220827	11234.341
1.2242730	11260.716
1.2264633	11289.783
1.2286537	11324.319
1.2308440	11356.523
1.2330344	11384.160
1.2352247	11410.767
1.2374150	11436.156
1.2396054	11462.154
1.2417957	11489.826
1.2439861	11525.727
1.2461764	11562.640
1.2483667	11600.235
1.2505571	11627.364
1.2527474	11658.493
1.2549378	11693.611
1.2571281	11719.917
1.2593184	11752.778
1.2615088	11777.598
1.2636991	11811.746
1.2658895	11850.491
1.2680798	11879.529
1.2702702	11913.160
1.2724605	11942.435
1.2746508	11974.739
1.2768412	12006.849
1.2790315	12048.301
1.2812219	12085.796
1.2834122	12119.294
1.2856025	12153.689
1.2877929	12192.018
1.2899832	12229.086
1.2921736	12261.427
1.2943639	12293.039
1.2965542	12333.806
1.2987446	12368.932
1.3009349	12413.411
1.3031253	12446.342
1.3053156	12480.412
1.3075059	12508.872
1.3096963	12540.590
1.3118866	12570.859
1.3140770	12608.495
1.3162673	12648.764
1.3184576	12695.827
1.3206480	12739.310
1.3228383	12788.631
1.3250287	12840.729
1.3272190	12885.606
1.3294094	12929.830
1.3315997	12967.500
1.3337900	12994.512
1.3359804	13030.745
1.3381707	13070.533
1.3403611	13115.472
1.3425514	13164.567
1.3447417	13206.809
1.3469321	13262.205
1.3491224	13301.804
1.3513128	13342.173
1.3535031	13383.376
1.3556934	13421.922
1.3578838	13464.226
1.3600741	13507.706
1.3622645	13560.468
1.3644548	13603.431
1.3666451	13644.919
1.3688355	13687.394
1.3710258	13738.993
1.3732162	13795.724
1.3754065	13850.389
1.3775968	13903.508
1.3797872	13946.971
1.3819775	13992.612
1.3841679	14044.079
1.3863582	14095.000
1.3885486	14154.556
1.3907389	14206.122
1.3929292	14259.264
1.3951196	14310.553
1.3973099	14364.632
1.3995003	14422.031
1.4016906	14476.479
1.4038809	14531.543
1.4060713	14589.542
1.4082616	14650.905
1.4104520	14712.997
1.4126423	14773.957
1.4148326	14826.460
1.4170230	14888.730
1.4192133	14937.534
1.4214037	14990.408
1.4235940	15042.781
1.4257843	15092.921
1.4279747	15146.496
1.4301650	15200.461
1.4323554	15247.190
1.4345457	15301.358
1.4367361	15365.356
1.4389264	15434.128
1.4411167	15497.028
1.4433071	15559.287
1.4454974	15620.776
1.4476878	15678.701
1.4498781	15742.668
1.4520684	15806.196
1.4542588	15877.376
1.4564491	15944.055
1.4586395	16017.160
1.4608298	16083.109
1.4630201	16140.451
1.4652105	16200.086
1.4674008	16255.073
1.4695912	16312.998
1.4717815	16387.304
1.4739718	16454.258
1.4761622	16534.172
1.4783525	16602.358
1.4805429	16679.907
1.4827332	16750.419
1.4849235	16825.163
1.4871139	16899.703
1.4893042	16970.119
1.4914946	17047.637
1.4936849	17116.918
1.4958753	17188.126
1.4980656	17266.224
1.5002559	17333.519
1.5024463	17411.153
1.5046366	17485.184
1.5068270	17561.438
1.5090173	17634.998
1.5112076	17704.592
1.5133980	17777.930
1.5155883	17856.658
1.5177787	17939.837
1.5199690	18014.003
1.5221593	18089.362
1.5243497	18164.561
1.5265400	18230.745
1.5287304	18305.158
1.5309207	18380.774
1.5331110	18465.463
1.5353014	18546.251
1.5374917	18627.611
1.5396821	18711.503
1.5418724	18789.483
1.5440627	18867.231
1.5462531	18947.091
1.5484434	19022.547
1.5506338	19098.323
1.5528241	19171.097
1.5550145	19250.807
1.5572048	19332.780
1.5593951	19410.297
1.5615855	19482.684
1.5637758	19557.572
1.5659662	19644.422
1.5681565	19741.894
1.5703468	19836.362
1.5725372	19928.281
1.5747275	20026.464
1.5769179	20113.360
1.5791082	20206.211
1.5812985	20286.942
1.5834889	20355.321
1.5856792	20432.448
1.5878696	20499.006
1.5900599	20577.885
1.5922502	20657.861
1.5944406	20741.206
1.5966309	20822.488
1.5988213	20907.056
1.6010116	20991.749
1.6032020	21064.168
1.6053923	21157.363
1.6075826	21237.231
1.6097730	21318.014
1.6119633	21399.684
1.6141537	21465.900
1.6163440	21545.111
1.6185343	21610.401
1.6207247	21690.224
1.6229150	21773.563
1.6251054	21851.058
1.6272957	21933.768
1.6294860	22006.781
1.6316764	22082.705
1.6338667	22163.646
1.6360571	22247.388
1.6382474	22334.153
1.6404377	22400.376
1.6426281	22471.784
1.6448184	22539.745
1.6470088	22618.838
1.6491991	22696.757
1.6513894	22765.205
1.6535798	22842.651
1.6557701	22912.963
1.6579605	22989.452
1.6601508	23066.790
1.6623412	23143.572
1.6645315	23217.810
1.6667218	23287.557
1.6689122	23352.663
1.6711025	23424.001
1.6732929	23488.637
1.6754832	23550.213
1.6776735	23610.707
1.6798639	23671.776
1.6820542	23734.020
1.6842446	23797.023
1.6864349	23861.216
1.6886252	23929.917
1.6908156	24002.644
1.6930059	24067.880
1.6951963	24126.794
1.6973866	24188.745
1.6995769	24251.929
1.7017673	24304.576
1.7039576	24357.098
1.7061480	24408.162
1.7083383	24463.657
1.7105286	24523.008
1.7127190	24577.311
1.7149093	24628.074
1.7170997	24673.968
1.7192900	24730.700
1.7214804	24784.925
1.7236707	24832.693
1.7258610	24876.152
1.7280514	24915.675
1.7302417	24958.727
1.7324321	24992.432
1.7346224	25020.035
1.7368127	25056.425
1.7390031	25098.732
1.7411934	25148.648
1.7433838	25190.032
1.7455741	25233.384
1.7477644	25267.625
1.7499548	25294.614
1.7521451	25320.341
1.7543355	25337.926
1.7565258	25362.861
1.7587161	25392.094
1.7609065	25416.517
1.7630968	25438.988
1.7652872	25465.128
1.7674775	25488.891
1.7696679	25515.010
1.7718582	25538.070
1.7740485	25568.326
1.7762389	25593.704
1.7784292	25617.198
1.7806196	25638.724
1.7828099	25655.689
1.7850002	25677.221
1.7871906	25695.669
1.7893809	25706.867
1.7915713	25715.824
1.7937616	25728.999
1.7959519	25734.623
1.7981423	25732.672
1.8003326	25735.868
1.8025230	25739.521
1.8047133	25746.071
1.8069036	25757.148
1.8090940	25763.314
1.8112843	25776.971
1.8134747	25786.598
1.8156650	25793.266
1.8178553	25793.935
1.8200457	25795.425
1.8222360	25796.823
1.8244264	25792.605
1.8266167	25785.948
1.8288071	25782.134
1.8309974	25774.690
1.8331877	25770.966
1.8353781	25762.394
1.8375684	25756.564
1.8397588	25749.144
1.8419491	25744.451
1.8441394	25741.798
1.8463298	25733.016
1.8485201	25718.411
1.8507105	25701.259
1.8529008	25680.878
1.8550911	25668.829
1.8572815	25650.981
1.8594718	25634.555
1.8616622	25612.519
1.8638525	25607.039
1.8660428	25596.707
1.8682332	25582.547
1.8704235	25561.879
1.8726139	25531.170
1.8748042	25499.332
1.8769945	25472.276
1.8791849	25452.727
1.8813752	25435.876
1.8835656	25420.051
1.8857559	25407.186
1.8879463	25383.022
1.8901366	25357.336
1.8923269	25328.411
1.8945173	25304.924
1.8967076	25276.316
1.8988980	25246.934
1.9010883	25223.365
1.9032786	25188.995
1.9054690	25160.028
1.9076593	25120.104
1.9098497	25085.027
1.9120400	25060.162
1.9142303	25028.563
1.9164207	25001.483
1.9186110	24969.921
1.9208014	24945.523
1.9229917	24922.200
1.9251820	24900.385
1.9273724	24867.454
1.9295627	24824.798
1.9317531	24784.342
1.9339434	24749.017
1.9361338	24716.022
1.9383241	24682.100
1.9405144	24640.731
1.9427048	24604.945
1.9448951	24565.992
1.9470855	24527.348
1.9492758	24491.744
1.9514661	24456.709
1.9536565	24416.570
1.9558468	24373.437
1.9580372	24339.086
1.9602275	24309.276
1.9624178	24280.707
1.9646082	24251.267
1.9667985	24217.656
1.9689889	24183.996
1.9711792	24144.646
1.9733695	24099.652
1.9755599	24058.617
1.9777502	24015.305
1.9799406	23980.768
1.9821309	23942.395
1.9843212	23897.022
1.9865116	23851.184
1.9887019	23799.637
1.9908923	23764.955
1.9930826	23732.003
1.9952730	23698.587
1.9974633	23663.100
1.9996536	23625.470
2.0018440	23589.316
2.0040343	23547.704
2.0062247	23509.810
2.0084150	23470.177
2.0106053	23430.010
2.0127957	23389.622
2.0149860	23351.458
2.0171764	23314.890
2.0193667	23273.201
2.0215570	23231.783
2.0237474	23193.836
2.0259377	23162.901
2.0281281	23126.411
2.0303184	23086.642
2.0325087	23033.285
2.0346991	22984.231
2.0368894	22939.273
2.0390798	22906.066
2.0412701	22862.349
2.0434604	22823.324
2.0456508	22772.245
2.0478411	22726.973
2.0500315	22682.987
2.0522218	22632.866
2.0544122	22581.555
2.0566025	22534.624
2.0587928	22492.591
2.0609832	22448.804
2.0631735	22405.216
2.0653639	22365.464
2.0675542	22319.770
2.0697445	22280.998
2.0719349	22235.905
2.0741252	22193.867
2.0763156	22150.917
2.0785059	22103.849
2.0806962	22067.050
2.0828866	22019.097
2.0850769	21978.125
2.0872673	21927.485
2.0894576	21877.763
2.0916479	21830.927
2.0938383	21786.204
2.0960286	21749.798
2.0982190	21705.205
2.1004093	21666.553
2.1025997	21629.071
2.1047900	21586.547
2.1069803	21544.807
2.1091707	21486.780
2.1113610	21436.792
2.1135514	21388.042
2.1157417	21347.679
2.1179320	21315.633
2.1201224	21268.167
2.1223127	21228.730
2.1245031	21179.873
2.1266934	21139.108
2.1288837	21105.875
2.1310741	21062.625
2.1332644	21018.107
2.1354548	20972.100
2.1376451	20929.098
2.1398354	20891.132
2.1420258	20850.834
2.1442161	20814.666
2.1464065	20771.332
2.1485968	20727.330
2.1507871	20674.885
2.1529775	20627.309
2.1551678	20591.233
2.1573582	20547.794
2.1595485	20513.890
2.1617389	20470.498
2.1639292	20431.266
2.1661195	20387.354
2.1683099	20345.145
2.1705002	20295.310
2.1726906	20249.241
2.1748809	20201.840
2.1770712	20159.145
2.1792616	20112.835
2.1814519	20074.572
2.1836423	20035.263
2.1858326	20007.480
2.1880229	19964.714
2.1902133	19921.703
2.1924036	19879.733
2.1945940	19841.281
2.1967843	19805.201
2.1989746	19762.466
2.2011650	19718.793
2.2033553	19679.179
2.2055457	19637.863
2.2077360	19595.220
2.2099263	19548.421
2.2121167	19503.409
2.2143070	19456.191
2.2164974	19411.510
2.2186877	19371.243
2.2208781	19326.188
2.2230684	19280.070
2.2252587	19234.707
2.2274491	19187.232
2.2296394	19152.797
2.2318298	19112.042
2.2340201	19078.081
2.2362104	19036.752
2.2384008	18998.862
2.2405911	18956.921
2.2427815	18918.413
2.2449718	18878.161
2.2471621	18838.081
2.2493525	18798.085
2.2515428	18756.445
2.2537332	18711.958
2.2559235	18672.739
2.2581138	18627.431
2.2603042	18581.277
2.2624945	18542.054
2.2646849	18504.815
2.2668752	18471.130
2.2690656	18421.975
2.2712559	18371.724
2.2734462	18324.361
2.2756366	18285.411
2.2778269	18250.661
2.2800173	18216.964
2.2822076	18178.083
2.2843979	18137.724
2.2865883	18101.358
2.2887786	18067.888
2.2909690	18033.488
2.2931593	17991.665
2.2953496	17949.743
2.2975400	17902.948
2.2997303	17857.797
2.3019207	17814.361
2.3041110	17774.693
2.3063013	17733.230
2.3084917	17699.140
2.3106820	17655.420
2.3128724	17612.231
2.3150627	17564.613
2.3172530	17530.454
2.3194434	17493.157
2.3216337	17458.666
2.3238241	17421.786
2.3260144	17384.835
2.3282048	17341.758
2.3303951	17296.757
2.3325854	17254.968
2.3347758	17217.902
2.3369661	17174.341
2.3391565	17139.452
2.3413468	17099.335
2.3435371	17061.840
2.3457275	17019.845
2.3479178	16978.642
2.3501082	16941.574
2.3522985	16897.944
2.3544888	16861.491
2.3566792	16819.939
2.3588695	16776.964
2.3610599	16741.341
2.3632502	16703.735
2.3654405	16665.738
2.3676309	16622.124
2.3698212	16572.852
2.3720116	16527.008
2.3742019	16474.634
2.3763922	16432.984
2.3785826	16396.873
2.3807729	16358.597
2.3829633	16333.516
2.3851536	16304.580
2.3873440	16277.844
2.3895343	16240.649
2.3917246	16204.517
2.3939150	16165.579
2.3961053	16129.894
2.3982957	16091.611
2.4004860	16051.156
2.4026763	16015.622
2.4048667	15983.030
2.4070570	15948.082
2.4092474	15913.611
2.4114377	15880.353
2.4136280	15843.872
2.4158184	15804.412
2.4180087	15764.456
2.4201991	15729.879
2.4223894	15685.460
2.4245797	15655.124
2.4267701	15622.753
2.4289604	15593.968
2.4311508	15561.932
2.4333411	15518.829
2.4355315	15480.158
2.4377218	15442.779
2.4399121	15406.174
2.4421025	15369.954
2.4442928	15330.519
2.4464832	15296.735
2.4486735	15265.076
2.4508638	15233.919
2.4530542	15199.323
2.4552445	15159.918
2.4574349	15115.910
2.4596252	15080.575
2.4618155	15043.667
2.4640059	15011.918
2.4661962	14975.009
2.4683866	14939.925
2.4705769	14906.508
2.4727672	14871.113
2.4749576	14837.900
2.4771479	14801.235
2.4793383	14764.751
2.4815286	14728.057
2.4837189	14691.949
2.4859093	14656.634
2.4880996	14618.307
2.4902900	14583.726
2.4924803	14548.959
2.4946707	14517.183
2.4968610	14485.266
2.4990513	14447.625
2.5012417	14413.494
2.5034320	14381.308
2.5056224	14352.257
2.5078127	14321.016
2.5100030	14289.861
2.5121934	14254.315
2.5143837	14214.210
2.5165741	14176.988
2.5187644	14137.027
2.5209547	14104.812
2.5231451	14070.659
2.5253354	14038.475
2.5275258	14007.974
2.5297161	13973.591
2.5319064	13940.808
2.5340968	13905.025
2.5362871	13871.041
2.5384775	13839.099
2.5406678	13816.264
2.5428582	13786.622
2.5450485	13748.954
2.5472388	13708.865
2.5494292	13670.210
2.5516195	13638.481
2.5538099	13609.163
2.5560002	13574.360
2.5581905	13539.364
2.5603809	13500.811
2.5625712	13468.269
2.5647616	13437.026
2.5669519	13406.571
2.5691422	13378.731
2.5713326	13349.285
2.5735229	13321.302
2.5757133	13288.677
2.5779036	13253.768
2.5800939	13219.434
2.5822843	13190.452
2.5844746	13159.190
2.5866650	13129.617
2.5888553	13097.761
2.5910456	13071.804
2.5932360	13032.166
2.5954263	12996.611
2.5976167	12966.334
2.5998070	12940.365
2.6019974	12910.420
2.6041877	12882.869
2.6063780	12850.760
2.6085684	12820.535
2.6107587	12781.955
2.6129491	12748.508
2.6151394	12719.878
2.6173297	12693.408
2.6195201	12665.420
2.6217104	12632.473
2.6239008	12602.248
2.6260911	12576.966
2.6282814	12547.175
2.6304718	12518.148
2.6326621	12492.527
2.6348525	12466.416
2.6370428	12441.590
2.6392331	12419.702
2.6414235	12388.655
2.6436138	12358.281
2.6458042	12312.511
2.6479945	12277.592
2.6501848	12240.098
2.6523752	12208.810
2.6545655	12174.618
2.6567559	12142.077
2.6589462	12107.628
2.6611366	12072.499
2.6633269	12038.932
2.6655172	12010.694
2.6677076	11978.213
2.6698979	11946.090
2.6720883	11915.139
2.6742786	11883.942
2.6764689	11858.103
2.6786593	11827.885
2.6808496	11803.817
2.6830400	11775.280
2.6852303	11742.826
2.6874206	11713.593
2.6896110	11684.976
2.6918013	11658.779
2.6939917	11632.203
2.6961820	11603.416
2.6983723	11581.358
2.7005627	11552.918
2.7027530	11525.969
2.7049434	11496.142
2.7071337	11471.845
2.7093241	11442.932
2.7115144	11415.477
2.7137047	11385.864
2.7158951	11363.068
2.7180854	11342.493
2.7202758	11322.437
2.7224661	11302.360
2.7246564	11283.979
2.7268468	11276.700
2.7290371	11278.744
2.7312275	11284.181
2.7334178	11301.221
2.7356081	11322.917
2.7377985	11344.880
2.7399888	11359.364
2.7421792	11359.437
2.7443695	11344.003
2.7465598	11316.177
2.7487502	11284.385
2.7509405	11252.362
2.7531309	11226.609
2.7553212	11198.721
2.7575115	11170.151
2.7597019	11131.601
2.7618922	11091.487
2.7640826	11043.042
2.7662729	10990.938
2.7684633	10929.403
2.7706536	10861.770
2.7728439	10791.960
2.7750343	10729.351
2.7772246	10678.295
2.7794150	10630.871
2.7816053	10592.243
2.7837956	10556.253
2.7859860	10528.417
2.7881763	10504.494
2.7903667	10480.117
2.7925570	10452.055
2.7947473	10425.354
2.7969377	10401.531
2.7991280	10378.492
2.8013184	10354.545
2.8035087	10330.639
2.8056990	10304.160
2.8078894	10274.722
2.8100797	10250.195
2.8122701	10224.239
2.8144604	10200.255
2.8166507	10178.429
2.8188411	10159.028
2.8210314	10139.784
2.8232218	10120.239
2.8254121	10100.493
2.8276025	10081.643
2.8297928	10060.430
2.8319831	10038.675
2.8341735	10009.627
2.8363638	9985.2585
2.8385542	9955.2173
2.8407445	9931.1762
2.8429348	9907.9639
2.8451252	9887.6412
2.8473155	9868.9080
2.8495059	9845.9319
2.8516962	9819.8850
2.8538865	9799.0015
2.8560769	9779.9709
2.8582672	9761.7564
2.8604576	9738.1496
2.8626479	9716.3125
2.8648382	9698.4315
2.8670286	9680.8616
2.8692189	9663.1593
2.8714093	9641.8663
2.8735996	9622.8568
2.8757900	9605.2631
2.8779803	9586.7298
2.8801706	9568.4531
2.8823610	9546.5338
2.8845513	9529.0335
2.8867417	9509.4772
2.8889320	9487.8294
2.8911223	9464.2213
2.8933127	9440.6168
2.8955030	9417.7220
2.8976934	9397.6534
2.8998837	9381.0709
2.9020740	9365.5159
2.9042644	9348.7482
2.9064547	9332.7147
2.9086451	9316.9319
2.9108354	9304.8833
2.9130257	9288.6298
2.9152161	9275.3695
2.9174064	9257.0693
2.9195968	9237.9908
2.9217871	9215.0289
2.9239774	9195.9746
2.9261678	9174.9763
2.9283581	9156.4812
2.9305485	9138.4300
2.9327388	9123.8263
2.9349292	9103.3709
2.9371195	9088.8268
2.9393098	9074.4595
2.9415002	9062.6600
2.9436905	9047.6047
2.9458809	9028.4846
2.9480712	9005.7896
2.9502615	8990.5278
2.9524519	8972.7778
2.9546422	8963.7830
2.9568326	8949.2410
2.9590229	8935.5773
2.9612132	8919.8448
2.9634036	8902.6619
2.9655939	8889.9133
2.9677843	8877.2004
2.9699746	8863.5211
2.9721649	8850.7025
2.9743553	8834.3346
2.9765456	8817.9223
2.9787360	8798.6027
2.9809263	8786.9441
2.9831166	8780.1608
2.9853070	8768.9689
2.9874973	8759.9087
2.9896877	8747.8076
2.9918780	8735.8147
2.9940684	8722.5443
2.9962587	8710.2334
2.9984490	8695.8391
3.0006394	8680.6692
3.0028297	8668.1682
3.0050201	8657.8282
3.0072104	8652.9154
3.0094007	8653.5312
3.0115911	8658.6519
3.0137814	8671.6368
3.0159718	8675.5477
3.0181621	8671.1212
3.0203524	8656.1345
3.0225428	8642.0993
3.0247331	8619.5739
3.0269235	8594.1906
3.0291138	8576.1432
3.0313041	8557.7780
3.0334945	8544.5743
3.0356848	8532.0731
3.0378752	8523.3974
3.0400655	8520.0108
3.0422559	8509.1133
3.0444462	8495.4344
3.0466365	8476.2571
3.0488269	8459.4876
3.0510172	8444.8553
3.0532076	8429.0854
3.0553979	8420.0486
3.0575882	8414.7173
3.0597786	8413.1261
3.0619689	8411.9766
3.0641593	8410.4463
3.0663496	8405.6676
3.0685399	8399.7830
3.0707303	8392.8484
3.0729206	8384.0576
3.0751110	8373.8749
3.0773013	8356.9055
3.0794916	8342.8387
3.0816820	8332.9954
3.0838723	8325.4938
3.0860627	8317.8203
3.0882530	8309.3125
3.0904433	8299.0885
3.0926337	8289.1087
3.0948240	8278.1650
3.0970144	8265.8973
3.0992047	8250.7446
3.1013951	8232.0478
3.1035854	8215.7583
3.1057757	8197.8268
3.1079661	8186.0960
3.1101564	8177.3637
3.1123468	8169.9587
3.1145371	8163.4276
3.1167274	8156.4991
3.1189178	8151.8192
3.1211081	8146.8746
3.1232985	8137.9892
3.1254888	8132.1528
3.1276791	8123.9969
3.1298695	8116.1193
3.1320598	8107.0038
3.1342502	8101.8127
3.1364405	8097.1276
3.1386308	8091.0452
3.1408212	8085.5377
3.1430115	8076.6679
3.1452019	8071.0248
3.1473922	8062.9082
3.1495825	8057.9883
3.1517729	8055.9174
3.1539632	8053.1837
3.1561536	8044.8998
3.1583439	8039.1447
3.1605343	8034.2481
3.1627246	8031.9975
3.1649149	8028.8965
3.1671053	8021.7499
3.1692956	8022.7475
3.1714860	8025.5090
3.1736763	8031.1436
3.1758666	8027.9693
3.1780570	8027.8961
3.1802473	8024.2895
3.1824377	8020.3909
3.1846280	8011.5798
3.1868183	8005.4528
3.1890087	8001.7922
3.1911990	7996.8718
3.1933894	7992.5786
3.1955797	7989.1504
3.1977700	7988.9445
3.1999604	7986.7856
3.2021507	7982.2603
3.2043411	7977.6259
3.2065314	7972.6346
3.2087218	7964.0212
3.2109121	7959.8569
3.2131024	7954.2255
3.2152928	7956.2063
3.2174831	7953.0840
3.2196735	7953.1142
3.2218638	7950.2178
3.2240541	7946.3162
3.2262445	7945.8196
3.2284348	7945.3236
3.2306252	7942.8260
3.2328155	7942.5814
3.2350058	7939.2921
3.2371962	7939.6448
3.2393865	7937.4601
3.2415769	7937.5730
3.2437672	7937.7437
3.2459575	7940.0221
3.2481479	7941.0933
3.2503382	7938.8812
3.2525286	7937.5073
3.2547189	7937.7747
3.2569092	7934.9096
3.2590996	7935.2937
3.2612899	7935.3516
3.2634803	7935.4442
3.2656706	7937.7257
3.2678610	7945.1787
3.2700513	7947.4576
3.2722416	7946.9167
3.2744320	7944.2801
3.2766223	7944.6490
3.2788127	7943.7255
3.2810030	7943.8143
3.2831933	7943.7095
3.2853837	7942.9997
3.2875740	7942.4829
3.2897644	7941.8389
3.2919547	7942.6853
3.2941450	7943.8893
3.2963354	7948.6276
3.2985257	7956.6460
3.3007161	7960.5637
3.3029064	7962.7000
3.3050967	7962.2365
3.3072871	7962.6552
3.3094774	7966.8452
3.3116678	7971.1355
3.3138581	7974.2984
3.3160484	7977.6437
3.3182388	7985.3289
3.3204291	7986.8485
3.3226195	7989.0251
3.3248098	7988.5892
3.3270002	7993.8133
3.3291905	7998.4974
3.3313808	7998.5729
3.3335712	7999.8017
3.3357615	8003.2530
3.3379519	8009.3305
3.3401422	8010.4621
3.3423325	8013.3042
3.3445229	8016.1990
3.3467132	8021.0572
3.3489036	8028.7566
3.3510939	8035.1380
3.3532842	8039.9563
3.3554746	8043.9590
3.3576649	8043.7366
3.3598553	8048.5185
3.3620456	8049.5514
3.3642359	8053.6532
3.3664263	8057.6395
3.3686166	8058.2377
3.3708070	8063.1263
3.3729973	8063.5106
3.3751877	8068.7029
3.3773780	8069.0691
3.3795683	8075.1680
3.3817587	8082.5744
3.3839490	8087.1649
3.3861394	8092.8670
3.3883297	8098.0569
3.3905200	8102.8860
3.3927104	8106.9432
3.3949007	8113.6600
3.3970911	8120.1502
3.3992814	8129.7201
3.4014717	8137.2908
3.4036621	8144.9741
3.4058524	8149.5939
3.4080428	8159.8644
3.4102331	8161.1587
3.4124234	8168.8789
3.4146138	8172.6270
3.4168041	8180.5942
3.4189945	8186.7632
3.4211848	8190.9360
3.4233751	8193.8481
3.4255655	8200.1867
3.4277558	8209.7784
3.4299462	8224.4415
3.4321365	8233.5263
3.4343269	8240.7275
3.4365172	8245.2585
3.4387075	8250.3674
3.4408979	8261.4684
3.4430882	8267.3752
3.4452786	8273.0077
3.4474689	8275.3476
3.4496592	8282.5407
3.4518496	8290.1972
3.4540399	8299.7906
3.4562303	8307.2656
3.4584206	8318.5043
3.4606109	8320.9355
3.4628013	8323.5054
3.4649916	8328.7289
3.4671820	8338.7266
3.4693723	8352.5010
3.4715626	8366.8219
3.4737530	8378.7421
3.4759433	8388.4548
3.4781337	8396.8814
3.4803240	8406.1917
3.4825143	8416.3845
3.4847047	8424.3755
3.4868950	8429.5461
3.4890854	8439.0497
3.4912757	8449.1548
3.4934661	8462.3923
3.4956564	8470.9893
3.4978467	8479.1714
3.5000371	8487.7420
3.5022274	8498.5895
3.5044178	8512.4416
3.5066081	8525.0557
3.5087984	8534.2271
3.5109888	8542.3081
3.5131791	8548.1096
3.5153695	8556.8783
3.5175598	8565.2940
3.5197501	8576.1792
3.5219405	8586.5223
3.5241308	8599.4787
3.5263212	8614.0712
3.5285115	8625.7120
3.5307018	8637.5279
3.5328922	8651.0295
3.5350825	8662.9598
3.5372729	8676.3814
3.5394632	8686.8974
3.5416536	8693.0475
3.5438439	8702.3531
3.5460342	8707.1900
3.5482246	8716.2361
3.5504149	8725.8006
3.5526053	8738.0806
3.5547956	8747.9523
3.5569859	8757.5040
3.5591763	8769.2145
3.5613666	8781.1704
3.5635570	8790.9912
3.5657473	8804.2722
3.5679376	8818.9565
3.5701280	8837.3704
3.5723183	8850.5508
3.5745087	8869.6216
3.5766990	8892.8733
3.5788893	8919.3816
3.5810797	8950.1627
3.5832700	8978.9617
3.5854604	9003.9668
3.5876507	9022.4546
3.5898410	9037.4711
3.5920314	9048.4641
3.5942217	9057.7964
3.5964121	9071.0261
3.5986024	9081.3017
3.6007928	9095.5910
3.6029831	9108.0323
3.6051734	9121.3492
3.6073638	9131.2892
3.6095541	9143.4214
3.6117445	9149.6196
3.6139348	9149.0297
3.6161251	9146.4776
3.6183155	9138.4680
3.6205058	9132.5702
3.6226962	9130.5094
3.6248865	9133.5419
3.6270768	9138.4765
3.6292672	9144.2373
3.6314575	9154.6610
3.6336479	9166.5772
3.6358382	9180.5439
3.6380285	9196.4376
3.6402189	9208.5076
3.6424092	9212.4421
3.6445996	9218.5218
3.6467899	9227.9720
3.6489802	9244.0065
3.6511706	9257.6064
3.6533609	9267.3391
3.6555513	9279.3721
3.6577416	9291.2237
3.6599320	9301.8500
3.6621223	9317.9707
3.6643126	9333.0233
3.6665030	9346.1226
3.6686933	9359.1058
3.6708837	9369.1486
3.6730740	9378.3740
3.6752643	9384.5701
3.6774547	9392.6714
3.6796450	9405.5001
3.6818354	9422.3426
3.6840257	9436.9522
3.6862160	9451.0767
3.6884064	9462.5926
3.6905967	9474.6557
3.6927871	9482.3659
3.6949774	9492.2232
3.6971677	9501.3610
3.6993581	9509.7381
3.7015484	9516.2109
3.7037388	9528.5257
3.7059291	9542.7260
3.7081195	9557.9731
3.7103098	9572.6534
3.7125001	9585.7141
3.7146905	9595.5678
3.7168808	9606.9386
3.7190712	9616.7321
3.7212615	9627.9939
3.7234518	9638.4862
3.7256422	9648.5331
3.7278325	9663.2489
3.7300229	9678.6899
3.7322132	9693.4429
3.7344035	9705.6483
3.7365939	9717.3742
3.7387842	9726.0089
3.7409746	9734.9675
3.7431649	9743.8908
3.7453552	9756.1592
3.7475456	9766.5212
3.7497359	9777.1590
3.7519263	9784.8850
3.7541166	9795.9153
3.7563069	9802.8302
3.7584973	9812.7333
3.7606876	9824.2913
3.7628780	9835.8290
3.7650683	9849.2740
3.7672587	9861.5626
3.7694490	9875.9711
3.7716393	9890.1476
3.7738297	9896.7710
3.7760200	9905.0219
3.7782104	9909.8463
3.7804007	9921.4747
3.7825910	9932.1330
3.7847814	9945.1747
3.7869717	9952.8904
3.7891621	9961.5051
3.7913524	9971.5096
3.7935427	9984.1469
3.7957331	9997.1117
3.7979234	10010.612
3.8001138	10022.608
3.8023041	10036.666
3.8044944	10048.656
3.8066848	10055.985
3.8088751	10065.427
3.8110655	10072.122
3.8132558	10080.826
3.8154461	10087.888
3.8176365	10097.553
3.8198268	10106.418
3.8220172	10115.348
3.8242075	10123.161
3.8263979	10128.360
3.8285882	10136.715
3.8307785	10144.904
3.8329689	10151.832
3.8351592	10157.179
3.8373496	10164.115
3.8395399	10172.192
3.8417302	10183.727
3.8439206	10193.705
3.8461109	10205.740
3.8483013	10212.872
3.8504916	10215.830
3.8526819	10221.591
3.8548723	10230.230
3.8570626	10244.013
3.8592530	10255.647
3.8614433	10269.120
3.8636336	10286.654
3.8658240	10309.890
3.8680143	10333.231
3.8702047	10356.497
3.8723950	10386.343
3.8745854	10421.840
3.8767757	10454.298
3.8789660	10480.747
3.8811564	10499.862
3.8833467	10519.293
3.8855371	10529.801
3.8877274	10536.081
3.8899177	10539.192
3.8921081	10544.583
3.8942984	10545.662
3.8964888	10547.984
3.8986791	10547.945
3.9008694	10548.322
3.9030598	10537.969
3.9052501	10519.975
3.9074405	10501.031
3.9096308	10482.927
3.9118211	10467.677
3.9140115	10453.944
3.9162018	10444.024
3.9183922	10435.606
3.9205825	10430.254
3.9227728	10428.655
3.9249632	10429.008
3.9271535	10432.644
3.9293439	10432.669
3.9315342	10437.185
3.9337246	10445.334
3.9359149	10454.745
3.9381052	10459.038
3.9402956	10456.525
3.9424859	10451.494
3.9446763	10447.119
3.9468666	10443.671
3.9490569	10441.449
3.9512473	10442.969
3.9534376	10448.674
3.9556280	10451.272
3.9578183	10456.901
3.9600086	10464.341
3.9621990	10468.307
3.9643893	10471.525
3.9665797	10469.478
3.9687700	10468.856
3.9709603	10468.466
3.9731507	10470.963
3.9753410	10474.264
3.9775314	10477.247
3.9797217	10482.210
3.9819120	10485.138
3.9841024	10485.610
3.9862927	10490.126
3.9884831	10490.021
3.9906734	10489.688
3.9928638	10484.996
3.9950541	10484.630
3.9972444	10486.452
3.9994348	10489.191
4.0016251	10490.637
4.0038155	10488.755
4.0060058	10491.210
4.0081961	10495.395
4.0103865	10499.777
4.0125768	10501.459
4.0147672	10503.402
4.0169575	10503.261
4.0191478	10504.921
4.0213382	10503.102
4.0235285	10507.207
4.0257189	10512.752
4.0279092	10521.116
4.0300995	10527.373
4.0322899	10532.040
4.0344802	10536.414
4.0366706	10542.448
4.0388609	10547.460
4.0410513	10551.750
4.0432416	10554.489
4.0454319	10560.222
4.0476223	10569.826
4.0498126	10585.332
4.0520030	10601.667
4.0541933	10621.511
4.0563836	10638.193
4.0585740	10651.482
4.0607643	10654.281
4.0629547	10651.379
4.0651450	10645.640
4.0673353	10635.378
4.0695257	10624.365
4.0717160	10613.449
4.0739064	10606.361
4.0760967	10604.592
4.0782870	10600.513
4.0804774	10597.043
4.0826677	10589.127
4.0848581	10578.235
4.0870484	10562.571
4.0892387	10545.610
4.0914291	10526.770
4.0936194	10509.166
4.0958098	10494.124
4.0980001	10495.365
4.1001905	10497.441
4.1023808	10496.701
4.1045711	10486.207
4.1067615	10479.007
4.1089518	10474.209
4.1111422	10468.955
4.1133325	10455.171
4.1155228	10444.272
4.1177132	10433.394
4.1199035	10424.587
4.1220939	10416.916
4.1242842	10408.443
4.1264745	10401.863
4.1286649	10389.536
4.1308552	10378.120
4.1330456	10366.520
4.1352359	10357.404
4.1374262	10346.681
4.1396166	10337.730
4.1418069	10329.800
4.1439973	10319.085
4.1461876	10307.324
4.1483779	10299.011
4.1505683	10294.381
4.1527586	10290.330
4.1549490	10286.178
4.1571393	10284.723
4.1593297	10282.036
4.1615200	10280.244
4.1637103	10278.247
4.1659007	10270.386
4.1680910	10262.233
4.1702814	10251.478
4.1724717	10244.143
4.1746620	10234.309
4.1768524	10224.640
4.1790427	10216.233
4.1812331	10209.718
4.1834234	10197.643
4.1856137	10188.338
4.1878041	10172.120
4.1899944	10160.604
4.1921848	10149.458
4.1943751	10141.010
4.1965654	10136.115
4.1987558	10130.990
4.2009461	10122.126
4.2031365	10112.611
4.2053268	10101.735
4.2075172	10093.450
4.2097075	10088.158
4.2118978	10083.518
4.2140882	10079.143
4.2162785	10074.932
4.2184689	10067.723
4.2206592	10058.248
4.2228495	10045.026
4.2250399	10032.448
4.2272302	10027.096
4.2294206	10019.444
4.2316109	10015.542
4.2338012	10010.538
4.2359916	10005.606
4.2381819	10002.542
4.2403723	9999.4621
4.2425626	9994.1686
4.2447529	9988.0573
4.2469433	9978.6635
4.2491336	9972.9946
4.2513240	9963.0798
4.2535143	9955.1047
4.2557046	9944.7598
4.2578950	9933.1111
4.2600853	9917.2931
4.2622757	9901.9410
4.2644660	9886.7773
4.2666564	9874.3544
4.2688467	9866.3215
4.2710370	9860.7270
4.2732274	9849.7401
4.2754177	9839.3413
4.2776081	9822.1896
4.2797984	9812.8220
4.2819887	9802.5914
4.2841791	9792.3964
4.2863694	9783.3505
4.2885598	9773.6229
4.2907501	9766.7488
4.2929404	9760.8251
4.2951308	9750.6722
4.2973211	9738.3701
4.2995115	9729.2636
4.3017018	9720.7264
4.3038921	9706.6348
4.3060825	9690.5094
4.3082728	9682.0475
4.3104632	9671.6704
4.3126535	9664.2240
4.3148438	9655.7134
4.3170342	9647.8631
4.3192245	9638.1983
4.3214149	9629.9650
4.3236052	9623.1382
4.3257956	9615.9179
4.3279859	9602.2290
4.3301762	9589.8292
4.3323666	9575.8779
4.3345569	9564.5228
4.3367473	9554.8397
4.3389376	9546.5787
4.3411279	9540.4993
4.3433183	9532.0722
4.3455086	9519.9245
4.3476990	9506.5435
4.3498893	9492.8285
4.3520796	9484.4563
4.3542700	9479.4502
4.3564603	9476.8885
4.3586507	9477.6271
4.3608410	9482.1695
4.3630313	9497.8691
4.3652217	9526.5067
4.3674120	9571.3298
4.3696024	9624.4577
4.3717927	9681.2658
4.3739831	9731.0285
4.3761734	9766.8499
4.3783637	9782.7334
4.3805541	9782.7690
4.3827444	9770.2080
[truncated: 3,000 more rows]
