# Supplementary material for: Mechanochemically-induced glass formation from two-dimensional hybrid organic–inorganic perovskites
Source: Chem Sci. 2024 Apr 19;15(19):7198–205. doi: 10.1039/d4sc00905c (PMC11095504; doi:10.1039/d4sc00905c)
Supplement: SC-015-D4SC00905C-s002 [file SC-015-D4SC00905C-s002.zip › XRD_data_and_TOPAS_input_file/012322.xy]

0.0042531738	0.0000000
0.0064435146	0.0000000
0.0086338554	0.0000000
0.010824196	0.0000000
0.013014537	0.0000000
0.015204878	0.0000000
0.017395219	0.0000000
0.019585559	0.0000000
0.021775900	0.0000000
0.023966241	0.0000000
0.026156582	0.0000000
0.028346922	0.0000000
0.030537263	0.0000000
0.032727604	0.0000000
0.034917945	0.0000000
0.037108286	0.0000000
0.039298626	0.0000000
0.041488967	0.0000000
0.043679308	0.0000000
0.045869649	0.0000000
0.048059990	0.0000000
0.050250330	0.0000000
0.052440671	0.0000000
0.054631012	0.0000000
0.056821353	0.0000000
0.059011694	0.0000000
0.061202034	0.0000000
0.063392375	0.0000000
0.065582716	0.0000000
0.067773057	0.0000000
0.069963398	0.0000000
0.072153738	0.0000000
0.074344079	0.0000000
0.076534420	0.0000000
0.078724761	0.0000000
0.080915101	0.0000000
0.083105442	0.0000000
0.085295783	0.0000000
0.087486124	0.0000000
0.089676465	0.0000000
0.091866805	0.0000000
0.094057146	0.0000000
0.096247487	0.0000000
0.098437828	0.0000000
0.10062817	0.0000000
0.10281851	0.0000000
0.10500885	0.0000000
0.10719919	0.0000000
0.10938953	0.0000000
0.11157987	0.0000000
0.11377021	0.0000000
0.11596055	0.0000000
0.11815089	0.0000000
0.12034124	0.0000000
0.12253158	0.0000000
0.12472192	0.0000000
0.12691226	0.0000000
0.12910260	0.0000000
0.13129294	0.0000000
0.13348328	0.0000000
0.13567362	0.0000000
0.13786396	0.0000000
0.14005430	0.0000000
0.14224464	0.0000000
0.14443498	0.0000000
0.14662533	0.0000000
0.14881567	0.0000000
0.15100601	0.0000000
0.15319635	0.0000000
0.15538669	0.0000000
0.15757703	0.0000000
0.15976737	0.0000000
0.16195771	0.0000000
0.16414805	0.0000000
0.16633839	0.0000000
0.16852873	0.0000000
0.17071907	0.0000000
0.17290941	0.0000000
0.17509976	0.0000000
0.17729010	0.0000000
0.17948044	0.0000000
0.18167078	0.0000000
0.18386112	0.0000000
0.18605146	0.0000000
0.18824180	0.0000000
0.19043214	0.0000000
0.19262248	0.0000000
0.19481282	0.0000000
0.19700316	0.0000000
0.19919350	0.0000000
0.20138384	0.0000000
0.20357419	0.0000000
0.20576453	0.0000000
0.20795487	0.0000000
0.21014521	0.0000000
0.21233555	0.0000000
0.21452589	0.0000000
0.21671623	0.0000000
0.21890657	0.0000000
0.22109691	0.0000000
0.22328725	0.0000000
0.22547759	0.0000000
0.22766793	0.0000000
0.22985828	0.0000000
0.23204862	0.0000000
0.23423896	0.0000000
0.23642930	0.0000000
0.23861964	0.0000000
0.24080998	0.0000000
0.24300032	0.0000000
0.24519066	0.0000000
0.24738100	0.0000000
0.24957134	0.0000000
0.25176168	0.0000000
0.25395202	0.0000000
0.25614236	0.0000000
0.25833271	0.0000000
0.26052305	0.0000000
0.26271339	0.0000000
0.26490373	0.0000000
0.26709407	0.0000000
0.26928441	0.0000000
0.27147475	0.0000000
0.27366509	0.0000000
0.27585543	0.0000000
0.27804577	0.0000000
0.28023611	0.0000000
0.28242645	0.0000000
0.28461679	0.0000000
0.28680714	0.0000000
0.28899748	0.0000000
0.29118782	0.0000000
0.29337816	0.0000000
0.29556850	0.0000000
0.29775884	0.0000000
0.29994918	0.0000000
0.30213952	0.0000000
0.30432986	0.0000000
0.30652020	0.0000000
0.30871054	0.0000000
0.31090088	0.0000000
0.31309123	0.0000000
0.31528157	0.0000000
0.31747191	0.0000000
0.31966225	0.0000000
0.32185259	0.0000000
0.32404293	0.0000000
0.32623327	0.0000000
0.32842361	0.0000000
0.33061395	0.0000000
0.33280429	0.0000000
0.33499463	0.0000000
0.33718497	0.0000000
0.33937531	0.0000000
0.34156566	0.0000000
0.34375600	0.0000000
0.34594634	0.0000000
0.34813668	0.0000000
0.35032702	0.0000000
0.35251736	0.0000000
0.35470770	0.0000000
0.35689804	0.0000000
0.35908838	0.0000000
0.36127872	0.0000000
0.36346906	0.0000000
0.36565940	0.0000000
0.36784975	0.0000000
0.37004009	0.0000000
0.37223043	0.0000000
0.37442077	0.0000000
0.37661111	0.0000000
0.37880145	0.0000000
0.38099179	0.0000000
0.38318213	0.0000000
0.38537247	0.0000000
0.38756281	0.0000000
0.38975315	0.0000000
0.39194349	0.0000000
0.39413383	0.0000000
0.39632418	0.0000000
0.39851452	0.0000000
0.40070486	0.0000000
0.40289520	0.0000000
0.40508554	0.0000000
0.40727588	0.0000000
0.40946622	0.0000000
0.41165656	0.0000000
0.41384690	0.0000000
0.41603724	0.0000000
0.41822758	0.0000000
0.42041792	0.0000000
0.42260826	0.0000000
0.42479861	0.0000000
0.42698895	0.0000000
0.42917929	0.0000000
0.43136963	0.0000000
0.43355997	0.0000000
0.43575031	0.0000000
0.43794065	0.0000000
0.44013099	0.0000000
0.44232133	0.0000000
0.44451167	0.0000000
0.44670201	0.0000000
0.44889235	0.0000000
0.45108270	0.0000000
0.45327304	0.0000000
0.45546338	0.0000000
0.45765372	0.0000000
0.45984406	0.0000000
0.46203440	0.0000000
0.46422474	0.0000000
0.46641508	0.0000000
0.46860542	0.0000000
0.47079576	0.0000000
0.47298610	0.0000000
0.47517644	0.0000000
0.47736678	0.0000000
0.47955713	0.0000000
0.48174747	0.0000000
0.48393781	0.0000000
0.48612815	0.0000000
0.48831849	0.0000000
0.49050883	0.0000000
0.49269917	0.0000000
0.49488951	0.0000000
0.49707985	0.0000000
0.49927019	4892.8569
0.50146053	4895.0474
0.50365087	4908.4348
0.50584121	4946.0331
0.50803156	4981.1732
0.51022190	5016.2947
0.51241224	5040.9549
0.51460258	5075.8791
0.51679292	5118.8292
0.51898326	5167.0547
0.52117360	5187.2009
0.52336394	5207.7789
0.52555428	5228.6127
0.52774462	5258.0690
0.52993496	5298.3476
0.53212530	5331.7796
0.53431565	5377.0315
0.53650599	5407.2952
0.53869633	5442.0226
0.54088667	5472.2352
0.54307701	5503.5860
0.54526735	5517.1014
0.54745769	5540.3003
0.54964803	5568.7948
0.55183837	5597.2372
0.55402871	5607.8022
0.55621905	5614.0242
0.55840939	5622.9511
0.56059973	5627.0238
0.56279008	5618.2303
0.56498042	5612.9583
0.56717076	5632.2782
0.56936110	5656.9342
0.57155144	5694.0197
0.57374178	5730.9674
0.57593212	5760.7552
0.57812246	5794.9703
0.58031280	5819.9799
0.58250314	5857.2836
0.58469348	5892.1524
0.58688382	5939.5114
0.58907416	5985.4976
0.59126451	6047.6019
0.59345485	6116.4101
0.59564519	6194.0235
0.59783553	6262.6043
0.60002587	6332.2584
0.60221621	6395.5475
0.60440655	6465.6712
0.60659689	6521.9612
0.60878723	6574.2009
0.61097757	6631.9269
0.61316791	6681.8486
0.61535825	6743.4219
0.61754860	6774.5590
0.61973894	6794.4835
0.62192928	6818.6498
0.62411962	6829.4407
0.62630996	6838.3652
0.62850030	6832.0582
0.63069064	6831.5378
0.63288098	6847.3321
0.63507132	6865.5704
0.63726166	6886.9751
0.63945200	6901.4508
0.64164234	6927.2195
0.64383268	6957.6717
0.64602303	6996.5214
0.64821337	7050.8331
0.65040371	7098.1027
0.65259405	7147.0353
0.65478439	7200.7242
0.65697473	7248.1376
0.65916507	7303.6358
0.66135541	7356.9575
0.66354575	7415.6497
0.66573609	7467.5991
0.66792643	7516.3077
0.67011677	7575.0946
0.67230711	7636.5579
0.67449746	7703.3002
0.67668780	7757.6979
0.67887814	7815.2945
0.68106848	7883.9627
0.68325882	7946.4552
0.68544916	8005.2711
0.68763950	8058.4747
0.68982984	8120.7861
0.69202018	8197.1375
0.69421052	8268.6738
0.69640086	8345.8685
0.69859120	8404.4598
0.70078155	8473.1411
0.70297189	8538.2107
0.70516223	8604.1210
0.70735257	8677.0108
0.70954291	8742.6648
0.71173325	8814.6665
0.71392359	8878.5085
0.71611393	8930.9475
0.71830427	8991.4026
0.72049461	9052.8820
0.72268495	9118.0184
0.72487529	9184.7841
0.72706563	9240.1526
0.72925598	9293.6821
0.73144632	9352.4598
0.73363666	9404.3639
0.73582700	9464.3054
0.73801734	9511.7761
0.74020768	9555.0502
0.74239802	9594.3535
0.74458836	9632.7735
0.74677870	9679.2819
0.74896904	9711.8813
0.75115938	9753.7105
0.75334972	9771.3210
0.75554006	9787.5734
0.75773041	9797.5945
0.75992075	9809.8488
0.76211109	9815.6630
0.76430143	9814.4892
0.76649177	9812.7225
0.76868211	9808.6667
0.77087245	9811.9455
0.77306279	9821.4544
0.77525313	9814.6068
0.77744347	9812.9114
0.77963381	9802.6819
0.78182415	9791.8184
0.78401450	9778.6891
0.78620484	9758.3319
0.78839518	9733.4740
0.79058552	9710.1648
0.79277586	9677.3762
0.79496620	9655.7938
0.79715654	9628.2055
0.79934688	9594.5074
0.80153722	9560.4100
0.80372756	9527.3399
0.80591790	9496.6061
0.80810824	9467.5210
0.81029858	9433.9085
0.81248893	9406.3949
0.81467927	9380.0527
0.81686961	9342.1910
0.81905995	9298.6209
0.82125029	9257.5135
0.82344063	9215.6732
0.82563097	9181.6987
0.82782131	9140.5759
0.83001165	9100.0097
0.83220199	9057.6935
0.83439233	9019.8436
0.83658267	8983.2218
0.83877301	8939.5989
0.84096336	8906.0954
0.84315370	8871.0232
0.84534404	8844.9409
0.84753438	8824.5705
0.84972472	8804.6438
0.85191506	8785.8185
0.85410540	8755.1479
0.85629574	8721.5628
0.85848608	8681.1091
0.86067642	8653.5556
0.86286676	8627.4236
0.86505710	8601.0015
0.86724745	8580.5842
0.86943779	8562.3176
0.87162813	8556.4973
0.87381847	8543.2571
0.87600881	8533.1158
0.87819915	8520.0258
0.88038949	8499.6042
0.88257983	8470.2312
0.88477017	8445.0360
0.88696051	8432.8420
0.88915085	8421.7654
0.89134119	8405.9769
0.89353153	8378.8529
0.89572188	8372.4298
0.89791222	8362.6399
0.90010256	8354.6744
0.90229290	8348.7731
0.90448324	8346.2538
0.90667358	8353.2369
0.90886392	8350.2663
0.91105426	8345.4731
0.91324460	8336.8433
0.91543494	8334.2739
0.91762528	8345.1986
0.91981562	8340.7837
0.92200597	8333.0370
0.92419631	8326.2675
0.92638665	8325.0189
0.92857699	8330.4467
0.93076733	8331.1101
0.93295767	8337.5301
0.93514801	8344.5621
0.93733835	8352.2731
0.93952869	8363.2491
0.94171903	8362.9650
0.94390937	8368.3887
0.94609971	8373.5002
0.94829005	8383.2564
0.95048040	8390.6871
0.95267074	8390.1904
0.95486108	8399.5938
0.95705142	8408.2436
0.95924176	8423.5119
0.96143210	8431.2530
0.96362244	8438.0841
0.96581278	8443.6629
0.96800312	8451.6623
0.97019346	8464.9808
0.97238380	8482.7535
0.97457414	8493.9447
0.97676448	8509.9156
0.97895483	8521.8699
0.98114517	8526.9042
0.98333551	8539.4037
0.98552585	8551.1842
0.98771619	8575.1257
0.98990653	8592.8201
0.99209687	8611.5998
0.99428721	8624.4056
0.99647755	8634.1577
0.99866789	8645.5470
1.0008582	8659.0036
1.0030486	8676.8728
1.0052389	8695.1630
1.0074293	8713.9938
1.0096196	8729.7891
1.0118099	8752.9877
1.0140003	8768.9241
1.0161906	8787.8725
1.0183810	8800.9488
1.0205713	8825.2934
1.0227616	8843.8903
1.0249520	8863.7303
1.0271423	8885.4072
1.0293327	8898.8935
1.0315230	8913.9323
1.0337133	8929.4553
1.0359037	8957.6142
1.0380940	8991.0031
1.0402844	9016.5193
1.0424747	9042.9111
1.0446650	9067.8140
1.0468554	9095.1188
1.0490457	9117.9130
1.0512361	9139.9118
1.0534264	9157.2718
1.0556168	9181.2601
1.0578071	9198.3831
1.0599974	9207.2922
1.0621878	9219.4874
1.0643781	9238.9542
1.0665685	9257.1065
1.0687588	9288.5696
1.0709491	9317.5916
1.0731395	9345.9194
1.0753298	9370.7466
1.0775202	9394.4900
1.0797105	9412.7452
1.0819008	9437.8975
1.0840912	9454.6099
1.0862815	9477.1996
1.0884719	9507.4297
1.0906622	9535.8231
1.0928525	9568.2201
1.0950429	9592.9381
1.0972332	9621.9165
1.0994236	9653.4444
1.1016139	9676.9993
1.1038043	9698.4971
1.1059946	9728.7744
1.1081849	9760.6216
1.1103753	9778.9750
1.1125656	9795.7072
1.1147560	9813.2460
1.1169463	9832.6309
1.1191366	9862.9708
1.1213270	9885.9030
1.1235173	9917.1258
1.1257077	9939.5512
1.1278980	9972.2758
1.1300883	9993.3410
1.1322787	10014.787
1.1344690	10044.429
1.1366594	10078.700
1.1388497	10116.379
1.1410400	10143.594
1.1432304	10172.401
1.1454207	10197.300
1.1476111	10225.997
1.1498014	10253.387
1.1519917	10284.556
1.1541821	10303.755
1.1563724	10328.672
1.1585628	10353.638
1.1607531	10378.834
1.1629435	10406.463
1.1651338	10434.631
1.1673241	10461.553
1.1695145	10492.967
1.1717048	10522.479
1.1738952	10554.293
1.1760855	10581.290
1.1782758	10613.003
1.1804662	10642.752
1.1826565	10663.888
1.1848469	10688.929
1.1870372	10719.986
1.1892275	10762.910
1.1914179	10784.228
1.1936082	10813.898
1.1957986	10838.588
1.1979889	10868.274
1.2001792	10900.300
1.2023696	10927.901
1.2045599	10965.495
1.2067503	11010.476
1.2089406	11050.640
1.2111309	11084.875
1.2133213	11117.903
1.2155116	11148.167
1.2177020	11178.776
1.2198923	11209.049
1.2220827	11237.690
1.2242730	11262.259
1.2264633	11298.050
1.2286537	11334.753
1.2308440	11369.747
1.2330344	11401.092
1.2352247	11432.214
1.2374150	11460.008
1.2396054	11490.191
1.2417957	11521.826
1.2439861	11558.918
1.2461764	11586.353
1.2483667	11610.829
1.2505571	11634.016
1.2527474	11662.245
1.2549378	11696.744
1.2571281	11719.922
1.2593184	11748.787
1.2615088	11775.667
1.2636991	11815.525
1.2658895	11849.971
1.2680798	11879.143
1.2702702	11916.722
1.2724605	11950.737
1.2746508	11991.098
1.2768412	12020.360
1.2790315	12055.799
1.2812219	12094.644
1.2834122	12123.546
1.2856025	12155.898
1.2877929	12186.220
1.2899832	12221.264
1.2921736	12256.298
1.2943639	12295.933
1.2965542	12337.959
1.2987446	12377.471
1.3009349	12416.278
1.3031253	12456.706
1.3053156	12493.764
1.3075059	12529.035
1.3096963	12556.279
1.3118866	12586.731
1.3140770	12624.637
1.3162673	12660.791
1.3184576	12703.709
1.3206480	12748.053
1.3228383	12791.094
1.3250287	12838.783
1.3272190	12883.031
1.3294094	12928.433
1.3315997	12968.956
1.3337900	13003.222
1.3359804	13042.546
1.3381707	13080.076
1.3403611	13120.281
1.3425514	13163.302
1.3447417	13201.186
1.3469321	13246.639
1.3491224	13286.975
1.3513128	13338.870
1.3535031	13385.929
1.3556934	13432.347
1.3578838	13474.426
1.3600741	13517.872
1.3622645	13566.290
1.3644548	13612.824
1.3666451	13662.648
1.3688355	13706.818
1.3710258	13755.796
1.3732162	13807.675
1.3754065	13860.746
1.3775968	13908.021
1.3797872	13953.748
1.3819775	14001.884
1.3841679	14055.200
1.3863582	14110.512
1.3885486	14169.033
1.3907389	14227.176
1.3929292	14281.209
1.3951196	14336.814
1.3973099	14396.094
1.3995003	14451.599
1.4016906	14504.238
1.4038809	14552.064
1.4060713	14604.809
1.4082616	14653.400
1.4104520	14703.957
1.4126423	14758.349
1.4148326	14814.778
1.4170230	14872.189
1.4192133	14926.901
1.4214037	14981.929
1.4235940	15040.025
1.4257843	15089.522
1.4279747	15149.454
1.4301650	15212.129
1.4323554	15271.834
1.4345457	15325.936
1.4367361	15379.936
1.4389264	15436.793
1.4411167	15490.382
1.4433071	15553.940
1.4454974	15615.784
1.4476878	15682.705
1.4498781	15751.217
1.4520684	15813.812
1.4542588	15879.970
1.4564491	15935.767
1.4586395	16005.108
1.4608298	16072.717
1.4630201	16140.893
1.4652105	16211.072
1.4674008	16270.664
1.4695912	16335.825
1.4717815	16401.709
1.4739718	16468.096
1.4761622	16540.052
1.4783525	16607.729
1.4805429	16677.580
1.4827332	16754.282
1.4849235	16825.528
1.4871139	16897.206
1.4893042	16955.744
1.4914946	17028.171
1.4936849	17104.572
1.4958753	17180.655
1.4980656	17259.046
1.5002559	17330.893
1.5024463	17407.336
1.5046366	17481.138
1.5068270	17555.005
1.5090173	17635.355
1.5112076	17712.269
1.5133980	17793.125
1.5155883	17875.426
1.5177787	17952.249
1.5199690	18028.376
1.5221593	18097.293
1.5243497	18169.651
1.5265400	18237.641
1.5287304	18316.870
1.5309207	18394.718
1.5331110	18475.019
1.5353014	18553.114
1.5374917	18634.063
1.5396821	18715.746
1.5418724	18794.102
1.5440627	18867.806
1.5462531	18943.245
1.5484434	19018.650
1.5506338	19101.456
1.5528241	19186.967
1.5550145	19274.955
1.5572048	19358.215
1.5593951	19438.599
1.5615855	19517.884
1.5637758	19594.078
1.5659662	19669.360
1.5681565	19746.465
1.5703468	19828.384
1.5725372	19917.850
1.5747275	20020.094
1.5769179	20119.588
1.5791082	20213.929
1.5812985	20300.554
1.5834889	20368.946
1.5856792	20440.378
1.5878696	20506.271
1.5900599	20590.641
1.5922502	20673.589
1.5944406	20760.020
1.5966309	20832.699
1.5988213	20907.728
1.6010116	20988.469
1.6032020	21072.573
1.6053923	21159.724
1.6075826	21241.808
1.6097730	21323.197
1.6119633	21410.287
1.6141537	21481.887
1.6163440	21563.913
1.6185343	21636.111
1.6207247	21715.954
1.6229150	21793.722
1.6251054	21868.355
1.6272957	21947.669
1.6294860	22016.895
1.6316764	22094.829
1.6338667	22173.152
1.6360571	22256.787
1.6382474	22342.676
1.6404377	22411.684
1.6426281	22487.961
1.6448184	22564.846
1.6470088	22645.754
1.6491991	22721.552
1.6513894	22794.339
1.6535798	22873.840
1.6557701	22950.266
1.6579605	23021.781
1.6601508	23094.897
1.6623412	23158.862
1.6645315	23236.133
1.6667218	23295.094
1.6689122	23356.921
1.6711025	23424.707
1.6732929	23486.350
1.6754832	23547.775
1.6776735	23609.971
1.6798639	23676.412
1.6820542	23743.513
1.6842446	23807.821
1.6864349	23875.577
1.6886252	23942.972
1.6908156	24016.685
1.6930059	24080.370
1.6951963	24138.742
1.6973866	24199.300
1.6995769	24263.043
1.7017673	24316.114
1.7039576	24367.596
1.7061480	24419.247
1.7083383	24471.043
1.7105286	24525.326
1.7127190	24567.153
1.7149093	24611.964
1.7170997	24658.547
1.7192900	24707.632
1.7214804	24755.926
1.7236707	24800.387
1.7258610	24844.252
1.7280514	24888.343
1.7302417	24948.531
1.7324321	24999.906
1.7346224	25039.449
1.7368127	25074.321
1.7390031	25113.523
1.7411934	25162.946
1.7433838	25197.319
1.7455741	25229.617
1.7477644	25257.083
1.7499548	25287.400
1.7521451	25325.086
1.7543355	25355.214
1.7565258	25392.239
1.7587161	25423.578
1.7609065	25448.677
1.7630968	25476.468
1.7652872	25503.741
1.7674775	25532.358
1.7696679	25561.091
1.7718582	25586.550
1.7740485	25609.411
1.7762389	25625.041
1.7784292	25639.589
1.7806196	25651.821
1.7828099	25663.073
1.7850002	25683.796
1.7871906	25700.171
1.7893809	25721.750
1.7915713	25741.392
1.7937616	25762.835
1.7959519	25768.510
1.7981423	25765.730
1.8003326	25755.300
1.8025230	25752.992
1.8047133	25759.621
1.8069036	25776.308
1.8090940	25786.045
1.8112843	25786.086
1.8134747	25788.076
1.8156650	25781.475
1.8178553	25784.973
1.8200457	25789.295
1.8222360	25801.538
1.8244264	25801.917
1.8266167	25804.054
1.8288071	25805.806
1.8309974	25809.175
1.8331877	25803.279
1.8353781	25785.969
1.8375684	25777.690
1.8397588	25765.422
1.8419491	25756.201
1.8441394	25743.893
1.8463298	25728.969
1.8485201	25709.681
1.8507105	25688.442
1.8529008	25671.446
1.8550911	25658.500
1.8572815	25641.645
1.8594718	25632.265
1.8616622	25615.612
1.8638525	25605.698
1.8660428	25590.510
1.8682332	25569.869
1.8704235	25552.486
1.8726139	25531.319
1.8748042	25510.820
1.8769945	25487.067
1.8791849	25467.163
1.8813752	25446.299
1.8835656	25427.027
1.8857559	25407.624
1.8879463	25386.618
1.8901366	25358.000
1.8923269	25337.049
1.8945173	25306.291
1.8967076	25281.537
1.8988980	25248.216
1.9010883	25222.255
1.9032786	25190.360
1.9054690	25156.381
1.9076593	25126.748
1.9098497	25094.180
1.9120400	25064.252
1.9142303	25029.462
1.9164207	24998.038
1.9186110	24969.627
1.9208014	24942.702
1.9229917	24926.446
1.9251820	24907.941
1.9273724	24878.079
1.9295627	24840.185
1.9317531	24802.997
1.9339434	24770.694
1.9361338	24732.792
1.9383241	24699.011
1.9405144	24651.477
1.9427048	24621.813
1.9448951	24590.233
1.9470855	24560.301
1.9492758	24527.196
1.9514661	24487.727
1.9536565	24453.729
1.9558468	24413.258
1.9580372	24372.203
1.9602275	24321.885
1.9624178	24274.666
1.9646082	24233.286
1.9667985	24193.412
1.9689889	24164.519
1.9711792	24128.714
1.9733695	24092.923
1.9755599	24049.437
1.9777502	24007.942
1.9799406	23980.133
1.9821309	23947.736
1.9843212	23915.883
1.9865116	23873.220
1.9887019	23825.661
1.9908923	23788.476
1.9930826	23744.427
1.9952730	23701.881
1.9974633	23662.028
1.9996536	23624.921
2.0018440	23594.509
2.0040343	23551.576
2.0062247	23519.839
2.0084150	23475.300
2.0106053	23442.208
2.0127957	23405.909
2.0149860	23369.160
2.0171764	23335.899
2.0193667	23297.390
2.0215570	23255.434
2.0237474	23202.103
2.0259377	23156.680
2.0281281	23110.836
2.0303184	23059.292
2.0325087	23007.458
2.0346991	22959.965
2.0368894	22921.762
2.0390798	22898.163
2.0412701	22862.197
2.0434604	22822.273
2.0456508	22768.854
2.0478411	22725.286
2.0500315	22679.188
2.0522218	22632.902
2.0544122	22586.708
2.0566025	22534.254
2.0587928	22492.167
2.0609832	22438.767
2.0631735	22401.699
2.0653639	22359.608
2.0675542	22316.736
2.0697445	22273.682
2.0719349	22229.845
2.0741252	22188.396
2.0763156	22146.111
2.0785059	22097.240
2.0806962	22062.482
2.0828866	22015.200
2.0850769	21981.443
2.0872673	21935.959
2.0894576	21891.766
2.0916479	21848.565
2.0938383	21797.153
2.0960286	21746.016
2.0982190	21688.514
2.1004093	21642.984
2.1025997	21608.019
2.1047900	21572.860
2.1069803	21536.263
2.1091707	21487.255
2.1113610	21445.855
2.1135514	21397.303
2.1157417	21354.439
2.1179320	21319.291
2.1201224	21276.595
2.1223127	21241.625
2.1245031	21201.293
2.1266934	21161.977
2.1288837	21123.492
2.1310741	21079.601
2.1332644	21036.210
2.1354548	20983.873
2.1376451	20937.450
2.1398354	20897.586
2.1420258	20857.705
2.1442161	20820.949
2.1464065	20779.712
2.1485968	20741.995
2.1507871	20691.842
2.1529775	20640.938
2.1551678	20594.136
2.1573582	20548.617
2.1595485	20510.235
2.1617389	20467.997
2.1639292	20425.922
2.1661195	20382.017
2.1683099	20339.214
2.1705002	20299.015
2.1726906	20254.747
2.1748809	20213.812
2.1770712	20171.323
2.1792616	20127.114
2.1814519	20085.398
2.1836423	20042.026
2.1858326	20007.682
2.1880229	19969.147
2.1902133	19929.671
2.1924036	19891.732
2.1945940	19851.953
2.1967843	19813.508
2.1989746	19760.386
2.2011650	19719.995
2.2033553	19679.888
2.2055457	19645.245
2.2077360	19599.896
2.2099263	19553.159
2.2121167	19513.128
2.2143070	19470.648
2.2164974	19431.854
2.2186877	19385.809
2.2208781	19343.381
2.2230684	19301.491
2.2252587	19257.140
2.2274491	19213.175
2.2296394	19171.407
2.2318298	19130.058
2.2340201	19091.044
2.2362104	19048.612
2.2384008	19005.818
2.2405911	18962.989
2.2427815	18916.583
2.2449718	18872.542
2.2471621	18829.494
2.2493525	18795.645
2.2515428	18757.673
2.2537332	18713.306
2.2559235	18665.462
2.2581138	18617.538
2.2603042	18573.177
2.2624945	18536.775
2.2646849	18503.727
2.2668752	18470.554
2.2690656	18423.677
2.2712559	18373.402
2.2734462	18325.124
2.2756366	18285.188
2.2778269	18248.731
2.2800173	18210.578
2.2822076	18173.734
2.2843979	18135.308
2.2865883	18100.551
2.2887786	18066.995
2.2909690	18035.454
2.2931593	17997.107
2.2953496	17958.366
2.2975400	17920.931
2.2997303	17877.978
2.3019207	17832.997
2.3041110	17787.305
2.3063013	17743.831
2.3084917	17706.961
2.3106820	17664.991
2.3128724	17624.293
2.3150627	17583.972
2.3172530	17544.760
2.3194434	17499.829
2.3216337	17460.359
2.3238241	17426.064
2.3260144	17385.544
2.3282048	17341.365
2.3303951	17294.146
2.3325854	17251.723
2.3347758	17212.033
2.3369661	17170.824
2.3391565	17135.621
2.3413468	17101.740
2.3435371	17064.889
2.3457275	17025.989
2.3479178	16987.786
2.3501082	16951.813
2.3522985	16912.890
2.3544888	16875.198
2.3566792	16833.213
2.3588695	16788.536
2.3610599	16745.182
2.3632502	16697.705
2.3654405	16650.707
2.3676309	16604.509
2.3698212	16561.656
2.3720116	16519.721
2.3742019	16475.622
2.3763922	16441.437
2.3785826	16411.261
2.3807729	16379.229
2.3829633	16349.226
2.3851536	16318.381
2.3873440	16283.831
2.3895343	16244.531
2.3917246	16206.761
2.3939150	16163.605
2.3961053	16126.953
2.3982957	16089.945
2.4004860	16059.496
2.4026763	16028.105
2.4048667	15995.342
2.4070570	15962.193
2.4092474	15925.968
2.4114377	15886.724
2.4136280	15847.716
2.4158184	15809.617
2.4180087	15773.532
2.4201991	15735.799
2.4223894	15696.570
2.4245797	15662.466
2.4267701	15624.910
2.4289604	15593.868
2.4311508	15564.978
2.4333411	15529.074
2.4355315	15497.241
2.4377218	15460.396
2.4399121	15425.918
2.4421025	15385.360
2.4442928	15342.213
2.4464832	15303.898
2.4486735	15268.699
2.4508638	15234.537
2.4530542	15201.341
2.4552445	15168.001
2.4574349	15126.973
2.4596252	15089.948
2.4618155	15054.648
2.4640059	15022.026
2.4661962	14982.044
2.4683866	14948.717
2.4705769	14916.707
2.4727672	14882.452
2.4749576	14848.454
2.4771479	14806.144
2.4793383	14764.949
2.4815286	14726.841
2.4837189	14694.923
2.4859093	14665.371
2.4880996	14626.669
2.4902900	14589.630
2.4924803	14551.936
2.4946707	14516.435
2.4968610	14480.115
2.4990513	14443.740
2.5012417	14413.428
2.5034320	14381.053
2.5056224	14352.797
2.5078127	14324.556
2.5100030	14291.481
2.5121934	14258.705
2.5143837	14223.046
2.5165741	14188.964
2.5187644	14154.748
2.5209547	14118.296
2.5231451	14082.342
2.5253354	14052.762
2.5275258	14025.278
2.5297161	13989.135
2.5319064	13954.463
2.5340968	13912.071
2.5362871	13873.822
2.5384775	13838.360
2.5406678	13811.784
2.5428582	13780.224
2.5450485	13740.393
2.5472388	13706.679
2.5494292	13675.982
2.5516195	13652.636
2.5538099	13624.102
2.5560002	13586.013
2.5581905	13544.899
2.5603809	13505.561
2.5625712	13470.809
2.5647616	13436.494
2.5669519	13404.468
2.5691422	13374.424
2.5713326	13346.544
2.5735229	13325.158
2.5757133	13298.881
2.5779036	13266.411
2.5800939	13228.012
2.5822843	13193.973
2.5844746	13167.874
2.5866650	13139.015
2.5888553	13106.658
2.5910456	13077.447
2.5932360	13043.351
2.5954263	13009.300
2.5976167	12978.249
2.5998070	12951.220
2.6019974	12920.354
2.6041877	12892.114
2.6063780	12856.488
2.6085684	12821.584
2.6107587	12780.298
2.6129491	12745.484
2.6151394	12711.273
2.6173297	12685.171
2.6195201	12659.146
2.6217104	12631.619
2.6239008	12599.213
2.6260911	12568.020
2.6282814	12537.295
2.6304718	12505.255
2.6326621	12478.798
2.6348525	12453.135
2.6370428	12431.480
2.6392331	12414.066
2.6414235	12388.649
2.6436138	12358.843
2.6458042	12312.606
2.6479945	12278.270
2.6501848	12238.978
2.6523752	12207.536
2.6545655	12173.648
2.6567559	12143.138
2.6589462	12106.870
2.6611366	12073.474
2.6633269	12044.806
2.6655172	12015.668
2.6677076	11986.890
2.6698979	11958.958
2.6720883	11927.435
2.6742786	11896.924
2.6764689	11865.872
2.6786593	11835.506
2.6808496	11806.957
2.6830400	11783.037
2.6852303	11756.795
2.6874206	11727.199
2.6896110	11697.415
2.6918013	11668.349
2.6939917	11638.467
2.6961820	11605.124
2.6983723	11575.806
2.7005627	11545.520
2.7027530	11519.137
2.7049434	11493.761
2.7071337	11470.368
2.7093241	11440.886
2.7115144	11407.681
2.7137047	11380.114
2.7158951	11360.375
2.7180854	11343.677
2.7202758	11322.762
2.7224661	11300.659
2.7246564	11281.347
2.7268468	11272.975
2.7290371	11275.985
2.7312275	11284.250
2.7334178	11299.195
2.7356081	11322.089
2.7377985	11343.789
2.7399888	11357.137
2.7421792	11357.670
2.7443695	11346.491
2.7465598	11327.335
2.7487502	11299.327
2.7509405	11269.191
2.7531309	11239.249
2.7553212	11213.030
2.7575115	11179.860
2.7597019	11144.453
2.7618922	11103.473
2.7640826	11053.974
2.7662729	10995.156
2.7684633	10928.694
2.7706536	10856.225
2.7728439	10789.387
2.7750343	10730.264
2.7772246	10679.094
2.7794150	10636.032
2.7816053	10597.941
2.7837956	10567.005
2.7859860	10542.436
2.7881763	10517.957
2.7903667	10494.472
2.7925570	10463.321
2.7947473	10433.072
2.7969377	10408.606
2.7991280	10390.525
2.8013184	10370.516
2.8035087	10349.172
2.8056990	10323.774
2.8078894	10293.235
2.8100797	10268.876
2.8122701	10243.362
2.8144604	10215.927
2.8166507	10186.101
2.8188411	10160.374
2.8210314	10142.218
2.8232218	10125.390
2.8254121	10103.976
2.8276025	10076.563
2.8297928	10052.861
2.8319831	10033.140
2.8341735	10008.986
2.8363638	9984.6568
2.8385542	9954.6929
2.8407445	9926.7284
2.8429348	9900.8507
2.8451252	9883.8250
2.8473155	9866.4182
2.8495059	9846.8016
2.8516962	9827.5903
2.8538865	9806.5673
2.8560769	9784.8641
2.8582672	9765.7039
2.8604576	9739.5549
2.8626479	9717.8241
2.8648382	9698.5135
2.8670286	9681.0583
2.8692189	9666.7732
2.8714093	9647.2767
2.8735996	9629.1388
2.8757900	9608.3364
2.8779803	9590.0114
2.8801706	9570.4565
2.8823610	9547.3966
2.8845513	9531.8741
2.8867417	9506.8067
2.8889320	9483.9786
2.8911223	9457.8454
2.8933127	9433.7630
2.8955030	9417.7688
2.8976934	9400.7984
2.8998837	9384.3042
2.9020740	9370.7342
2.9042644	9356.5170
2.9064547	9342.8845
2.9086451	9327.4469
2.9108354	9313.7433
2.9130257	9293.4868
2.9152161	9274.7566
2.9174064	9254.9414
2.9195968	9235.8156
2.9217871	9217.3945
2.9239774	9197.3620
2.9261678	9177.6874
2.9283581	9162.9695
2.9305485	9146.7665
2.9327388	9133.9431
2.9349292	9113.5740
2.9371195	9096.2675
2.9393098	9079.8294
2.9415002	9064.9025
2.9436905	9050.4860
2.9458809	9029.7950
2.9480712	9006.4130
2.9502615	8990.7288
2.9524519	8972.9044
2.9546422	8963.9730
2.9568326	8955.8329
2.9590229	8942.7180
2.9612132	8924.5683
2.9634036	8906.0965
2.9655939	8887.4571
2.9677843	8871.6848
2.9699746	8854.5477
2.9721649	8845.0696
2.9743553	8832.7147
2.9765456	8819.6780
2.9787360	8802.5668
2.9809263	8793.3785
2.9831166	8784.3036
2.9853070	8773.0874
2.9874973	8759.8119
2.9896877	8745.0878
2.9918780	8729.4614
2.9940684	8715.6294
2.9962587	8704.5391
2.9984490	8689.5286
3.0006394	8674.2047
3.0028297	8659.2576
3.0050201	8646.8562
3.0072104	8639.9053
3.0094007	8640.3046
3.0115911	8646.9134
3.0137814	8660.1949
3.0159718	8663.3280
3.0181621	8663.4052
3.0203524	8649.4524
3.0225428	8637.8545
3.0247331	8614.3355
3.0269235	8587.5581
3.0291138	8567.1032
3.0313041	8551.5825
3.0334945	8537.8227
3.0356848	8526.7152
3.0378752	8518.1760
3.0400655	8519.7906
3.0422559	8514.5695
3.0444462	8503.8703
3.0466365	8482.3968
3.0488269	8459.7145
3.0510172	8439.6607
3.0532076	8423.7650
3.0553979	8414.8443
3.0575882	8410.4782
3.0597786	8410.0553
3.0619689	8408.2709
3.0641593	8406.0039
3.0663496	8403.6078
3.0685399	8399.6221
3.0707303	8392.8313
3.0729206	8381.3574
3.0751110	8372.0077
3.0773013	8359.4807
3.0794916	8346.4811
3.0816820	8334.9333
3.0838723	8324.8368
3.0860627	8319.9822
3.0882530	8314.0357
3.0904433	8304.9904
3.0926337	8290.6474
3.0948240	8275.9501
3.0970144	8261.8678
3.0992047	8249.7345
3.1013951	8231.7887
3.1035854	8221.2278
3.1057757	8210.2070
3.1079661	8203.2157
3.1101564	8196.5375
3.1123468	8184.0158
3.1145371	8173.1245
3.1167274	8158.3667
3.1189178	8150.7008
3.1211081	8144.1993
3.1232985	8136.8382
3.1254888	8129.4415
3.1276791	8121.5708
3.1298695	8112.3853
3.1320598	8103.1137
3.1342502	8098.6234
3.1364405	8094.7524
3.1386308	8090.9035
3.1408212	8085.8516
3.1430115	8079.1669
3.1452019	8074.7071
3.1473922	8067.7016
3.1495825	8063.7660
3.1517729	8056.0057
3.1539632	8050.3492
3.1561536	8042.1526
3.1583439	8037.1411
3.1605343	8038.1949
3.1627246	8041.8873
3.1649149	8043.1831
3.1671053	8040.4651
3.1692956	8040.3634
3.1714860	8038.8706
3.1736763	8039.7110
3.1758666	8035.2893
3.1780570	8031.0079
3.1802473	8025.9646
3.1824377	8021.2727
3.1846280	8013.1013
3.1868183	8004.4580
3.1890087	8001.0479
3.1911990	7995.9216
3.1933894	7993.9787
3.1955797	7985.4421
3.1977700	7978.6822
3.1999604	7971.5897
3.2021507	7964.1146
3.2043411	7958.9181
3.2065314	7957.6341
3.2087218	7957.8168
3.2109121	7958.8959
3.2131024	7956.7195
3.2152928	7957.5423
3.2174831	7954.4983
3.2196735	7953.5547
3.2218638	7952.0809
3.2240541	7949.5784
3.2262445	7949.4491
3.2284348	7952.0612
3.2306252	7951.1406
3.2328155	7949.8047
3.2350058	7943.9000
3.2371962	7941.1228
3.2393865	7938.9662
3.2415769	7937.1958
3.2437672	7937.1839
3.2459575	7935.5903
3.2481479	7939.3386
3.2503382	7940.4025
3.2525286	7940.1724
3.2547189	7937.9345
3.2569092	7935.8289
3.2590996	7936.7014
3.2612899	7938.1879
3.2634803	7939.6014
3.2656706	7939.0658
3.2678610	7943.4922
3.2700513	7943.7739
3.2722416	7947.2289
3.2744320	7946.6076
3.2766223	7946.1048
3.2788127	7946.5560
3.2810030	7949.7091
3.2831933	7951.4589
3.2853837	7950.8962
3.2875740	7944.1106
3.2897644	7942.4156
3.2919547	7940.0815
3.2941450	7943.0810
3.2963354	7948.8785
3.2985257	7956.1182
3.3007161	7957.9470
3.3029064	7958.0620
3.3050967	7958.7969
3.3072871	7964.4869
3.3094774	7966.7690
3.3116678	7974.9198
3.3138581	7974.1918
3.3160484	7983.7539
3.3182388	7992.2953
3.3204291	7995.7370
3.3226195	7993.1305
3.3248098	7992.1748
3.3270002	7994.2115
3.3291905	7997.3102
3.3313808	7996.6391
3.3335712	7997.0558
3.3357615	8001.2180
3.3379519	8005.6631
3.3401422	8008.3518
3.3423325	8010.2495
3.3445229	8012.4891
3.3467132	8015.8614
3.3489036	8019.5949
3.3510939	8022.2297
3.3532842	8021.7445
3.3554746	8026.6280
3.3576649	8027.0146
3.3598553	8034.3783
3.3620456	8039.2186
3.3642359	8045.9606
3.3664263	8053.4667
3.3686166	8055.1459
3.3708070	8063.0216
3.3729973	8066.2190
3.3751877	8073.2618
3.3773780	8074.4536
3.3795683	8080.9253
3.3817587	8087.6413
3.3839490	8088.4648
3.3861394	8092.0236
3.3883297	8094.0343
3.3905200	8095.2643
3.3927104	8100.1361
3.3949007	8108.3843
3.3970911	8119.6507
3.3992814	8131.9484
3.4014717	8141.4738
3.4036621	8147.9447
3.4058524	8152.7716
3.4080428	8158.5837
3.4102331	8160.0870
3.4124234	8162.5406
3.4146138	8164.2229
3.4168041	8171.3285
3.4189945	8177.7725
3.4211848	8181.6442
3.4233751	8183.7656
3.4255655	8188.7316
3.4277558	8197.9847
3.4299462	8208.3183
3.4321365	8215.0108
3.4343269	8222.4532
3.4365172	8230.4465
3.4387075	8237.3919
3.4408979	8249.4110
3.4430882	8256.3509
3.4452786	8263.7393
3.4474689	8268.4773
3.4496592	8279.6658
3.4518496	8289.1339
3.4540399	8303.1405
3.4562303	8313.8946
3.4584206	8325.5130
3.4606109	8329.8415
3.4628013	8334.0094
3.4649916	8338.9604
3.4671820	8346.7241
3.4693723	8353.7481
3.4715626	8362.0874
3.4737530	8369.8452
3.4759433	8379.2651
3.4781337	8387.2758
3.4803240	8395.6614
3.4825143	8404.2186
3.4847047	8412.5570
3.4868950	8420.2581
3.4890854	8431.8041
3.4912757	8441.9302
3.4934661	8454.7257
3.4956564	8465.4382
3.4978467	8476.8304
3.5000371	8484.0785
3.5022274	8493.4821
3.5044178	8503.1601
3.5066081	8515.5630
3.5087984	8526.1660
3.5109888	8535.5853
3.5131791	8541.7882
3.5153695	8549.4254
3.5175598	8559.7301
3.5197501	8572.3120
3.5219405	8584.7084
3.5241308	8596.4415
3.5263212	8608.4131
3.5285115	8617.4918
3.5307018	8627.2524
3.5328922	8640.5989
3.5350825	8651.3481
3.5372729	8664.4351
3.5394632	8671.2073
3.5416536	8679.8794
3.5438439	8693.0412
3.5460342	8702.0990
3.5482246	8712.3066
3.5504149	8721.1046
3.5526053	8728.0735
3.5547956	8737.5030
3.5569859	8748.8837
3.5591763	8763.7187
3.5613666	8774.9537
3.5635570	8785.1663
3.5657473	8793.2081
3.5679376	8805.4188
3.5701280	8819.7460
3.5723183	8835.9903
3.5745087	8855.2915
3.5766990	8881.7725
3.5788893	8910.7867
3.5810797	8943.8840
3.5832700	8977.1329
3.5854604	9001.7885
3.5876507	9020.5927
3.5898410	9037.7030
3.5920314	9051.7216
3.5942217	9062.0094
3.5964121	9070.3449
3.5986024	9076.6528
3.6007928	9086.7366
3.6029831	9097.8486
3.6051734	9110.4500
3.6073638	9124.5334
3.6095541	9134.9739
3.6117445	9142.4980
3.6139348	9140.8412
3.6161251	9137.5936
3.6183155	9127.9851
3.6205058	9125.4384
3.6226962	9120.1390
3.6248865	9124.4733
3.6270768	9128.3014
3.6292672	9135.8228
3.6314575	9142.1168
3.6336479	9153.4641
3.6358382	9167.2799
3.6380285	9182.6682
3.6402189	9195.4692
3.6424092	9203.8024
3.6445996	9213.0541
3.6467899	9222.3383
3.6489802	9235.8049
3.6511706	9251.5202
3.6533609	9262.8187
3.6555513	9277.4057
3.6577416	9288.2388
3.6599320	9302.2337
3.6621223	9313.8456
3.6643126	9331.8401
3.6665030	9341.4057
3.6686933	9354.0215
3.6708837	9365.7149
3.6730740	9375.5936
3.6752643	9385.8455
3.6774547	9396.1359
3.6796450	9408.0409
3.6818354	9423.9486
3.6840257	9435.0546
3.6862160	9444.7986
3.6884064	9454.7638
3.6905967	9466.6643
3.6927871	9479.0171
3.6949774	9492.0673
3.6971677	9500.5989
3.6993581	9506.6018
3.7015484	9517.7316
3.7037388	9529.2406
3.7059291	9545.6696
3.7081195	9558.2518
3.7103098	9570.3780
3.7125001	9580.3833
3.7146905	9589.2997
3.7168808	9603.1972
3.7190712	9614.1466
3.7212615	9624.0490
3.7234518	9630.5925
3.7256422	9638.7932
3.7278325	9654.5400
3.7300229	9673.5988
3.7322132	9689.9135
3.7344035	9702.2763
3.7365939	9711.0687
3.7387842	9722.7456
3.7409746	9733.3014
3.7431649	9743.1376
3.7453552	9754.5129
3.7475456	9764.0763
3.7497359	9775.8761
3.7519263	9784.4763
3.7541166	9795.2195
3.7563069	9803.7090
3.7584973	9814.9369
3.7606876	9826.4615
3.7628780	9834.4102
3.7650683	9844.6763
3.7672587	9854.0736
3.7694490	9869.2180
3.7716393	9883.1198
3.7738297	9891.0916
3.7760200	9901.5778
3.7782104	9913.2454
3.7804007	9928.2860
3.7825910	9937.6232
3.7847814	9945.1995
3.7869717	9947.6310
3.7891621	9957.7197
3.7913524	9970.6075
3.7935427	9988.3297
3.7957331	9997.5106
3.7979234	10009.675
3.8001138	10015.406
3.8023041	10024.457
3.8044944	10031.730
3.8066848	10040.030
3.8088751	10052.843
3.8110655	10065.298
3.8132558	10076.159
3.8154461	10085.579
3.8176365	10093.741
3.8198268	10100.972
3.8220172	10107.442
3.8242075	10113.965
3.8263979	10119.926
3.8285882	10129.139
3.8307785	10139.848
3.8329689	10150.663
3.8351592	10158.001
3.8373496	10167.946
3.8395399	10178.636
3.8417302	10189.847
3.8439206	10197.114
3.8461109	10205.814
3.8483013	10211.359
3.8504916	10213.325
3.8526819	10219.343
3.8548723	10229.660
3.8570626	10243.835
3.8592530	10253.370
3.8614433	10263.090
3.8636336	10280.026
3.8658240	10303.528
3.8680143	10331.426
3.8702047	10357.164
3.8723950	10391.054
3.8745854	10425.027
3.8767757	10455.801
3.8789660	10477.944
3.8811564	10492.774
3.8833467	10506.520
3.8855371	10517.027
3.8877274	10520.535
3.8899177	10525.510
3.8921081	10527.709
3.8942984	10532.514
3.8964888	10535.836
3.8986791	10538.851
3.9008694	10542.060
3.9030598	10532.040
3.9052501	10519.068
3.9074405	10500.617
3.9096308	10482.743
3.9118211	10463.164
3.9140115	10442.924
3.9162018	10431.896
3.9183922	10424.404
3.9205825	10423.780
3.9227728	10423.493
3.9249632	10424.950
3.9271535	10426.448
3.9293439	10425.746
3.9315342	10426.791
3.9337246	10431.711
3.9359149	10440.172
3.9381052	10447.060
3.9402956	10446.740
3.9424859	10450.034
3.9446763	10447.747
3.9468666	10447.275
3.9490569	10446.562
3.9512473	10448.926
3.9534376	10453.412
3.9556280	10454.549
3.9578183	10459.241
3.9600086	10461.756
3.9621990	10464.736
3.9643893	10465.482
3.9665797	10464.679
3.9687700	10465.470
3.9709603	10468.415
3.9731507	10473.583
3.9753410	10476.417
3.9775314	10481.319
3.9797217	10485.161
3.9819120	10485.662
3.9841024	10481.509
3.9862927	10485.765
3.9884831	10488.821
3.9906734	10492.229
3.9928638	10492.086
3.9950541	10494.035
3.9972444	10497.033
3.9994348	10499.807
4.0016251	10499.143
4.0038155	10496.461
4.0060058	10498.148
4.0081961	10502.689
4.0103865	10506.530
4.0125768	10506.720
4.0147672	10503.315
4.0169575	10502.334
4.0191478	10497.094
4.0213382	10494.056
4.0235285	10496.420
4.0257189	10500.549
4.0279092	10508.767
4.0300995	10514.184
4.0322899	10521.560
4.0344802	10530.201
4.0366706	10541.717
4.0388609	10547.270
4.0410513	10551.167
4.0432416	10553.082
4.0454319	10558.029
4.0476223	10569.513
4.0498126	10588.213
4.0520030	10605.388
4.0541933	10624.365
4.0563836	10639.518
4.0585740	10651.277
4.0607643	10654.190
4.0629547	10647.848
4.0651450	10642.202
4.0673353	10631.174
4.0695257	10622.283
4.0717160	10613.258
4.0739064	10607.299
4.0760967	10604.511
4.0782870	10598.104
4.0804774	10594.676
4.0826677	10585.458
4.0848581	10578.747
4.0870484	10565.692
4.0892387	10549.856
4.0914291	10533.873
4.0936194	10518.588
4.0958098	10503.215
4.0980001	10500.342
4.1001905	10495.118
4.1023808	10491.268
4.1045711	10480.629
4.1067615	10473.479
4.1089518	10467.157
4.1111422	10462.861
4.1133325	10455.310
4.1155228	10445.334
4.1177132	10435.570
4.1199035	10426.989
4.1220939	10418.346
4.1242842	10407.973
4.1264745	10398.975
4.1286649	10389.431
4.1308552	10376.337
4.1330456	10358.982
4.1352359	10345.243
4.1374262	10337.108
4.1396166	10328.769
4.1418069	10320.016
4.1439973	10307.509
4.1461876	10296.912
4.1483779	10290.723
4.1505683	10288.240
4.1527586	10286.172
4.1549490	10281.863
4.1571393	10280.967
4.1593297	10277.150
4.1615200	10274.296
4.1637103	10270.319
4.1659007	10260.555
4.1680910	10254.262
4.1702814	10247.843
4.1724717	10244.543
4.1746620	10236.409
4.1768524	10228.403
4.1790427	10219.115
4.1812331	10208.661
4.1834234	10196.031
4.1856137	10185.430
4.1878041	10170.675
4.1899944	10163.729
4.1921848	10154.427
4.1943751	10148.053
4.1965654	10143.661
4.1987558	10140.681
4.2009461	10136.210
4.2031365	10130.052
4.2053268	10120.771
4.2075172	10111.166
4.2097075	10104.159
4.2118978	10094.905
4.2140882	10088.124
4.2162785	10080.415
4.2184689	10071.896
4.2206592	10066.255
4.2228495	10059.968
4.2250399	10049.991
4.2272302	10038.209
4.2294206	10026.876
4.2316109	10020.922
4.2338012	10019.701
4.2359916	10015.797
4.2381819	10011.056
4.2403723	10001.924
4.2425626	9992.8420
4.2447529	9986.2364
4.2469433	9976.8685
4.2491336	9971.8414
4.2513240	9962.6551
4.2535143	9951.2038
4.2557046	9939.0872
4.2578950	9929.4330
4.2600853	9917.6594
4.2622757	9902.5531
4.2644660	9891.6613
4.2666564	9883.1849
4.2688467	9875.9356
4.2710370	9865.9922
4.2732274	9850.3174
4.2754177	9839.7714
4.2776081	9824.8157
4.2797984	9815.5882
4.2819887	9805.5017
4.2841791	9793.0673
4.2863694	9783.0827
4.2885598	9773.8528
4.2907501	9763.8834
4.2929404	9755.0154
4.2951308	9741.4634
4.2973211	9729.3235
4.2995115	9722.1444
4.3017018	9713.6214
4.3038921	9702.5522
4.3060825	9692.3393
4.3082728	9684.2692
4.3104632	9677.1425
4.3126535	9668.2871
4.3148438	9657.8299
4.3170342	9646.1507
4.3192245	9634.7683
4.3214149	9624.8005
4.3236052	9616.2700
4.3257956	9607.2576
4.3279859	9598.2859
4.3301762	9591.6247
4.3323666	9579.7706
4.3345569	9568.8257
4.3367473	9553.6921
4.3389376	9541.5309
4.3411279	9534.1643
4.3433183	9525.7017
4.3455086	9516.6038
4.3476990	9507.9515
4.3498893	9494.3635
4.3520796	9486.2585
4.3542700	9478.4949
4.3564603	9476.6194
4.3586507	9475.5873
4.3608410	9483.5354
4.3630313	9497.8167
4.3652217	9527.4081
4.3674120	9569.1774
4.3696024	9623.1165
4.3717927	9681.6477
4.3739831	9733.1443
4.3761734	9765.5027
4.3783637	9774.9462
4.3805541	9772.8959
4.3827444	9759.0821
[truncated: 3,000 more rows]
