# Supplementary material for: Mechanochemically-induced glass formation from two-dimensional hybrid organic–inorganic perovskites
Source: Chem Sci. 2024 Apr 19;15(19):7198–205. doi: 10.1039/d4sc00905c (PMC11095504; doi:10.1039/d4sc00905c)
Supplement: SC-015-D4SC00905C-s002 [file SC-015-D4SC00905C-s002.zip › XRD_data_and_TOPAS_input_file/012323.xy]

0.0042531738	0.0000000
0.0064435146	0.0000000
0.0086338554	0.0000000
0.010824196	0.0000000
0.013014537	0.0000000
0.015204878	0.0000000
0.017395219	0.0000000
0.019585559	0.0000000
0.021775900	0.0000000
0.023966241	0.0000000
0.026156582	0.0000000
0.028346922	0.0000000
0.030537263	0.0000000
0.032727604	0.0000000
0.034917945	0.0000000
0.037108286	0.0000000
0.039298626	0.0000000
0.041488967	0.0000000
0.043679308	0.0000000
0.045869649	0.0000000
0.048059990	0.0000000
0.050250330	0.0000000
0.052440671	0.0000000
0.054631012	0.0000000
0.056821353	0.0000000
0.059011694	0.0000000
0.061202034	0.0000000
0.063392375	0.0000000
0.065582716	0.0000000
0.067773057	0.0000000
0.069963398	0.0000000
0.072153738	0.0000000
0.074344079	0.0000000
0.076534420	0.0000000
0.078724761	0.0000000
0.080915101	0.0000000
0.083105442	0.0000000
0.085295783	0.0000000
0.087486124	0.0000000
0.089676465	0.0000000
0.091866805	0.0000000
0.094057146	0.0000000
0.096247487	0.0000000
0.098437828	0.0000000
0.10062817	0.0000000
0.10281851	0.0000000
0.10500885	0.0000000
0.10719919	0.0000000
0.10938953	0.0000000
0.11157987	0.0000000
0.11377021	0.0000000
0.11596055	0.0000000
0.11815089	0.0000000
0.12034124	0.0000000
0.12253158	0.0000000
0.12472192	0.0000000
0.12691226	0.0000000
0.12910260	0.0000000
0.13129294	0.0000000
0.13348328	0.0000000
0.13567362	0.0000000
0.13786396	0.0000000
0.14005430	0.0000000
0.14224464	0.0000000
0.14443498	0.0000000
0.14662533	0.0000000
0.14881567	0.0000000
0.15100601	0.0000000
0.15319635	0.0000000
0.15538669	0.0000000
0.15757703	0.0000000
0.15976737	0.0000000
0.16195771	0.0000000
0.16414805	0.0000000
0.16633839	0.0000000
0.16852873	0.0000000
0.17071907	0.0000000
0.17290941	0.0000000
0.17509976	0.0000000
0.17729010	0.0000000
0.17948044	0.0000000
0.18167078	0.0000000
0.18386112	0.0000000
0.18605146	0.0000000
0.18824180	0.0000000
0.19043214	0.0000000
0.19262248	0.0000000
0.19481282	0.0000000
0.19700316	0.0000000
0.19919350	0.0000000
0.20138384	0.0000000
0.20357419	0.0000000
0.20576453	0.0000000
0.20795487	0.0000000
0.21014521	0.0000000
0.21233555	0.0000000
0.21452589	0.0000000
0.21671623	0.0000000
0.21890657	0.0000000
0.22109691	0.0000000
0.22328725	0.0000000
0.22547759	0.0000000
0.22766793	0.0000000
0.22985828	0.0000000
0.23204862	0.0000000
0.23423896	0.0000000
0.23642930	0.0000000
0.23861964	0.0000000
0.24080998	0.0000000
0.24300032	0.0000000
0.24519066	0.0000000
0.24738100	0.0000000
0.24957134	0.0000000
0.25176168	0.0000000
0.25395202	0.0000000
0.25614236	0.0000000
0.25833271	0.0000000
0.26052305	0.0000000
0.26271339	0.0000000
0.26490373	0.0000000
0.26709407	0.0000000
0.26928441	0.0000000
0.27147475	0.0000000
0.27366509	0.0000000
0.27585543	0.0000000
0.27804577	0.0000000
0.28023611	0.0000000
0.28242645	0.0000000
0.28461679	0.0000000
0.28680714	0.0000000
0.28899748	0.0000000
0.29118782	0.0000000
0.29337816	0.0000000
0.29556850	0.0000000
0.29775884	0.0000000
0.29994918	0.0000000
0.30213952	0.0000000
0.30432986	0.0000000
0.30652020	0.0000000
0.30871054	0.0000000
0.31090088	0.0000000
0.31309123	0.0000000
0.31528157	0.0000000
0.31747191	0.0000000
0.31966225	0.0000000
0.32185259	0.0000000
0.32404293	0.0000000
0.32623327	0.0000000
0.32842361	0.0000000
0.33061395	0.0000000
0.33280429	0.0000000
0.33499463	0.0000000
0.33718497	0.0000000
0.33937531	0.0000000
0.34156566	0.0000000
0.34375600	0.0000000
0.34594634	0.0000000
0.34813668	0.0000000
0.35032702	0.0000000
0.35251736	0.0000000
0.35470770	0.0000000
0.35689804	0.0000000
0.35908838	0.0000000
0.36127872	0.0000000
0.36346906	0.0000000
0.36565940	0.0000000
0.36784975	0.0000000
0.37004009	0.0000000
0.37223043	0.0000000
0.37442077	0.0000000
0.37661111	0.0000000
0.37880145	0.0000000
0.38099179	0.0000000
0.38318213	0.0000000
0.38537247	0.0000000
0.38756281	0.0000000
0.38975315	0.0000000
0.39194349	0.0000000
0.39413383	0.0000000
0.39632418	0.0000000
0.39851452	0.0000000
0.40070486	0.0000000
0.40289520	0.0000000
0.40508554	0.0000000
0.40727588	0.0000000
0.40946622	0.0000000
0.41165656	0.0000000
0.41384690	0.0000000
0.41603724	0.0000000
0.41822758	0.0000000
0.42041792	0.0000000
0.42260826	0.0000000
0.42479861	0.0000000
0.42698895	0.0000000
0.42917929	0.0000000
0.43136963	0.0000000
0.43355997	0.0000000
0.43575031	0.0000000
0.43794065	0.0000000
0.44013099	0.0000000
0.44232133	0.0000000
0.44451167	0.0000000
0.44670201	0.0000000
0.44889235	0.0000000
0.45108270	0.0000000
0.45327304	0.0000000
0.45546338	0.0000000
0.45765372	0.0000000
0.45984406	0.0000000
0.46203440	0.0000000
0.46422474	0.0000000
0.46641508	0.0000000
0.46860542	0.0000000
0.47079576	0.0000000
0.47298610	0.0000000
0.47517644	0.0000000
0.47736678	0.0000000
0.47955713	0.0000000
0.48174747	0.0000000
0.48393781	0.0000000
0.48612815	0.0000000
0.48831849	0.0000000
0.49050883	0.0000000
0.49269917	0.0000000
0.49488951	0.0000000
0.49707985	0.0000000
0.49927019	4920.4959
0.50146053	4920.7751
0.50365087	4882.6628
0.50584121	4904.9170
0.50803156	4935.3186
0.51022190	4975.2958
0.51241224	5017.1436
0.51460258	5057.1968
0.51679292	5102.7619
0.51898326	5160.5098
0.52117360	5189.9167
0.52336394	5214.2842
0.52555428	5247.2271
0.52774462	5287.5742
0.52993496	5329.6850
0.53212530	5366.5413
0.53431565	5397.1829
0.53650599	5416.2314
0.53869633	5441.8547
0.54088667	5480.9514
0.54307701	5516.1673
0.54526735	5532.9581
0.54745769	5551.6778
0.54964803	5567.8306
0.55183837	5586.2897
0.55402871	5588.7393
0.55621905	5598.9927
0.55840939	5621.1442
0.56059973	5628.4427
0.56279008	5634.8284
0.56498042	5633.0376
0.56717076	5649.4842
0.56936110	5676.9832
0.57155144	5715.5233
0.57374178	5753.2149
0.57593212	5777.7224
0.57812246	5804.7464
0.58031280	5835.5761
0.58250314	5878.7529
0.58469348	5932.2601
0.58688382	5981.4672
0.58907416	6033.1555
0.59126451	6088.1641
0.59345485	6157.4154
0.59564519	6233.5925
0.59783553	6310.8930
0.60002587	6394.6291
0.60221621	6464.9584
0.60440655	6531.4435
0.60659689	6587.3662
0.60878723	6637.5537
0.61097757	6690.6078
0.61316791	6731.9351
0.61535825	6782.2398
0.61754860	6812.7005
0.61973894	6836.2894
0.62192928	6849.4034
0.62411962	6858.1633
0.62630996	6861.5680
0.62850030	6854.7946
0.63069064	6857.5055
0.63288098	6877.8717
0.63507132	6909.9938
0.63726166	6947.0705
0.63945200	6966.3552
0.64164234	6994.3605
0.64383268	7030.0389
0.64602303	7066.0459
0.64821337	7113.6513
0.65040371	7152.7579
0.65259405	7207.3617
0.65478439	7255.5873
0.65697473	7310.5106
0.65916507	7364.5107
0.66135541	7424.4494
0.66354575	7488.5325
0.66573609	7534.6786
0.66792643	7590.8349
0.67011677	7643.4742
0.67230711	7715.9192
0.67449746	7784.4063
0.67668780	7853.5135
0.67887814	7912.2939
0.68106848	7984.8072
0.68325882	8049.0888
0.68544916	8107.0198
0.68763950	8163.5406
0.68982984	8239.6467
0.69202018	8321.9811
0.69421052	8399.6192
0.69640086	8476.5464
0.69859120	8543.0580
0.70078155	8606.5043
0.70297189	8670.5034
0.70516223	8727.9928
0.70735257	8797.6668
0.70954291	8854.8960
0.71173325	8929.7382
0.71392359	8992.2118
0.71611393	9054.3811
0.71830427	9122.9854
0.72049461	9188.3724
0.72268495	9254.6693
0.72487529	9312.0059
0.72706563	9369.8714
0.72925598	9429.0156
0.73144632	9483.3971
0.73363666	9537.4280
0.73582700	9589.5080
0.73801734	9637.0222
0.74020768	9683.2425
0.74239802	9723.3980
0.74458836	9760.3125
0.74677870	9799.9556
0.74896904	9825.1763
0.75115938	9862.9352
0.75334972	9892.3093
0.75554006	9923.3690
0.75773041	9943.8436
0.75992075	9968.9873
0.76211109	9987.9838
0.76430143	9997.4152
0.76649177	9997.0610
0.76868211	9996.8542
0.77087245	9985.2447
0.77306279	9991.8599
0.77525313	9980.9387
0.77744347	9974.7751
0.77963381	9952.5385
0.78182415	9927.1624
0.78401450	9904.1470
0.78620484	9881.7406
0.78839518	9855.2535
0.79058552	9826.9360
0.79277586	9798.7457
0.79496620	9779.3999
0.79715654	9758.7349
0.79934688	9738.5527
0.80153722	9696.1136
0.80372756	9654.0189
0.80591790	9620.3448
0.80810824	9583.9600
0.81029858	9547.0788
0.81248893	9510.6077
0.81467927	9484.9675
0.81686961	9446.3580
0.81905995	9419.1285
0.82125029	9381.1705
0.82344063	9343.4368
0.82563097	9293.5541
0.82782131	9249.2203
0.83001165	9203.4124
0.83220199	9162.2929
0.83439233	9116.7015
0.83658267	9075.6097
0.83877301	9026.9642
0.84096336	8988.7762
0.84315370	8951.5938
0.84534404	8914.2001
0.84753438	8886.1596
0.84972472	8858.3622
0.85191506	8837.1063
0.85410540	8804.4205
0.85629574	8773.0932
0.85848608	8741.0595
0.86067642	8719.1542
0.86286676	8694.5211
0.86505710	8675.5993
0.86724745	8645.8927
0.86943779	8625.3807
0.87162813	8608.2027
0.87381847	8590.3602
0.87600881	8566.2694
0.87819915	8543.0072
0.88038949	8527.4148
0.88257983	8508.9136
0.88477017	8490.3749
0.88696051	8476.9142
0.88915085	8462.1347
0.89134119	8446.0509
0.89353153	8420.8302
0.89572188	8413.1954
0.89791222	8397.0096
0.90010256	8391.5044
0.90229290	8383.9089
0.90448324	8379.0096
0.90667358	8381.6341
0.90886392	8377.2734
0.91105426	8373.4508
0.91324460	8360.2034
0.91543494	8363.2677
0.91762528	8372.6473
0.91981562	8383.4460
0.92200597	8382.8197
0.92419631	8375.3024
0.92638665	8364.1082
0.92857699	8359.3787
0.93076733	8351.8890
0.93295767	8347.4583
0.93514801	8351.1865
0.93733835	8359.1682
0.93952869	8375.3788
0.94171903	8372.6184
0.94390937	8368.3063
0.94609971	8367.9740
0.94829005	8375.2293
0.95048040	8390.0135
0.95267074	8394.6245
0.95486108	8410.5935
0.95705142	8423.9734
0.95924176	8442.0788
0.96143210	8456.2863
0.96362244	8455.5575
0.96581278	8451.8117
0.96800312	8450.0386
0.97019346	8459.8261
0.97238380	8481.3524
0.97457414	8492.4326
0.97676448	8501.2661
0.97895483	8514.0703
0.98114517	8522.4656
0.98333551	8544.2960
0.98552585	8551.3590
0.98771619	8574.0879
0.98990653	8589.6352
0.99209687	8610.4676
0.99428721	8634.2206
0.99647755	8645.2668
0.99866789	8663.3713
1.0008582	8681.3349
1.0030486	8696.3201
1.0052389	8717.1511
1.0074293	8724.7978
1.0096196	8734.9320
1.0118099	8753.8007
1.0140003	8765.7921
1.0161906	8784.6733
1.0183810	8793.6535
1.0205713	8811.1400
1.0227616	8833.2993
1.0249520	8857.7592
1.0271423	8886.7505
1.0293327	8910.7960
1.0315230	8927.8512
1.0337133	8946.7438
1.0359037	8968.0764
1.0380940	8988.4611
1.0402844	9006.7215
1.0424747	9020.2442
1.0446650	9046.6763
1.0468554	9077.1840
1.0490457	9106.9379
1.0512361	9133.5614
1.0534264	9152.0948
1.0556168	9169.3177
1.0578071	9189.8224
1.0599974	9200.2043
1.0621878	9223.4369
1.0643781	9248.7682
1.0665685	9277.7324
1.0687588	9298.5716
1.0709491	9322.4087
1.0731395	9347.3967
1.0753298	9368.5787
1.0775202	9385.4988
1.0797105	9397.6855
1.0819008	9417.8320
1.0840912	9434.3322
1.0862815	9456.0603
1.0884719	9482.6476
1.0906622	9508.4030
1.0928525	9539.1612
1.0950429	9569.8222
1.0972332	9603.4790
1.0994236	9635.1638
1.1016139	9659.2078
1.1038043	9679.2110
1.1059946	9699.8342
1.1081849	9727.1344
1.1103753	9747.2726
1.1125656	9768.5727
1.1147560	9789.1744
1.1169463	9807.1352
1.1191366	9835.4270
1.1213270	9861.2391
1.1235173	9888.7494
1.1257077	9908.7750
1.1278980	9928.0185
1.1300883	9945.1364
1.1322787	9969.5271
1.1344690	10006.026
1.1366594	10040.567
1.1388497	10074.766
1.1410400	10093.439
1.1432304	10120.265
1.1454207	10139.275
1.1476111	10166.688
1.1498014	10196.527
1.1519917	10230.501
1.1541821	10260.718
1.1563724	10290.813
1.1585628	10316.248
1.1607531	10339.770
1.1629435	10371.085
1.1651338	10400.300
1.1673241	10443.940
1.1695145	10480.016
1.1717048	10506.549
1.1738952	10536.592
1.1760855	10561.502
1.1782758	10593.577
1.1804662	10614.220
1.1826565	10635.109
1.1848469	10661.911
1.1870372	10694.575
1.1892275	10732.411
1.1914179	10755.471
1.1936082	10783.182
1.1957986	10815.002
1.1979889	10845.417
1.2001792	10880.826
1.2023696	10909.511
1.2045599	10942.217
1.2067503	10976.416
1.2089406	11012.531
1.2111309	11042.286
1.2133213	11078.524
1.2155116	11109.772
1.2177020	11148.204
1.2198923	11178.617
1.2220827	11204.059
1.2242730	11227.419
1.2264633	11252.395
1.2286537	11282.900
1.2308440	11315.013
1.2330344	11345.046
1.2352247	11380.630
1.2374150	11405.712
1.2396054	11436.553
1.2417957	11462.135
1.2439861	11495.678
1.2461764	11523.347
1.2483667	11553.779
1.2505571	11582.048
1.2527474	11614.462
1.2549378	11653.676
1.2571281	11680.113
1.2593184	11712.562
1.2615088	11741.296
1.2636991	11780.831
1.2658895	11818.273
1.2680798	11852.206
1.2702702	11890.553
1.2724605	11924.864
1.2746508	11960.102
1.2768412	11984.668
1.2790315	12020.052
1.2812219	12058.331
1.2834122	12092.491
1.2856025	12123.955
1.2877929	12153.870
1.2899832	12184.713
1.2921736	12212.679
1.2943639	12251.873
1.2965542	12294.468
1.2987446	12331.156
1.3009349	12373.328
1.3031253	12406.165
1.3053156	12439.167
1.3075059	12470.635
1.3096963	12504.912
1.3118866	12537.615
1.3140770	12581.665
1.3162673	12625.184
1.3184576	12672.073
1.3206480	12715.902
1.3228383	12754.696
1.3250287	12794.513
1.3272190	12832.580
1.3294094	12865.859
1.3315997	12905.873
1.3337900	12940.155
1.3359804	12987.492
1.3381707	13033.242
1.3403611	13082.898
1.3425514	13130.154
1.3447417	13168.121
1.3469321	13211.809
1.3491224	13246.410
1.3513128	13292.801
1.3535031	13339.847
1.3556934	13384.115
1.3578838	13429.197
1.3600741	13476.597
1.3622645	13534.392
1.3644548	13571.848
1.3666451	13612.694
1.3688355	13650.997
1.3710258	13700.073
1.3732162	13747.476
1.3754065	13798.785
1.3775968	13845.459
1.3797872	13891.873
1.3819775	13939.619
1.3841679	13990.869
1.3863582	14045.449
1.3885486	14109.673
1.3907389	14165.989
1.3929292	14221.967
1.3951196	14272.163
1.3973099	14324.251
1.3995003	14373.625
1.4016906	14425.878
1.4038809	14478.895
1.4060713	14537.641
1.4082616	14589.233
1.4104520	14642.416
1.4126423	14703.487
1.4148326	14760.999
1.4170230	14821.396
1.4192133	14875.126
1.4214037	14930.228
1.4235940	14983.889
1.4257843	15034.821
1.4279747	15091.600
1.4301650	15152.448
1.4323554	15207.494
1.4345457	15261.775
1.4367361	15320.362
1.4389264	15384.332
1.4411167	15448.086
1.4433071	15516.175
1.4454974	15579.687
1.4476878	15640.008
1.4498781	15703.642
1.4520684	15763.439
1.4542588	15825.483
1.4564491	15888.250
1.4586395	15949.864
1.4608298	16021.230
1.4630201	16082.393
1.4652105	16146.508
1.4674008	16200.966
1.4695912	16264.291
1.4717815	16341.462
1.4739718	16413.030
1.4761622	16493.818
1.4783525	16567.070
1.4805429	16643.284
1.4827332	16711.758
1.4849235	16778.596
1.4871139	16843.956
1.4893042	16907.245
1.4914946	16969.967
1.4936849	17041.292
1.4958753	17113.331
1.4980656	17196.748
1.5002559	17267.970
1.5024463	17352.113
1.5046366	17431.554
1.5068270	17507.311
1.5090173	17583.619
1.5112076	17648.806
1.5133980	17724.735
1.5155883	17798.325
1.5177787	17881.595
1.5199690	17957.328
1.5221593	18031.344
1.5243497	18108.692
1.5265400	18175.811
1.5287304	18248.858
1.5309207	18321.987
1.5331110	18399.258
1.5353014	18481.842
1.5374917	18562.898
1.5396821	18645.765
1.5418724	18733.597
1.5440627	18817.752
1.5462531	18899.034
1.5484434	18969.327
1.5506338	19046.449
1.5528241	19119.904
1.5550145	19195.801
1.5572048	19270.158
1.5593951	19347.760
1.5615855	19430.739
1.5637758	19515.710
1.5659662	19602.512
1.5681565	19691.184
1.5703468	19780.444
1.5725372	19862.658
1.5747275	19952.018
1.5769179	20034.487
1.5791082	20133.105
1.5812985	20222.853
1.5834889	20308.863
1.5856792	20388.401
1.5878696	20457.227
1.5900599	20532.102
1.5922502	20609.400
1.5944406	20680.972
1.5966309	20751.678
1.5988213	20822.491
1.6010116	20911.531
1.6032020	20989.549
1.6053923	21079.394
1.6075826	21161.543
1.6097730	21243.516
1.6119633	21324.805
1.6141537	21396.046
1.6163440	21473.041
1.6185343	21540.944
1.6207247	21618.468
1.6229150	21693.378
1.6251054	21768.627
1.6272957	21848.540
1.6294860	21921.288
1.6316764	21994.977
1.6338667	22078.042
1.6360571	22163.190
1.6382474	22258.731
1.6404377	22324.395
1.6426281	22398.674
1.6448184	22463.276
1.6470088	22542.708
1.6491991	22624.486
1.6513894	22695.773
1.6535798	22776.691
1.6557701	22846.071
1.6579605	22908.579
1.6601508	22974.522
1.6623412	23041.601
1.6645315	23117.371
1.6667218	23181.398
1.6689122	23254.304
1.6711025	23324.784
1.6732929	23393.371
1.6754832	23462.916
1.6776735	23523.033
1.6798639	23585.703
1.6820542	23647.977
1.6842446	23713.450
1.6864349	23787.040
1.6886252	23858.956
1.6908156	23929.782
1.6930059	23987.099
1.6951963	24038.895
1.6973866	24091.480
1.6995769	24148.722
1.7017673	24203.537
1.7039576	24263.623
1.7061480	24320.210
1.7083383	24379.352
1.7105286	24431.232
1.7127190	24480.035
1.7149093	24525.375
1.7170997	24571.969
1.7192900	24616.063
1.7214804	24663.560
1.7236707	24701.253
1.7258610	24737.033
1.7280514	24772.390
1.7302417	24816.215
1.7324321	24853.725
1.7346224	24892.630
1.7368127	24929.840
1.7390031	24978.454
1.7411934	25032.075
1.7433838	25073.602
1.7455741	25112.040
1.7477644	25143.990
1.7499548	25177.532
1.7521451	25216.079
1.7543355	25247.684
1.7565258	25286.034
1.7587161	25327.379
1.7609065	25358.653
1.7630968	25386.375
1.7652872	25399.919
1.7674775	25419.578
1.7696679	25443.938
1.7718582	25464.877
1.7740485	25493.913
1.7762389	25512.323
1.7784292	25531.050
1.7806196	25542.589
1.7828099	25557.048
1.7850002	25578.236
1.7871906	25588.998
1.7893809	25598.464
1.7915713	25608.024
1.7937616	25621.899
1.7959519	25632.501
1.7981423	25633.193
1.8003326	25633.042
1.8025230	25643.239
1.8047133	25653.643
1.8069036	25672.352
1.8090940	25677.968
1.8112843	25686.882
1.8134747	25683.963
1.8156650	25678.311
1.8178553	25678.506
1.8200457	25684.372
1.8222360	25700.734
1.8244264	25709.907
1.8266167	25711.651
1.8288071	25705.919
1.8309974	25695.433
1.8331877	25690.766
1.8353781	25686.250
1.8375684	25682.938
1.8397588	25672.014
1.8419491	25660.790
1.8441394	25647.165
1.8463298	25629.718
1.8485201	25610.480
1.8507105	25589.334
1.8529008	25576.685
1.8550911	25561.719
1.8572815	25543.819
1.8594718	25521.551
1.8616622	25491.408
1.8638525	25473.222
1.8660428	25457.263
1.8682332	25450.095
1.8704235	25432.701
1.8726139	25412.694
1.8748042	25386.242
1.8769945	25364.973
1.8791849	25350.162
1.8813752	25324.362
1.8835656	25298.908
1.8857559	25282.593
1.8879463	25259.839
1.8901366	25242.770
1.8923269	25218.831
1.8945173	25201.636
1.8967076	25180.569
1.8988980	25148.810
1.9010883	25118.469
1.9032786	25080.244
1.9054690	25049.163
1.9076593	25014.858
1.9098497	24985.430
1.9120400	24959.182
1.9142303	24931.741
1.9164207	24898.060
1.9186110	24860.262
1.9208014	24828.269
1.9229917	24805.146
1.9251820	24778.927
1.9273724	24753.880
1.9295627	24718.574
1.9317531	24686.674
1.9339434	24652.190
1.9361338	24615.092
1.9383241	24574.008
1.9405144	24532.391
1.9427048	24501.065
1.9448951	24472.937
1.9470855	24438.034
1.9492758	24406.627
1.9514661	24374.694
1.9536565	24335.679
1.9558468	24296.888
1.9580372	24254.220
1.9602275	24219.675
1.9624178	24178.154
1.9646082	24145.429
1.9667985	24104.937
1.9689889	24070.162
1.9711792	24037.540
1.9733695	24002.883
1.9755599	23976.655
1.9777502	23940.429
1.9799406	23910.184
1.9821309	23875.892
1.9843212	23836.742
1.9865116	23794.768
1.9887019	23736.100
1.9908923	23694.399
1.9930826	23646.426
1.9952730	23608.019
1.9974633	23567.176
1.9996536	23530.101
2.0018440	23497.948
2.0040343	23459.266
2.0062247	23421.046
2.0084150	23380.156
2.0106053	23339.339
2.0127957	23299.717
2.0149860	23254.169
2.0171764	23217.067
2.0193667	23176.773
2.0215570	23137.368
2.0237474	23093.372
2.0259377	23062.169
2.0281281	23029.878
2.0303184	23000.592
2.0325087	22956.055
2.0346991	22907.606
2.0368894	22854.094
2.0390798	22805.708
2.0412701	22750.954
2.0434604	22708.219
2.0456508	22657.175
2.0478411	22619.364
2.0500315	22574.564
2.0522218	22531.681
2.0544122	22485.793
2.0566025	22442.706
2.0587928	22399.474
2.0609832	22352.019
2.0631735	22305.939
2.0653639	22261.994
2.0675542	22216.339
2.0697445	22179.475
2.0719349	22138.569
2.0741252	22101.055
2.0763156	22062.174
2.0785059	22020.325
2.0806962	21984.772
2.0828866	21936.738
2.0850769	21890.438
2.0872673	21843.635
2.0894576	21796.637
2.0916479	21750.897
2.0938383	21701.791
2.0960286	21653.575
2.0982190	21604.270
2.1004093	21563.365
2.1025997	21528.662
2.1047900	21493.223
2.1069803	21454.948
2.1091707	21408.640
2.1113610	21362.034
2.1135514	21320.383
2.1157417	21272.924
2.1179320	21235.405
2.1201224	21184.085
2.1223127	21143.251
2.1245031	21100.079
2.1266934	21056.994
2.1288837	21024.980
2.1310741	20982.906
2.1332644	20945.599
2.1354548	20896.200
2.1376451	20851.391
2.1398354	20807.477
2.1420258	20764.211
2.1442161	20719.874
2.1464065	20676.582
2.1485968	20642.770
2.1507871	20600.377
2.1529775	20558.880
2.1551678	20513.426
2.1573582	20465.612
2.1595485	20425.330
2.1617389	20384.903
2.1639292	20345.866
2.1661195	20303.963
2.1683099	20268.716
2.1705002	20233.880
2.1726906	20190.984
2.1748809	20149.936
2.1770712	20112.786
2.1792616	20068.234
2.1814519	20021.892
2.1836423	19976.117
2.1858326	19937.364
2.1880229	19892.597
2.1902133	19848.531
2.1924036	19815.556
2.1945940	19774.944
2.1967843	19734.885
2.1989746	19685.301
2.2011650	19641.342
2.2033553	19601.663
2.2055457	19560.477
2.2077360	19518.615
2.2099263	19473.568
2.2121167	19429.343
2.2143070	19392.573
2.2164974	19353.619
2.2186877	19312.819
2.2208781	19266.912
2.2230684	19225.302
2.2252587	19179.693
2.2274491	19136.648
2.2296394	19100.317
2.2318298	19062.276
2.2340201	19023.052
2.2362104	18976.544
2.2384008	18934.642
2.2405911	18889.459
2.2427815	18846.993
2.2449718	18804.659
2.2471621	18762.961
2.2493525	18723.405
2.2515428	18683.012
2.2537332	18634.503
2.2559235	18586.960
2.2581138	18542.610
2.2603042	18498.534
2.2624945	18459.570
2.2646849	18424.458
2.2668752	18390.831
2.2690656	18351.214
2.2712559	18309.089
2.2734462	18270.091
2.2756366	18231.848
2.2778269	18190.390
2.2800173	18151.596
2.2822076	18110.582
2.2843979	18074.596
2.2865883	18040.526
2.2887786	18006.866
2.2909690	17972.265
2.2931593	17932.461
2.2953496	17887.597
2.2975400	17841.704
2.2997303	17793.803
2.3019207	17746.365
2.3041110	17696.350
2.3063013	17651.996
2.3084917	17618.528
2.3106820	17577.528
2.3128724	17536.376
2.3150627	17493.248
2.3172530	17453.329
2.3194434	17417.171
2.3216337	17380.580
2.3238241	17347.540
2.3260144	17308.265
2.3282048	17268.266
2.3303951	17222.515
2.3325854	17178.850
2.3347758	17139.271
2.3369661	17093.846
2.3391565	17058.725
2.3413468	17023.259
2.3435371	16990.906
2.3457275	16954.445
2.3479178	16914.049
2.3501082	16881.502
2.3522985	16842.888
2.3544888	16806.305
2.3566792	16765.480
2.3588695	16721.374
2.3610599	16677.470
2.3632502	16635.443
2.3654405	16597.386
2.3676309	16559.822
2.3698212	16514.466
2.3720116	16476.875
2.3742019	16434.017
2.3763922	16396.941
2.3785826	16358.228
2.3807729	16316.039
2.3829633	16276.896
2.3851536	16237.842
2.3873440	16204.129
2.3895343	16163.516
2.3917246	16125.371
2.3939150	16087.649
2.3961053	16055.818
2.3982957	16026.028
2.4004860	15994.166
2.4026763	15964.740
2.4048667	15932.467
2.4070570	15896.756
2.4092474	15857.191
2.4114377	15815.690
2.4136280	15780.452
2.4158184	15741.712
2.4180087	15709.417
2.4201991	15673.995
2.4223894	15638.236
2.4245797	15604.669
2.4267701	15566.004
2.4289604	15532.140
2.4311508	15499.405
2.4333411	15462.423
2.4355315	15425.354
2.4377218	15384.600
2.4399121	15349.382
2.4421025	15308.123
2.4442928	15271.362
2.4464832	15233.579
2.4486735	15205.986
2.4508638	15171.374
2.4530542	15138.045
2.4552445	15099.703
2.4574349	15058.845
2.4596252	15025.167
2.4618155	14989.269
2.4640059	14955.678
2.4661962	14924.690
2.4683866	14896.681
2.4705769	14866.309
2.4727672	14825.522
2.4749576	14786.830
2.4771479	14749.118
2.4793383	14710.361
2.4815286	14676.570
2.4837189	14638.475
2.4859093	14603.783
2.4880996	14565.200
2.4902900	14532.290
2.4924803	14494.314
2.4946707	14461.090
2.4968610	14428.021
2.4990513	14392.644
2.5012417	14357.557
2.5034320	14322.183
2.5056224	14296.459
2.5078127	14265.598
2.5100030	14233.411
2.5121934	14200.875
2.5143837	14165.859
2.5165741	14130.829
2.5187644	14094.381
2.5209547	14059.443
2.5231451	14028.590
2.5253354	13997.591
2.5275258	13961.945
2.5297161	13927.293
2.5319064	13893.800
2.5340968	13859.057
2.5362871	13826.322
2.5384775	13792.746
2.5406678	13763.020
2.5428582	13733.343
2.5450485	13698.035
2.5472388	13660.996
2.5494292	13625.138
2.5516195	13598.104
2.5538099	13572.439
2.5560002	13544.265
2.5581905	13506.583
2.5603809	13470.911
2.5625712	13437.446
2.5647616	13404.179
2.5669519	13369.926
2.5691422	13333.906
2.5713326	13299.052
2.5735229	13271.069
2.5757133	13239.199
2.5779036	13208.396
2.5800939	13177.466
2.5822843	13147.807
2.5844746	13121.621
2.5866650	13097.260
2.5888553	13068.848
2.5910456	13040.543
2.5932360	13006.065
2.5954263	12973.492
2.5976167	12947.223
2.5998070	12919.384
2.6019974	12887.370
2.6041877	12854.288
2.6063780	12817.537
2.6085684	12783.774
2.6107587	12746.632
2.6129491	12713.094
2.6151394	12686.494
2.6173297	12659.275
2.6195201	12631.670
2.6217104	12603.962
2.6239008	12577.610
2.6260911	12548.461
2.6282814	12522.126
2.6304718	12491.861
2.6326621	12465.798
2.6348525	12436.678
2.6370428	12409.456
2.6392331	12380.105
2.6414235	12345.355
2.6436138	12310.004
2.6458042	12265.304
2.6479945	12234.148
2.6501848	12194.791
2.6523752	12162.575
2.6545655	12126.663
2.6567559	12095.994
2.6589462	12061.963
2.6611366	12032.529
2.6633269	12002.779
2.6655172	11975.307
2.6677076	11944.308
2.6698979	11913.849
2.6720883	11883.421
2.6742786	11855.776
2.6764689	11828.822
2.6786593	11799.813
2.6808496	11770.539
2.6830400	11742.909
2.6852303	11713.362
2.6874206	11684.090
2.6896110	11657.190
2.6918013	11627.413
2.6939917	11594.828
2.6961820	11565.823
2.6983723	11539.250
2.7005627	11512.858
2.7027530	11487.648
2.7049434	11459.160
2.7071337	11437.385
2.7093241	11413.324
2.7115144	11389.075
2.7137047	11360.976
2.7158951	11335.861
2.7180854	11311.740
2.7202758	11287.052
2.7224661	11263.740
2.7246564	11243.073
2.7268468	11234.968
2.7290371	11239.938
2.7312275	11253.302
2.7334178	11270.906
2.7356081	11295.529
2.7377985	11317.837
2.7399888	11331.884
2.7421792	11331.547
2.7443695	11319.631
2.7465598	11301.356
2.7487502	11279.709
2.7509405	11254.361
2.7531309	11227.266
2.7553212	11199.940
2.7575115	11168.844
2.7597019	11131.146
2.7618922	11091.628
2.7640826	11042.916
2.7662729	10987.401
2.7684633	10917.478
2.7706536	10845.359
2.7728439	10770.121
2.7750343	10703.743
2.7772246	10645.848
2.7794150	10596.209
2.7816053	10558.258
2.7837956	10526.708
2.7859860	10499.200
2.7881763	10470.741
2.7903667	10441.821
2.7925570	10405.965
2.7947473	10376.456
2.7969377	10354.966
2.7991280	10339.412
2.8013184	10324.465
2.8035087	10301.204
2.8056990	10275.356
2.8078894	10245.380
2.8100797	10225.308
2.8122701	10202.285
2.8144604	10174.628
2.8166507	10151.912
2.8188411	10130.301
2.8210314	10112.566
2.8232218	10092.499
2.8254121	10066.000
2.8276025	10037.769
2.8297928	10013.832
2.8319831	9991.6776
2.8341735	9966.5321
2.8363638	9945.4235
2.8385542	9925.2308
2.8407445	9905.3399
2.8429348	9887.0533
2.8451252	9868.5062
2.8473155	9848.3051
2.8495059	9826.7316
2.8516962	9802.2481
2.8538865	9781.1472
2.8560769	9756.9388
2.8582672	9737.3466
2.8604576	9713.6556
2.8626479	9691.9150
2.8648382	9675.5639
2.8670286	9655.8716
2.8692189	9640.1695
2.8714093	9617.1625
2.8735996	9594.7219
2.8757900	9571.2465
2.8779803	9550.9484
2.8801706	9533.2918
2.8823610	9513.1792
2.8845513	9497.9272
2.8867417	9477.2510
2.8889320	9457.6833
2.8911223	9434.7307
2.8933127	9409.9086
2.8955030	9389.2936
2.8976934	9367.0782
2.8998837	9349.4943
2.9020740	9334.2871
2.9042644	9316.2060
2.9064547	9300.2223
2.9086451	9284.1226
2.9108354	9272.6129
2.9130257	9252.4094
2.9152161	9238.6277
2.9174064	9221.2898
2.9195968	9204.9607
2.9217871	9184.4623
2.9239774	9165.3677
2.9261678	9147.5858
2.9283581	9131.3670
2.9305485	9113.2348
2.9327388	9098.9942
2.9349292	9080.2198
2.9371195	9065.2966
2.9393098	9053.7292
2.9415002	9038.6210
2.9436905	9023.6968
2.9458809	9001.3621
2.9480712	8979.6000
2.9502615	8967.4684
2.9524519	8955.6887
2.9546422	8949.3654
2.9568326	8940.0537
2.9590229	8925.5848
2.9612132	8907.4568
2.9634036	8890.3148
2.9655939	8870.6066
2.9677843	8854.2519
2.9699746	8841.5798
2.9721649	8832.4499
2.9743553	8815.2170
2.9765456	8799.1602
2.9787360	8780.3426
2.9809263	8772.5706
2.9831166	8764.6977
2.9853070	8753.2222
2.9874973	8739.7914
2.9896877	8723.4651
2.9918780	8712.5649
2.9940684	8697.8412
2.9962587	8686.5261
2.9984490	8670.3350
3.0006394	8655.1433
3.0028297	8644.2959
3.0050201	8632.4989
3.0072104	8626.2863
3.0094007	8626.5173
3.0115911	8631.8749
3.0137814	8646.2029
3.0159718	8649.4605
3.0181621	8644.0119
3.0203524	8629.2729
3.0225428	8613.4506
3.0247331	8587.7318
3.0269235	8561.5637
3.0291138	8547.5035
3.0313041	8536.4046
3.0334945	8523.3277
3.0356848	8511.7396
3.0378752	8502.5556
3.0400655	8500.2695
3.0422559	8490.5195
3.0444462	8481.6453
3.0466365	8463.5609
3.0488269	8448.0534
3.0510172	8431.2416
3.0532076	8416.2290
3.0553979	8404.0597
3.0575882	8394.9695
3.0597786	8387.8198
3.0619689	8380.3694
3.0641593	8376.6362
3.0663496	8375.4440
3.0685399	8374.2704
3.0707303	8372.7474
3.0729206	8366.6252
3.0751110	8357.1291
3.0773013	8343.8820
3.0794916	8330.3443
3.0816820	8319.9519
3.0838723	8310.3096
3.0860627	8303.1751
3.0882530	8295.5807
3.0904433	8291.4120
3.0926337	8280.7492
3.0948240	8269.1225
3.0970144	8249.9951
3.0992047	8235.3221
3.1013951	8214.5539
3.1035854	8201.8236
3.1057757	8188.7582
3.1079661	8180.3718
3.1101564	8172.0172
3.1123468	8159.7788
3.1145371	8147.8139
3.1167274	8137.6771
3.1189178	8132.6193
3.1211081	8129.6407
3.1232985	8125.0751
3.1254888	8120.5675
3.1276791	8118.9472
3.1298695	8113.4403
3.1320598	8107.5555
3.1342502	8096.3723
3.1364405	8084.0264
3.1386308	8075.1445
3.1408212	8067.3704
3.1430115	8064.2379
3.1452019	8057.0541
3.1473922	8051.3917
3.1495825	8048.8395
3.1517729	8047.9588
3.1539632	8042.9556
3.1561536	8036.5788
3.1583439	8028.7821
3.1605343	8022.5791
3.1627246	8019.8807
3.1649149	8015.6722
3.1671053	8015.9410
3.1692956	8014.9178
3.1714860	8015.8924
3.1736763	8017.5292
3.1758666	8013.5754
3.1780570	8011.5651
3.1802473	8007.4058
3.1824377	8000.8679
3.1846280	7991.1774
3.1868183	7983.5850
3.1890087	7978.5477
3.1911990	7973.5569
3.1933894	7972.7862
3.1955797	7968.6357
3.1977700	7962.3560
3.1999604	7963.8815
3.2021507	7960.2878
3.2043411	7958.5924
3.2065314	7954.4567
3.2087218	7949.7274
3.2109121	7946.4385
3.2131024	7940.4398
3.2152928	7939.4150
3.2174831	7938.6341
3.2196735	7941.6324
3.2218638	7942.5321
3.2240541	7937.5733
3.2262445	7935.3597
3.2284348	7933.8523
3.2306252	7931.3666
3.2328155	7929.0862
3.2350058	7925.8026
3.2371962	7927.0950
3.2393865	7926.8425
3.2415769	7926.3533
3.2437672	7922.4988
3.2459575	7918.0343
3.2481479	7918.5879
3.2503382	7916.4922
3.2525286	7919.6680
3.2547189	7918.5117
3.2569092	7918.6831
3.2590996	7917.5165
3.2612899	7918.6403
3.2634803	7918.5059
3.2656706	7917.8923
3.2678610	7919.9935
3.2700513	7920.5795
3.2722416	7918.8082
3.2744320	7916.4926
3.2766223	7912.9126
3.2788127	7911.6672
3.2810030	7917.9536
3.2831933	7921.0323
3.2853837	7924.9951
3.2875740	7924.8636
3.2897644	7927.3418
3.2919547	7929.2507
3.2941450	7932.7589
3.2963354	7937.6191
3.2985257	7944.4457
3.3007161	7947.4986
3.3029064	7947.8985
3.3050967	7946.9923
3.3072871	7951.6955
3.3094774	7952.2930
3.3116678	7957.7818
3.3138581	7957.7631
3.3160484	7961.0998
3.3182388	7969.3446
3.3204291	7970.9113
3.3226195	7971.7315
3.3248098	7973.5750
3.3270002	7976.2973
3.3291905	7980.7529
3.3313808	7982.0263
3.3335712	7986.9694
3.3357615	7994.5193
3.3379519	7998.2957
3.3401422	8003.1150
3.3423325	8005.7722
3.3445229	8009.3463
3.3467132	8009.3442
3.3489036	8012.5404
3.3510939	8017.2475
3.3532842	8017.0268
3.3554746	8020.6619
3.3576649	8018.1767
3.3598553	8023.0113
3.3620456	8027.3849
3.3642359	8033.6359
3.3664263	8041.3879
3.3686166	8044.4431
3.3708070	8051.9409
3.3729973	8055.7526
3.3751877	8060.2675
3.3773780	8057.3305
3.3795683	8062.3420
3.3817587	8068.8681
3.3839490	8075.8708
3.3861394	8081.9714
3.3883297	8090.5257
3.3905200	8092.7681
3.3927104	8094.9728
3.3949007	8099.3104
3.3970911	8106.9298
3.3992814	8116.8392
3.4014717	8126.5287
3.4036621	8136.1447
3.4058524	8142.9897
3.4080428	8153.1849
3.4102331	8157.6479
3.4124234	8158.8409
3.4146138	8158.5715
3.4168041	8163.5769
3.4189945	8170.7468
3.4211848	8179.0602
3.4233751	8185.3023
3.4255655	8195.0032
3.4277558	8206.3567
3.4299462	8216.4417
3.4321365	8223.8560
3.4343269	8232.3727
3.4365172	8239.1564
3.4387075	8249.8847
3.4408979	8260.8769
3.4430882	8265.7484
3.4452786	8271.8514
3.4474689	8269.1025
3.4496592	8272.3836
3.4518496	8276.6411
3.4540399	8286.3015
3.4562303	8295.9973
3.4584206	8308.2696
3.4606109	8316.0603
3.4628013	8324.1559
3.4649916	8331.6236
3.4671820	8341.8858
3.4693723	8352.6257
3.4715626	8359.8161
3.4737530	8366.8983
3.4759433	8374.0855
3.4781337	8383.5314
3.4803240	8395.0894
3.4825143	8408.5315
3.4847047	8419.8717
3.4868950	8424.8998
3.4890854	8435.4364
3.4912757	8444.2247
3.4934661	8455.7682
3.4956564	8463.0069
3.4978467	8469.1829
3.5000371	8475.2984
3.5022274	8485.5756
3.5044178	8497.9921
3.5066081	8510.3157
3.5087984	8523.6026
3.5109888	8535.0640
3.5131791	8541.3215
3.5153695	8548.3107
3.5175598	8555.2937
3.5197501	8566.3701
3.5219405	8577.5748
3.5241308	8592.1424
3.5263212	8603.8884
3.5285115	8611.9077
3.5307018	8619.1055
3.5328922	8631.3153
3.5350825	8641.9847
3.5372729	8651.6088
3.5394632	8661.2668
3.5416536	8671.4302
3.5438439	8686.9294
3.5460342	8697.1255
3.5482246	8710.0617
3.5504149	8722.0869
3.5526053	8732.0808
3.5547956	8740.8270
3.5569859	8750.8514
3.5591763	8763.5322
3.5613666	8773.2121
3.5635570	8778.5410
3.5657473	8783.0299
3.5679376	8793.6574
3.5701280	8812.9753
3.5723183	8832.2195
3.5745087	8855.9375
3.5766990	8883.5494
3.5788893	8910.9752
3.5810797	8940.1650
3.5832700	8967.8739
3.5854604	8995.7068
3.5876507	9017.7606
3.5898410	9036.9729
3.5920314	9051.1500
3.5942217	9060.9993
3.5964121	9072.4667
3.5986024	9079.9389
3.6007928	9091.2158
3.6029831	9100.8124
3.6051734	9113.8585
3.6073638	9124.4993
3.6095541	9134.3388
3.6117445	9138.0732
3.6139348	9135.3518
3.6161251	9132.6430
3.6183155	9129.3744
3.6205058	9128.3177
3.6226962	9126.1665
3.6248865	9127.6545
3.6270768	9127.0424
3.6292672	9128.0800
3.6314575	9135.0752
3.6336479	9145.9952
3.6358382	9158.7188
3.6380285	9174.0233
3.6402189	9186.7768
3.6424092	9193.5198
3.6445996	9201.4877
3.6467899	9210.8546
3.6489802	9225.9769
3.6511706	9239.9433
3.6533609	9249.4146
3.6555513	9266.2122
3.6577416	9279.5425
3.6599320	9293.2191
3.6621223	9306.0793
3.6643126	9319.0431
3.6665030	9328.6861
3.6686933	9341.6836
3.6708837	9353.8048
3.6730740	9361.3808
3.6752643	9372.8930
3.6774547	9380.4525
3.6796450	9390.7751
3.6818354	9402.0850
3.6840257	9415.8396
3.6862160	9431.6672
3.6884064	9445.8395
3.6905967	9457.6911
3.6927871	9467.2272
3.6949774	9477.8381
3.6971677	9483.8894
3.6993581	9489.4545
3.7015484	9501.8074
3.7037388	9513.5416
3.7059291	9528.9198
3.7081195	9540.5496
3.7103098	9554.2678
3.7125001	9570.4129
3.7146905	9581.3762
3.7168808	9597.7890
3.7190712	9608.7829
3.7212615	9620.5138
3.7234518	9627.8601
3.7256422	9638.6729
3.7278325	9647.7978
3.7300229	9659.9603
3.7322132	9669.6930
3.7344035	9680.3412
3.7365939	9691.5027
3.7387842	9702.5086
3.7409746	9715.2020
3.7431649	9726.9503
3.7453552	9736.5041
3.7475456	9744.7352
3.7497359	9753.7902
3.7519263	9763.8884
3.7541166	9776.8691
3.7563069	9788.3295
3.7584973	9802.1559
3.7606876	9813.4344
3.7628780	9824.6925
3.7650683	9834.1581
3.7672587	9844.8764
3.7694490	9857.8879
3.7716393	9870.6689
3.7738297	9877.3540
3.7760200	9884.5489
3.7782104	9892.7072
3.7804007	9905.9478
3.7825910	9917.3773
3.7847814	9930.3581
3.7869717	9937.3668
3.7891621	9946.3146
3.7913524	9954.5797
3.7935427	9965.9115
3.7957331	9975.9346
3.7979234	9985.1549
3.8001138	9992.9170
3.8023041	10003.520
3.8044944	10014.145
3.8066848	10024.236
3.8088751	10033.413
3.8110655	10046.852
3.8132558	10057.469
3.8154461	10071.930
3.8176365	10080.906
3.8198268	10087.992
3.8220172	10093.780
3.8242075	10103.024
3.8263979	10113.425
3.8285882	10127.340
3.8307785	10133.450
3.8329689	10140.231
3.8351592	10144.434
3.8373496	10152.965
3.8395399	10164.708
3.8417302	10174.672
3.8439206	10178.974
3.8461109	10186.733
3.8483013	10190.784
3.8504916	10194.430
3.8526819	10200.863
3.8548723	10209.256
3.8570626	10222.742
3.8592530	10233.130
3.8614433	10248.423
3.8636336	10268.944
3.8658240	10291.149
3.8680143	10319.637
3.8702047	10347.383
3.8723950	10385.706
3.8745854	10421.546
3.8767757	10454.652
3.8789660	10477.618
3.8811564	10491.579
3.8833467	10502.937
3.8855371	10512.978
3.8877274	10519.129
3.8899177	10528.403
3.8921081	10533.879
3.8942984	10540.478
3.8964888	10543.280
3.8986791	10545.863
3.9008694	10544.306
3.9030598	10531.690
3.9052501	10511.703
3.9074405	10489.772
3.9096308	10467.106
3.9118211	10449.489
3.9140115	10431.790
3.9162018	10418.226
3.9183922	10410.804
3.9205825	10407.158
3.9227728	10412.270
3.9249632	10414.513
3.9271535	10416.942
3.9293439	10414.977
3.9315342	10417.234
3.9337246	10422.401
3.9359149	10429.967
3.9381052	10436.623
3.9402956	10436.747
3.9424859	10436.025
3.9446763	10434.884
3.9468666	10430.926
3.9490569	10428.116
3.9512473	10429.649
3.9534376	10432.010
3.9556280	10435.086
3.9578183	10439.173
3.9600086	10446.075
3.9621990	10449.884
3.9643893	10451.883
3.9665797	10452.134
3.9687700	10451.785
3.9709603	10453.412
3.9731507	10456.543
3.9753410	10460.021
3.9775314	10461.556
3.9797217	10465.640
3.9819120	10469.847
3.9841024	10471.457
3.9862927	10476.176
3.9884831	10478.463
3.9906734	10478.003
3.9928638	10474.505
3.9950541	10472.609
3.9972444	10476.115
3.9994348	10481.762
4.0016251	10482.673
4.0038155	10482.841
4.0060058	10481.878
4.0081961	10484.094
4.0103865	10484.520
4.0125768	10485.382
4.0147672	10479.162
4.0169575	10478.573
4.0191478	10477.084
4.0213382	10477.879
4.0235285	10478.417
4.0257189	10484.358
4.0279092	10491.994
4.0300995	10498.586
4.0322899	10505.848
4.0344802	10514.638
4.0366706	10526.433
4.0388609	10531.927
4.0410513	10539.065
4.0432416	10544.075
4.0454319	10551.285
4.0476223	10564.868
4.0498126	10582.633
4.0520030	10600.950
4.0541933	10617.029
4.0563836	10632.013
4.0585740	10643.198
4.0607643	10647.263
4.0629547	10641.802
4.0651450	10632.562
4.0673353	10621.174
4.0695257	10613.537
4.0717160	10604.543
4.0739064	10598.623
4.0760967	10597.743
4.0782870	10597.309
4.0804774	10597.047
4.0826677	10591.669
4.0848581	10581.877
4.0870484	10568.430
4.0892387	10549.553
4.0914291	10532.522
4.0936194	10513.731
4.0958098	10495.746
4.0980001	10489.265
4.1001905	10487.121
4.1023808	10485.071
4.1045711	10478.685
4.1067615	10469.541
4.1089518	10461.297
4.1111422	10454.768
4.1133325	10444.402
4.1155228	10433.566
4.1177132	10423.051
4.1199035	10413.229
4.1220939	10403.898
4.1242842	10394.708
4.1264745	10383.179
4.1286649	10370.113
4.1308552	10356.219
4.1330456	10347.131
4.1352359	10338.301
4.1374262	10335.089
4.1396166	10330.112
4.1418069	10321.354
4.1439973	10310.212
4.1461876	10298.738
4.1483779	10292.088
4.1505683	10289.855
4.1527586	10287.183
4.1549490	10281.788
4.1571393	10278.933
4.1593297	10271.773
4.1615200	10266.042
4.1637103	10257.842
4.1659007	10246.053
4.1680910	10239.602
4.1702814	10236.590
4.1724717	10233.317
4.1746620	10224.517
4.1768524	10214.089
4.1790427	10203.660
4.1812331	10195.723
4.1834234	10181.423
4.1856137	10170.293
4.1878041	10153.278
4.1899944	10143.751
4.1921848	10135.329
4.1943751	10129.051
4.1965654	10124.832
4.1987558	10119.553
4.2009461	10114.431
4.2031365	10104.760
4.2053268	10098.866
4.2075172	10090.622
4.2097075	10084.600
4.2118978	10076.364
4.2140882	10066.192
4.2162785	10056.720
4.2184689	10049.046
4.2206592	10047.641
4.2228495	10039.497
4.2250399	10029.681
4.2272302	10021.635
4.2294206	10013.237
4.2316109	10008.892
4.2338012	10003.367
4.2359916	10003.227
4.2381819	9999.9132
4.2403723	9995.2996
4.2425626	9986.2666
4.2447529	9976.4325
4.2469433	9967.8888
4.2491336	9961.2218
4.2513240	9954.0357
4.2535143	9942.0387
4.2557046	9931.1436
4.2578950	9920.4048
4.2600853	9905.4963
4.2622757	9889.6432
4.2644660	9875.3121
4.2666564	9869.5558
4.2688467	9863.9968
4.2710370	9856.1580
4.2732274	9845.7856
4.2754177	9834.4170
4.2776081	9817.7983
4.2797984	9806.3323
4.2819887	9795.4020
4.2841791	9782.4022
4.2863694	9773.4643
4.2885598	9765.4138
4.2907501	9760.4848
4.2929404	9749.5882
4.2951308	9737.6473
4.2973211	9726.2733
4.2995115	9719.4203
4.3017018	9710.9731
4.3038921	9700.2928
4.3060825	9688.8802
4.3082728	9679.8501
4.3104632	9666.2303
4.3126535	9657.6625
4.3148438	9647.5968
4.3170342	9636.2877
4.3192245	9623.3087
4.3214149	9612.7421
4.3236052	9603.1159
4.3257956	9592.0489
4.3279859	9578.6628
4.3301762	9564.2820
4.3323666	9551.4093
4.3345569	9541.4936
4.3367473	9533.5310
4.3389376	9527.2854
4.3411279	9523.5157
4.3433183	9515.6429
4.3455086	9505.6878
4.3476990	9492.7701
4.3498893	9479.8557
4.3520796	9469.7603
4.3542700	9461.2002
4.3564603	9456.2343
4.3586507	9454.5573
4.3608410	9462.1997
4.3630313	9483.5237
4.3652217	9517.6666
4.3674120	9565.9641
4.3696024	9625.1692
4.3717927	9684.5509
4.3739831	9737.1128
4.3761734	9771.1021
4.3783637	9784.8278
4.3805541	9784.7779
4.3827444	9774.0096
[truncated: 3,000 more rows]
