# Supplementary material for: Mechanochemically-induced glass formation from two-dimensional hybrid organic–inorganic perovskites
Source: Chem Sci. 2024 Apr 19;15(19):7198–205. doi: 10.1039/d4sc00905c (PMC11095504; doi:10.1039/d4sc00905c)
Supplement: SC-015-D4SC00905C-s002 [file SC-015-D4SC00905C-s002.zip › XRD_data_and_TOPAS_input_file/012324.xy]

0.0042531738	0.0000000
0.0064435146	0.0000000
0.0086338554	0.0000000
0.010824196	0.0000000
0.013014537	0.0000000
0.015204878	0.0000000
0.017395219	0.0000000
0.019585559	0.0000000
0.021775900	0.0000000
0.023966241	0.0000000
0.026156582	0.0000000
0.028346922	0.0000000
0.030537263	0.0000000
0.032727604	0.0000000
0.034917945	0.0000000
0.037108286	0.0000000
0.039298626	0.0000000
0.041488967	0.0000000
0.043679308	0.0000000
0.045869649	0.0000000
0.048059990	0.0000000
0.050250330	0.0000000
0.052440671	0.0000000
0.054631012	0.0000000
0.056821353	0.0000000
0.059011694	0.0000000
0.061202034	0.0000000
0.063392375	0.0000000
0.065582716	0.0000000
0.067773057	0.0000000
0.069963398	0.0000000
0.072153738	0.0000000
0.074344079	0.0000000
0.076534420	0.0000000
0.078724761	0.0000000
0.080915101	0.0000000
0.083105442	0.0000000
0.085295783	0.0000000
0.087486124	0.0000000
0.089676465	0.0000000
0.091866805	0.0000000
0.094057146	0.0000000
0.096247487	0.0000000
0.098437828	0.0000000
0.10062817	0.0000000
0.10281851	0.0000000
0.10500885	0.0000000
0.10719919	0.0000000
0.10938953	0.0000000
0.11157987	0.0000000
0.11377021	0.0000000
0.11596055	0.0000000
0.11815089	0.0000000
0.12034124	0.0000000
0.12253158	0.0000000
0.12472192	0.0000000
0.12691226	0.0000000
0.12910260	0.0000000
0.13129294	0.0000000
0.13348328	0.0000000
0.13567362	0.0000000
0.13786396	0.0000000
0.14005430	0.0000000
0.14224464	0.0000000
0.14443498	0.0000000
0.14662533	0.0000000
0.14881567	0.0000000
0.15100601	0.0000000
0.15319635	0.0000000
0.15538669	0.0000000
0.15757703	0.0000000
0.15976737	0.0000000
0.16195771	0.0000000
0.16414805	0.0000000
0.16633839	0.0000000
0.16852873	0.0000000
0.17071907	0.0000000
0.17290941	0.0000000
0.17509976	0.0000000
0.17729010	0.0000000
0.17948044	0.0000000
0.18167078	0.0000000
0.18386112	0.0000000
0.18605146	0.0000000
0.18824180	0.0000000
0.19043214	0.0000000
0.19262248	0.0000000
0.19481282	0.0000000
0.19700316	0.0000000
0.19919350	0.0000000
0.20138384	0.0000000
0.20357419	0.0000000
0.20576453	0.0000000
0.20795487	0.0000000
0.21014521	0.0000000
0.21233555	0.0000000
0.21452589	0.0000000
0.21671623	0.0000000
0.21890657	0.0000000
0.22109691	0.0000000
0.22328725	0.0000000
0.22547759	0.0000000
0.22766793	0.0000000
0.22985828	0.0000000
0.23204862	0.0000000
0.23423896	0.0000000
0.23642930	0.0000000
0.23861964	0.0000000
0.24080998	0.0000000
0.24300032	0.0000000
0.24519066	0.0000000
0.24738100	0.0000000
0.24957134	0.0000000
0.25176168	0.0000000
0.25395202	0.0000000
0.25614236	0.0000000
0.25833271	0.0000000
0.26052305	0.0000000
0.26271339	0.0000000
0.26490373	0.0000000
0.26709407	0.0000000
0.26928441	0.0000000
0.27147475	0.0000000
0.27366509	0.0000000
0.27585543	0.0000000
0.27804577	0.0000000
0.28023611	0.0000000
0.28242645	0.0000000
0.28461679	0.0000000
0.28680714	0.0000000
0.28899748	0.0000000
0.29118782	0.0000000
0.29337816	0.0000000
0.29556850	0.0000000
0.29775884	0.0000000
0.29994918	0.0000000
0.30213952	0.0000000
0.30432986	0.0000000
0.30652020	0.0000000
0.30871054	0.0000000
0.31090088	0.0000000
0.31309123	0.0000000
0.31528157	0.0000000
0.31747191	0.0000000
0.31966225	0.0000000
0.32185259	0.0000000
0.32404293	0.0000000
0.32623327	0.0000000
0.32842361	0.0000000
0.33061395	0.0000000
0.33280429	0.0000000
0.33499463	0.0000000
0.33718497	0.0000000
0.33937531	0.0000000
0.34156566	0.0000000
0.34375600	0.0000000
0.34594634	0.0000000
0.34813668	0.0000000
0.35032702	0.0000000
0.35251736	0.0000000
0.35470770	0.0000000
0.35689804	0.0000000
0.35908838	0.0000000
0.36127872	0.0000000
0.36346906	0.0000000
0.36565940	0.0000000
0.36784975	0.0000000
0.37004009	0.0000000
0.37223043	0.0000000
0.37442077	0.0000000
0.37661111	0.0000000
0.37880145	0.0000000
0.38099179	0.0000000
0.38318213	0.0000000
0.38537247	0.0000000
0.38756281	0.0000000
0.38975315	0.0000000
0.39194349	0.0000000
0.39413383	0.0000000
0.39632418	0.0000000
0.39851452	0.0000000
0.40070486	0.0000000
0.40289520	0.0000000
0.40508554	0.0000000
0.40727588	0.0000000
0.40946622	0.0000000
0.41165656	0.0000000
0.41384690	0.0000000
0.41603724	0.0000000
0.41822758	0.0000000
0.42041792	0.0000000
0.42260826	0.0000000
0.42479861	0.0000000
0.42698895	0.0000000
0.42917929	0.0000000
0.43136963	0.0000000
0.43355997	0.0000000
0.43575031	0.0000000
0.43794065	0.0000000
0.44013099	0.0000000
0.44232133	0.0000000
0.44451167	0.0000000
0.44670201	0.0000000
0.44889235	0.0000000
0.45108270	0.0000000
0.45327304	0.0000000
0.45546338	0.0000000
0.45765372	0.0000000
0.45984406	0.0000000
0.46203440	0.0000000
0.46422474	0.0000000
0.46641508	0.0000000
0.46860542	0.0000000
0.47079576	0.0000000
0.47298610	0.0000000
0.47517644	0.0000000
0.47736678	0.0000000
0.47955713	0.0000000
0.48174747	0.0000000
0.48393781	0.0000000
0.48612815	0.0000000
0.48831849	0.0000000
0.49050883	0.0000000
0.49269917	0.0000000
0.49488951	0.0000000
0.49707985	0.0000000
0.49927019	4910.6910
0.50146053	4906.9356
0.50365087	4912.2366
0.50584121	4957.9968
0.50803156	4984.0296
0.51022190	5022.6540
0.51241224	5040.8097
0.51460258	5066.8578
0.51679292	5099.5913
0.51898326	5156.5770
0.52117360	5185.5249
0.52336394	5207.6618
0.52555428	5222.1131
0.52774462	5240.4395
0.52993496	5258.4638
0.53212530	5280.4046
0.53431565	5317.5035
0.53650599	5340.6367
0.53869633	5371.8605
0.54088667	5407.7604
0.54307701	5442.7783
0.54526735	5462.0222
0.54745769	5486.6800
0.54964803	5514.8505
0.55183837	5544.3035
0.55402871	5557.5332
0.55621905	5558.3708
0.55840939	5573.3367
0.56059973	5577.0036
0.56279008	5580.4827
0.56498042	5579.7410
0.56717076	5595.8711
0.56936110	5619.1766
0.57155144	5653.0601
0.57374178	5690.7801
0.57593212	5719.6119
0.57812246	5749.2135
0.58031280	5773.7620
0.58250314	5815.4588
0.58469348	5857.0481
0.58688382	5908.7752
0.58907416	5956.5217
0.59126451	6014.4954
0.59345485	6072.3538
0.59564519	6149.7423
0.59783553	6223.5565
0.60002587	6297.1492
0.60221621	6356.0271
0.60440655	6417.0730
0.60659689	6469.0929
0.60878723	6520.4616
0.61097757	6573.6320
0.61316791	6617.7290
0.61535825	6666.9105
0.61754860	6693.7854
0.61973894	6714.6456
0.62192928	6735.1719
0.62411962	6746.1147
0.62630996	6745.6338
0.62850030	6732.6651
0.63069064	6726.4802
0.63288098	6736.1957
0.63507132	6759.3469
0.63726166	6787.4921
0.63945200	6805.8389
0.64164234	6823.6510
0.64383268	6849.1925
0.64602303	6889.8025
0.64821337	6940.8671
0.65040371	6989.2895
0.65259405	7042.8772
0.65478439	7090.1516
0.65697473	7140.0520
0.65916507	7197.6924
0.66135541	7253.7124
0.66354575	7306.2356
0.66573609	7359.4957
0.66792643	7413.9489
0.67011677	7479.0148
0.67230711	7542.5105
0.67449746	7606.4479
0.67668780	7659.8232
0.67887814	7713.5361
0.68106848	7783.4219
0.68325882	7846.5388
0.68544916	7902.6897
0.68763950	7952.1649
0.68982984	8012.0382
0.69202018	8077.5337
0.69421052	8143.9499
0.69640086	8209.2002
0.69859120	8264.7097
0.70078155	8329.6638
0.70297189	8393.4758
0.70516223	8462.2274
0.70735257	8530.9784
0.70954291	8593.6221
0.71173325	8660.7708
0.71392359	8727.1866
0.71611393	8783.1322
0.71830427	8841.8613
0.72049461	8901.8458
0.72268495	8959.4194
0.72487529	9019.7974
0.72706563	9071.0545
0.72925598	9126.3071
0.73144632	9175.4395
0.73363666	9221.6574
0.73582700	9265.9055
0.73801734	9303.0894
0.74020768	9339.7231
0.74239802	9383.8092
0.74458836	9421.7470
0.74677870	9462.7885
0.74896904	9499.3439
0.75115938	9540.8970
0.75334972	9559.5882
0.75554006	9583.6304
0.75773041	9596.3411
0.75992075	9608.2099
0.76211109	9620.5354
0.76430143	9630.7740
0.76649177	9638.0062
0.76868211	9638.5185
0.77087245	9635.7618
0.77306279	9638.0793
0.77525313	9625.0752
0.77744347	9612.5240
0.77963381	9592.0110
0.78182415	9575.6742
0.78401450	9564.1274
0.78620484	9553.1673
0.78839518	9534.2065
0.79058552	9521.3732
0.79277586	9498.6880
0.79496620	9482.0182
0.79715654	9456.1119
0.79934688	9430.9661
0.80153722	9395.6907
0.80372756	9356.0628
0.80591790	9319.4396
0.80810824	9288.6977
0.81029858	9256.6475
0.81248893	9222.0467
0.81467927	9202.4013
0.81686961	9176.9185
0.81905995	9150.1653
0.82125029	9110.0663
0.82344063	9077.1463
0.82563097	9044.7598
0.82782131	9010.7245
0.83001165	8981.2146
0.83220199	8943.6254
0.83439233	8908.3770
0.83658267	8873.2368
0.83877301	8836.2067
0.84096336	8810.1539
0.84315370	8779.0168
0.84534404	8749.8988
0.84753438	8721.7406
0.84972472	8697.9131
0.85191506	8676.1288
0.85410540	8643.2474
0.85629574	8611.3280
0.85848608	8580.5607
0.86067642	8562.0727
0.86286676	8541.6973
0.86505710	8524.1584
0.86724745	8499.2051
0.86943779	8481.7889
0.87162813	8460.5305
0.87381847	8437.8333
0.87600881	8416.4995
0.87819915	8403.2572
0.88038949	8388.5606
0.88257983	8372.1971
0.88477017	8355.0412
0.88696051	8353.5430
0.88915085	8345.6294
0.89134119	8338.7978
0.89353153	8321.3076
0.89572188	8312.3730
0.89791222	8296.4927
0.90010256	8295.9812
0.90229290	8297.0163
0.90448324	8295.2024
0.90667358	8290.3045
0.90886392	8288.0670
0.91105426	8280.9456
0.91324460	8275.9529
0.91543494	8277.3983
0.91762528	8283.2528
0.91981562	8285.9963
0.92200597	8284.0305
0.92419631	8282.1980
0.92638665	8283.8980
0.92857699	8288.5944
0.93076733	8294.0076
0.93295767	8293.7227
0.93514801	8294.3734
0.93733835	8296.2695
0.93952869	8302.2856
0.94171903	8297.1823
0.94390937	8300.6085
0.94609971	8305.2581
0.94829005	8317.3590
0.95048040	8332.5088
0.95267074	8338.6386
0.95486108	8350.5814
0.95705142	8365.2793
0.95924176	8381.8802
0.96143210	8389.4107
0.96362244	8387.2964
0.96581278	8392.4559
0.96800312	8393.1155
0.97019346	8408.8710
0.97238380	8428.7872
0.97457414	8446.5423
0.97676448	8463.3726
0.97895483	8482.1622
0.98114517	8493.0856
0.98333551	8513.5768
0.98552585	8525.3496
0.98771619	8547.6746
0.98990653	8563.4175
0.99209687	8577.6800
0.99428721	8588.8626
0.99647755	8587.3131
0.99866789	8603.5616
1.0008582	8614.8869
1.0030486	8635.1168
1.0052389	8648.1020
1.0074293	8659.9770
1.0096196	8677.4288
1.0118099	8702.6157
1.0140003	8720.6441
1.0161906	8742.8418
1.0183810	8755.3072
1.0205713	8774.3484
1.0227616	8797.4624
1.0249520	8821.7093
1.0271423	8847.6310
1.0293327	8868.1110
1.0315230	8887.4168
1.0337133	8902.5912
1.0359037	8922.8070
1.0380940	8952.7305
1.0402844	8977.0824
1.0424747	8995.4919
1.0446650	9014.5580
1.0468554	9039.7993
1.0490457	9068.7494
1.0512361	9084.9474
1.0534264	9105.4847
1.0556168	9125.3094
1.0578071	9142.8737
1.0599974	9159.7157
1.0621878	9172.3580
1.0643781	9199.4439
1.0665685	9223.3383
1.0687588	9249.7673
1.0709491	9272.0862
1.0731395	9292.3439
1.0753298	9315.5541
1.0775202	9337.3239
1.0797105	9359.1765
1.0819008	9388.7068
1.0840912	9405.9715
1.0862815	9431.7759
1.0884719	9464.5693
1.0906622	9496.0282
1.0928525	9528.4834
1.0950429	9556.2354
1.0972332	9593.5161
1.0994236	9626.2017
1.1016139	9649.1785
1.1038043	9671.8431
1.1059946	9692.8507
1.1081849	9724.6838
1.1103753	9742.7669
1.1125656	9763.0225
1.1147560	9783.8635
1.1169463	9805.7534
1.1191366	9838.9322
1.1213270	9867.3381
1.1235173	9901.1086
1.1257077	9921.7561
1.1278980	9946.6292
1.1300883	9960.2857
1.1322787	9983.5597
1.1344690	10010.119
1.1366594	10050.046
1.1388497	10084.955
1.1410400	10106.225
1.1432304	10128.505
1.1454207	10152.888
1.1476111	10180.571
1.1498014	10207.405
1.1519917	10242.523
1.1541821	10270.342
1.1563724	10294.269
1.1585628	10318.764
1.1607531	10345.383
1.1629435	10377.280
1.1651338	10410.455
1.1673241	10445.708
1.1695145	10472.013
1.1717048	10495.573
1.1738952	10526.742
1.1760855	10551.762
1.1782758	10581.286
1.1804662	10602.470
1.1826565	10630.948
1.1848469	10663.723
1.1870372	10697.020
1.1892275	10735.199
1.1914179	10757.711
1.1936082	10792.201
1.1957986	10819.752
1.1979889	10853.837
1.2001792	10882.414
1.2023696	10904.158
1.2045599	10933.660
1.2067503	10972.869
1.2089406	11014.867
1.2111309	11053.443
1.2133213	11093.795
1.2155116	11127.729
1.2177020	11158.156
1.2198923	11186.320
1.2220827	11209.156
1.2242730	11235.501
1.2264633	11268.063
1.2286537	11300.079
1.2308440	11333.028
1.2330344	11353.838
1.2352247	11383.027
1.2374150	11411.801
1.2396054	11442.437
1.2417957	11475.120
1.2439861	11510.486
1.2461764	11542.215
1.2483667	11571.721
1.2505571	11600.531
1.2527474	11627.689
1.2549378	11662.843
1.2571281	11685.413
1.2593184	11717.109
1.2615088	11739.559
1.2636991	11775.143
1.2658895	11809.773
1.2680798	11842.169
1.2702702	11875.190
1.2724605	11905.981
1.2746508	11940.318
1.2768412	11971.026
1.2790315	12016.569
1.2812219	12060.027
1.2834122	12094.467
1.2856025	12127.719
1.2877929	12162.242
1.2899832	12197.829
1.2921736	12232.527
1.2943639	12267.871
1.2965542	12306.819
1.2987446	12343.904
1.3009349	12387.200
1.3031253	12423.809
1.3053156	12458.027
1.3075059	12490.055
1.3096963	12526.223
1.3118866	12564.202
1.3140770	12611.631
1.3162673	12650.006
1.3184576	12695.414
1.3206480	12735.751
1.3228383	12775.006
1.3250287	12818.860
1.3272190	12855.746
1.3294094	12896.084
1.3315997	12938.987
1.3337900	12977.112
1.3359804	13027.106
1.3381707	13078.310
1.3403611	13123.559
1.3425514	13166.946
1.3447417	13199.271
1.3469321	13239.542
1.3491224	13271.713
1.3513128	13313.301
1.3535031	13356.155
1.3556934	13398.388
1.3578838	13439.545
1.3600741	13484.067
1.3622645	13539.645
1.3644548	13590.585
1.3666451	13648.609
1.3688355	13699.532
1.3710258	13747.886
1.3732162	13795.584
1.3754065	13837.721
1.3775968	13883.361
1.3797872	13920.843
1.3819775	13971.764
1.3841679	14022.946
1.3863582	14082.475
1.3885486	14138.052
1.3907389	14188.646
1.3929292	14238.895
1.3951196	14294.986
1.3973099	14355.173
1.3995003	14415.692
1.4016906	14467.195
1.4038809	14517.013
1.4060713	14574.614
1.4082616	14624.044
1.4104520	14673.426
1.4126423	14720.631
1.4148326	14773.487
1.4170230	14831.593
1.4192133	14892.998
1.4214037	14954.276
1.4235940	15016.331
1.4257843	15072.809
1.4279747	15138.377
1.4301650	15200.927
1.4323554	15254.375
1.4345457	15308.790
1.4367361	15367.585
1.4389264	15432.659
1.4411167	15494.536
1.4433071	15564.383
1.4454974	15622.610
1.4476878	15681.525
1.4498781	15739.545
1.4520684	15796.008
1.4542588	15860.148
1.4564491	15923.458
1.4586395	15988.034
1.4608298	16054.661
1.4630201	16111.370
1.4652105	16181.317
1.4674008	16244.204
1.4695912	16318.405
1.4717815	16391.118
1.4739718	16463.122
1.4761622	16536.796
1.4783525	16602.779
1.4805429	16676.021
1.4827332	16745.141
1.4849235	16815.796
1.4871139	16881.891
1.4893042	16941.145
1.4914946	17004.652
1.4936849	17075.270
1.4958753	17149.830
1.4980656	17227.669
1.5002559	17296.031
1.5024463	17369.336
1.5046366	17445.266
1.5068270	17519.910
1.5090173	17599.263
1.5112076	17674.722
1.5133980	17750.696
1.5155883	17821.086
1.5177787	17902.386
1.5199690	17979.725
1.5221593	18056.833
1.5243497	18136.662
1.5265400	18208.565
1.5287304	18287.526
1.5309207	18362.209
1.5331110	18445.101
1.5353014	18522.296
1.5374917	18599.371
1.5396821	18678.456
1.5418724	18753.662
1.5440627	18831.940
1.5462531	18912.770
1.5484434	18992.509
1.5506338	19071.868
1.5528241	19150.554
1.5550145	19232.504
1.5572048	19318.665
1.5593951	19399.265
1.5615855	19482.662
1.5637758	19562.328
1.5659662	19647.533
1.5681565	19732.650
1.5703468	19829.516
1.5725372	19927.342
1.5747275	20028.382
1.5769179	20114.433
1.5791082	20205.746
1.5812985	20287.066
1.5834889	20360.059
1.5856792	20437.522
1.5878696	20508.260
1.5900599	20580.858
1.5922502	20656.770
1.5944406	20730.234
1.5966309	20800.684
1.5988213	20869.200
1.6010116	20950.007
1.6032020	21034.335
1.6053923	21132.686
1.6075826	21218.086
1.6097730	21300.281
1.6119633	21384.430
1.6141537	21461.338
1.6163440	21541.263
1.6185343	21607.662
1.6207247	21682.872
1.6229150	21754.988
1.6251054	21821.935
1.6272957	21896.585
1.6294860	21970.550
1.6316764	22047.320
1.6338667	22133.138
1.6360571	22218.165
1.6382474	22311.453
1.6404377	22381.155
1.6426281	22454.745
1.6448184	22516.696
1.6470088	22584.490
1.6491991	22669.551
1.6513894	22742.638
1.6535798	22837.038
1.6557701	22912.998
1.6579605	22988.669
1.6601508	23056.667
1.6623412	23124.408
1.6645315	23200.716
1.6667218	23268.833
1.6689122	23335.289
1.6711025	23406.342
1.6732929	23472.893
1.6754832	23540.340
1.6776735	23611.370
1.6798639	23681.117
1.6820542	23745.850
1.6842446	23811.822
1.6864349	23884.132
1.6886252	23946.362
1.6908156	24001.894
1.6930059	24053.642
1.6951963	24106.687
1.6973866	24168.521
1.6995769	24226.677
1.7017673	24280.106
1.7039576	24332.608
1.7061480	24383.834
1.7083383	24436.453
1.7105286	24487.867
1.7127190	24533.022
1.7149093	24578.077
1.7170997	24627.809
1.7192900	24678.834
1.7214804	24734.937
1.7236707	24792.124
1.7258610	24847.008
1.7280514	24893.063
1.7302417	24943.412
1.7324321	24984.633
1.7346224	25018.732
1.7368127	25054.804
1.7390031	25091.699
1.7411934	25140.038
1.7433838	25171.602
1.7455741	25206.748
1.7477644	25237.969
1.7499548	25274.337
1.7521451	25313.216
1.7543355	25340.351
1.7565258	25372.069
1.7587161	25400.243
1.7609065	25423.213
1.7630968	25445.046
1.7652872	25471.938
1.7674775	25489.044
1.7696679	25512.129
1.7718582	25529.187
1.7740485	25550.792
1.7762389	25559.787
1.7784292	25573.365
1.7806196	25595.686
1.7828099	25614.180
1.7850002	25643.643
1.7871906	25657.120
1.7893809	25678.100
1.7915713	25692.524
1.7937616	25711.390
1.7959519	25718.371
1.7981423	25713.749
1.8003326	25708.145
1.8025230	25711.935
1.8047133	25723.843
1.8069036	25735.851
1.8090940	25739.052
1.8112843	25747.700
1.8134747	25747.239
1.8156650	25750.639
1.8178553	25753.668
1.8200457	25759.724
1.8222360	25769.822
1.8244264	25773.658
1.8266167	25776.821
1.8288071	25773.710
1.8309974	25766.128
1.8331877	25763.710
1.8353781	25759.461
1.8375684	25757.639
1.8397588	25760.191
1.8419491	25757.676
1.8441394	25744.467
1.8463298	25724.432
1.8485201	25707.203
1.8507105	25681.276
1.8529008	25660.047
1.8550911	25639.730
1.8572815	25624.881
1.8594718	25609.379
1.8616622	25589.405
1.8638525	25574.924
1.8660428	25565.015
1.8682332	25554.161
1.8704235	25532.543
1.8726139	25510.651
1.8748042	25487.104
1.8769945	25463.583
1.8791849	25442.552
1.8813752	25412.584
1.8835656	25382.295
1.8857559	25357.956
1.8879463	25325.787
1.8901366	25305.420
1.8923269	25281.448
1.8945173	25260.825
1.8967076	25241.331
1.8988980	25220.690
1.9010883	25198.157
1.9032786	25170.448
1.9054690	25143.293
1.9076593	25119.470
1.9098497	25083.777
1.9120400	25053.319
1.9142303	25018.336
1.9164207	24977.998
1.9186110	24938.411
1.9208014	24903.736
1.9229917	24880.651
1.9251820	24852.907
1.9273724	24824.933
1.9295627	24792.800
1.9317531	24758.569
1.9339434	24728.031
1.9361338	24685.883
1.9383241	24652.679
1.9405144	24615.347
1.9427048	24580.275
1.9448951	24545.749
1.9470855	24508.242
1.9492758	24479.597
1.9514661	24445.685
1.9536565	24417.825
1.9558468	24373.304
1.9580372	24332.174
1.9602275	24296.577
1.9624178	24258.858
1.9646082	24225.012
1.9667985	24185.854
1.9689889	24156.230
1.9711792	24115.583
1.9733695	24068.903
1.9755599	24033.294
1.9777502	23996.652
1.9799406	23971.540
1.9821309	23943.721
1.9843212	23910.932
1.9865116	23866.433
1.9887019	23811.580
1.9908923	23768.446
1.9930826	23727.265
1.9952730	23685.430
1.9974633	23637.065
1.9996536	23591.651
2.0018440	23549.854
2.0040343	23509.638
2.0062247	23480.901
2.0084150	23440.664
2.0106053	23411.515
2.0127957	23372.419
2.0149860	23343.073
2.0171764	23299.895
2.0193667	23257.037
2.0215570	23209.951
2.0237474	23163.193
2.0259377	23121.374
2.0281281	23074.409
2.0303184	23034.453
2.0325087	22993.227
2.0346991	22954.404
2.0368894	22917.261
2.0390798	22886.903
2.0412701	22847.212
2.0434604	22800.358
2.0456508	22747.283
2.0478411	22693.940
2.0500315	22647.053
2.0522218	22602.422
2.0544122	22559.012
2.0566025	22507.861
2.0587928	22462.553
2.0609832	22412.682
2.0631735	22369.730
2.0653639	22326.958
2.0675542	22284.643
2.0697445	22248.721
2.0719349	22206.530
2.0741252	22167.293
2.0763156	22126.322
2.0785059	22087.881
2.0806962	22053.227
2.0828866	22009.162
2.0850769	21967.363
2.0872673	21914.173
2.0894576	21864.684
2.0916479	21823.020
2.0938383	21773.166
2.0960286	21731.766
2.0982190	21677.073
2.1004093	21637.230
2.1025997	21598.724
2.1047900	21557.313
2.1069803	21518.564
2.1091707	21471.536
2.1113610	21425.318
2.1135514	21378.864
2.1157417	21334.434
2.1179320	21298.505
2.1201224	21257.256
2.1223127	21217.788
2.1245031	21173.908
2.1266934	21129.915
2.1288837	21090.214
2.1310741	21040.484
2.1332644	21001.239
2.1354548	20956.593
2.1376451	20915.142
2.1398354	20874.419
2.1420258	20828.669
2.1442161	20789.433
2.1464065	20748.253
2.1485968	20712.746
2.1507871	20669.120
2.1529775	20627.249
2.1551678	20584.727
2.1573582	20537.516
2.1595485	20498.196
2.1617389	20451.917
2.1639292	20404.808
2.1661195	20358.247
2.1683099	20314.918
2.1705002	20274.056
2.1726906	20230.718
2.1748809	20189.835
2.1770712	20150.543
2.1792616	20106.315
2.1814519	20066.895
2.1836423	20025.105
2.1858326	19985.372
2.1880229	19938.625
2.1902133	19890.578
2.1924036	19853.494
2.1945940	19817.229
2.1967843	19781.110
2.1989746	19733.370
2.2011650	19691.215
2.2033553	19652.906
2.2055457	19614.373
2.2077360	19571.040
2.2099263	19528.162
2.2121167	19488.710
2.2143070	19443.946
2.2164974	19396.969
2.2186877	19351.641
2.2208781	19302.243
2.2230684	19261.447
2.2252587	19215.268
2.2274491	19175.637
2.2296394	19142.330
2.2318298	19105.929
2.2340201	19067.314
2.2362104	19021.143
2.2384008	18981.278
2.2405911	18942.174
2.2427815	18899.180
2.2449718	18855.447
2.2471621	18810.239
2.2493525	18777.447
2.2515428	18739.304
2.2537332	18697.446
2.2559235	18660.166
2.2581138	18617.634
2.2603042	18575.948
2.2624945	18530.382
2.2646849	18494.372
2.2668752	18456.372
2.2690656	18416.598
2.2712559	18367.334
2.2734462	18320.836
2.2756366	18286.581
2.2778269	18248.068
2.2800173	18210.315
2.2822076	18170.168
2.2843979	18130.628
2.2865883	18091.644
2.2887786	18049.549
2.2909690	18016.444
2.2931593	17973.523
2.2953496	17931.243
2.2975400	17892.564
2.2997303	17851.095
2.3019207	17812.554
2.3041110	17767.436
2.3063013	17729.416
2.3084917	17694.315
2.3106820	17651.689
2.3128724	17608.528
2.3150627	17563.320
2.3172530	17524.648
2.3194434	17482.688
2.3216337	17446.731
2.3238241	17406.334
2.3260144	17364.790
2.3282048	17319.997
2.3303951	17276.169
2.3325854	17234.174
2.3347758	17199.948
2.3369661	17157.785
2.3391565	17121.014
2.3413468	17081.429
2.3435371	17040.515
2.3457275	17000.539
2.3479178	16956.871
2.3501082	16921.602
2.3522985	16882.639
2.3544888	16845.693
2.3566792	16807.453
2.3588695	16759.433
2.3610599	16715.793
2.3632502	16669.830
2.3654405	16633.666
2.3676309	16595.925
2.3698212	16554.240
2.3720116	16517.804
2.3742019	16475.023
2.3763922	16435.874
2.3785826	16394.398
2.3807729	16353.019
2.3829633	16319.454
2.3851536	16282.110
2.3873440	16253.751
2.3895343	16213.895
2.3917246	16181.774
2.3939150	16140.243
2.3961053	16107.458
2.3982957	16071.397
2.4004860	16042.122
2.4026763	16012.452
2.4048667	15981.307
2.4070570	15939.961
2.4092474	15903.076
2.4114377	15861.343
2.4136280	15826.820
2.4158184	15788.957
2.4180087	15755.915
2.4201991	15720.455
2.4223894	15686.256
2.4245797	15652.193
2.4267701	15611.888
2.4289604	15581.274
2.4311508	15548.172
2.4333411	15511.748
2.4355315	15472.702
2.4377218	15431.493
2.4399121	15394.366
2.4421025	15352.218
2.4442928	15310.632
2.4464832	15273.025
2.4486735	15243.662
2.4508638	15209.757
2.4530542	15180.674
2.4552445	15140.725
2.4574349	15097.171
2.4596252	15059.281
2.4618155	15023.528
2.4640059	14992.769
2.4661962	14958.421
2.4683866	14926.527
2.4705769	14893.465
2.4727672	14858.703
2.4749576	14824.183
2.4771479	14790.848
2.4793383	14753.452
2.4815286	14715.732
2.4837189	14676.014
2.4859093	14638.792
2.4880996	14601.106
2.4902900	14565.655
2.4924803	14531.397
2.4946707	14500.457
2.4968610	14469.040
2.4990513	14429.727
2.5012417	14391.279
2.5034320	14359.681
2.5056224	14329.667
2.5078127	14300.310
2.5100030	14266.806
2.5121934	14231.761
2.5143837	14197.081
2.5165741	14164.283
2.5187644	14130.669
2.5209547	14097.763
2.5231451	14063.765
2.5253354	14029.818
2.5275258	13994.802
2.5297161	13960.161
2.5319064	13924.370
2.5340968	13891.224
2.5362871	13856.722
2.5384775	13823.263
2.5406678	13792.210
2.5428582	13760.213
2.5450485	13721.195
2.5472388	13686.481
2.5494292	13653.900
2.5516195	13623.940
2.5538099	13596.942
2.5560002	13560.801
2.5581905	13523.638
2.5603809	13486.209
2.5625712	13452.286
2.5647616	13420.972
2.5669519	13390.607
2.5691422	13362.725
2.5713326	13332.465
2.5735229	13308.684
2.5757133	13282.560
2.5779036	13252.477
2.5800939	13218.788
2.5822843	13186.439
2.5844746	13156.635
2.5866650	13129.503
2.5888553	13101.934
2.5910456	13072.356
2.5932360	13034.052
2.5954263	12998.513
2.5976167	12966.673
2.5998070	12937.771
2.6019974	12904.980
2.6041877	12874.371
2.6063780	12841.301
2.6085684	12807.168
2.6107587	12767.804
2.6129491	12731.997
2.6151394	12701.580
2.6173297	12676.834
2.6195201	12647.323
2.6217104	12619.168
2.6239008	12590.539
2.6260911	12562.871
2.6282814	12535.574
2.6304718	12504.032
2.6326621	12476.162
2.6348525	12450.110
2.6370428	12425.681
2.6392331	12402.325
2.6414235	12368.303
2.6436138	12334.767
2.6458042	12288.320
2.6479945	12254.467
2.6501848	12219.259
2.6523752	12189.674
2.6545655	12155.435
2.6567559	12121.643
2.6589462	12083.254
2.6611366	12048.145
2.6633269	12020.110
2.6655172	11993.889
2.6677076	11966.804
2.6698979	11934.304
2.6720883	11904.554
2.6742786	11874.300
2.6764689	11847.034
2.6786593	11814.671
2.6808496	11786.663
2.6830400	11759.859
2.6852303	11729.420
2.6874206	11701.983
2.6896110	11672.771
2.6918013	11641.056
2.6939917	11612.515
2.6961820	11582.125
2.6983723	11558.918
2.7005627	11528.655
2.7027530	11504.142
2.7049434	11474.995
2.7071337	11450.810
2.7093241	11428.578
2.7115144	11402.389
2.7137047	11372.491
2.7158951	11350.535
2.7180854	11330.723
2.7202758	11306.715
2.7224661	11282.847
2.7246564	11265.869
2.7268468	11257.594
2.7290371	11263.793
2.7312275	11273.159
2.7334178	11291.731
2.7356081	11318.440
2.7377985	11348.729
2.7399888	11369.168
2.7421792	11372.226
2.7443695	11361.143
2.7465598	11339.067
2.7487502	11316.161
2.7509405	11291.553
2.7531309	11263.942
2.7553212	11233.061
2.7575115	11197.755
2.7597019	11157.029
2.7618922	11113.094
2.7640826	11060.142
2.7662729	10999.544
2.7684633	10930.479
2.7706536	10857.375
2.7728439	10786.724
2.7750343	10718.250
2.7772246	10662.567
2.7794150	10616.094
2.7816053	10576.854
2.7837956	10543.096
2.7859860	10514.591
2.7881763	10487.815
2.7903667	10461.549
2.7925570	10428.026
2.7947473	10401.527
2.7969377	10379.917
2.7991280	10361.832
2.8013184	10338.981
2.8035087	10310.660
2.8056990	10288.793
2.8078894	10260.300
2.8100797	10241.119
2.8122701	10218.172
2.8144604	10190.054
2.8166507	10165.527
2.8188411	10140.441
2.8210314	10119.816
2.8232218	10097.998
2.8254121	10071.593
2.8276025	10052.684
2.8297928	10032.677
2.8319831	10012.192
2.8341735	9985.3041
2.8363638	9962.2265
2.8385542	9937.8542
2.8407445	9915.4967
2.8429348	9895.3754
2.8451252	9873.3052
2.8473155	9853.2730
2.8495059	9831.9364
2.8516962	9810.8330
2.8538865	9789.7974
2.8560769	9764.7460
2.8582672	9743.4049
2.8604576	9714.3302
2.8626479	9694.0415
2.8648382	9673.9739
2.8670286	9655.5724
2.8692189	9639.2270
2.8714093	9617.8898
2.8735996	9595.5671
2.8757900	9572.2314
2.8779803	9549.9661
2.8801706	9529.4422
2.8823610	9507.2220
2.8845513	9490.5282
2.8867417	9472.7286
2.8889320	9457.6961
2.8911223	9440.2421
2.8933127	9420.1286
2.8955030	9404.3852
2.8976934	9386.4709
2.8998837	9369.7401
2.9020740	9352.0553
2.9042644	9333.5205
2.9064547	9316.2635
2.9086451	9299.2450
2.9108354	9284.1852
2.9130257	9259.9684
2.9152161	9242.6674
2.9174064	9223.2009
2.9195968	9212.2454
2.9217871	9195.1598
2.9239774	9174.7758
2.9261678	9155.0554
2.9283581	9138.5050
2.9305485	9119.6829
2.9327388	9110.2440
2.9349292	9089.4207
2.9371195	9072.8422
2.9393098	9056.8005
2.9415002	9042.7782
2.9436905	9028.2804
2.9458809	9006.2576
2.9480712	8982.7106
2.9502615	8966.5376
2.9524519	8952.2299
2.9546422	8945.4500
2.9568326	8936.7968
2.9590229	8923.4353
2.9612132	8906.7636
2.9634036	8888.2352
2.9655939	8868.9242
2.9677843	8850.5237
2.9699746	8835.3446
2.9721649	8829.9138
2.9743553	8818.7536
2.9765456	8808.4454
2.9787360	8790.4594
2.9809263	8779.4731
2.9831166	8769.0632
2.9853070	8752.3464
2.9874973	8738.0462
2.9896877	8724.3448
2.9918780	8711.8799
2.9940684	8696.7251
2.9962587	8683.1697
2.9984490	8666.9142
3.0006394	8652.1303
3.0028297	8640.6319
3.0050201	8632.0574
3.0072104	8626.9213
3.0094007	8628.1595
3.0115911	8630.0489
3.0137814	8640.3496
3.0159718	8644.0822
3.0181621	8643.7014
3.0203524	8632.2286
3.0225428	8616.1252
3.0247331	8594.9491
3.0269235	8568.7281
3.0291138	8554.6443
3.0313041	8541.6135
3.0334945	8529.8942
3.0356848	8516.5155
3.0378752	8509.6063
3.0400655	8507.8698
3.0422559	8503.3633
3.0444462	8491.4947
3.0466365	8469.2701
3.0488269	8450.8033
3.0510172	8435.5835
3.0532076	8419.7866
3.0553979	8410.2113
3.0575882	8401.5177
3.0597786	8397.9649
3.0619689	8394.2252
3.0641593	8393.4824
3.0663496	8393.2996
3.0685399	8390.3013
3.0707303	8387.7625
3.0729206	8374.3965
3.0751110	8361.1837
3.0773013	8345.1569
3.0794916	8328.1790
3.0816820	8317.5333
3.0838723	8309.4556
3.0860627	8304.6410
3.0882530	8292.7324
3.0904433	8284.7085
3.0926337	8273.0157
3.0948240	8263.6837
3.0970144	8246.9945
3.0992047	8230.7718
3.1013951	8209.9685
3.1035854	8192.9921
3.1057757	8175.8966
3.1079661	8163.1255
3.1101564	8152.7001
3.1123468	8142.2303
3.1145371	8133.4139
3.1167274	8126.5726
3.1189178	8120.1233
3.1211081	8111.4506
3.1232985	8104.0596
3.1254888	8096.7104
3.1276791	8092.8341
3.1298695	8089.8079
3.1320598	8084.5198
3.1342502	8081.3336
3.1364405	8076.1028
3.1386308	8075.2034
3.1408212	8071.4165
3.1430115	8067.4509
3.1452019	8059.9409
3.1473922	8051.9677
3.1495825	8044.7995
3.1517729	8041.9515
3.1539632	8035.3925
3.1561536	8027.1150
3.1583439	8019.7612
3.1605343	8016.3369
3.1627246	8017.7193
3.1649149	8019.0523
3.1671053	8021.2455
3.1692956	8019.2658
3.1714860	8018.8763
3.1736763	8018.6858
3.1758666	8012.5347
3.1780570	8008.6742
3.1802473	8004.5194
3.1824377	7995.5046
3.1846280	7983.7181
3.1868183	7977.1048
3.1890087	7975.4567
3.1911990	7973.7181
3.1933894	7970.7013
3.1955797	7964.8683
3.1977700	7957.9572
3.1999604	7954.9660
3.2021507	7947.7155
3.2043411	7944.7814
3.2065314	7941.7602
3.2087218	7936.2640
3.2109121	7931.2957
3.2131024	7927.5411
3.2152928	7926.0121
3.2174831	7923.9261
3.2196735	7920.4517
3.2218638	7922.6920
3.2240541	7918.9452
3.2262445	7917.4723
3.2284348	7917.3592
3.2306252	7918.3216
3.2328155	7918.9000
3.2350058	7918.2086
3.2371962	7919.8024
3.2393865	7919.8335
3.2415769	7921.5099
3.2437672	7918.9277
3.2459575	7922.8706
3.2481479	7927.7134
3.2503382	7925.8767
3.2525286	7924.2631
3.2547189	7918.6593
3.2569092	7919.1585
3.2590996	7919.4432
3.2612899	7922.4623
3.2634803	7922.3359
3.2656706	7921.6530
3.2678610	7919.7874
3.2700513	7920.2766
3.2722416	7917.1618
3.2744320	7913.6984
3.2766223	7910.2957
3.2788127	7910.7866
3.2810030	7913.9832
3.2831933	7917.7101
3.2853837	7919.7151
3.2875740	7918.7425
3.2897644	7915.2874
3.2919547	7911.6879
3.2941450	7909.2209
3.2963354	7913.4857
3.2985257	7920.6487
3.3007161	7928.2987
3.3029064	7929.5428
3.3050967	7930.5591
3.3072871	7934.6783
3.3094774	7934.0883
3.3116678	7941.6126
3.3138581	7938.9203
3.3160484	7945.4434
3.3182388	7953.0858
3.3204291	7958.7238
3.3226195	7961.5510
3.3248098	7965.0493
3.3270002	7965.6299
3.3291905	7968.3587
3.3313808	7964.2921
3.3335712	7966.5577
3.3357615	7971.6284
3.3379519	7977.7987
3.3401422	7982.0037
3.3423325	7981.9752
3.3445229	7986.3138
3.3467132	7988.8685
3.3489036	7996.4229
3.3510939	8001.5097
3.3532842	8003.6361
3.3554746	8007.2142
3.3576649	8005.0860
3.3598553	8011.0671
3.3620456	8011.5794
3.3642359	8018.1848
3.3664263	8025.8887
3.3686166	8026.9657
3.3708070	8033.2749
3.3729973	8033.8507
3.3751877	8039.4058
3.3773780	8036.4782
3.3795683	8042.0540
3.3817587	8050.2687
3.3839490	8058.5440
3.3861394	8064.1084
3.3883297	8069.1450
3.3905200	8073.1010
3.3927104	8077.5836
3.3949007	8084.0599
3.3970911	8090.9567
3.3992814	8097.2297
3.4014717	8107.0209
3.4036621	8116.4603
3.4058524	8121.2089
3.4080428	8127.2879
3.4102331	8131.6449
3.4124234	8136.7219
3.4146138	8138.8543
3.4168041	8145.8098
3.4189945	8156.2423
3.4211848	8161.2302
3.4233751	8165.2060
3.4255655	8169.6698
3.4277558	8181.4347
3.4299462	8190.2740
3.4321365	8195.3126
3.4343269	8202.4010
3.4365172	8205.8487
3.4387075	8212.7639
3.4408979	8225.4448
3.4430882	8235.7789
3.4452786	8242.0593
3.4474689	8240.2145
3.4496592	8246.4292
3.4518496	8260.4757
3.4540399	8275.2798
3.4562303	8289.0628
3.4584206	8299.2602
3.4606109	8304.6506
3.4628013	8310.4302
3.4649916	8313.6091
3.4671820	8321.7869
3.4693723	8331.8361
3.4715626	8341.5614
3.4737530	8355.1656
3.4759433	8364.0950
3.4781337	8376.6041
3.4803240	8384.9017
3.4825143	8397.5485
3.4847047	8401.4943
3.4868950	8404.6323
3.4890854	8412.3644
3.4912757	8424.2129
3.4934661	8437.2983
3.4956564	8450.5306
3.4978467	8459.4478
3.5000371	8466.9561
3.5022274	8473.0309
3.5044178	8483.3081
3.5066081	8493.3905
3.5087984	8505.7113
3.5109888	8517.7443
3.5131791	8526.8246
3.5153695	8534.2596
3.5175598	8541.1702
3.5197501	8550.8219
3.5219405	8558.5829
3.5241308	8571.4883
3.5263212	8585.0612
3.5285115	8598.3891
3.5307018	8612.0448
3.5328922	8623.7416
3.5350825	8633.7271
3.5372729	8642.8361
3.5394632	8651.8922
3.5416536	8657.2875
3.5438439	8668.2607
3.5460342	8673.9563
3.5482246	8683.5901
3.5504149	8693.8711
3.5526053	8703.7796
3.5547956	8712.6320
3.5569859	8722.8897
3.5591763	8735.4292
3.5613666	8749.2891
3.5635570	8762.0610
3.5657473	8771.1042
3.5679376	8784.7729
3.5701280	8800.7241
3.5723183	8817.2926
3.5745087	8837.4300
3.5766990	8860.3309
3.5788893	8886.5246
3.5810797	8918.9191
3.5832700	8953.9703
3.5854604	8985.2100
3.5876507	9008.1704
3.5898410	9024.9077
3.5920314	9039.0795
3.5942217	9047.4491
3.5964121	9057.4557
3.5986024	9063.1521
3.6007928	9077.1983
3.6029831	9086.9161
3.6051734	9103.0775
3.6073638	9114.3201
3.6095541	9124.8645
3.6117445	9124.9170
3.6139348	9120.5840
3.6161251	9114.5949
3.6183155	9108.6549
3.6205058	9104.3410
3.6226962	9100.2470
3.6248865	9101.5562
3.6270768	9103.7493
3.6292672	9112.0373
3.6314575	9121.7537
3.6336479	9134.1363
3.6358382	9145.3976
3.6380285	9158.0190
3.6402189	9170.9446
3.6424092	9180.3109
3.6445996	9188.6455
3.6467899	9196.9403
3.6489802	9211.8175
3.6511706	9226.4263
3.6533609	9241.1647
3.6555513	9253.0623
3.6577416	9262.4448
3.6599320	9270.4778
3.6621223	9280.1401
3.6643126	9293.8681
3.6665030	9305.1854
3.6686933	9317.0255
3.6708837	9328.3846
3.6730740	9336.3741
3.6752643	9349.2598
3.6774547	9360.0900
3.6796450	9373.5231
3.6818354	9389.1868
3.6840257	9400.6765
3.6862160	9412.1583
3.6884064	9424.1011
3.6905967	9435.9336
3.6927871	9448.4830
3.6949774	9460.4131
3.6971677	9471.9241
3.6993581	9481.6947
3.7015484	9490.4070
3.7037388	9500.3641
3.7059291	9514.2570
3.7081195	9527.6495
3.7103098	9540.4472
3.7125001	9555.0882
3.7146905	9566.3015
3.7168808	9578.4587
3.7190712	9586.7940
3.7212615	9594.3340
3.7234518	9597.4656
3.7256422	9603.6537
3.7278325	9612.8509
3.7300229	9629.7118
3.7322132	9643.3127
3.7344035	9658.6061
3.7365939	9671.8840
3.7387842	9683.1288
3.7409746	9696.8415
3.7431649	9707.9574
3.7453552	9719.7738
3.7475456	9731.9945
3.7497359	9744.5848
3.7519263	9753.7446
3.7541166	9763.3838
3.7563069	9771.6534
3.7584973	9782.1475
3.7606876	9792.6213
3.7628780	9801.8242
3.7650683	9809.5882
3.7672587	9818.5132
3.7694490	9831.5782
3.7716393	9847.3565
3.7738297	9857.7815
3.7760200	9865.9460
3.7782104	9877.2360
3.7804007	9887.5207
3.7825910	9895.0751
3.7847814	9904.8006
3.7869717	9911.7922
3.7891621	9923.1328
3.7913524	9934.9031
3.7935427	9947.5046
3.7957331	9957.9380
3.7979234	9964.2980
3.8001138	9967.1679
3.8023041	9977.3520
3.8044944	9986.4267
3.8066848	9998.3636
3.8088751	10010.250
3.8110655	10020.718
3.8132558	10030.385
3.8154461	10038.970
3.8176365	10048.232
3.8198268	10055.386
3.8220172	10068.336
3.8242075	10081.987
3.8263979	10093.804
3.8285882	10105.525
3.8307785	10113.005
3.8329689	10120.740
3.8351592	10126.100
3.8373496	10132.839
3.8395399	10139.642
3.8417302	10150.110
3.8439206	10157.065
3.8461109	10168.471
3.8483013	10173.056
3.8504916	10178.556
3.8526819	10189.681
3.8548723	10199.806
3.8570626	10212.907
3.8592530	10224.146
3.8614433	10239.961
3.8636336	10260.000
3.8658240	10284.783
3.8680143	10310.510
3.8702047	10334.945
3.8723950	10368.868
3.8745854	10403.005
3.8767757	10436.046
3.8789660	10459.552
3.8811564	10474.400
3.8833467	10488.611
3.8855371	10497.712
3.8877274	10504.297
3.8899177	10510.101
3.8921081	10515.795
3.8942984	10519.897
3.8964888	10523.658
3.8986791	10525.417
3.9008694	10527.162
3.9030598	10515.491
3.9052501	10497.612
3.9074405	10475.032
3.9096308	10453.673
3.9118211	10433.227
3.9140115	10410.454
3.9162018	10397.391
3.9183922	10388.746
3.9205825	10390.631
3.9227728	10393.361
3.9249632	10392.977
3.9271535	10393.088
3.9293439	10390.077
3.9315342	10392.593
3.9337246	10397.370
3.9359149	10407.351
3.9381052	10410.456
3.9402956	10409.829
3.9424859	10408.888
3.9446763	10408.307
3.9468666	10407.970
3.9490569	10408.517
3.9512473	10412.073
3.9534376	10416.554
3.9556280	10419.145
3.9578183	10424.155
3.9600086	10428.716
3.9621990	10432.854
3.9643893	10434.514
3.9665797	10434.620
3.9687700	10432.232
3.9709603	10432.716
3.9731507	10435.837
3.9753410	10441.693
3.9775314	10445.748
3.9797217	10447.467
3.9819120	10449.630
3.9841024	10449.333
3.9862927	10450.820
3.9884831	10452.303
3.9906734	10452.422
3.9928638	10450.711
3.9950541	10453.321
3.9972444	10455.899
3.9994348	10460.330
4.0016251	10461.378
4.0038155	10459.830
4.0060058	10462.279
4.0081961	10462.438
4.0103865	10465.399
4.0125768	10464.721
4.0147672	10462.120
4.0169575	10458.336
4.0191478	10453.144
4.0213382	10450.964
4.0235285	10453.040
4.0257189	10461.739
4.0279092	10470.789
4.0300995	10482.254
4.0322899	10490.321
4.0344802	10497.218
4.0366706	10503.767
4.0388609	10509.343
4.0410513	10512.626
4.0432416	10518.152
4.0454319	10524.966
4.0476223	10537.436
4.0498126	10557.006
4.0520030	10579.101
4.0541933	10600.052
4.0563836	10617.901
4.0585740	10631.027
4.0607643	10633.239
4.0629547	10625.032
4.0651450	10617.374
4.0673353	10608.230
4.0695257	10600.444
4.0717160	10593.296
4.0739064	10587.087
4.0760967	10585.496
4.0782870	10580.015
4.0804774	10575.879
4.0826677	10567.770
4.0848581	10557.056
4.0870484	10541.195
4.0892387	10525.312
4.0914291	10507.613
4.0936194	10493.599
4.0958098	10479.491
4.0980001	10476.472
4.1001905	10475.410
4.1023808	10471.462
4.1045711	10463.769
4.1067615	10455.534
4.1089518	10447.473
4.1111422	10436.507
4.1133325	10426.796
4.1155228	10413.268
4.1177132	10401.353
4.1199035	10385.589
4.1220939	10375.596
4.1242842	10365.089
4.1264745	10357.208
4.1286649	10345.571
4.1308552	10334.940
4.1330456	10322.300
4.1352359	10314.591
4.1374262	10307.830
4.1396166	10300.215
4.1418069	10290.506
4.1439973	10281.860
4.1461876	10276.685
4.1483779	10270.394
4.1505683	10265.919
4.1527586	10260.251
4.1549490	10254.467
4.1571393	10250.897
4.1593297	10246.158
4.1615200	10242.626
4.1637103	10237.252
4.1659007	10229.626
4.1680910	10223.567
4.1702814	10216.761
4.1724717	10210.812
4.1746620	10198.585
4.1768524	10186.842
4.1790427	10178.011
4.1812331	10168.302
4.1834234	10156.433
4.1856137	10148.347
4.1878041	10134.348
4.1899944	10125.042
4.1921848	10115.927
4.1943751	10109.934
4.1965654	10103.662
4.1987558	10099.171
4.2009461	10091.452
4.2031365	10087.526
4.2053268	10080.098
4.2075172	10070.428
4.2097075	10063.203
4.2118978	10055.315
4.2140882	10046.404
4.2162785	10039.575
4.2184689	10034.136
4.2206592	10027.199
4.2228495	10019.342
4.2250399	10006.532
4.2272302	9997.9606
4.2294206	9986.2821
4.2316109	9978.1404
4.2338012	9969.9978
4.2359916	9966.2529
4.2381819	9960.3994
4.2403723	9956.3918
4.2425626	9951.0878
4.2447529	9947.7079
4.2469433	9941.1078
4.2491336	9936.6180
4.2513240	9928.6748
4.2535143	9919.3769
4.2557046	9911.0272
4.2578950	9902.2339
4.2600853	9888.8400
4.2622757	9871.7496
4.2644660	9857.5513
4.2666564	9849.4998
4.2688467	9843.6437
4.2710370	9837.1065
4.2732274	9824.1088
4.2754177	9811.1273
4.2776081	9793.5030
4.2797984	9779.5235
4.2819887	9766.8366
4.2841791	9755.9761
4.2863694	9748.3277
4.2885598	9741.7803
4.2907501	9732.9222
4.2929404	9724.2171
4.2951308	9711.6704
4.2973211	9702.6064
4.2995115	9691.4482
4.3017018	9682.2010
4.3038921	9669.5499
4.3060825	9658.8433
4.3082728	9649.7306
4.3104632	9640.7196
4.3126535	9630.5784
4.3148438	9619.7889
4.3170342	9607.1941
4.3192245	9595.4674
4.3214149	9586.7199
4.3236052	9579.3643
4.3257956	9571.7521
4.3279859	9561.1220
4.3301762	9549.4472
4.3323666	9538.4805
4.3345569	9531.5873
4.3367473	9521.9068
4.3389376	9511.7619
4.3411279	9502.9697
4.3433183	9493.8862
4.3455086	9483.3291
4.3476990	9471.6728
4.3498893	9459.4145
4.3520796	9453.3089
4.3542700	9444.7732
4.3564603	9440.7879
4.3586507	9437.5212
4.3608410	9447.7202
4.3630313	9466.8979
4.3652217	9501.9308
4.3674120	9553.1441
4.3696024	9612.2858
4.3717927	9673.4842
4.3739831	9729.1928
4.3761734	9769.8013
4.3783637	9787.5922
4.3805541	9792.3927
4.3827444	9782.5559
[truncated: 3,000 more rows]
