# Supplementary material for: Mechanochemically-induced glass formation from two-dimensional hybrid organic–inorganic perovskites
Source: Chem Sci. 2024 Apr 19;15(19):7198–205. doi: 10.1039/d4sc00905c (PMC11095504; doi:10.1039/d4sc00905c)
Supplement: SC-015-D4SC00905C-s002 [file SC-015-D4SC00905C-s002.zip › XRD_data_and_TOPAS_input_file/012325.xy]

0.0042531738	0.0000000
0.0064435146	0.0000000
0.0086338554	0.0000000
0.010824196	0.0000000
0.013014537	0.0000000
0.015204878	0.0000000
0.017395219	0.0000000
0.019585559	0.0000000
0.021775900	0.0000000
0.023966241	0.0000000
0.026156582	0.0000000
0.028346922	0.0000000
0.030537263	0.0000000
0.032727604	0.0000000
0.034917945	0.0000000
0.037108286	0.0000000
0.039298626	0.0000000
0.041488967	0.0000000
0.043679308	0.0000000
0.045869649	0.0000000
0.048059990	0.0000000
0.050250330	0.0000000
0.052440671	0.0000000
0.054631012	0.0000000
0.056821353	0.0000000
0.059011694	0.0000000
0.061202034	0.0000000
0.063392375	0.0000000
0.065582716	0.0000000
0.067773057	0.0000000
0.069963398	0.0000000
0.072153738	0.0000000
0.074344079	0.0000000
0.076534420	0.0000000
0.078724761	0.0000000
0.080915101	0.0000000
0.083105442	0.0000000
0.085295783	0.0000000
0.087486124	0.0000000
0.089676465	0.0000000
0.091866805	0.0000000
0.094057146	0.0000000
0.096247487	0.0000000
0.098437828	0.0000000
0.10062817	0.0000000
0.10281851	0.0000000
0.10500885	0.0000000
0.10719919	0.0000000
0.10938953	0.0000000
0.11157987	0.0000000
0.11377021	0.0000000
0.11596055	0.0000000
0.11815089	0.0000000
0.12034124	0.0000000
0.12253158	0.0000000
0.12472192	0.0000000
0.12691226	0.0000000
0.12910260	0.0000000
0.13129294	0.0000000
0.13348328	0.0000000
0.13567362	0.0000000
0.13786396	0.0000000
0.14005430	0.0000000
0.14224464	0.0000000
0.14443498	0.0000000
0.14662533	0.0000000
0.14881567	0.0000000
0.15100601	0.0000000
0.15319635	0.0000000
0.15538669	0.0000000
0.15757703	0.0000000
0.15976737	0.0000000
0.16195771	0.0000000
0.16414805	0.0000000
0.16633839	0.0000000
0.16852873	0.0000000
0.17071907	0.0000000
0.17290941	0.0000000
0.17509976	0.0000000
0.17729010	0.0000000
0.17948044	0.0000000
0.18167078	0.0000000
0.18386112	0.0000000
0.18605146	0.0000000
0.18824180	0.0000000
0.19043214	0.0000000
0.19262248	0.0000000
0.19481282	0.0000000
0.19700316	0.0000000
0.19919350	0.0000000
0.20138384	0.0000000
0.20357419	0.0000000
0.20576453	0.0000000
0.20795487	0.0000000
0.21014521	0.0000000
0.21233555	0.0000000
0.21452589	0.0000000
0.21671623	0.0000000
0.21890657	0.0000000
0.22109691	0.0000000
0.22328725	0.0000000
0.22547759	0.0000000
0.22766793	0.0000000
0.22985828	0.0000000
0.23204862	0.0000000
0.23423896	0.0000000
0.23642930	0.0000000
0.23861964	0.0000000
0.24080998	0.0000000
0.24300032	0.0000000
0.24519066	0.0000000
0.24738100	0.0000000
0.24957134	0.0000000
0.25176168	0.0000000
0.25395202	0.0000000
0.25614236	0.0000000
0.25833271	0.0000000
0.26052305	0.0000000
0.26271339	0.0000000
0.26490373	0.0000000
0.26709407	0.0000000
0.26928441	0.0000000
0.27147475	0.0000000
0.27366509	0.0000000
0.27585543	0.0000000
0.27804577	0.0000000
0.28023611	0.0000000
0.28242645	0.0000000
0.28461679	0.0000000
0.28680714	0.0000000
0.28899748	0.0000000
0.29118782	0.0000000
0.29337816	0.0000000
0.29556850	0.0000000
0.29775884	0.0000000
0.29994918	0.0000000
0.30213952	0.0000000
0.30432986	0.0000000
0.30652020	0.0000000
0.30871054	0.0000000
0.31090088	0.0000000
0.31309123	0.0000000
0.31528157	0.0000000
0.31747191	0.0000000
0.31966225	0.0000000
0.32185259	0.0000000
0.32404293	0.0000000
0.32623327	0.0000000
0.32842361	0.0000000
0.33061395	0.0000000
0.33280429	0.0000000
0.33499463	0.0000000
0.33718497	0.0000000
0.33937531	0.0000000
0.34156566	0.0000000
0.34375600	0.0000000
0.34594634	0.0000000
0.34813668	0.0000000
0.35032702	0.0000000
0.35251736	0.0000000
0.35470770	0.0000000
0.35689804	0.0000000
0.35908838	0.0000000
0.36127872	0.0000000
0.36346906	0.0000000
0.36565940	0.0000000
0.36784975	0.0000000
0.37004009	0.0000000
0.37223043	0.0000000
0.37442077	0.0000000
0.37661111	0.0000000
0.37880145	0.0000000
0.38099179	0.0000000
0.38318213	0.0000000
0.38537247	0.0000000
0.38756281	0.0000000
0.38975315	0.0000000
0.39194349	0.0000000
0.39413383	0.0000000
0.39632418	0.0000000
0.39851452	0.0000000
0.40070486	0.0000000
0.40289520	0.0000000
0.40508554	0.0000000
0.40727588	0.0000000
0.40946622	0.0000000
0.41165656	0.0000000
0.41384690	0.0000000
0.41603724	0.0000000
0.41822758	0.0000000
0.42041792	0.0000000
0.42260826	0.0000000
0.42479861	0.0000000
0.42698895	0.0000000
0.42917929	0.0000000
0.43136963	0.0000000
0.43355997	0.0000000
0.43575031	0.0000000
0.43794065	0.0000000
0.44013099	0.0000000
0.44232133	0.0000000
0.44451167	0.0000000
0.44670201	0.0000000
0.44889235	0.0000000
0.45108270	0.0000000
0.45327304	0.0000000
0.45546338	0.0000000
0.45765372	0.0000000
0.45984406	0.0000000
0.46203440	0.0000000
0.46422474	0.0000000
0.46641508	0.0000000
0.46860542	0.0000000
0.47079576	0.0000000
0.47298610	0.0000000
0.47517644	0.0000000
0.47736678	0.0000000
0.47955713	0.0000000
0.48174747	0.0000000
0.48393781	0.0000000
0.48612815	0.0000000
0.48831849	0.0000000
0.49050883	0.0000000
0.49269917	0.0000000
0.49488951	0.0000000
0.49707985	0.0000000
0.49927019	4805.7995
0.50146053	4926.0131
0.50365087	4944.2622
0.50584121	4966.5771
0.50803156	5014.2697
0.51022190	5063.5131
0.51241224	5097.1752
0.51460258	5122.0350
0.51679292	5146.2043
0.51898326	5181.1741
0.52117360	5207.3626
0.52336394	5235.0925
0.52555428	5266.9707
0.52774462	5295.4818
0.52993496	5324.8267
0.53212530	5360.7359
0.53431565	5405.8754
0.53650599	5428.9933
0.53869633	5451.9981
0.54088667	5480.2806
0.54307701	5510.2970
0.54526735	5524.3619
0.54745769	5542.1223
0.54964803	5570.1046
0.55183837	5601.5410
0.55402871	5614.6295
0.55621905	5632.2153
0.55840939	5651.5358
0.56059973	5662.0842
0.56279008	5654.6048
0.56498042	5650.2143
0.56717076	5654.7069
0.56936110	5674.8995
0.57155144	5709.1084
0.57374178	5747.0710
0.57593212	5778.3032
0.57812246	5813.4708
0.58031280	5845.2792
0.58250314	5878.3266
0.58469348	5926.5354
0.58688382	5973.5884
0.58907416	6017.4567
0.59126451	6068.3349
0.59345485	6132.8806
0.59564519	6206.8204
0.59783553	6278.3054
0.60002587	6346.6022
0.60221621	6399.3426
0.60440655	6463.8823
0.60659689	6524.0070
0.60878723	6584.1601
0.61097757	6631.2672
0.61316791	6676.1541
0.61535825	6733.0010
0.61754860	6778.4172
0.61973894	6810.6144
0.62192928	6838.0897
0.62411962	6847.5569
0.62630996	6848.7120
0.62850030	6835.2405
0.63069064	6839.4891
0.63288098	6847.9128
0.63507132	6869.1496
0.63726166	6891.2639
0.63945200	6915.3951
0.64164234	6945.3124
0.64383268	6980.9253
0.64602303	7019.9639
0.64821337	7067.3803
0.65040371	7112.7902
0.65259405	7162.5302
0.65478439	7213.7469
0.65697473	7256.1511
0.65916507	7304.3003
0.66135541	7349.9732
0.66354575	7406.0319
0.66573609	7455.9834
0.66792643	7506.7441
0.67011677	7561.0521
0.67230711	7620.8038
0.67449746	7681.5622
0.67668780	7742.9224
0.67887814	7799.5371
0.68106848	7881.6906
0.68325882	7949.9660
0.68544916	8015.4513
0.68763950	8076.6496
0.68982984	8144.0638
0.69202018	8212.8320
0.69421052	8282.6377
0.69640086	8354.3689
0.69859120	8412.3786
0.70078155	8479.4173
0.70297189	8542.8957
0.70516223	8604.8396
0.70735257	8670.5341
0.70954291	8726.4115
0.71173325	8786.9358
0.71392359	8853.5476
0.71611393	8920.1399
0.71830427	8988.7855
0.72049461	9052.5784
0.72268495	9113.7369
0.72487529	9178.1929
0.72706563	9235.2957
0.72925598	9275.6494
0.73144632	9320.6827
0.73363666	9362.7408
0.73582700	9411.6600
0.73801734	9456.4918
0.74020768	9500.2165
0.74239802	9539.4808
0.74458836	9579.1683
0.74677870	9620.1086
0.74896904	9665.4007
0.75115938	9715.3577
0.75334972	9746.0279
0.75554006	9774.0205
0.75773041	9787.0223
0.75992075	9802.0899
0.76211109	9812.4469
0.76430143	9823.7226
0.76649177	9823.9023
0.76868211	9824.0732
0.77087245	9822.5951
0.77306279	9826.3022
0.77525313	9822.0189
0.77744347	9811.5543
0.77963381	9791.1814
0.78182415	9778.2154
0.78401450	9757.9787
0.78620484	9726.2603
0.78839518	9701.5820
0.79058552	9692.2873
0.79277586	9679.2762
0.79496620	9667.9809
0.79715654	9640.9512
0.79934688	9614.9130
0.80153722	9578.9220
0.80372756	9541.2671
0.80591790	9513.0343
0.80810824	9472.8352
0.81029858	9435.2362
0.81248893	9396.8633
0.81467927	9368.4777
0.81686961	9338.3129
0.81905995	9308.8142
0.82125029	9271.6752
0.82344063	9240.3168
0.82563097	9206.1593
0.82782131	9170.4384
0.83001165	9131.9182
0.83220199	9088.0592
0.83439233	9040.5107
0.83658267	9003.5420
0.83877301	8961.9901
0.84096336	8932.4377
0.84315370	8902.5989
0.84534404	8871.6826
0.84753438	8847.3156
0.84972472	8815.7898
0.85191506	8783.5580
0.85410540	8744.3444
0.85629574	8714.7994
0.85848608	8684.5552
0.86067642	8672.2295
0.86286676	8650.0596
0.86505710	8628.5191
0.86724745	8604.2979
0.86943779	8581.6052
0.87162813	8562.9693
0.87381847	8543.6346
0.87600881	8537.7798
0.87819915	8527.1149
0.88038949	8510.2068
0.88257983	8486.2791
0.88477017	8466.5217
0.88696051	8460.3159
0.88915085	8448.2544
0.89134119	8434.5837
0.89353153	8413.9653
0.89572188	8404.1043
0.89791222	8388.8108
0.90010256	8383.3690
0.90229290	8371.6486
0.90448324	8364.3632
0.90667358	8363.4101
0.90886392	8366.8081
0.91105426	8361.1852
0.91324460	8358.6283
0.91543494	8361.7849
0.91762528	8369.3434
0.91981562	8373.3683
0.92200597	8369.2286
0.92419631	8370.0296
0.92638665	8372.0573
0.92857699	8381.3298
0.93076733	8376.4478
0.93295767	8371.6956
0.93514801	8373.2132
0.93733835	8375.0686
0.93952869	8390.2386
0.94171903	8390.0635
0.94390937	8393.3505
0.94609971	8396.2969
0.94829005	8404.2106
0.95048040	8415.4287
0.95267074	8418.6356
0.95486108	8428.3238
0.95705142	8436.5123
0.95924176	8452.2137
0.96143210	8466.0423
0.96362244	8474.1288
0.96581278	8480.4583
0.96800312	8487.2148
0.97019346	8502.0294
0.97238380	8519.8431
0.97457414	8534.6779
0.97676448	8545.2743
0.97895483	8569.0836
0.98114517	8582.3496
0.98333551	8601.8238
0.98552585	8606.5774
0.98771619	8619.8450
0.98990653	8627.1358
0.99209687	8641.2562
0.99428721	8657.9942
0.99647755	8664.8345
0.99866789	8683.3218
1.0008582	8702.3284
1.0030486	8726.5770
1.0052389	8747.4383
1.0074293	8763.3354
1.0096196	8777.2632
1.0118099	8798.8017
1.0140003	8818.9252
1.0161906	8845.9740
1.0183810	8864.2984
1.0205713	8886.3677
1.0227616	8905.9424
1.0249520	8921.6670
1.0271423	8941.9342
1.0293327	8954.5848
1.0315230	8970.1527
1.0337133	8986.4701
1.0359037	9002.5681
1.0380940	9025.7770
1.0402844	9037.7756
1.0424747	9056.9388
1.0446650	9078.0124
1.0468554	9107.8591
1.0490457	9139.7349
1.0512361	9169.9874
1.0534264	9199.5806
1.0556168	9225.8433
1.0578071	9245.9301
1.0599974	9252.5669
1.0621878	9265.3214
1.0643781	9289.3167
1.0665685	9312.2122
1.0687588	9343.8601
1.0709491	9365.6957
1.0731395	9387.6809
1.0753298	9406.7160
1.0775202	9431.1665
1.0797105	9448.4049
1.0819008	9476.1000
1.0840912	9494.2626
1.0862815	9528.8928
1.0884719	9563.6095
1.0906622	9592.5315
1.0928525	9623.1633
1.0950429	9651.2141
1.0972332	9684.2115
1.0994236	9714.0668
1.1016139	9730.5862
1.1038043	9750.3544
1.1059946	9765.8139
1.1081849	9791.4373
1.1103753	9809.9621
1.1125656	9832.7982
1.1147560	9856.8255
1.1169463	9884.3029
1.1191366	9920.3740
1.1213270	9959.9495
1.1235173	9995.6474
1.1257077	10013.881
1.1278980	10041.305
1.1300883	10054.365
1.1322787	10082.333
1.1344690	10107.657
1.1366594	10142.601
1.1388497	10171.112
1.1410400	10190.320
1.1432304	10213.304
1.1454207	10243.702
1.1476111	10278.570
1.1498014	10308.659
1.1519917	10341.301
1.1541821	10362.723
1.1563724	10382.702
1.1585628	10407.570
1.1607531	10431.206
1.1629435	10458.142
1.1651338	10490.473
1.1673241	10527.558
1.1695145	10558.789
1.1717048	10589.933
1.1738952	10620.107
1.1760855	10647.306
1.1782758	10680.293
1.1804662	10707.549
1.1826565	10728.299
1.1848469	10753.916
1.1870372	10780.068
1.1892275	10817.296
1.1914179	10836.940
1.1936082	10862.391
1.1957986	10889.545
1.1979889	10925.466
1.2001792	10965.273
1.2023696	10990.909
1.2045599	11019.940
1.2067503	11058.502
1.2089406	11102.165
1.2111309	11139.785
1.2133213	11173.424
1.2155116	11206.687
1.2177020	11241.449
1.2198923	11275.543
1.2220827	11306.427
1.2242730	11329.675
1.2264633	11358.505
1.2286537	11392.614
1.2308440	11426.900
1.2330344	11452.552
1.2352247	11478.253
1.2374150	11504.129
1.2396054	11532.534
1.2417957	11555.775
1.2439861	11591.033
1.2461764	11623.298
1.2483667	11655.479
1.2505571	11687.232
1.2527474	11715.130
1.2549378	11748.691
1.2571281	11771.935
1.2593184	11809.853
1.2615088	11840.186
1.2636991	11878.064
1.2658895	11910.291
1.2680798	11938.962
1.2702702	11979.744
1.2724605	12016.156
1.2746508	12050.776
1.2768412	12076.219
1.2790315	12111.048
1.2812219	12151.313
1.2834122	12188.731
1.2856025	12219.714
1.2877929	12256.882
1.2899832	12297.176
1.2921736	12340.240
1.2943639	12381.487
1.2965542	12423.158
1.2987446	12453.813
1.3009349	12488.547
1.3031253	12519.125
1.3053156	12554.138
1.3075059	12592.663
1.3096963	12627.959
1.3118866	12667.807
1.3140770	12701.906
1.3162673	12744.025
1.3184576	12785.231
1.3206480	12832.901
1.3228383	12873.803
1.3250287	12926.775
1.3272190	12967.242
1.3294094	13010.614
1.3315997	13045.485
1.3337900	13073.185
1.3359804	13110.362
1.3381707	13155.303
1.3403611	13202.810
1.3425514	13251.333
1.3447417	13289.035
1.3469321	13339.993
1.3491224	13377.620
1.3513128	13426.496
1.3535031	13467.818
1.3556934	13512.721
1.3578838	13557.082
1.3600741	13607.035
1.3622645	13659.635
1.3644548	13708.849
1.3666451	13763.571
1.3688355	13813.010
1.3710258	13862.621
1.3732162	13908.506
1.3754065	13958.337
1.3775968	14005.060
1.3797872	14044.850
1.3819775	14086.354
1.3841679	14130.385
1.3863582	14185.652
1.3885486	14240.343
1.3907389	14290.251
1.3929292	14339.072
1.3951196	14388.313
1.3973099	14438.286
1.3995003	14500.882
1.4016906	14557.912
1.4038809	14614.326
1.4060713	14677.532
1.4082616	14736.870
1.4104520	14795.330
1.4126423	14852.229
1.4148326	14902.198
1.4170230	14957.574
1.4192133	15012.859
1.4214037	15075.957
1.4235940	15138.760
1.4257843	15201.808
1.4279747	15256.770
1.4301650	15314.390
1.4323554	15367.139
1.4345457	15423.313
1.4367361	15486.588
1.4389264	15543.693
1.4411167	15606.005
1.4433071	15666.380
1.4454974	15737.178
1.4476878	15787.944
1.4498781	15848.257
1.4520684	15901.653
1.4542588	15974.151
1.4564491	16039.127
1.4586395	16110.928
1.4608298	16182.054
1.4630201	16244.555
1.4652105	16307.080
1.4674008	16361.989
1.4695912	16422.909
1.4717815	16492.612
1.4739718	16559.641
1.4761622	16640.440
1.4783525	16706.987
1.4805429	16777.582
1.4827332	16848.702
1.4849235	16924.567
1.4871139	17003.762
1.4893042	17069.959
1.4914946	17145.288
1.4936849	17217.536
1.4958753	17296.491
1.4980656	17374.998
1.5002559	17441.481
1.5024463	17521.815
1.5046366	17597.580
1.5068270	17679.713
1.5090173	17754.215
1.5112076	17823.789
1.5133980	17891.035
1.5155883	17964.848
1.5177787	18050.626
1.5199690	18130.454
1.5221593	18203.219
1.5243497	18282.934
1.5265400	18353.712
1.5287304	18436.773
1.5309207	18517.144
1.5331110	18597.357
1.5353014	18670.564
1.5374917	18746.827
1.5396821	18829.252
1.5418724	18903.913
1.5440627	18981.895
1.5462531	19062.277
1.5484434	19134.880
1.5506338	19211.581
1.5528241	19284.446
1.5550145	19362.702
1.5572048	19449.731
1.5593951	19532.753
1.5615855	19618.807
1.5637758	19703.553
1.5659662	19797.946
1.5681565	19891.529
1.5703468	19982.146
1.5725372	20073.864
1.5747275	20165.074
1.5769179	20247.390
1.5791082	20341.610
1.5812985	20429.795
1.5834889	20506.534
1.5856792	20581.411
1.5878696	20656.416
1.5900599	20734.272
1.5922502	20819.781
1.5944406	20896.920
1.5966309	20971.354
1.5988213	21037.637
1.6010116	21112.521
1.6032020	21180.391
1.6053923	21270.815
1.6075826	21353.421
1.6097730	21440.732
1.6119633	21530.395
1.6141537	21611.076
1.6163440	21698.403
1.6185343	21776.179
1.6207247	21849.289
1.6229150	21922.185
1.6251054	21996.216
1.6272957	22080.478
1.6294860	22153.655
1.6316764	22229.183
1.6338667	22308.824
1.6360571	22390.642
1.6382474	22487.746
1.6404377	22559.735
1.6426281	22631.641
1.6448184	22696.523
1.6470088	22766.694
1.6491991	22844.275
1.6513894	22912.867
1.6535798	22998.416
1.6557701	23075.117
1.6579605	23147.838
1.6601508	23219.687
1.6623412	23291.256
1.6645315	23369.069
1.6667218	23434.568
1.6689122	23495.228
1.6711025	23564.313
1.6732929	23630.709
1.6754832	23699.202
1.6776735	23764.720
1.6798639	23830.753
1.6820542	23893.237
1.6842446	23961.040
1.6864349	24030.669
1.6886252	24100.207
1.6908156	24166.692
1.6930059	24226.825
1.6951963	24284.898
1.6973866	24342.565
1.6995769	24402.873
1.7017673	24453.272
1.7039576	24507.915
1.7061480	24555.829
1.7083383	24608.075
1.7105286	24660.127
1.7127190	24707.199
1.7149093	24757.271
1.7170997	24813.397
1.7192900	24869.888
1.7214804	24928.931
1.7236707	24974.488
1.7258610	25021.123
1.7280514	25054.705
1.7302417	25093.254
1.7324321	25127.584
1.7346224	25166.079
1.7368127	25201.127
1.7390031	25241.686
1.7411934	25293.118
1.7433838	25343.349
1.7455741	25393.815
1.7477644	25432.004
1.7499548	25464.867
1.7521451	25503.308
1.7543355	25528.635
1.7565258	25560.738
1.7587161	25587.243
1.7609065	25609.817
1.7630968	25630.144
1.7652872	25651.263
1.7674775	25671.608
1.7696679	25700.699
1.7718582	25727.258
1.7740485	25753.668
1.7762389	25774.401
1.7784292	25793.667
1.7806196	25812.116
1.7828099	25825.362
1.7850002	25844.052
1.7871906	25849.169
1.7893809	25863.387
1.7915713	25878.967
1.7937616	25898.572
1.7959519	25911.234
1.7981423	25910.922
1.8003326	25915.757
1.8025230	25930.836
1.8047133	25942.170
1.8069036	25956.462
1.8090940	25960.984
1.8112843	25968.985
1.8134747	25962.227
1.8156650	25959.935
1.8178553	25957.099
1.8200457	25960.439
1.8222360	25959.548
1.8244264	25957.883
1.8266167	25956.381
1.8288071	25957.027
1.8309974	25949.841
1.8331877	25950.440
1.8353781	25941.145
1.8375684	25934.216
1.8397588	25919.894
1.8419491	25912.489
1.8441394	25906.891
1.8463298	25895.985
1.8485201	25888.249
1.8507105	25871.660
1.8529008	25857.300
1.8550911	25838.418
1.8572815	25824.122
1.8594718	25804.845
1.8616622	25785.249
1.8638525	25772.738
1.8660428	25751.313
1.8682332	25741.358
1.8704235	25718.025
1.8726139	25698.164
1.8748042	25674.748
1.8769945	25649.160
1.8791849	25632.678
1.8813752	25607.274
1.8835656	25580.917
1.8857559	25557.117
1.8879463	25532.763
1.8901366	25515.836
1.8923269	25493.985
1.8945173	25470.498
1.8967076	25442.260
1.8988980	25406.853
1.9010883	25377.319
1.9032786	25346.813
1.9054690	25317.707
1.9076593	25291.125
1.9098497	25260.654
1.9120400	25231.279
1.9142303	25196.380
1.9164207	25155.191
1.9186110	25120.898
1.9208014	25090.410
1.9229917	25062.218
1.9251820	25027.086
1.9273724	25004.249
1.9295627	24970.626
1.9317531	24940.559
1.9339434	24909.191
1.9361338	24872.128
1.9383241	24840.217
1.9405144	24802.821
1.9427048	24776.724
1.9448951	24749.739
1.9470855	24716.798
1.9492758	24676.158
1.9514661	24632.016
1.9536565	24595.155
1.9558468	24549.213
1.9580372	24507.284
1.9602275	24465.990
1.9624178	24426.819
1.9646082	24391.335
1.9667985	24348.997
1.9689889	24313.903
1.9711792	24276.221
1.9733695	24236.009
1.9755599	24204.224
1.9777502	24167.564
1.9799406	24135.614
1.9821309	24101.554
1.9843212	24061.774
1.9865116	24016.503
1.9887019	23960.779
1.9908923	23921.061
1.9930826	23879.651
1.9952730	23838.726
1.9974633	23798.149
1.9996536	23763.219
2.0018440	23736.581
2.0040343	23703.722
2.0062247	23678.239
2.0084150	23643.704
2.0106053	23610.195
2.0127957	23571.125
2.0149860	23534.025
2.0171764	23489.656
2.0193667	23441.509
2.0215570	23392.274
2.0237474	23341.987
2.0259377	23295.037
2.0281281	23256.397
2.0303184	23216.346
2.0325087	23176.255
2.0346991	23131.508
2.0368894	23086.365
2.0390798	23047.294
2.0412701	23003.585
2.0434604	22961.521
2.0456508	22914.801
2.0478411	22871.498
2.0500315	22824.955
2.0522218	22780.012
2.0544122	22733.911
2.0566025	22681.969
2.0587928	22635.139
2.0609832	22595.628
2.0631735	22557.628
2.0653639	22514.110
2.0675542	22467.778
2.0697445	22418.182
2.0719349	22363.421
2.0741252	22312.105
2.0763156	22273.685
2.0785059	22228.799
2.0806962	22194.314
2.0828866	22154.735
2.0850769	22107.991
2.0872673	22064.632
2.0894576	22013.012
2.0916479	21971.895
2.0938383	21924.983
2.0960286	21889.939
2.0982190	21845.012
2.1004093	21805.128
2.1025997	21764.639
2.1047900	21719.402
2.1069803	21679.541
2.1091707	21633.498
2.1113610	21591.607
2.1135514	21540.888
2.1157417	21489.395
2.1179320	21448.118
2.1201224	21400.655
2.1223127	21359.786
2.1245031	21320.522
2.1266934	21279.839
2.1288837	21246.720
2.1310741	21196.861
2.1332644	21151.474
2.1354548	21100.883
2.1376451	21059.617
2.1398354	21024.654
2.1420258	20985.597
2.1442161	20949.619
2.1464065	20907.640
2.1485968	20868.325
2.1507871	20822.035
2.1529775	20775.740
2.1551678	20731.335
2.1573582	20682.370
2.1595485	20637.771
2.1617389	20591.522
2.1639292	20544.585
2.1661195	20500.420
2.1683099	20455.587
2.1705002	20415.142
2.1726906	20373.826
2.1748809	20337.895
2.1770712	20295.067
2.1792616	20252.599
2.1814519	20209.900
2.1836423	20174.485
2.1858326	20139.327
2.1880229	20093.337
2.1902133	20045.741
2.1924036	20007.853
2.1945940	19967.846
2.1967843	19939.571
2.1989746	19893.429
2.2011650	19851.183
2.2033553	19805.668
2.2055457	19762.485
2.2077360	19715.233
2.2099263	19664.934
2.2121167	19615.494
2.2143070	19570.295
2.2164974	19533.589
2.2186877	19496.058
2.2208781	19456.640
2.2230684	19416.572
2.2252587	19368.462
2.2274491	19318.789
2.2296394	19275.113
2.2318298	19230.879
2.2340201	19193.148
2.2362104	19157.462
2.2384008	19126.515
2.2405911	19089.996
2.2427815	19049.712
2.2449718	19009.086
2.2471621	18966.339
2.2493525	18928.411
2.2515428	18884.952
2.2537332	18839.668
2.2559235	18789.833
2.2581138	18745.470
2.2603042	18693.824
2.2624945	18645.550
2.2646849	18607.187
2.2668752	18570.924
2.2690656	18528.939
2.2712559	18487.976
2.2734462	18448.077
2.2756366	18412.447
2.2778269	18378.031
2.2800173	18339.830
2.2822076	18295.095
2.2843979	18249.541
2.2865883	18209.534
2.2887786	18171.889
2.2909690	18139.872
2.2931593	18100.210
2.2953496	18054.593
2.2975400	18013.309
2.2997303	17968.265
2.3019207	17932.492
2.3041110	17895.557
2.3063013	17860.857
2.3084917	17829.543
2.3106820	17784.389
2.3128724	17738.635
2.3150627	17686.239
2.3172530	17644.252
2.3194434	17605.193
2.3216337	17567.730
2.3238241	17536.429
2.3260144	17492.859
2.3282048	17456.987
2.3303951	17411.711
2.3325854	17368.489
2.3347758	17329.648
2.3369661	17285.168
2.3391565	17244.917
2.3413468	17206.622
2.3435371	17164.575
2.3457275	17124.366
2.3479178	17086.059
2.3501082	17053.147
2.3522985	17011.151
2.3544888	16968.196
2.3566792	16922.777
2.3588695	16874.308
2.3610599	16832.310
2.3632502	16786.722
2.3654405	16749.609
2.3676309	16713.869
2.3698212	16672.471
2.3720116	16633.983
2.3742019	16587.981
2.3763922	16553.253
2.3785826	16515.332
2.3807729	16478.934
2.3829633	16448.223
2.3851536	16411.409
2.3873440	16379.476
2.3895343	16336.692
2.3917246	16298.866
2.3939150	16254.578
2.3961053	16219.457
2.3982957	16187.960
2.4004860	16160.668
2.4026763	16135.073
2.4048667	16110.637
2.4070570	16080.188
2.4092474	16044.695
2.4114377	16003.925
2.4136280	15961.048
2.4158184	15918.383
2.4180087	15882.160
2.4201991	15849.617
2.4223894	15813.837
2.4245797	15779.586
2.4267701	15738.659
2.4289604	15700.266
2.4311508	15662.023
2.4333411	15620.695
2.4355315	15580.984
2.4377218	15541.379
2.4399121	15505.054
2.4421025	15468.954
2.4442928	15436.717
2.4464832	15402.511
2.4486735	15371.530
2.4508638	15332.265
2.4530542	15296.968
2.4552445	15251.670
2.4574349	15206.861
2.4596252	15167.621
2.4618155	15133.279
2.4640059	15105.513
2.4661962	15069.892
2.4683866	15032.684
2.4705769	14997.530
2.4727672	14965.405
2.4749576	14931.891
2.4771479	14899.512
2.4793383	14866.679
2.4815286	14833.047
2.4837189	14792.022
2.4859093	14756.685
2.4880996	14716.994
2.4902900	14682.748
2.4924803	14643.333
2.4946707	14610.439
2.4968610	14573.865
2.4990513	14535.245
2.5012417	14501.627
2.5034320	14470.863
2.5056224	14439.321
2.5078127	14407.022
2.5100030	14372.707
2.5121934	14341.412
2.5143837	14307.453
2.5165741	14276.910
2.5187644	14242.730
2.5209547	14209.514
2.5231451	14176.339
2.5253354	14138.737
2.5275258	14101.035
2.5297161	14062.988
2.5319064	14028.790
2.5340968	13989.688
2.5362871	13949.560
2.5384775	13915.466
2.5406678	13891.217
2.5428582	13865.241
2.5450485	13828.135
2.5472388	13791.744
2.5494292	13753.522
2.5516195	13720.150
2.5538099	13688.652
2.5560002	13653.590
2.5581905	13618.069
2.5603809	13586.869
2.5625712	13559.384
2.5647616	13527.578
2.5669519	13494.603
2.5691422	13463.019
2.5713326	13434.396
2.5735229	13402.942
2.5757133	13371.701
2.5779036	13337.039
2.5800939	13303.938
2.5822843	13277.128
2.5844746	13247.490
2.5866650	13222.119
2.5888553	13188.134
2.5910456	13156.820
2.5932360	13120.902
2.5954263	13088.565
2.5976167	13057.364
2.5998070	13027.331
2.6019974	12994.618
2.6041877	12963.939
2.6063780	12937.127
2.6085684	12907.039
2.6107587	12868.838
2.6129491	12833.119
2.6151394	12804.003
2.6173297	12777.551
2.6195201	12751.176
2.6217104	12718.578
2.6239008	12688.613
2.6260911	12658.730
2.6282814	12633.037
2.6304718	12603.255
2.6326621	12575.196
2.6348525	12542.375
2.6370428	12514.276
2.6392331	12488.294
2.6414235	12456.468
2.6436138	12420.007
2.6458042	12375.070
2.6479945	12336.189
2.6501848	12301.165
2.6523752	12267.430
2.6545655	12235.857
2.6567559	12203.793
2.6589462	12168.628
2.6611366	12137.275
2.6633269	12111.419
2.6655172	12086.645
2.6677076	12060.093
2.6698979	12027.947
2.6720883	11996.732
2.6742786	11962.546
2.6764689	11928.721
2.6786593	11893.407
2.6808496	11865.473
2.6830400	11840.973
2.6852303	11812.058
2.6874206	11779.911
2.6896110	11747.959
2.6918013	11718.190
2.6939917	11692.516
2.6961820	11668.774
2.6983723	11647.015
2.7005627	11622.847
2.7027530	11597.677
2.7049434	11571.977
2.7071337	11546.965
2.7093241	11514.455
2.7115144	11480.612
2.7137047	11450.547
2.7158951	11429.484
2.7180854	11411.514
2.7202758	11390.540
2.7224661	11371.026
2.7246564	11353.929
2.7268468	11345.020
2.7290371	11356.193
2.7312275	11370.990
2.7334178	11390.429
2.7356081	11415.396
2.7377985	11438.572
2.7399888	11456.175
2.7421792	11457.214
2.7443695	11449.516
2.7465598	11423.774
2.7487502	11397.942
2.7509405	11368.523
2.7531309	11344.083
2.7553212	11316.009
2.7575115	11286.429
2.7597019	11251.916
2.7618922	11212.743
2.7640826	11158.103
2.7662729	11096.880
2.7684633	11024.880
2.7706536	10948.314
2.7728439	10873.008
2.7750343	10802.190
2.7772246	10743.832
2.7794150	10695.125
2.7816053	10659.366
2.7837956	10629.159
2.7859860	10600.596
2.7881763	10575.062
2.7903667	10549.294
2.7925570	10516.943
2.7947473	10485.396
2.7969377	10459.055
2.7991280	10432.323
2.8013184	10407.826
2.8035087	10380.432
2.8056990	10358.258
2.8078894	10331.327
2.8100797	10310.340
2.8122701	10281.257
2.8144604	10251.743
2.8166507	10226.692
2.8188411	10205.139
2.8210314	10191.738
2.8232218	10169.606
2.8254121	10146.424
2.8276025	10120.884
2.8297928	10100.828
2.8319831	10081.143
2.8341735	10057.319
2.8363638	10032.684
2.8385542	10005.120
2.8407445	9983.9593
2.8429348	9959.8345
2.8451252	9941.8280
2.8473155	9923.4403
2.8495059	9899.1134
2.8516962	9879.2329
2.8538865	9862.2417
2.8560769	9844.4677
2.8582672	9822.9667
2.8604576	9797.2128
2.8626479	9775.1163
2.8648382	9754.2009
2.8670286	9735.3639
2.8692189	9717.9794
2.8714093	9696.9775
2.8735996	9677.9360
2.8757900	9659.7383
2.8779803	9640.7745
2.8801706	9618.4266
2.8823610	9595.2313
2.8845513	9579.8602
2.8867417	9560.2173
2.8889320	9538.3410
2.8911223	9515.2060
2.8933127	9489.9310
2.8955030	9476.3718
2.8976934	9457.4433
2.8998837	9446.2176
2.9020740	9429.0043
2.9042644	9410.4111
2.9064547	9393.9910
2.9086451	9378.2886
2.9108354	9363.5560
2.9130257	9338.6249
2.9152161	9323.2497
2.9174064	9303.9443
2.9195968	9289.9087
2.9217871	9268.0898
2.9239774	9244.0021
2.9261678	9223.5180
2.9283581	9202.4544
2.9305485	9185.3660
2.9327388	9172.1943
2.9349292	9154.9896
2.9371195	9140.6816
2.9393098	9126.0466
2.9415002	9110.9412
2.9436905	9097.6477
2.9458809	9079.8331
2.9480712	9061.5542
2.9502615	9045.4817
2.9524519	9029.3691
2.9546422	9019.3746
2.9568326	9012.4831
2.9590229	9002.2818
2.9612132	8983.6668
2.9634036	8964.3832
2.9655939	8945.4454
2.9677843	8928.3535
2.9699746	8911.3755
2.9721649	8902.7732
2.9743553	8889.8185
2.9765456	8874.7092
2.9787360	8855.7072
2.9809263	8844.6838
2.9831166	8835.6241
2.9853070	8820.8490
2.9874973	8809.0639
2.9896877	8793.8851
2.9918780	8782.8624
2.9940684	8766.3947
2.9962587	8753.5002
2.9984490	8739.3322
3.0006394	8723.4170
3.0028297	8713.1453
3.0050201	8701.8990
3.0072104	8700.9324
3.0094007	8703.9473
3.0115911	8709.2510
3.0137814	8718.4504
3.0159718	8724.9180
3.0181621	8724.7801
3.0203524	8708.5113
3.0225428	8690.1933
3.0247331	8664.2165
3.0269235	8637.1598
3.0291138	8618.8192
3.0313041	8603.8438
3.0334945	8589.1959
3.0356848	8576.8890
3.0378752	8569.2879
3.0400655	8566.7348
3.0422559	8555.1576
3.0444462	8545.1448
3.0466365	8529.3854
3.0488269	8515.4228
3.0510172	8500.3318
3.0532076	8489.6386
3.0553979	8479.1633
3.0575882	8470.0780
3.0597786	8461.9992
3.0619689	8457.7796
3.0641593	8455.3314
3.0663496	8453.3777
3.0685399	8449.9201
3.0707303	8444.5523
3.0729206	8438.7894
3.0751110	8429.8884
3.0773013	8416.8372
3.0794916	8401.9057
3.0816820	8390.5755
3.0838723	8380.6376
3.0860627	8372.0244
3.0882530	8363.8309
3.0904433	8356.6158
3.0926337	8344.4987
3.0948240	8331.4860
3.0970144	8316.5624
3.0992047	8303.0980
3.1013951	8284.5303
3.1035854	8267.2220
3.1057757	8251.1704
3.1079661	8237.4663
3.1101564	8230.0068
3.1123468	8218.9880
3.1145371	8211.6009
3.1167274	8201.3611
3.1189178	8193.3596
3.1211081	8183.1950
3.1232985	8175.3451
3.1254888	8169.5751
3.1276791	8165.0398
3.1298695	8161.0180
3.1320598	8153.9635
3.1342502	8144.7796
3.1364405	8136.0607
3.1386308	8130.5591
3.1408212	8127.3849
3.1430115	8121.8070
3.1452019	8115.8452
3.1473922	8109.3910
3.1495825	8103.1938
3.1517729	8095.8608
3.1539632	8088.9208
3.1561536	8082.5197
3.1583439	8077.1680
3.1605343	8072.6127
3.1627246	8072.5885
3.1649149	8073.2615
3.1671053	8072.9653
3.1692956	8071.9186
3.1714860	8073.9299
3.1736763	8079.9568
3.1758666	8078.2890
3.1780570	8078.3522
3.1802473	8074.8451
3.1824377	8066.2629
3.1846280	8053.6201
3.1868183	8042.2294
3.1890087	8040.2467
3.1911990	8037.1665
3.1933894	8037.9693
3.1955797	8034.7908
3.1977700	8030.2312
3.1999604	8025.5953
3.2021507	8016.2356
3.2043411	8012.4598
3.2065314	8008.1668
3.2087218	8005.1052
3.2109121	8003.8113
3.2131024	7998.3410
3.2152928	7996.1138
3.2174831	7995.5329
3.2196735	7994.7063
3.2218638	7993.5728
3.2240541	7989.3605
3.2262445	7987.9047
3.2284348	7987.5869
3.2306252	7982.9942
3.2328155	7982.9135
3.2350058	7981.9364
3.2371962	7986.2015
3.2393865	7983.6847
3.2415769	7982.4557
3.2437672	7979.7104
3.2459575	7981.2900
3.2481479	7986.2567
3.2503382	7986.5240
3.2525286	7985.9761
3.2547189	7982.0361
3.2569092	7978.9714
3.2590996	7981.1217
3.2612899	7980.1909
3.2634803	7975.2244
3.2656706	7973.3589
3.2678610	7974.6306
3.2700513	7979.8728
3.2722416	7983.5485
3.2744320	7983.7202
3.2766223	7983.8087
3.2788127	7983.9889
3.2810030	7986.6401
3.2831933	7983.1210
3.2853837	7982.6789
3.2875740	7982.5411
3.2897644	7983.1693
3.2919547	7982.2419
3.2941450	7981.7157
3.2963354	7983.1844
3.2985257	7988.5346
3.3007161	7994.4414
3.3029064	8001.1779
3.3050967	8006.1480
3.3072871	8014.4363
3.3094774	8014.8009
3.3116678	8016.4152
3.3138581	8012.3023
3.3160484	8015.8381
3.3182388	8020.6109
3.3204291	8021.2235
3.3226195	8020.8821
3.3248098	8021.6494
3.3270002	8026.0056
3.3291905	8028.7197
3.3313808	8030.0465
3.3335712	8034.6490
3.3357615	8042.6501
3.3379519	8051.6788
3.3401422	8053.6717
3.3423325	8055.3929
3.3445229	8056.3060
3.3467132	8057.4400
3.3489036	8064.9588
3.3510939	8069.1565
3.3532842	8074.2318
3.3554746	8077.1720
3.3576649	8076.1541
3.3598553	8077.7290
3.3620456	8078.6768
3.3642359	8079.9694
3.3664263	8083.8443
3.3686166	8086.0243
3.3708070	8093.1580
3.3729973	8096.5132
3.3751877	8104.2034
3.3773780	8109.4648
3.3795683	8117.0507
3.3817587	8123.9563
3.3839490	8130.1769
3.3861394	8135.3282
3.3883297	8140.9718
3.3905200	8143.0321
3.3927104	8147.8894
3.3949007	8152.6210
3.3970911	8159.4794
3.3992814	8165.9737
3.4014717	8176.4922
3.4036621	8187.0163
3.4058524	8193.3138
3.4080428	8197.6474
3.4102331	8199.7357
3.4124234	8205.3976
3.4146138	8211.4481
3.4168041	8221.1358
3.4189945	8225.5774
3.4211848	8234.0599
3.4233751	8238.2548
3.4255655	8245.1290
3.4277558	8254.2589
3.4299462	8263.1653
3.4321365	8271.2261
3.4343269	8278.5698
3.4365172	8288.9017
3.4387075	8300.2692
3.4408979	8313.6982
3.4430882	8317.3999
3.4452786	8324.3271
3.4474689	8324.3856
3.4496592	8331.1719
3.4518496	8340.0628
3.4540399	8353.2985
3.4562303	8363.2740
3.4584206	8370.8204
3.4606109	8372.8451
3.4628013	8375.1056
3.4649916	8380.7863
3.4671820	8389.5782
3.4693723	8398.0404
3.4715626	8404.9969
3.4737530	8411.8781
3.4759433	8420.7296
3.4781337	8435.1759
3.4803240	8451.1890
3.4825143	8469.4268
3.4847047	8476.1622
3.4868950	8481.2225
3.4890854	8486.6385
3.4912757	8496.0455
3.4934661	8509.6308
3.4956564	8521.5472
3.4978467	8527.6049
3.5000371	8532.9099
3.5022274	8539.5384
3.5044178	8549.7627
3.5066081	8559.7887
3.5087984	8569.2523
3.5109888	8578.0756
3.5131791	8587.6387
3.5153695	8595.2317
3.5175598	8605.2272
3.5197501	8616.9237
3.5219405	8627.4586
3.5241308	8641.2364
3.5263212	8655.4226
3.5285115	8667.1537
3.5307018	8681.3490
3.5328922	8693.6757
3.5350825	8704.6168
3.5372729	8712.2665
3.5394632	8720.9431
3.5416536	8730.8306
3.5438439	8745.4858
3.5460342	8752.6596
3.5482246	8762.4170
3.5504149	8772.3666
3.5526053	8784.2407
3.5547956	8792.7673
3.5569859	8805.8443
3.5591763	8818.6196
3.5613666	8830.4355
3.5635570	8841.5220
3.5657473	8850.9561
3.5679376	8862.8406
3.5701280	8878.1712
3.5723183	8895.2055
3.5745087	8915.7179
3.5766990	8936.3002
3.5788893	8963.2377
3.5810797	8993.1891
3.5832700	9023.2449
3.5854604	9050.5406
3.5876507	9072.1406
3.5898410	9092.6027
3.5920314	9107.6563
3.5942217	9114.9694
3.5964121	9125.2863
3.5986024	9129.0469
3.6007928	9141.9214
3.6029831	9151.4967
3.6051734	9165.9075
3.6073638	9177.9136
3.6095541	9189.2102
3.6117445	9192.3789
3.6139348	9191.8103
3.6161251	9187.5193
3.6183155	9183.2486
3.6205058	9181.1908
3.6226962	9175.5550
3.6248865	9175.6713
3.6270768	9175.2816
3.6292672	9182.3775
3.6314575	9190.9039
3.6336479	9204.4480
3.6358382	9219.6222
3.6380285	9236.4920
3.6402189	9250.8250
3.6424092	9263.0434
3.6445996	9269.1798
3.6467899	9276.0321
3.6489802	9290.8823
3.6511706	9304.4174
3.6533609	9317.0787
3.6555513	9329.6178
3.6577416	9343.4848
3.6599320	9354.5697
3.6621223	9363.7385
3.6643126	9372.5966
3.6665030	9379.5471
3.6686933	9391.8703
3.6708837	9404.4111
3.6730740	9417.7969
3.6752643	9430.7212
3.6774547	9443.2702
3.6796450	9454.4239
3.6818354	9467.6315
3.6840257	9478.8860
3.6862160	9490.6535
3.6884064	9499.9415
3.6905967	9510.1049
3.6927871	9522.5363
3.6949774	9535.3776
3.6971677	9543.1438
3.6993581	9551.0208
3.7015484	9560.6177
3.7037388	9571.7604
3.7059291	9584.9187
3.7081195	9595.4876
3.7103098	9608.4608
3.7125001	9625.1905
3.7146905	9636.0419
3.7168808	9649.8878
3.7190712	9658.9031
3.7212615	9672.1357
3.7234518	9684.1339
3.7256422	9696.8274
3.7278325	9710.5446
3.7300229	9725.4899
3.7322132	9735.7900
3.7344035	9746.6162
3.7365939	9755.4322
3.7387842	9764.7889
3.7409746	9777.7490
3.7431649	9790.8952
3.7453552	9804.6188
3.7475456	9815.5471
3.7497359	9828.9762
3.7519263	9838.4866
3.7541166	9850.8908
3.7563069	9857.3612
3.7584973	9868.1791
3.7606876	9875.9607
3.7628780	9881.1113
3.7650683	9885.8382
3.7672587	9893.7253
3.7694490	9909.7256
3.7716393	9921.8719
3.7738297	9933.1516
3.7760200	9944.6866
3.7782104	9956.8321
3.7804007	9970.2059
3.7825910	9983.3051
3.7847814	9994.6405
3.7869717	10004.987
3.7891621	10014.870
3.7913524	10025.456
3.7935427	10034.836
3.7957331	10044.357
3.7979234	10053.917
3.8001138	10063.170
3.8023041	10076.409
3.8044944	10082.789
3.8066848	10091.167
3.8088751	10102.101
3.8110655	10113.960
3.8132558	10126.242
3.8154461	10135.008
3.8176365	10143.039
3.8198268	10149.839
3.8220172	10160.983
3.8242075	10171.000
3.8263979	10178.372
3.8285882	10187.538
3.8307785	10192.661
3.8329689	10200.354
3.8351592	10204.237
3.8373496	10208.542
3.8395399	10216.851
3.8417302	10226.290
3.8439206	10233.880
3.8461109	10245.759
3.8483013	10252.973
3.8504916	10259.154
3.8526819	10269.274
3.8548723	10280.488
3.8570626	10292.856
3.8592530	10306.817
3.8614433	10321.689
3.8636336	10338.802
3.8658240	10360.656
3.8680143	10389.729
3.8702047	10420.770
3.8723950	10457.648
3.8745854	10493.786
3.8767757	10527.825
3.8789660	10558.032
3.8811564	10576.863
3.8833467	10594.171
3.8855371	10604.427
3.8877274	10608.433
3.8899177	10609.567
3.8921081	10612.867
3.8942984	10612.323
3.8964888	10615.455
3.8986791	10615.270
3.9008694	10617.851
3.9030598	10607.602
3.9052501	10588.314
3.9074405	10563.733
3.9096308	10539.938
3.9118211	10519.405
3.9140115	10499.119
3.9162018	10483.171
3.9183922	10474.346
3.9205825	10472.683
3.9227728	10480.353
3.9249632	10483.471
3.9271535	10487.698
3.9293439	10487.731
3.9315342	10489.569
3.9337246	10491.802
3.9359149	10496.839
3.9381052	10498.206
3.9402956	10493.649
3.9424859	10488.458
3.9446763	10485.157
3.9468666	10485.019
3.9490569	10486.770
3.9512473	10492.470
3.9534376	10499.221
3.9556280	10504.176
3.9578183	10508.960
3.9600086	10514.132
3.9621990	10515.056
3.9643893	10517.660
3.9665797	10520.469
3.9687700	10521.707
3.9709603	10523.110
3.9731507	10524.740
3.9753410	10527.304
3.9775314	10531.790
3.9797217	10536.251
3.9819120	10536.936
3.9841024	10529.385
3.9862927	10530.577
3.9884831	10528.313
3.9906734	10529.472
3.9928638	10527.927
3.9950541	10534.484
3.9972444	10543.240
3.9994348	10546.683
4.0016251	10547.942
4.0038155	10547.180
4.0060058	10553.052
4.0081961	10554.625
4.0103865	10557.946
4.0125768	10556.682
4.0147672	10552.949
4.0169575	10552.785
4.0191478	10555.976
4.0213382	10561.346
4.0235285	10565.537
4.0257189	10569.946
4.0279092	10574.089
4.0300995	10577.569
4.0322899	10582.913
4.0344802	10588.757
4.0366706	10597.945
4.0388609	10602.042
4.0410513	10607.685
4.0432416	10615.279
4.0454319	10624.581
4.0476223	10637.043
4.0498126	10654.113
4.0520030	10671.032
4.0541933	10685.696
4.0563836	10699.121
4.0585740	10713.123
4.0607643	10718.657
4.0629547	10716.547
4.0651450	10710.419
4.0673353	10701.992
4.0695257	10692.085
4.0717160	10684.038
4.0739064	10676.853
4.0760967	10675.832
4.0782870	10672.764
4.0804774	10669.188
4.0826677	10662.558
4.0848581	10654.306
4.0870484	10641.212
4.0892387	10623.311
4.0914291	10601.493
4.0936194	10581.703
4.0958098	10564.004
4.0980001	10556.393
4.1001905	10552.945
4.1023808	10550.384
4.1045711	10543.023
4.1067615	10534.030
4.1089518	10527.773
4.1111422	10524.057
4.1133325	10516.788
4.1155228	10509.237
4.1177132	10497.053
4.1199035	10483.607
4.1220939	10469.098
4.1242842	10456.746
4.1264745	10449.836
4.1286649	10437.526
4.1308552	10427.674
4.1330456	10414.571
4.1352359	10407.152
4.1374262	10399.495
4.1396166	10392.844
4.1418069	10384.685
4.1439973	10375.858
4.1461876	10369.671
4.1483779	10363.777
4.1505683	10358.827
4.1527586	10353.156
4.1549490	10345.073
4.1571393	10344.988
4.1593297	10342.079
4.1615200	10341.357
4.1637103	10332.922
4.1659007	10321.220
4.1680910	10310.668
4.1702814	10302.430
4.1724717	10295.491
4.1746620	10284.108
4.1768524	10276.211
4.1790427	10264.929
4.1812331	10257.059
4.1834234	10247.691
4.1856137	10241.008
4.1878041	10225.666
4.1899944	10214.339
4.1921848	10203.506
4.1943751	10195.942
4.1965654	10194.124
4.1987558	10193.769
4.2009461	10190.291
4.2031365	10182.399
4.2053268	10172.829
4.2075172	10162.620
4.2097075	10150.072
4.2118978	10140.814
4.2140882	10128.365
4.2162785	10120.583
4.2184689	10114.259
4.2206592	10107.927
4.2228495	10099.363
4.2250399	10087.311
4.2272302	10074.163
4.2294206	10064.636
4.2316109	10058.454
4.2338012	10056.562
4.2359916	10052.965
4.2381819	10051.180
4.2403723	10045.738
4.2425626	10041.488
4.2447529	10036.199
4.2469433	10030.153
4.2491336	10023.269
4.2513240	10014.476
4.2535143	10003.131
4.2557046	9991.6507
4.2578950	9981.4429
4.2600853	9969.9543
4.2622757	9956.6003
4.2644660	9944.0536
4.2666564	9937.4008
4.2688467	9929.9086
4.2710370	9923.3902
4.2732274	9910.7333
4.2754177	9896.4176
4.2776081	9881.0022
4.2797984	9869.2879
4.2819887	9860.0424
4.2841791	9846.6698
4.2863694	9833.0536
4.2885598	9819.3137
4.2907501	9809.4482
4.2929404	9801.7058
4.2951308	9790.3908
4.2973211	9779.8988
4.2995115	9770.1544
4.3017018	9760.7736
4.3038921	9751.5421
4.3060825	9740.8636
4.3082728	9732.3113
4.3104632	9721.1079
4.3126535	9710.7465
4.3148438	9701.6843
4.3170342	9691.8607
4.3192245	9681.3055
4.3214149	9674.5724
4.3236052	9669.7095
4.3257956	9662.4816
4.3279859	9648.5830
4.3301762	9635.2447
4.3323666	9622.9718
4.3345569	9612.2216
4.3367473	9599.4441
4.3389376	9589.7486
4.3411279	9585.2030
4.3433183	9578.4440
4.3455086	9570.0035
4.3476990	9559.9530
4.3498893	9549.7956
4.3520796	9541.8560
4.3542700	9533.8016
4.3564603	9526.8773
4.3586507	9524.1668
4.3608410	9531.3221
4.3630313	9549.4643
4.3652217	9580.4188
4.3674120	9627.5398
4.3696024	9688.3716
4.3717927	9749.8153
4.3739831	9807.5848
4.3761734	9844.7409
4.3783637	9862.1030
4.3805541	9864.6013
4.3827444	9855.2800
[truncated: 3,000 more rows]
