# Supplementary material for: Mechanochemically-induced glass formation from two-dimensional hybrid organic–inorganic perovskites
Source: Chem Sci. 2024 Apr 19;15(19):7198–205. doi: 10.1039/d4sc00905c (PMC11095504; doi:10.1039/d4sc00905c)
Supplement: SC-015-D4SC00905C-s002 [file SC-015-D4SC00905C-s002.zip › XRD_data_and_TOPAS_input_file/012326.xy]

0.0042531738	0.0000000
0.0064435146	0.0000000
0.0086338554	0.0000000
0.010824196	0.0000000
0.013014537	0.0000000
0.015204878	0.0000000
0.017395219	0.0000000
0.019585559	0.0000000
0.021775900	0.0000000
0.023966241	0.0000000
0.026156582	0.0000000
0.028346922	0.0000000
0.030537263	0.0000000
0.032727604	0.0000000
0.034917945	0.0000000
0.037108286	0.0000000
0.039298626	0.0000000
0.041488967	0.0000000
0.043679308	0.0000000
0.045869649	0.0000000
0.048059990	0.0000000
0.050250330	0.0000000
0.052440671	0.0000000
0.054631012	0.0000000
0.056821353	0.0000000
0.059011694	0.0000000
0.061202034	0.0000000
0.063392375	0.0000000
0.065582716	0.0000000
0.067773057	0.0000000
0.069963398	0.0000000
0.072153738	0.0000000
0.074344079	0.0000000
0.076534420	0.0000000
0.078724761	0.0000000
0.080915101	0.0000000
0.083105442	0.0000000
0.085295783	0.0000000
0.087486124	0.0000000
0.089676465	0.0000000
0.091866805	0.0000000
0.094057146	0.0000000
0.096247487	0.0000000
0.098437828	0.0000000
0.10062817	0.0000000
0.10281851	0.0000000
0.10500885	0.0000000
0.10719919	0.0000000
0.10938953	0.0000000
0.11157987	0.0000000
0.11377021	0.0000000
0.11596055	0.0000000
0.11815089	0.0000000
0.12034124	0.0000000
0.12253158	0.0000000
0.12472192	0.0000000
0.12691226	0.0000000
0.12910260	0.0000000
0.13129294	0.0000000
0.13348328	0.0000000
0.13567362	0.0000000
0.13786396	0.0000000
0.14005430	0.0000000
0.14224464	0.0000000
0.14443498	0.0000000
0.14662533	0.0000000
0.14881567	0.0000000
0.15100601	0.0000000
0.15319635	0.0000000
0.15538669	0.0000000
0.15757703	0.0000000
0.15976737	0.0000000
0.16195771	0.0000000
0.16414805	0.0000000
0.16633839	0.0000000
0.16852873	0.0000000
0.17071907	0.0000000
0.17290941	0.0000000
0.17509976	0.0000000
0.17729010	0.0000000
0.17948044	0.0000000
0.18167078	0.0000000
0.18386112	0.0000000
0.18605146	0.0000000
0.18824180	0.0000000
0.19043214	0.0000000
0.19262248	0.0000000
0.19481282	0.0000000
0.19700316	0.0000000
0.19919350	0.0000000
0.20138384	0.0000000
0.20357419	0.0000000
0.20576453	0.0000000
0.20795487	0.0000000
0.21014521	0.0000000
0.21233555	0.0000000
0.21452589	0.0000000
0.21671623	0.0000000
0.21890657	0.0000000
0.22109691	0.0000000
0.22328725	0.0000000
0.22547759	0.0000000
0.22766793	0.0000000
0.22985828	0.0000000
0.23204862	0.0000000
0.23423896	0.0000000
0.23642930	0.0000000
0.23861964	0.0000000
0.24080998	0.0000000
0.24300032	0.0000000
0.24519066	0.0000000
0.24738100	0.0000000
0.24957134	0.0000000
0.25176168	0.0000000
0.25395202	0.0000000
0.25614236	0.0000000
0.25833271	0.0000000
0.26052305	0.0000000
0.26271339	0.0000000
0.26490373	0.0000000
0.26709407	0.0000000
0.26928441	0.0000000
0.27147475	0.0000000
0.27366509	0.0000000
0.27585543	0.0000000
0.27804577	0.0000000
0.28023611	0.0000000
0.28242645	0.0000000
0.28461679	0.0000000
0.28680714	0.0000000
0.28899748	0.0000000
0.29118782	0.0000000
0.29337816	0.0000000
0.29556850	0.0000000
0.29775884	0.0000000
0.29994918	0.0000000
0.30213952	0.0000000
0.30432986	0.0000000
0.30652020	0.0000000
0.30871054	0.0000000
0.31090088	0.0000000
0.31309123	0.0000000
0.31528157	0.0000000
0.31747191	0.0000000
0.31966225	0.0000000
0.32185259	0.0000000
0.32404293	0.0000000
0.32623327	0.0000000
0.32842361	0.0000000
0.33061395	0.0000000
0.33280429	0.0000000
0.33499463	0.0000000
0.33718497	0.0000000
0.33937531	0.0000000
0.34156566	0.0000000
0.34375600	0.0000000
0.34594634	0.0000000
0.34813668	0.0000000
0.35032702	0.0000000
0.35251736	0.0000000
0.35470770	0.0000000
0.35689804	0.0000000
0.35908838	0.0000000
0.36127872	0.0000000
0.36346906	0.0000000
0.36565940	0.0000000
0.36784975	0.0000000
0.37004009	0.0000000
0.37223043	0.0000000
0.37442077	0.0000000
0.37661111	0.0000000
0.37880145	0.0000000
0.38099179	0.0000000
0.38318213	0.0000000
0.38537247	0.0000000
0.38756281	0.0000000
0.38975315	0.0000000
0.39194349	0.0000000
0.39413383	0.0000000
0.39632418	0.0000000
0.39851452	0.0000000
0.40070486	0.0000000
0.40289520	0.0000000
0.40508554	0.0000000
0.40727588	0.0000000
0.40946622	0.0000000
0.41165656	0.0000000
0.41384690	0.0000000
0.41603724	0.0000000
0.41822758	0.0000000
0.42041792	0.0000000
0.42260826	0.0000000
0.42479861	0.0000000
0.42698895	0.0000000
0.42917929	0.0000000
0.43136963	0.0000000
0.43355997	0.0000000
0.43575031	0.0000000
0.43794065	0.0000000
0.44013099	0.0000000
0.44232133	0.0000000
0.44451167	0.0000000
0.44670201	0.0000000
0.44889235	0.0000000
0.45108270	0.0000000
0.45327304	0.0000000
0.45546338	0.0000000
0.45765372	0.0000000
0.45984406	0.0000000
0.46203440	0.0000000
0.46422474	0.0000000
0.46641508	0.0000000
0.46860542	0.0000000
0.47079576	0.0000000
0.47298610	0.0000000
0.47517644	0.0000000
0.47736678	0.0000000
0.47955713	0.0000000
0.48174747	0.0000000
0.48393781	0.0000000
0.48612815	0.0000000
0.48831849	0.0000000
0.49050883	0.0000000
0.49269917	0.0000000
0.49488951	0.0000000
0.49707985	0.0000000
0.49927019	4728.9208
0.50146053	4889.5530
0.50365087	4888.9832
0.50584121	4937.4118
0.50803156	4985.0343
0.51022190	5037.8394
0.51241224	5071.4472
0.51460258	5098.1146
0.51679292	5122.8962
0.51898326	5168.0682
0.52117360	5186.3529
0.52336394	5201.4067
0.52555428	5211.4357
0.52774462	5244.9722
0.52993496	5282.2381
0.53212530	5329.7858
0.53431565	5376.9533
0.53650599	5410.0152
0.53869633	5443.1366
0.54088667	5483.0385
0.54307701	5511.9244
0.54526735	5529.8742
0.54745769	5551.0823
0.54964803	5581.3245
0.55183837	5610.2424
0.55402871	5620.8113
0.55621905	5631.0359
0.55840939	5638.0180
0.56059973	5635.5193
0.56279008	5622.2875
0.56498042	5621.3296
0.56717076	5635.0595
0.56936110	5661.7648
0.57155144	5694.7845
0.57374178	5736.0537
0.57593212	5764.6031
0.57812246	5797.0285
0.58031280	5824.8446
0.58250314	5866.0198
0.58469348	5910.0072
0.58688382	5951.9402
0.58907416	5999.7856
0.59126451	6045.3455
0.59345485	6113.1266
0.59564519	6188.8110
0.59783553	6269.8678
0.60002587	6345.0466
0.60221621	6404.6269
0.60440655	6474.0471
0.60659689	6531.9972
0.60878723	6591.8810
0.61097757	6652.9983
0.61316791	6695.4273
0.61535825	6737.0718
0.61754860	6762.0415
0.61973894	6777.4724
0.62192928	6786.4637
0.62411962	6790.0222
0.62630996	6782.3200
0.62850030	6775.2167
0.63069064	6782.2237
0.63288098	6802.4692
0.63507132	6830.0084
0.63726166	6853.7473
0.63945200	6879.5737
0.64164234	6910.1200
0.64383268	6953.1057
0.64602303	6997.3325
0.64821337	7051.2643
0.65040371	7094.9891
0.65259405	7148.1102
0.65478439	7188.4875
0.65697473	7230.7915
0.65916507	7276.0146
0.66135541	7334.9048
0.66354575	7393.5896
0.66573609	7447.8590
0.66792643	7501.1898
0.67011677	7551.4306
0.67230711	7619.1732
0.67449746	7676.0810
0.67668780	7734.5448
0.67887814	7787.0509
0.68106848	7868.0237
0.68325882	7936.9794
0.68544916	7998.7830
0.68763950	8044.9701
0.68982984	8109.6051
0.69202018	8185.4600
0.69421052	8256.4937
0.69640086	8331.9057
0.69859120	8389.2581
0.70078155	8455.2993
0.70297189	8520.5317
0.70516223	8577.6449
0.70735257	8643.8489
0.70954291	8703.8176
0.71173325	8776.9497
0.71392359	8847.7067
0.71611393	8912.0792
0.71830427	8977.1153
0.72049461	9043.8591
0.72268495	9110.0278
0.72487529	9183.2160
0.72706563	9240.3816
0.72925598	9288.0521
0.73144632	9324.6901
0.73363666	9371.3320
0.73582700	9414.3552
0.73801734	9464.7668
0.74020768	9497.5485
0.74239802	9541.6701
0.74458836	9580.3588
0.74677870	9624.8887
0.74896904	9663.9711
0.75115938	9707.9804
0.75334972	9731.8222
0.75554006	9756.9267
0.75773041	9772.9357
0.75992075	9788.5304
0.76211109	9788.9152
0.76430143	9796.5364
0.76649177	9796.4438
0.76868211	9797.6661
0.77087245	9790.0862
0.77306279	9796.4697
0.77525313	9787.2657
0.77744347	9777.1977
0.77963381	9767.7024
0.78182415	9765.6220
0.78401450	9762.0246
0.78620484	9737.1459
0.78839518	9711.2932
0.79058552	9680.9427
0.79277586	9656.9501
0.79496620	9639.2902
0.79715654	9619.0592
0.79934688	9590.9753
0.80153722	9555.1131
0.80372756	9517.5144
0.80591790	9484.9231
0.80810824	9444.9297
0.81029858	9416.3043
0.81248893	9379.5266
0.81467927	9350.0010
0.81686961	9310.0024
0.81905995	9275.3129
0.82125029	9237.5239
0.82344063	9202.8482
0.82563097	9170.6553
0.82782131	9132.6455
0.83001165	9093.8358
0.83220199	9045.5950
0.83439233	9003.6915
0.83658267	8964.5592
0.83877301	8929.3523
0.84096336	8903.1605
0.84315370	8874.9125
0.84534404	8847.5513
0.84753438	8818.1597
0.84972472	8793.8719
0.85191506	8773.3360
0.85410540	8748.7352
0.85629574	8726.5882
0.85848608	8696.8304
0.86067642	8676.0962
0.86286676	8653.5036
0.86505710	8633.9720
0.86724745	8616.2078
0.86943779	8593.9106
0.87162813	8564.1205
0.87381847	8537.6032
0.87600881	8515.6509
0.87819915	8498.3805
0.88038949	8473.2317
0.88257983	8455.8220
0.88477017	8439.8310
0.88696051	8437.4428
0.88915085	8424.5437
0.89134119	8414.2720
0.89353153	8394.2302
0.89572188	8391.2204
0.89791222	8374.5978
0.90010256	8366.9174
0.90229290	8357.8651
0.90448324	8353.1511
0.90667358	8356.0414
0.90886392	8359.9070
0.91105426	8356.9958
0.91324460	8354.2012
0.91543494	8358.1571
0.91762528	8359.5212
0.91981562	8355.6946
0.92200597	8345.9887
0.92419631	8341.2452
0.92638665	8342.4280
0.92857699	8347.2152
0.93076733	8345.4392
0.93295767	8347.2932
0.93514801	8349.6101
0.93733835	8359.2640
0.93952869	8367.9038
0.94171903	8365.9926
0.94390937	8366.9114
0.94609971	8372.8206
0.94829005	8379.2822
0.95048040	8403.5293
0.95267074	8410.4019
0.95486108	8425.8611
0.95705142	8431.0534
0.95924176	8433.4094
0.96143210	8440.2898
0.96362244	8444.2220
0.96581278	8454.2669
0.96800312	8463.0050
0.97019346	8472.3166
0.97238380	8486.5916
0.97457414	8492.1167
0.97676448	8503.6126
0.97895483	8524.2968
0.98114517	8534.8209
0.98333551	8554.2237
0.98552585	8560.2081
0.98771619	8578.7578
0.98990653	8599.4001
0.99209687	8617.6009
0.99428721	8638.0188
0.99647755	8648.0976
0.99866789	8666.3914
1.0008582	8685.2359
1.0030486	8708.2601
1.0052389	8729.7535
1.0074293	8743.5875
1.0096196	8749.3092
1.0118099	8767.6045
1.0140003	8781.4531
1.0161906	8802.9161
1.0183810	8821.9315
1.0205713	8846.8052
1.0227616	8870.3450
1.0249520	8885.3101
1.0271423	8906.3459
1.0293327	8922.8717
1.0315230	8940.4968
1.0337133	8958.5523
1.0359037	8977.1512
1.0380940	9001.7350
1.0402844	9017.9983
1.0424747	9035.9812
1.0446650	9063.5911
1.0468554	9090.2349
1.0490457	9124.8404
1.0512361	9150.4886
1.0534264	9172.3688
1.0556168	9191.1729
1.0578071	9210.8223
1.0599974	9229.7246
1.0621878	9248.9464
1.0643781	9275.7853
1.0665685	9293.7094
1.0687588	9315.7214
1.0709491	9325.7196
1.0731395	9348.0986
1.0753298	9367.7344
1.0775202	9393.2221
1.0797105	9418.0211
1.0819008	9448.4901
1.0840912	9466.6792
1.0862815	9493.8227
1.0884719	9530.4641
1.0906622	9549.2212
1.0928525	9575.7959
1.0950429	9598.2103
1.0972332	9633.0550
1.0994236	9663.4782
1.1016139	9689.7757
1.1038043	9710.8343
1.1059946	9734.7704
1.1081849	9760.3170
1.1103753	9784.7573
1.1125656	9809.9035
1.1147560	9833.9510
1.1169463	9852.6947
1.1191366	9889.3349
1.1213270	9921.5110
1.1235173	9955.1901
1.1257077	9976.6602
1.1278980	10001.775
1.1300883	10018.367
1.1322787	10043.425
1.1344690	10067.205
1.1366594	10101.210
1.1388497	10128.072
1.1410400	10156.091
1.1432304	10180.082
1.1454207	10206.549
1.1476111	10240.503
1.1498014	10273.078
1.1519917	10313.062
1.1541821	10343.039
1.1563724	10371.085
1.1585628	10391.183
1.1607531	10410.819
1.1629435	10433.010
1.1651338	10457.199
1.1673241	10497.195
1.1695145	10527.437
1.1717048	10552.092
1.1738952	10578.891
1.1760855	10607.554
1.1782758	10644.776
1.1804662	10670.567
1.1826565	10700.015
1.1848469	10722.970
1.1870372	10754.089
1.1892275	10784.456
1.1914179	10806.081
1.1936082	10832.966
1.1957986	10860.055
1.1979889	10890.199
1.2001792	10923.057
1.2023696	10948.836
1.2045599	10982.590
1.2067503	11017.963
1.2089406	11059.796
1.2111309	11095.307
1.2133213	11128.623
1.2155116	11160.918
1.2177020	11194.805
1.2198923	11227.631
1.2220827	11257.232
1.2242730	11290.913
1.2264633	11326.464
1.2286537	11367.758
1.2308440	11394.665
1.2330344	11422.413
1.2352247	11453.949
1.2374150	11486.270
1.2396054	11512.960
1.2417957	11541.811
1.2439861	11574.830
1.2461764	11604.039
1.2483667	11631.083
1.2505571	11655.344
1.2527474	11682.651
1.2549378	11713.909
1.2571281	11738.052
1.2593184	11770.174
1.2615088	11806.185
1.2636991	11844.609
1.2658895	11883.728
1.2680798	11915.677
1.2702702	11948.821
1.2724605	11978.241
1.2746508	12016.533
1.2768412	12044.921
1.2790315	12086.757
1.2812219	12133.365
1.2834122	12171.704
1.2856025	12207.690
1.2877929	12246.869
1.2899832	12284.654
1.2921736	12324.347
1.2943639	12359.215
1.2965542	12391.898
1.2987446	12416.113
1.3009349	12445.989
1.3031253	12473.914
1.3053156	12509.108
1.3075059	12550.992
1.3096963	12595.100
1.3118866	12631.596
1.3140770	12670.552
1.3162673	12705.644
1.3184576	12744.275
1.3206480	12781.698
1.3228383	12820.102
1.3250287	12857.164
1.3272190	12890.486
1.3294094	12935.937
1.3315997	12982.493
1.3337900	13026.478
1.3359804	13071.407
1.3381707	13120.495
1.3403611	13170.640
1.3425514	13223.233
1.3447417	13265.193
1.3469321	13315.181
1.3491224	13349.561
1.3513128	13390.302
1.3535031	13425.980
1.3556934	13467.807
1.3578838	13512.589
1.3600741	13556.129
1.3622645	13609.760
1.3644548	13656.038
1.3666451	13708.871
1.3688355	13751.559
1.3710258	13798.569
1.3732162	13847.235
1.3754065	13899.700
1.3775968	13946.367
1.3797872	13983.815
1.3819775	14032.138
1.3841679	14086.207
1.3863582	14145.643
1.3885486	14200.273
1.3907389	14255.188
1.3929292	14304.571
1.3951196	14352.142
1.3973099	14404.466
1.3995003	14462.822
1.4016906	14520.065
1.4038809	14575.089
1.4060713	14630.037
1.4082616	14685.575
1.4104520	14743.117
1.4126423	14810.207
1.4148326	14866.513
1.4170230	14926.662
1.4192133	14979.997
1.4214037	15037.088
1.4235940	15094.130
1.4257843	15147.864
1.4279747	15206.418
1.4301650	15263.828
1.4323554	15318.028
1.4345457	15373.512
1.4367361	15432.418
1.4389264	15498.128
1.4411167	15561.977
1.4433071	15631.567
1.4454974	15693.855
1.4476878	15752.643
1.4498781	15815.710
1.4520684	15871.767
1.4542588	15939.034
1.4564491	15998.270
1.4586395	16063.566
1.4608298	16132.815
1.4630201	16193.249
1.4652105	16264.806
1.4674008	16323.653
1.4695912	16392.921
1.4717815	16465.573
1.4739718	16540.205
1.4761622	16615.615
1.4783525	16682.010
1.4805429	16749.075
1.4827332	16821.154
1.4849235	16887.819
1.4871139	16954.540
1.4893042	17010.188
1.4914946	17076.582
1.4936849	17154.675
1.4958753	17238.352
1.4980656	17326.489
1.5002559	17393.396
1.5024463	17467.024
1.5046366	17536.404
1.5068270	17605.362
1.5090173	17680.686
1.5112076	17750.515
1.5133980	17825.810
1.5155883	17895.708
1.5177787	17978.570
1.5199690	18057.038
1.5221593	18134.053
1.5243497	18221.474
1.5265400	18297.269
1.5287304	18381.563
1.5309207	18462.463
1.5331110	18546.318
1.5353014	18621.591
1.5374917	18697.146
1.5396821	18770.632
1.5418724	18846.596
1.5440627	18919.368
1.5462531	19002.724
1.5484434	19085.777
1.5506338	19165.929
1.5528241	19250.376
1.5550145	19332.708
1.5572048	19426.158
1.5593951	19505.588
1.5615855	19589.146
1.5637758	19669.783
1.5659662	19756.016
1.5681565	19846.548
1.5703468	19939.411
1.5725372	20033.172
1.5747275	20132.071
1.5769179	20214.912
1.5791082	20300.913
1.5812985	20379.511
1.5834889	20453.653
1.5856792	20533.169
1.5878696	20607.006
1.5900599	20689.730
1.5922502	20766.608
1.5944406	20842.003
1.5966309	20916.063
1.5988213	20998.485
1.6010116	21081.570
1.6032020	21153.501
1.6053923	21236.885
1.6075826	21311.582
1.6097730	21390.901
1.6119633	21477.821
1.6141537	21555.326
1.6163440	21636.207
1.6185343	21708.999
1.6207247	21783.568
1.6229150	21867.366
1.6251054	21944.663
1.6272957	22035.301
1.6294860	22108.988
1.6316764	22187.975
1.6338667	22263.430
1.6360571	22343.443
1.6382474	22437.515
1.6404377	22504.531
1.6426281	22578.248
1.6448184	22642.233
1.6470088	22719.848
1.6491991	22790.501
1.6513894	22854.379
1.6535798	22933.337
1.6557701	23003.707
1.6579605	23085.038
1.6601508	23149.004
1.6623412	23219.083
1.6645315	23289.242
1.6667218	23357.365
1.6689122	23429.325
1.6711025	23509.353
1.6732929	23583.227
1.6754832	23656.581
1.6776735	23724.756
1.6798639	23786.552
1.6820542	23848.701
1.6842446	23912.124
1.6864349	23980.501
1.6886252	24043.436
1.6908156	24113.554
1.6930059	24169.581
1.6951963	24222.167
1.6973866	24288.498
1.6995769	24347.322
1.7017673	24403.535
1.7039576	24452.849
1.7061480	24504.000
1.7083383	24554.372
1.7105286	24603.413
1.7127190	24651.012
1.7149093	24693.261
1.7170997	24737.913
1.7192900	24788.186
1.7214804	24840.101
1.7236707	24887.159
1.7258610	24932.749
1.7280514	24970.540
1.7302417	25021.165
1.7324321	25064.150
1.7346224	25104.113
1.7368127	25146.880
1.7390031	25192.387
1.7411934	25242.468
1.7433838	25273.743
1.7455741	25311.858
1.7477644	25342.251
1.7499548	25374.654
1.7521451	25413.177
1.7543355	25441.704
1.7565258	25475.788
1.7587161	25505.713
1.7609065	25532.810
1.7630968	25562.908
1.7652872	25583.792
1.7674775	25609.885
1.7696679	25632.560
1.7718582	25658.224
1.7740485	25684.673
1.7762389	25707.794
1.7784292	25731.546
1.7806196	25746.901
1.7828099	25763.664
1.7850002	25779.978
1.7871906	25784.971
1.7893809	25790.002
1.7915713	25802.316
1.7937616	25818.170
1.7959519	25831.077
1.7981423	25831.039
1.8003326	25833.373
1.8025230	25840.374
1.8047133	25850.488
1.8069036	25869.831
1.8090940	25882.180
1.8112843	25899.701
1.8134747	25904.980
1.8156650	25906.872
1.8178553	25898.127
1.8200457	25891.657
1.8222360	25887.570
1.8244264	25892.200
1.8266167	25892.357
1.8288071	25895.124
1.8309974	25892.996
1.8331877	25891.257
1.8353781	25880.423
1.8375684	25869.986
1.8397588	25854.664
1.8419491	25843.360
1.8441394	25835.034
1.8463298	25821.456
1.8485201	25808.951
1.8507105	25790.473
1.8529008	25775.139
1.8550911	25765.540
1.8572815	25748.886
1.8594718	25736.829
1.8616622	25715.750
1.8638525	25696.778
1.8660428	25685.947
1.8682332	25674.848
1.8704235	25658.879
1.8726139	25635.127
1.8748042	25611.180
1.8769945	25581.857
1.8791849	25564.868
1.8813752	25541.171
1.8835656	25519.853
1.8857559	25499.333
1.8879463	25469.382
1.8901366	25444.901
1.8923269	25417.899
1.8945173	25388.418
1.8967076	25362.269
1.8988980	25335.087
1.9010883	25314.465
1.9032786	25285.727
1.9054690	25260.296
1.9076593	25235.468
1.9098497	25205.046
1.9120400	25176.425
1.9142303	25136.913
1.9164207	25099.803
1.9186110	25059.548
1.9208014	25027.081
1.9229917	25004.276
1.9251820	24975.085
1.9273724	24945.233
1.9295627	24910.763
1.9317531	24875.692
1.9339434	24845.086
1.9361338	24805.970
1.9383241	24769.932
1.9405144	24727.849
1.9427048	24693.461
1.9448951	24662.023
1.9470855	24623.869
1.9492758	24592.468
1.9514661	24555.609
1.9536565	24522.803
1.9558468	24478.589
1.9580372	24437.281
1.9602275	24394.987
1.9624178	24355.925
1.9646082	24320.585
1.9667985	24284.594
1.9689889	24256.428
1.9711792	24219.077
1.9733695	24179.353
1.9755599	24141.774
1.9777502	24103.732
1.9799406	24071.005
1.9821309	24032.812
1.9843212	23983.982
1.9865116	23945.841
1.9887019	23894.160
1.9908923	23861.085
1.9930826	23824.387
1.9952730	23785.710
1.9974633	23749.830
1.9996536	23705.416
2.0018440	23669.379
2.0040343	23626.638
2.0062247	23591.999
2.0084150	23552.335
2.0106053	23511.841
2.0127957	23469.837
2.0149860	23429.908
2.0171764	23393.970
2.0193667	23359.182
2.0215570	23321.900
2.0237474	23283.680
2.0259377	23244.415
2.0281281	23208.402
2.0303184	23160.415
2.0325087	23120.587
2.0346991	23077.400
2.0368894	23033.914
2.0390798	22993.809
2.0412701	22946.014
2.0434604	22906.118
2.0456508	22857.666
2.0478411	22810.063
2.0500315	22762.075
2.0522218	22718.838
2.0544122	22670.721
2.0566025	22626.451
2.0587928	22583.611
2.0609832	22545.016
2.0631735	22503.617
2.0653639	22466.206
2.0675542	22421.042
2.0697445	22379.450
2.0719349	22332.105
2.0741252	22287.624
2.0763156	22245.554
2.0785059	22197.141
2.0806962	22156.008
2.0828866	22109.146
2.0850769	22063.661
2.0872673	22015.783
2.0894576	21964.511
2.0916479	21921.174
2.0938383	21868.292
2.0960286	21833.975
2.0982190	21776.786
2.1004093	21737.265
2.1025997	21692.831
2.1047900	21652.924
2.1069803	21612.964
2.1091707	21563.767
2.1113610	21522.264
2.1135514	21478.327
2.1157417	21433.543
2.1179320	21401.632
2.1201224	21353.676
2.1223127	21313.333
2.1245031	21262.540
2.1266934	21219.916
2.1288837	21181.998
2.1310741	21134.600
2.1332644	21095.307
2.1354548	21049.888
2.1376451	21003.568
2.1398354	20964.528
2.1420258	20919.698
2.1442161	20881.919
2.1464065	20837.027
2.1485968	20800.416
2.1507871	20758.431
2.1529775	20716.814
2.1551678	20674.640
2.1573582	20628.608
2.1595485	20586.284
2.1617389	20539.035
2.1639292	20493.246
2.1661195	20453.466
2.1683099	20418.801
2.1705002	20377.839
2.1726906	20334.949
2.1748809	20295.608
2.1770712	20253.575
2.1792616	20209.134
2.1814519	20163.584
2.1836423	20118.098
2.1858326	20080.682
2.1880229	20036.061
2.1902133	19988.932
2.1924036	19944.892
2.1945940	19898.985
2.1967843	19859.596
2.1989746	19815.727
2.2011650	19777.162
2.2033553	19746.435
2.2055457	19715.442
2.2077360	19675.446
2.2099263	19632.272
2.2121167	19587.673
2.2143070	19544.003
2.2164974	19499.886
2.2186877	19461.577
2.2208781	19409.716
2.2230684	19359.725
2.2252587	19303.933
2.2274491	19250.959
2.2296394	19207.995
2.2318298	19168.738
2.2340201	19135.126
2.2362104	19098.922
2.2384008	19060.651
2.2405911	19024.738
2.2427815	18986.873
2.2449718	18945.896
2.2471621	18907.020
2.2493525	18870.387
2.2515428	18828.650
2.2537332	18782.361
2.2559235	18735.408
2.2581138	18684.615
2.2603042	18633.766
2.2624945	18589.931
2.2646849	18553.915
2.2668752	18518.226
2.2690656	18476.940
2.2712559	18429.689
2.2734462	18388.868
2.2756366	18354.484
2.2778269	18314.369
2.2800173	18276.870
2.2822076	18240.524
2.2843979	18203.112
2.2865883	18165.933
2.2887786	18124.804
2.2909690	18088.340
2.2931593	18051.803
2.2953496	18015.727
2.2975400	17983.761
2.2997303	17943.311
2.3019207	17901.187
2.3041110	17856.981
2.3063013	17814.253
2.3084917	17781.118
2.3106820	17735.411
2.3128724	17687.705
2.3150627	17639.731
2.3172530	17598.015
2.3194434	17559.280
2.3216337	17517.511
2.3238241	17481.317
2.3260144	17438.936
2.3282048	17396.642
2.3303951	17355.666
2.3325854	17314.865
2.3347758	17282.196
2.3369661	17237.971
2.3391565	17196.399
2.3413468	17157.306
2.3435371	17113.657
2.3457275	17073.606
2.3479178	17029.947
2.3501082	16994.709
2.3522985	16954.643
2.3544888	16918.032
2.3566792	16877.586
2.3588695	16838.314
2.3610599	16802.143
2.3632502	16757.830
2.3654405	16715.258
2.3676309	16672.191
2.3698212	16629.518
2.3720116	16584.500
2.3742019	16539.026
2.3763922	16500.196
2.3785826	16467.545
2.3807729	16434.879
2.3829633	16403.846
2.3851536	16366.446
2.3873440	16332.232
2.3895343	16296.786
2.3917246	16258.308
2.3939150	16214.730
2.3961053	16175.505
2.3982957	16132.555
2.4004860	16102.291
2.4026763	16065.943
2.4048667	16040.665
2.4070570	16006.229
2.4092474	15976.182
2.4114377	15943.248
2.4136280	15907.611
2.4158184	15870.697
2.4180087	15834.265
2.4201991	15800.246
2.4223894	15764.007
2.4245797	15730.219
2.4267701	15687.795
2.4289604	15644.243
2.4311508	15606.402
2.4333411	15568.854
2.4355315	15534.743
2.4377218	15498.787
2.4399121	15462.398
2.4421025	15422.300
2.4442928	15386.828
2.4464832	15353.156
2.4486735	15326.036
2.4508638	15291.742
2.4530542	15255.244
2.4552445	15214.143
2.4574349	15171.823
2.4596252	15135.401
2.4618155	15100.515
2.4640059	15069.082
2.4661962	15036.838
2.4683866	15002.619
2.4705769	14966.912
2.4727672	14928.092
2.4749576	14893.126
2.4771479	14853.391
2.4793383	14818.336
2.4815286	14780.739
2.4837189	14742.767
2.4859093	14711.056
2.4880996	14672.317
2.4902900	14635.688
2.4924803	14594.763
2.4946707	14561.854
2.4968610	14531.237
2.4990513	14495.277
2.5012417	14460.785
2.5034320	14424.301
2.5056224	14391.819
2.5078127	14362.991
2.5100030	14335.442
2.5121934	14304.839
2.5143837	14278.053
2.5165741	14248.406
2.5187644	14213.525
2.5209547	14174.938
2.5231451	14140.628
2.5253354	14110.244
2.5275258	14078.465
2.5297161	14046.346
2.5319064	14008.659
2.5340968	13966.206
2.5362871	13922.428
2.5384775	13885.497
2.5406678	13852.850
2.5428582	13821.223
2.5450485	13782.633
2.5472388	13749.195
2.5494292	13719.204
2.5516195	13688.835
2.5538099	13661.842
2.5560002	13625.342
2.5581905	13591.319
2.5603809	13555.649
2.5625712	13526.407
2.5647616	13497.451
2.5669519	13465.497
2.5691422	13439.152
2.5713326	13406.467
2.5735229	13375.916
2.5757133	13336.839
2.5779036	13304.954
2.5800939	13270.862
2.5822843	13238.619
2.5844746	13208.564
2.5866650	13182.331
2.5888553	13154.785
2.5910456	13125.892
2.5932360	13092.638
2.5954263	13060.135
2.5976167	13030.363
2.5998070	12998.374
2.6019974	12965.717
2.6041877	12929.947
2.6063780	12901.869
2.6085684	12871.682
2.6107587	12837.465
2.6129491	12803.546
2.6151394	12773.775
2.6173297	12742.104
2.6195201	12708.139
2.6217104	12675.859
2.6239008	12647.656
2.6260911	12618.541
2.6282814	12589.040
2.6304718	12556.819
2.6326621	12528.055
2.6348525	12499.653
2.6370428	12477.116
2.6392331	12451.545
2.6414235	12424.028
2.6436138	12392.081
2.6458042	12351.027
2.6479945	12318.481
2.6501848	12285.025
2.6523752	12251.283
2.6545655	12216.412
2.6567559	12185.222
2.6589462	12147.976
2.6611366	12112.887
2.6633269	12078.898
2.6655172	12052.664
2.6677076	12026.053
2.6698979	11996.937
2.6720883	11968.406
2.6742786	11937.958
2.6764689	11909.898
2.6786593	11877.729
2.6808496	11845.909
2.6830400	11822.451
2.6852303	11794.531
2.6874206	11763.260
2.6896110	11732.935
2.6918013	11705.497
2.6939917	11677.744
2.6961820	11649.875
2.6983723	11626.168
2.7005627	11596.036
2.7027530	11562.057
2.7049434	11531.675
2.7071337	11506.949
2.7093241	11484.421
2.7115144	11457.068
2.7137047	11427.784
2.7158951	11401.377
2.7180854	11377.990
2.7202758	11356.511
2.7224661	11334.785
2.7246564	11319.874
2.7268468	11312.653
2.7290371	11317.622
2.7312275	11329.831
2.7334178	11349.312
2.7356081	11374.251
2.7377985	11398.656
2.7399888	11417.435
2.7421792	11420.286
2.7443695	11411.716
2.7465598	11388.886
2.7487502	11361.746
2.7509405	11328.768
2.7531309	11301.733
2.7553212	11271.416
2.7575115	11236.342
2.7597019	11199.311
2.7618922	11160.320
2.7640826	11110.197
2.7662729	11046.095
2.7684633	10971.824
2.7706536	10894.927
2.7728439	10821.929
2.7750343	10760.086
2.7772246	10710.000
2.7794150	10670.802
2.7816053	10635.370
2.7837956	10604.699
2.7859860	10571.827
2.7881763	10542.673
2.7903667	10517.618
2.7925570	10487.638
2.7947473	10458.610
2.7969377	10429.529
2.7991280	10405.660
2.8013184	10383.244
2.8035087	10358.564
2.8056990	10332.164
2.8078894	10306.578
2.8100797	10286.428
2.8122701	10263.181
2.8144604	10234.319
2.8166507	10210.317
2.8188411	10183.116
2.8210314	10166.886
2.8232218	10147.726
2.8254121	10128.045
2.8276025	10106.129
2.8297928	10085.119
2.8319831	10064.249
2.8341735	10042.477
2.8363638	10022.500
2.8385542	9999.7658
2.8407445	9978.3109
2.8429348	9957.4646
2.8451252	9935.9411
2.8473155	9914.8450
2.8495059	9888.0271
2.8516962	9861.7977
2.8538865	9839.9215
2.8560769	9817.6206
2.8582672	9794.8545
2.8604576	9766.7096
2.8626479	9743.9778
2.8648382	9722.8045
2.8670286	9700.2335
2.8692189	9683.5369
2.8714093	9664.9436
2.8735996	9651.2449
2.8757900	9632.3343
2.8779803	9612.9651
2.8801706	9589.3961
2.8823610	9566.3958
2.8845513	9547.4238
2.8867417	9527.7064
2.8889320	9509.0520
2.8911223	9492.3417
2.8933127	9468.2549
2.8955030	9453.0157
2.8976934	9432.5634
2.8998837	9419.9336
2.9020740	9402.3731
2.9042644	9380.2505
2.9064547	9359.5275
2.9086451	9342.6718
2.9108354	9327.9608
2.9130257	9308.8072
2.9152161	9292.3053
2.9174064	9276.4433
2.9195968	9263.9068
2.9217871	9242.3739
2.9239774	9223.4967
2.9261678	9205.3276
2.9283581	9189.5048
2.9305485	9173.3304
2.9327388	9161.1517
2.9349292	9146.2338
2.9371195	9129.4325
2.9393098	9116.1243
2.9415002	9098.1973
2.9436905	9081.8237
2.9458809	9058.4628
2.9480712	9036.9433
2.9502615	9022.2967
2.9524519	9006.3573
2.9546422	8997.3941
2.9568326	8982.8109
2.9590229	8968.0521
2.9612132	8948.1402
2.9634036	8931.5568
2.9655939	8915.9922
2.9677843	8901.6025
2.9699746	8885.9111
2.9721649	8875.3040
2.9743553	8858.4782
2.9765456	8844.7815
2.9787360	8831.0868
2.9809263	8824.1074
2.9831166	8819.2401
2.9853070	8805.2333
2.9874973	8793.7777
2.9896877	8776.8774
2.9918780	8763.4119
2.9940684	8747.4448
2.9962587	8733.1064
2.9984490	8717.5983
3.0006394	8702.9944
3.0028297	8691.1464
3.0050201	8684.3675
3.0072104	8679.8548
3.0094007	8684.0476
3.0115911	8685.0662
3.0137814	8695.1235
3.0159718	8697.4644
3.0181621	8699.8926
3.0203524	8686.3059
3.0225428	8670.1847
3.0247331	8646.8945
3.0269235	8626.8823
3.0291138	8613.4261
3.0313041	8596.6728
3.0334945	8576.2243
3.0356848	8558.4144
3.0378752	8550.7042
3.0400655	8547.7463
3.0422559	8542.0661
3.0444462	8533.0281
3.0466365	8515.4728
3.0488269	8497.0571
3.0510172	8478.1397
3.0532076	8462.4586
3.0553979	8450.7536
3.0575882	8445.9799
3.0597786	8442.3139
3.0619689	8438.8108
3.0641593	8434.1931
3.0663496	8429.9570
3.0685399	8426.7198
3.0707303	8420.9681
3.0729206	8409.2689
3.0751110	8399.3857
3.0773013	8386.1569
3.0794916	8374.3110
3.0816820	8365.9613
3.0838723	8358.8096
3.0860627	8354.4528
3.0882530	8346.3629
3.0904433	8338.7635
3.0926337	8327.9365
3.0948240	8312.6725
3.0970144	8300.0748
3.0992047	8281.0449
3.1013951	8263.7175
3.1035854	8246.3494
3.1057757	8231.0783
3.1079661	8223.1191
3.1101564	8216.1838
3.1123468	8205.7213
3.1145371	8195.3652
3.1167274	8184.7811
3.1189178	8178.4193
3.1211081	8171.8648
3.1232985	8164.0989
3.1254888	8155.2120
3.1276791	8148.9944
3.1298695	8143.0352
3.1320598	8135.4435
3.1342502	8126.3767
3.1364405	8118.2641
3.1386308	8111.7733
3.1408212	8109.2817
3.1430115	8106.3708
3.1452019	8096.2126
3.1473922	8087.4378
3.1495825	8081.6547
3.1517729	8079.0461
3.1539632	8076.6378
3.1561536	8069.2527
3.1583439	8061.2802
3.1605343	8057.1153
3.1627246	8058.9521
3.1649149	8061.1055
3.1671053	8060.9525
3.1692956	8060.3752
3.1714860	8058.0377
3.1736763	8056.0518
3.1758666	8050.7924
3.1780570	8050.5777
3.1802473	8044.3501
3.1824377	8038.6785
3.1846280	8029.4288
3.1868183	8023.4647
3.1890087	8018.7588
3.1911990	8015.5444
3.1933894	8014.8367
3.1955797	8011.5302
3.1977700	8008.1401
3.1999604	8004.4823
3.2021507	7997.9878
3.2043411	7995.9200
3.2065314	7993.8816
3.2087218	7994.4692
3.2109121	7993.2886
3.2131024	7989.6440
3.2152928	7985.1097
3.2174831	7979.5016
3.2196735	7975.6142
3.2218638	7976.3117
3.2240541	7974.1350
3.2262445	7972.0926
3.2284348	7971.2309
3.2306252	7969.9609
3.2328155	7971.3052
3.2350058	7970.4894
3.2371962	7971.8657
3.2393865	7972.1463
3.2415769	7972.7134
3.2437672	7971.6506
3.2459575	7967.4664
3.2481479	7967.9382
3.2503382	7967.7842
3.2525286	7963.0769
3.2547189	7955.7866
3.2569092	7950.0152
3.2590996	7949.0818
3.2612899	7952.7182
3.2634803	7955.4191
3.2656706	7959.5638
3.2678610	7960.9042
3.2700513	7962.2989
3.2722416	7964.0379
3.2744320	7965.9341
3.2766223	7965.0079
3.2788127	7963.6418
3.2810030	7965.1672
3.2831933	7968.2539
3.2853837	7970.5632
3.2875740	7971.8082
3.2897644	7969.5775
3.2919547	7967.1628
3.2941450	7965.9238
3.2963354	7968.2695
3.2985257	7970.0205
3.3007161	7971.7234
3.3029064	7971.4960
3.3050967	7972.6529
3.3072871	7978.2337
3.3094774	7981.8617
3.3116678	7987.2525
3.3138581	7987.5430
3.3160484	7994.7570
3.3182388	8002.9236
3.3204291	8008.9800
3.3226195	8013.7693
3.3248098	8018.0480
3.3270002	8023.9037
3.3291905	8028.6951
3.3313808	8027.0986
3.3335712	8028.2849
3.3357615	8033.1804
3.3379519	8037.5164
3.3401422	8039.0192
3.3423325	8039.8873
3.3445229	8040.2098
3.3467132	8040.8713
3.3489036	8046.0769
3.3510939	8049.9956
3.3532842	8051.0123
3.3554746	8054.6126
3.3576649	8051.9695
3.3598553	8053.1278
3.3620456	8052.8624
3.3642359	8057.4861
3.3664263	8062.2058
3.3686166	8070.8073
3.3708070	8076.3393
3.3729973	8084.9101
3.3751877	8090.7870
3.3773780	8094.8024
3.3795683	8100.0496
3.3817587	8109.4085
3.3839490	8115.9105
3.3861394	8121.9468
3.3883297	8125.1808
3.3905200	8128.7880
3.3927104	8133.1820
3.3949007	8138.5951
3.3970911	8145.2462
3.3992814	8152.7437
3.4014717	8160.0334
3.4036621	8167.2320
3.4058524	8174.1710
3.4080428	8181.4715
3.4102331	8183.1833
3.4124234	8188.3128
3.4146138	8190.1973
3.4168041	8198.5930
3.4189945	8209.1194
3.4211848	8222.1230
3.4233751	8228.7293
3.4255655	8233.4167
3.4277558	8242.2159
3.4299462	8254.3442
3.4321365	8261.9769
3.4343269	8266.7828
3.4365172	8270.0405
3.4387075	8276.4624
3.4408979	8286.2248
3.4430882	8289.1415
3.4452786	8293.5655
3.4474689	8294.8815
3.4496592	8304.5702
3.4518496	8313.1660
3.4540399	8324.6049
3.4562303	8337.1306
3.4584206	8348.8309
3.4606109	8355.5360
3.4628013	8360.8338
3.4649916	8365.5337
3.4671820	8375.1802
3.4693723	8384.1487
3.4715626	8389.7436
3.4737530	8396.4977
3.4759433	8402.9664
3.4781337	8417.5914
3.4803240	8431.0998
3.4825143	8447.9881
3.4847047	8458.5772
3.4868950	8465.5004
3.4890854	8471.2364
3.4912757	8475.8277
3.4934661	8484.2986
3.4956564	8494.3773
3.4978467	8500.7866
3.5000371	8507.3190
3.5022274	8514.9172
3.5044178	8528.4048
3.5066081	8542.2010
3.5087984	8553.3849
3.5109888	8562.9854
3.5131791	8573.0759
3.5153695	8584.0945
3.5175598	8590.1549
3.5197501	8603.7612
3.5219405	8614.2987
3.5241308	8626.2064
3.5263212	8633.4798
3.5285115	8640.9026
3.5307018	8652.4760
3.5328922	8665.3325
3.5350825	8676.3221
3.5372729	8689.9465
3.5394632	8699.2227
3.5416536	8709.3870
3.5438439	8721.7551
3.5460342	8730.1789
3.5482246	8740.3883
3.5504149	8751.2448
3.5526053	8761.6323
3.5547956	8768.0504
3.5569859	8779.1899
3.5591763	8793.1586
3.5613666	8807.7830
3.5635570	8820.9677
3.5657473	8830.1909
3.5679376	8843.3785
3.5701280	8860.2819
3.5723183	8876.0040
3.5745087	8895.3855
3.5766990	8917.5305
3.5788893	8941.8069
3.5810797	8972.6676
3.5832700	9006.5726
3.5854604	9039.5122
3.5876507	9062.8968
3.5898410	9080.2616
3.5920314	9089.5206
3.5942217	9096.1764
3.5964121	9107.0690
3.5986024	9114.1723
3.6007928	9123.8241
3.6029831	9134.3547
3.6051734	9149.9407
3.6073638	9163.8871
3.6095541	9177.5280
3.6117445	9182.6161
3.6139348	9182.4942
3.6161251	9178.7079
3.6183155	9173.1787
3.6205058	9168.1688
3.6226962	9164.6743
3.6248865	9166.1614
3.6270768	9170.5291
3.6292672	9175.3635
3.6314575	9181.8629
3.6336479	9191.2051
3.6358382	9195.4700
3.6380285	9207.9299
3.6402189	9222.4638
3.6424092	9234.9129
3.6445996	9241.2742
3.6467899	9249.2088
3.6489802	9264.8954
3.6511706	9281.5891
3.6533609	9295.6195
3.6555513	9306.1937
3.6577416	9317.7292
3.6599320	9330.3891
3.6621223	9342.6976
3.6643126	9352.6204
3.6665030	9359.9898
3.6686933	9374.0951
3.6708837	9383.5011
3.6730740	9397.4021
3.6752643	9406.8856
3.6774547	9417.8699
3.6796450	9426.7993
3.6818354	9439.8447
3.6840257	9451.3314
3.6862160	9465.7488
3.6884064	9477.4709
3.6905967	9490.3770
3.6927871	9503.7634
3.6949774	9519.6760
3.6971677	9532.7474
3.6993581	9541.8198
3.7015484	9552.3434
3.7037388	9564.8365
3.7059291	9581.2517
3.7081195	9591.7915
3.7103098	9604.2211
3.7125001	9618.2237
3.7146905	9629.4092
3.7168808	9642.3336
3.7190712	9652.4891
3.7212615	9663.2197
3.7234518	9673.5167
3.7256422	9682.5382
3.7278325	9691.9140
3.7300229	9702.5749
3.7322132	9709.9846
3.7344035	9720.9959
3.7365939	9731.8817
3.7387842	9747.3860
3.7409746	9760.5094
3.7431649	9770.6020
3.7453552	9781.8733
3.7475456	9788.9505
3.7497359	9800.2012
3.7519263	9809.9531
3.7541166	9822.7852
3.7563069	9832.2621
3.7584973	9845.7819
3.7606876	9857.8892
3.7628780	9864.7512
3.7650683	9875.6971
3.7672587	9886.6874
3.7694490	9904.6632
3.7716393	9919.6576
3.7738297	9929.0719
3.7760200	9939.6603
3.7782104	9947.6032
3.7804007	9957.2646
3.7825910	9966.1763
3.7847814	9974.9275
3.7869717	9979.2829
3.7891621	9987.3410
3.7913524	9998.8314
3.7935427	10013.319
3.7957331	10025.319
3.7979234	10037.263
3.8001138	10047.376
3.8023041	10056.644
3.8044944	10064.119
3.8066848	10069.717
3.8088751	10076.365
3.8110655	10088.611
3.8132558	10099.043
3.8154461	10109.973
3.8176365	10117.842
3.8198268	10126.168
3.8220172	10135.004
3.8242075	10148.289
3.8263979	10154.035
3.8285882	10162.089
3.8307785	10164.813
3.8329689	10176.946
3.8351592	10184.773
3.8373496	10196.473
3.8395399	10205.639
3.8417302	10220.696
3.8439206	10227.992
3.8461109	10240.281
3.8483013	10245.256
3.8504916	10253.265
3.8526819	10261.485
3.8548723	10271.441
3.8570626	10283.199
3.8592530	10290.319
3.8614433	10301.151
3.8636336	10320.782
3.8658240	10344.865
3.8680143	10373.064
3.8702047	10396.672
3.8723950	10429.944
3.8745854	10465.170
3.8767757	10498.983
3.8789660	10527.491
3.8811564	10548.977
3.8833467	10564.742
3.8855371	10573.544
3.8877274	10574.551
3.8899177	10576.421
3.8921081	10582.623
3.8942984	10590.652
3.8964888	10593.134
3.8986791	10593.962
3.9008694	10592.076
3.9030598	10581.031
3.9052501	10565.053
3.9074405	10543.928
3.9096308	10521.718
3.9118211	10506.593
3.9140115	10485.908
3.9162018	10473.582
3.9183922	10461.199
3.9205825	10458.672
3.9227728	10459.628
3.9249632	10462.397
3.9271535	10463.617
3.9293439	10464.177
3.9315342	10464.331
3.9337246	10467.754
3.9359149	10475.738
3.9381052	10478.327
3.9402956	10478.689
3.9424859	10476.540
3.9446763	10478.045
3.9468666	10475.438
3.9490569	10473.263
3.9512473	10473.215
3.9534376	10477.411
3.9556280	10480.001
3.9578183	10485.875
3.9600086	10486.764
3.9621990	10487.611
3.9643893	10488.245
3.9665797	10488.837
3.9687700	10490.244
3.9709603	10493.464
3.9731507	10500.584
3.9753410	10504.981
3.9775314	10504.797
3.9797217	10507.803
3.9819120	10510.354
3.9841024	10511.703
3.9862927	10516.304
3.9884831	10517.219
3.9906734	10517.555
3.9928638	10518.544
3.9950541	10523.565
3.9972444	10528.512
3.9994348	10532.439
4.0016251	10533.703
4.0038155	10534.869
4.0060058	10536.034
4.0081961	10539.452
4.0103865	10540.695
4.0125768	10543.034
4.0147672	10543.909
4.0169575	10544.411
4.0191478	10542.700
4.0213382	10541.845
4.0235285	10541.165
4.0257189	10544.216
4.0279092	10548.617
4.0300995	10554.740
4.0322899	10557.676
4.0344802	10563.435
4.0366706	10569.526
4.0388609	10575.741
4.0410513	10582.714
4.0432416	10589.380
4.0454319	10598.814
4.0476223	10610.131
4.0498126	10630.556
4.0520030	10650.654
4.0541933	10668.321
4.0563836	10683.868
4.0585740	10692.637
4.0607643	10695.370
4.0629547	10687.286
4.0651450	10681.574
4.0673353	10673.914
4.0695257	10662.455
4.0717160	10652.187
4.0739064	10643.551
4.0760967	10640.153
4.0782870	10634.405
4.0804774	10630.863
4.0826677	10623.130
4.0848581	10615.583
4.0870484	10602.136
4.0892387	10584.033
4.0914291	10564.800
4.0936194	10551.229
4.0958098	10538.233
4.0980001	10535.202
4.1001905	10532.574
4.1023808	10530.721
4.1045711	10524.697
4.1067615	10514.132
4.1089518	10506.001
4.1111422	10497.577
4.1133325	10489.626
4.1155228	10478.493
4.1177132	10468.738
4.1199035	10458.516
4.1220939	10447.927
4.1242842	10439.051
4.1264745	10431.274
4.1286649	10417.731
4.1308552	10405.089
4.1330456	10386.838
4.1352359	10375.432
4.1374262	10370.189
4.1396166	10366.431
4.1418069	10357.557
4.1439973	10346.370
4.1461876	10339.869
4.1483779	10334.260
4.1505683	10331.274
4.1527586	10328.049
4.1549490	10324.041
4.1571393	10323.381
4.1593297	10316.651
4.1615200	10311.000
4.1637103	10304.749
4.1659007	10298.156
4.1680910	10289.276
4.1702814	10283.061
4.1724717	10276.609
4.1746620	10267.419
4.1768524	10256.920
4.1790427	10249.401
4.1812331	10239.961
4.1834234	10229.122
4.1856137	10218.827
4.1878041	10205.902
4.1899944	10194.850
4.1921848	10184.592
4.1943751	10177.191
4.1965654	10174.044
4.1987558	10169.888
4.2009461	10163.330
4.2031365	10155.077
4.2053268	10143.449
4.2075172	10134.668
4.2097075	10125.707
4.2118978	10117.994
4.2140882	10108.751
4.2162785	10101.841
4.2184689	10095.308
4.2206592	10089.100
4.2228495	10080.127
4.2250399	10069.380
4.2272302	10061.851
4.2294206	10053.742
4.2316109	10048.165
4.2338012	10043.590
4.2359916	10040.768
4.2381819	10037.095
4.2403723	10029.267
4.2425626	10022.284
4.2447529	10016.738
4.2469433	10010.168
4.2491336	10003.127
4.2513240	9993.0566
4.2535143	9982.5186
4.2557046	9972.4392
4.2578950	9965.3256
4.2600853	9954.7228
4.2622757	9943.6502
4.2644660	9929.8281
4.2666564	9916.9479
4.2688467	9907.8282
4.2710370	9898.0479
4.2732274	9884.4829
4.2754177	9871.9794
4.2776081	9855.5059
4.2797984	9844.0425
4.2819887	9835.3944
4.2841791	9826.3978
4.2863694	9817.2437
4.2885598	9804.4825
4.2907501	9793.9046
4.2929404	9784.0290
4.2951308	9770.4043
4.2973211	9761.6740
4.2995115	9750.5464
4.3017018	9742.5908
4.3038921	9730.3649
4.3060825	9720.3323
4.3082728	9710.8520
4.3104632	9703.8924
4.3126535	9699.6644
4.3148438	9693.8395
4.3170342	9682.6526
4.3192245	9670.1317
4.3214149	9657.6085
4.3236052	9646.7557
4.3257956	9635.5703
4.3279859	9624.6370
4.3301762	9611.4221
4.3323666	9600.9755
4.3345569	9588.4085
4.3367473	9576.4779
4.3389376	9566.6462
4.3411279	9562.8405
4.3433183	9556.0170
4.3455086	9546.9178
4.3476990	9533.4667
4.3498893	9520.8194
4.3520796	9510.8296
4.3542700	9506.5591
4.3564603	9503.3453
4.3586507	9503.3628
4.3608410	9512.5256
4.3630313	9532.5626
4.3652217	9567.9181
4.3674120	9615.6387
4.3696024	9671.8118
4.3717927	9729.3069
4.3739831	9784.4537
4.3761734	9823.7591
4.3783637	9843.6737
4.3805541	9846.0412
4.3827444	9835.2456
[truncated: 3,000 more rows]
