# Supplementary material for: Mechanochemically-induced glass formation from two-dimensional hybrid organic–inorganic perovskites
Source: Chem Sci. 2024 Apr 19;15(19):7198–205. doi: 10.1039/d4sc00905c (PMC11095504; doi:10.1039/d4sc00905c)
Supplement: SC-015-D4SC00905C-s002 [file SC-015-D4SC00905C-s002.zip › XRD_data_and_TOPAS_input_file/EmptyJar_bkg.xy]

_x1_dx 0.55074203 0.0021996
3058.9862
3046.7715
3076.7492
3104.3091
3145.1886
3175.1797
3185.6550
3201.5102
3207.0579
3225.2799
3218.6204
3234.5494
3251.8403
3274.0744
3283.2126
3299.9724
3305.3563
3310.0565
3319.0941
3330.5590
3348.6189
3358.8050
3365.4586
3373.6056
3394.1081
3405.5419
3416.1117
3426.7280
3417.8348
3422.8086
3424.9547
3434.2300
3442.1506
3438.8644
3453.4871
3469.7701
3476.8357
3485.0374
3488.7494
3502.5697
3516.3800
3537.3085
3553.6035
3559.6766
3566.1448
3575.1876
3596.4359
3607.1379
3606.6526
3614.5042
3622.8438
3635.5707
3637.3651
3650.6894
3668.1368
3684.8374
3699.3049
3708.0229
3712.9901
3719.9883
3731.4692
3742.9160
3750.5690
3758.3160
3769.7834
3778.7142
3788.4873
3802.6565
3811.3673
3819.1871
3819.4920
3815.6100
3814.9311
3825.8172
3851.8422
3866.0724
3869.2749
3866.6962
3878.4072
3886.3295
3908.2999
3921.5223
3945.4397
3943.5941
3948.9925
3956.1456
3970.7630
3978.9631
3985.6014
3996.5646
4017.8283
4034.8770
4041.1286
4047.4067
4050.7008
4056.4490
4062.9189
4080.9150
4100.2492
4113.5774
4122.3807
4119.4150
4128.0868
4140.5554
4150.0593
4157.6108
4168.4292
4179.6436
4184.2029
4194.4953
4206.5270
4222.8624
4230.6481
4243.9344
4260.9148
4283.0302
4298.1608
4307.9200
4313.5828
4321.4701
4331.4760
4347.8928
4359.0060
4374.7029
4389.2726
4409.7324
4423.7582
4438.0370
4444.9026
4449.0921
4451.5884
4456.7815
4468.8236
4492.4294
4511.5114
4527.5114
4538.3429
4548.7766
4561.2327
4568.2017
4578.0720
4579.4248
4594.2594
4610.6067
4630.1459
4636.8065
4647.3259
4657.5107
4673.9215
4683.4903
4698.1952
4713.8757
4728.1638
4731.8471
4741.4312
4760.5600
4779.7070
4799.2794
4825.4485
4841.0225
4856.8635
4863.4283
4878.5567
4897.6271
4912.1511
4923.3317
4925.1602
4936.8689
4947.2333
4963.5674
4975.3168
4993.5725
5015.6732
5039.3052
5049.4566
5061.9813
5075.9242
5097.0969
5111.2507
5122.3529
5136.1113
5156.6104
5169.9985
5180.9429
5192.9933
5201.6083
5213.0404
5223.6283
5240.3629
5267.3709
5298.3906
5318.3186
5334.5382
5347.0926
5368.4362
5381.5117
5393.6487
5412.4728
5428.8850
5452.3709
5479.1302
5497.1586
5513.0664
5525.3842
5536.0133
5551.2549
5571.2559
5595.5644
5611.0643
5627.5256
5640.7992
5656.5937
5673.7739
5686.9413
5699.7443
5722.7127
5735.5180
5751.1018
5767.9946
5785.8182
5807.4703
5825.1262
5853.1149
5879.9157
5901.0882
5914.8428
5932.5564
5948.4113
5963.2804
5984.9219
6004.9464
6028.0034
6046.7663
6064.0213
6079.0543
6094.5961
6115.5353
6137.7426
6161.3756
6180.0818
6199.9876
6211.8731
6231.9796
6251.2681
6270.0615
6293.4845
6311.9128
6328.9899
6344.5278
6364.7766
6385.7281
6401.2118
6420.1238
6439.2095
6465.2723
6494.1126
6518.4017
6541.3284
6558.5659
6571.4125
6581.2544
6600.1732
6619.0129
6639.7308
6653.2800
6672.8035
6693.5867
6712.8702
6735.5797
6756.0661
6773.5915
6795.6106
6823.0056
6851.6905
6876.4336
6895.5142
6910.1963
6926.9381
6948.2584
6966.9612
6987.6809
7007.7729
7030.7476
7048.3009
7061.6605
7076.0020
7100.3102
7123.6631
7148.8301
7170.9760
7190.9863
7208.4855
7230.1796
7253.7615
7280.9939
7304.8747
7323.8695
7346.2822
7365.1847
7386.7722
7404.2725
7425.4085
7446.3538
7466.5283
7494.9252
7521.2602
7546.1852
7563.1282
7588.6330
7612.6376
7640.6361
7667.4955
7688.5396
7715.5169
7738.2126
7764.5814
7784.0259
7799.9835
7819.9936
7844.0999
7872.1054
7901.6664
7930.0818
7947.4791
7969.6646
7984.0405
8010.0285
8035.2493
8059.4158
8077.7482
8100.1267
8128.9772
8163.6186
8193.3273
8220.5251
8248.0635
8268.2766
8285.8477
8304.4820
8324.8664
8347.7688
8370.1540
8395.1002
8423.3799
8455.4769
8485.2178
8511.6710
8541.2986
8567.2689
8594.5189
8620.3314
8649.3460
8679.6474
8705.0732
8734.0159
8764.2869
8792.4823
8818.7207
8846.9132
8868.3080
8896.1793
8921.5853
8961.3866
9000.2687
9037.7333
9067.9657
9094.9853
9122.6671
9153.2362
9192.1757
9229.1898
9269.1193
9307.4595
9346.1323
9383.0367
9415.5949
9444.3669
9470.7781
9501.6877
9531.9797
9564.1628
9598.3061
9638.3493
9680.4931
9724.6309
9765.6008
9799.7757
9829.9865
9859.4342
9898.0216
9937.3135
9979.7916
10019.432
10063.744
10103.968
10140.170
10176.277
10212.747
10250.506
10289.756
10326.312
10372.275
10409.727
10454.909
10498.803
10540.652
10587.008
10629.582
10676.394
10720.591
10769.084
10819.795
10868.857
10921.662
10972.622
11014.629
11056.910
11099.314
11137.355
11179.162
11221.282
11268.463
11322.076
11369.167
11423.825
11477.799
11527.956
11586.211
11638.262
11691.880
11742.859
11798.866
11849.948
11902.210
11942.977
11993.919
12043.150
12098.572
12155.562
12216.349
12267.812
12319.682
12369.696
12422.727
12476.805
12531.284
12592.944
12651.603
12711.260
12762.785
12818.411
12874.175
12923.470
12974.566
13022.484
13077.858
13132.394
13179.093
13231.395
13282.949
13346.314
13406.321
13466.321
13526.701
13583.057
13646.005
13703.342
13768.931
13827.643
13889.404
13942.539
13994.794
14044.255
14096.560
14151.536
14213.116
14268.705
14330.168
14384.225
14445.453
14503.151
14560.488
14614.645
14668.097
14727.350
14787.619
14850.269
14902.119
14949.882
14998.131
15051.408
15105.600
15161.256
15214.274
15264.055
15316.508
15375.665
15431.317
15488.399
15533.413
15584.318
15635.339
15691.688
15747.296
15804.721
15860.823
15910.201
15956.076
15998.385
16039.449
16087.418
16137.546
16187.088
16233.840
16275.236
16320.110
16360.029
16409.786
16464.141
16516.319
16564.208
16607.882
16645.132
16682.535
16721.173
16760.177
16797.608
16833.100
16866.422
16902.373
16934.970
16973.991
17009.033
17046.406
17078.454
17103.862
17127.943
17153.844
17184.654
17215.490
17238.978
17266.603
17293.025
17315.693
17331.244
17355.202
17387.613
17417.264
17431.799
17447.954
17457.760
17480.837
17505.145
17525.139
17538.767
17552.677
17568.535
17586.289
17605.724
17623.185
17639.027
17651.943
17667.953
17680.939
17698.650
17703.811
17711.726
17714.243
17711.948
17714.375
17715.319
17722.191
17733.822
17743.936
17753.959
17762.729
17769.869
17769.983
17773.419
17773.985
17770.288
17765.790
17760.068
17757.831
17750.689
17747.631
17740.199
17739.015
17733.335
17732.223
17726.293
17721.626
17720.423
17713.545
17708.408
17704.194
17700.852
17691.255
17677.008
17656.794
17642.408
17632.082
17618.640
17608.514
17596.766
17582.400
17569.954
17561.209
17548.401
17535.312
17513.878
17497.145
17476.903
17454.381
17432.856
17414.716
17403.176
17383.526
17362.163
17335.936
17322.168
17296.899
17275.556
17252.116
17229.109
17212.997
17190.399
17171.245
17148.545
17128.210
17110.188
17085.719
17066.620
17046.804
17021.109
17002.564
16979.692
16959.079
16930.872
16904.245
16877.698
16857.029
16831.434
16811.014
16785.891
16765.706
16739.918
16717.218
16686.723
16655.300
16623.238
16596.426
16575.879
16548.423
16524.040
16500.468
16477.908
16453.462
16429.448
16403.247
16381.185
16361.523
16339.424
16306.958
16274.133
16240.832
16215.930
16181.821
16158.303
16125.134
16100.246
16073.480
16050.344
16020.895
15995.085
15967.590
15942.929
15912.350
15888.023
15864.587
15838.530
15809.531
15782.166
15757.547
15729.675
15703.687
15670.255
15645.656
15619.904
15598.177
15568.832
15537.767
15506.919
15475.595
15441.557
15412.831
15382.444
15351.387
15318.706
15288.019
15256.786
15227.440
15196.574
15169.130
15135.401
15110.203
15081.396
15055.576
15032.612
15007.277
14982.042
14953.159
14924.911
14896.701
14872.994
14848.093
14822.167
14790.139
14759.797
14726.198
14694.957
14662.904
14634.197
14599.808
14567.257
14533.713
14505.180
14481.212
14453.136
14426.364
14395.617
14362.802
14332.223
14298.374
14272.791
14239.807
14213.736
14188.867
14168.650
14145.772
14124.449
14096.509
14065.394
14031.904
14003.482
13976.705
13947.984
13913.946
13884.590
13856.372
13827.596
13799.490
13773.468
13748.814
13728.771
13703.926
13676.298
13646.196
13620.445
13594.676
13558.709
13522.586
13485.623
13451.359
13418.688
13387.543
13355.738
13331.364
13309.497
13290.376
13270.383
13242.479
13213.396
13184.942
13153.503
13122.134
13093.225
13062.428
13037.634
13008.503
12979.649
12953.159
12924.732
12899.830
12878.335
12850.904
12820.315
12785.459
12753.219
12725.277
12696.215
12666.927
12640.795
12614.625
12583.703
12558.368
12531.330
12506.994
12481.092
12454.744
12428.818
12404.145
12378.894
12355.198
12331.978
12302.227
12270.342
12241.455
12210.786
12185.109
12157.302
12130.872
12102.948
12080.389
12057.632
12034.826
12009.380
11986.953
11967.061
11944.037
11920.310
11895.080
11870.175
11848.207
11828.264
11807.549
11783.932
11759.027
11734.268
11708.985
11687.768
11664.288
11647.569
11627.741
11606.487
11584.205
11563.311
11531.580
11499.335
11468.741
11445.002
11418.717
11390.058
11364.420
11334.929
11309.948
11278.533
11247.448
11213.896
11177.878
11145.755
11112.694
11082.243
11055.679
11025.789
10995.436
10962.856
10929.652
10897.389
10861.312
10829.006
10802.381
10776.579
10751.873
10724.447
10695.619
10664.674
10632.832
10603.382
10579.341
10556.187
10531.176
10504.379
10480.022
10454.118
10429.770
10406.805
10380.884
10352.421
10322.569
10296.571
10274.925
10257.834
10234.480
10213.044
10189.848
10166.051
10138.695
10111.174
10085.979
10064.704
10042.064
10017.229
9991.7286
9968.2548
9946.4977
9926.0261
9905.3260
9881.4241
9858.0659
9831.0130
9802.5290
9776.4639
9756.9565
9738.2701
9717.9137
9692.1177
9667.0288
9640.5583
9619.4292
9596.7259
9573.9560
9548.2738
9520.9668
9496.9538
9473.9796
9451.2607
9428.8698
9406.7751
9382.3876
9356.5800
9330.5433
9305.1924
9280.2386
9258.6764
9233.4634
9210.9437
9184.1959
9160.2343
9138.9200
9118.5905
9097.2306
9072.2364
9048.3212
9024.2470
9003.0629
8980.2604
8960.5087
8935.6641
8917.8816
8896.8688
8875.3766
8848.7749
8821.7461
8800.6488
8778.7038
8761.5225
8734.8860
8716.0335
8695.3487
8676.1211
8654.8006
8631.8478
8608.9949
8583.7647
8560.4060
8538.9075
8522.7479
8496.8419
8475.3906
8451.2455
8428.1043
8403.9838
8384.4827
8369.2323
8351.2788
8329.6952
8304.7365
8282.1320
8255.4865
8229.7562
8207.4984
8186.3212
8169.6678
8148.5253
8127.0648
8108.0743
8090.1560
8072.3896
8050.5769
8031.4489
8014.3370
8001.3010
7983.4140
7966.3019
7941.1208
7916.3665
7889.9701
7866.0737
7844.2054
7826.1372
7806.6804
7789.0424
7767.6890
7745.3424
7719.5682
7697.6580
7675.7695
7659.0180
7644.4458
7631.3523
7610.6672
7590.6631
7568.7487
7552.2838
7537.8935
7522.4077
7505.7471
7485.0221
7469.4544
7451.3158
7434.4843
7413.2884
7395.9970
7376.2137
7357.6280
7334.8980
7315.9621
7295.8772
7275.2100
7255.6720
7241.9147
7226.5495
7210.4596
7195.1053
7178.3966
7159.2900
7140.0916
7117.6414
7100.7207
7086.0779
7072.6035
7057.3115
7039.6074
7025.5304
7011.3162
6996.6418
6977.6438
6961.0669
6943.6147
6923.7128
6901.7062
6885.8185
6868.3162
6854.7365
6839.6606
6822.6447
6806.1495
6793.6158
6781.4462
6769.9700
6756.9841
6743.3130
6725.9208
6707.3462
6682.9863
6664.6015
6650.8336
6640.2393
6631.2195
6621.3041
6609.2840
6597.3219
6578.7267
6560.8020
6545.2062
6530.3247
6517.8789
6507.5266
6494.7610
6480.3351
6462.5849
6446.2213
6430.2437
6417.1108
6404.6306
6392.4506
6377.1214
6362.3316
6349.1654
6338.8351
6330.0281
6311.9008
6301.1529
6289.6487
6285.1358
6272.9092
6264.5471
6247.8906
6234.4939
6221.5086
6210.9373
6202.6946
6190.1350
6180.1825
6169.2825
6158.0958
6144.7892
6130.5123
6117.3447
6108.5678
6102.2964
6096.9076
6087.7719
6081.3692
6070.2700
6058.7467
6041.5834
6028.3079
6014.1498
6000.6622
5989.7137
5977.2703
5968.0210
5955.6473
5945.3193
5939.5354
5930.7018
5922.7857
5913.7873
5904.0801
5895.0432
5885.0947
5873.8009
5862.6146
5854.5320
5845.4560
5837.6203
5827.5690
5816.6618
5807.2273
5795.4425
5787.8159
5779.1809
5772.5202
5762.9764
5753.7221
5745.1764
5740.2370
5734.8617
5726.2238
5718.3560
5711.2855
5704.7425
5701.0564
5694.2072
5682.4734
5672.8924
5665.5592
5660.4304
5654.8275
5647.6926
5640.2795
5636.9739
5630.9695
5626.8760
5617.6357
5609.0421
5599.8886
5593.6618
5587.1248
5583.5231
5576.7096
5569.9134
5565.9619
5561.5850
5556.2899
5548.7098
5544.2627
5539.3483
5534.2836
5529.6973
5528.0100
5526.0906
5520.7977
5513.0175
5507.6323
5501.7916
5500.0368
5496.1083
5493.9778
5489.1705
5486.1119
5479.9398
5470.8145
5461.9832
5457.5084
5452.4291
5445.6491
5443.7193
5445.2082
5445.5706
5441.7019
5434.1280
5432.4171
5430.4398
5428.6385
5422.6966
5415.9917
5412.4937
5409.3745
5403.7178
5400.1840
5395.2794
5394.3748
5392.9814
5390.6753
5391.0495
5393.1249
5393.7593
5388.8826
5387.0377
5383.3558
5382.4841
5379.6862
5375.8554
5374.0859
5377.9996
5376.7941
5372.8815
5367.8572
5366.0136
5364.9268
5365.6411
5363.2505
5361.1195
5358.3424
5356.0046
5355.6757
5355.6966
5355.4623
5351.8092
5348.8886
5348.4645
5352.8576
5355.1614
5353.9767
5349.3267
5351.9612
5352.6941
5353.9112
5358.4079
5360.2425
5361.7615
5359.7487
5360.8264
5360.3975
5362.3711
5360.2914
5359.7271
5360.0315
5362.5390
5364.8552
5366.0014
5363.0330
5359.5949
5359.0905
5357.3533
5360.9297
5364.6495
5372.1612
5377.2925
5378.2565
5375.6790
5375.6935
5380.1844
5384.4855
5381.0940
5379.9406
5381.1566
5385.4093
5385.9577
5384.7922
5382.9814
5385.8998
5388.0903
5393.3991
5396.2825
5401.5247
5407.0333
5407.9318
5410.0895
5411.8284
5415.5515
5415.4238
5418.8147
5424.5242
5427.4936
5429.0618
5427.9758
5431.0263
5439.2832
5445.2219
5449.4235
5457.4976
5464.1853
5472.1212
5472.8842
5474.9531
5476.8053
5478.7953
5484.9336
5489.7622
5492.8494
5490.7240
5493.3655
5495.6056
5502.5687
5506.5274
5512.4469
5520.0634
5525.0800
5529.7947
5532.4105
5539.0874
5546.5286
5554.7415
5559.6751
5567.0981
5575.7154
5582.9858
5589.0010
5590.2579
5592.5494
5594.2860
5600.6413
5605.6663
5612.9505
5616.9069
5624.2384
5631.1313
5635.9095
5640.8126
5647.2323
5651.0530
5658.9154
5667.0654
5672.8289
5678.4612
5682.8921
5692.6917
5704.0397
5712.0755
5716.8481
5722.3148
5729.0175
5732.9824
5737.5042
5745.4889
5752.7354
5759.9834
5766.3115
5775.9637
5783.1409
5787.9209
5792.3568
5797.7330
5801.4103
5808.2654
5818.6656
5827.3406
5835.7714
5843.3206
5848.7786
5852.9175
5860.6673
5869.8973
5878.8761
5889.2077
5896.8215
5904.3507
5910.0031
5912.8559
5920.6972
5929.8635
5940.6104
5945.7718
5951.9781
5960.9959
5971.4034
5981.9023
5991.8400
6000.7022
6008.7082
6015.6674
6023.1230
6028.8062
6038.0521
6047.7262
6055.0425
6060.1816
6070.6164
6080.7510
6091.4805
6101.1244
6110.3030
6121.0250
6124.8110
6127.6882
6134.9970
6140.6073
6148.1207
6153.7443
6164.1059
6175.9729
6187.0762
6194.5650
6202.1604
6210.6021
6218.2913
6226.8584
6236.1390
6248.8758
6255.8603
6262.1822
6265.4181
6267.4025
6275.9874
6286.7668
6301.6476
6313.6679
6323.5769
6331.8335
6339.2488
6351.0539
6361.3845
6371.7602
6377.9242
6383.5438
6388.0816
6391.7982
6403.0417
6411.0540
6422.5332
6428.8373
6434.7959
6442.2340
6451.2262
6461.3841
6468.7227
6477.4208
6484.9603
6495.3112
6502.5874
6514.8293
6522.6732
6534.0203
6541.9214
6548.7330
6554.6760
6560.8543
6567.5777
6572.4160
6579.6257
6587.7861
6598.2805
6604.6215
6609.1490
6617.5238
6627.5014
6638.1203
6644.4697
6651.0716
6659.5162
6665.0480
6673.1213
6681.8353
6690.2955
6697.9224
6703.7593
6710.2593
6720.4518
6726.0254
6730.9305
6732.9204
6737.7766
6745.6619
6752.6494
6756.5712
6761.8738
6765.4464
6769.2364
6773.5391
6777.6332
6783.6196
6790.4098
6798.2124
6807.9584
6820.1559
6825.8302
6831.2841
6837.7516
6842.0085
6848.6596
6849.8763
6855.2908
6857.3529
6864.2583
6873.8055
6883.2648
6895.6415
6902.1386
6905.4568
6908.2502
6909.9857
6912.2296
6914.3907
6920.2153
6927.8391
6935.8164
6936.4392
6937.3559
6938.0944
6943.3650
6947.5625
6951.2812
6954.5872
6960.0221
6966.0329
6970.8597
6973.1427
6977.7909
6978.9514
6979.9867
6982.1893
6986.2434
6991.2014
6997.4627
7004.8146
7007.4297
7009.6996
7013.6039
7017.6672
7021.9572
7027.1350
7032.5474
7034.5271
7036.1978
7036.4436
7039.4159
7039.9405
7042.7071
7044.2638
7049.0740
7053.3464
7053.9875
7052.1450
7053.8246
7055.1352
7055.6592
7055.7143
7055.0910
7060.0026
7061.3177
7064.0332
7065.6376
7065.5132
7069.2407
7069.1240
7069.4319
7067.2462
7068.2351
7069.7225
7069.3818
7068.6943
7068.4746
7071.3092
7074.4922
7078.3109
7075.9514
7076.6959
7074.8849
7072.9123
7071.7510
7071.7219
7072.9746
7069.6401
7068.2900
7066.2378
7067.6183
7068.7605
7069.4216
7068.4009
7065.6486
7064.3798
7061.5713
7059.3760
7057.6723
7058.5167
7060.7700
7063.9876
7066.3731
7063.4431
7059.4127
7055.0613
7051.3594
7049.2208
7047.0425
7046.1320
7044.7994
7043.1346
7040.3840
7038.1847
7036.9075
7033.5664
7030.1864
7028.3043
7026.2583
7024.0048
7020.6979
7017.0093
7012.9386
7010.3378
7008.0588
7007.9343
7004.0451
7001.0893
6997.3404
6997.7740
6996.8429
6995.1440
6993.0529
6985.0995
6981.7671
6978.3971
6976.1801
6974.8220
6968.5293
6966.3237
6960.4251
6957.0720
6954.7197
6952.0157
6951.9867
6951.1634
6947.8374
6941.9229
6937.4321
6932.3123
6927.4861
6919.5518
6912.8681
6907.8681
6902.6952
6901.5133
6897.8840
6892.9570
6889.0668
6884.9791
6882.6067
6880.3491
6873.8202
6866.7833
6858.4757
6853.8592
6849.5481
6846.8216
6841.2065
6831.6844
6822.7704
6816.9174
6813.7009
6812.3800
6809.1081
6805.0762
6800.6874
6794.7977
6787.0035
6781.5405
6772.8985
6764.3900
6755.5088
6747.6805
6742.6660
6736.7658
6731.1510
6727.0056
6720.2175
6715.7664
6710.0484
6705.7431
6700.9763
6695.0743
6685.8446
6675.8673
6667.5758
6660.5147
6655.8199
6649.1392
6641.9847
6636.9008
6626.8728
6616.4337
6606.3698
6600.9899
6595.9457
6593.9902
6588.0179
6580.9280
6571.7314
6566.0278
6561.7228
6557.7022
6552.1261
6545.5695
6538.5603
6533.5382
6525.1644
6515.5190
6505.3432
6498.8734
6494.0790
6488.1231
6481.1746
6469.0222
6456.7556
6448.3665
6442.7446
6436.4395
6432.0735
6424.8625
6417.0857
6404.3992
6396.2909
6389.9804
6387.7820
6382.0983
6373.9747
6362.2984
6353.5088
6350.3007
6345.1632
6339.1232
6330.0126
6321.8528
6316.6828
6309.4908
6301.6401
6289.6654
6283.7205
6276.8493
6270.2419
6258.9980
6247.6110
6236.4372
6226.2231
6217.3151
6212.9570
6208.8709
6204.3652
6194.5615
6185.0337
6176.9949
6171.4187
6165.5751
6157.2208
6148.3776
6137.3076
6126.6036
6117.7938
6109.2650
6103.4886
6092.1587
6085.2075
6071.9934
6061.0686
6050.2945
6045.1641
6041.1982
6035.3320
6027.1019
6017.1151
6009.8822
6004.0890
5997.7098
5990.6419
5981.3628
5969.7195
5960.6880
5950.3849
5943.1556
5933.8516
5927.8050
5919.1006
5911.5851
5901.6002
5892.9695
5885.5110
5878.6376
5873.9014
5866.2179
5859.0163
5851.0265
5842.6843
5833.7339
5822.7914
5815.5142
5807.4995
5799.6814
5790.4746
5782.7515
5771.8099
5759.7980
5753.3104
5745.5406
5740.6205
5731.2746
5724.9608
5718.2864
5711.3259
5702.6229
5695.9224
5684.7119
5673.5915
5663.1603
5656.4868
5647.7634
5639.8651
5629.4169
5623.5000
5616.9587
5611.1772
5601.5630
5590.7873
5585.3085
5576.6830
5571.0236
5564.7621
5559.1517
5553.9677
5544.0290
5535.3504
5526.5718
5517.3549
5509.1743
5498.4041
5488.6154
5482.3564
5480.2636
5475.9734
5469.9151
5462.7835
5453.3992
5442.4489
5433.7565
5425.5900
5419.0356
5409.4431
5397.3211
5386.3241
5375.3762
5368.7681
5361.7920
5353.0449
5342.1471
5334.0647
5329.6517
5327.9364
5321.6653
5314.3719
5305.5478
5296.8936
5286.0903
5279.0960
5273.1017
5268.4576
5261.0855
5253.5599
5246.9567
5239.9244
5232.1394
5223.8177
5217.1316
5209.2701
5203.0029
5194.0950
5186.2903
5177.1371
5171.0437
5168.4625
5161.8398
5153.9130
5144.2142
5137.6193
5129.4894
5120.6121
5114.5672
5109.2888
5103.0217
5095.2955
5091.7017
5083.1925
5077.5542
5071.0729
5067.7453
5064.9243
5059.8925
5051.5440
5041.5861
5032.4142
5025.8799
5018.1394
5011.8042
5007.0536
5001.3534
4997.5988
4989.8041
4980.9682
4971.3529
4963.9788
4962.1857
4959.3452
4955.8007
4950.2364
4943.8960
4935.6749
4927.7120
4921.2360
4915.1904
4911.2400
4905.1023
4900.3984
4896.0622
4893.1528
4887.8324
4882.2588
4877.5038
4874.7467
4870.8595
4866.5465
4862.1521
4858.2801
4852.5208
4847.5208
4840.6229
4838.2273
4834.3599
4829.5122
4822.7582
4815.8206
4810.0007
4805.0216
4800.4557
4795.6228
4790.2341
4782.2030
4774.8606
4768.7223
4764.4601
4760.5178
4756.1945
4749.8321
4749.8605
4744.8899
4744.3168
4741.9089
4742.5281
4740.6727
4737.6753
4731.2739
4722.7970
4717.7053
4712.1128
4708.2849
4704.6588
4704.6467
4704.8134
4699.7569
4695.7107
4691.5208
4684.6734
4681.5019
4678.7930
4678.5625
4674.2709
4672.9558
4671.1194
4669.6296
4665.4052
4660.3001
4657.1140
4653.9847
4652.3981
4644.9039
4640.0174
4636.9904
4635.9420
4634.7718
4632.2715
4629.4377
4621.5921
4616.0986
4617.5484
4619.6045
4621.1102
4621.0025
4616.4855
4613.5481
4612.8863
4611.3360
4610.1207
4608.4445
4605.7994
4604.0493
4601.3374
4600.4005
4596.8880
4594.1312
4593.5888
4592.9326
4589.8330
4588.5064
4587.2636
4586.5489
4583.4881
4581.4763
4576.4788
4574.8375
4574.3732
4576.3741
4574.6720
4571.0302
4568.6556
4567.4037
4568.2009
4569.0652
4568.5794
4567.7177
4567.9446
4567.5745
4566.4076
4564.6808
4564.7961
4564.1627
4564.4605
4563.5458
4562.4640
4560.0790
4559.8693
4565.4073
4566.0298
4566.2866
4563.0623
4561.9813
4563.3730
4564.4959
4565.3004
4563.5385
4565.4123
4564.1405
4566.7411
4568.6131
4571.1276
4572.1456
4571.6360
4568.5620
4567.7040
4569.7841
4573.9903
4574.3642
4574.2011
4573.3837
4573.3224
4573.1203
4573.8872
4576.9270
4577.7994
4576.5670
4579.0804
4583.0174
4587.6508
4586.1769
4583.6322
4582.8538
4583.5077
4582.8271
4583.9920
4588.4537
4587.3202
4586.0168
4583.0150
4580.9795
4579.8826
4580.2922
4580.8302
4582.6600
4582.7043
4584.7160
4586.7236
4588.9041
4592.1502
4594.0636
4595.9864
4595.2870
4594.6952
4594.5857
4592.3926
4596.6197
4600.1211
4603.8154
4605.2328
4607.3924
4607.9573
4609.5077
4612.1473
4612.6566
4615.5894
4614.5279
4615.5367
4618.2096
4619.1761
4621.9045
4622.5667
4625.7115
4627.1686
4630.1223
4632.4298
4637.7442
4642.0344
4641.8390
4639.9936
4639.7275
4641.8293
4645.8676
4649.1508
4650.2670
4650.8292
4648.9557
4650.9640
4652.0942
4654.2964
4655.1846
4657.9621
4660.3897
4662.6615
4665.9783
4666.9236
4669.5399
4669.6968
4672.1061
4674.7203
4675.9735
4677.9330
4681.1244
4685.4250
4689.9063
4694.4859
4696.7651
4699.3693
4700.6702
4703.0956
4703.5355
4703.5952
4703.6621
4702.4081
4702.9941
4704.8099
4706.2833
4708.7015
4713.3072
4715.4321
4718.8120
4720.6581
4723.8954
4724.2309
4725.1289
4724.8831
4727.7666
4730.8120
4732.8083
4735.3981
4738.1687
4740.5434
4739.7028
4738.6392
4741.9805
4744.3166
4745.0961
4746.5201
4747.7033
4752.2427
4755.7348
4756.9104
4758.1563
4756.7359
4757.4044
4759.6273
4762.0296
4765.3354
4766.7772
4766.9324
4768.5598
4770.2201
4770.8401
4771.9967
4774.9070
4778.0713
4780.6860
4782.2164
4784.3522
4784.4358
4785.5761
4786.7815
4788.7958
4790.6839
4790.4721
4792.7153
4793.4914
4796.2545
4798.1928
4799.7082
4798.6452
4796.6952
4795.8928
4795.8438
4797.7251
4798.7026
4801.3852
4806.6847
4809.7441
4812.1434
4810.8242
4811.3009
4811.0558
4808.6040
4808.0530
4807.8313
4810.4381
4811.9182
4814.4993
4817.1824
4820.0757
4819.3827
4817.3009
4814.6709
4811.5269
4812.1138
4810.5894
4807.5106
4804.9500
4804.0730
4806.5345
4806.2488
4809.0715
4810.3550
4809.9460
4807.7911
4807.9474
4808.5535
4808.5885
4810.4592
4812.8531
4814.4199
4812.9413
4810.4729
4811.1580
4813.8415
4814.9011
4814.3955
4812.4207
4810.6123
4813.0204
4813.1577
4814.6943
4810.6513
4808.8761
4806.3655
4806.8931
4806.8561
4806.3480
4803.9785
4800.7423
4799.3005
4798.6466
4800.1463
4800.0829
4798.2884
4796.4420
4797.2263
4796.0554
4793.7229
4791.8004
4792.3004
4791.5574
4789.1234
4785.3241
4781.2349
4778.0717
4776.6589
4778.1400
4777.0870
4776.1603
4772.9238
4772.3536
4769.3611
4767.8978
4766.3874
4766.8206
4764.2333
4762.3826
4758.6567
4756.7532
4751.5849
4747.8620
4745.4855
4742.9487
4738.8803
4732.4404
4728.5550
4729.3625
4732.1381
4734.5800
4734.7639
4731.9610
4727.5745
4725.2989
4722.6334
4719.4727
4716.4167
4712.6522
4709.0396
4706.2590
4702.8922
4699.6713
4694.6823
4691.4657
4688.0357
4687.5863
4686.8225
4686.1485
4683.4686
4679.8909
4676.6268
4671.1738
4664.4917
4661.0141
4661.2940
4660.0504
4657.5845
4653.7273
4649.4201
4645.9706
4641.1068
4636.1438
4633.3147
4628.8572
4626.7804
4622.7596
4619.1792
4615.0051
4611.2036
4611.7633
4606.7515
4603.3447
4596.7123
4591.1883
4586.9118
4582.1243
4577.6549
4572.8924
4570.1406
4566.6258
4563.9383
4557.4086
4553.8594
4551.2560
4548.3896
4544.0012
4540.3116
4536.6820
4535.7732
4534.4507
4529.7774
4522.4153
4515.0950
4507.2505
4504.6208
4501.7805
4500.3455
4497.2376
4492.4874
4484.9199
4479.2209
4471.6459
4465.9641
4463.3026
4462.1043
4459.9648
4457.6853
4452.6699
4448.7075
4441.6465
4435.8609
4430.3921
4427.2834
4423.3732
4420.2005
4411.5436
4404.1812
4398.7221
4393.8757
4391.1612
4389.7263
4385.8504
4380.1644
4374.1217
4368.9547
4363.9947
4359.6161
4353.7417
4346.8663
4339.4746
4335.8023
4333.4600
4329.6334
4322.2558
4316.0559
4311.4089
4308.0918
4303.3374
4299.4765
4296.6485
4292.5447
4287.8978
4282.1509
4273.0668
4266.8598
4262.6786
4258.7975
4254.2847
4249.8677
4241.4266
4235.9973
4225.9595
4218.6691
4212.5639
4209.8486
4204.3228
4199.7535
4193.9078
4189.2861
4184.2699
4180.0695
4177.8317
4173.3499
4166.2841
4158.5304
4154.1688
4149.9080
4145.0630
4138.0540
4131.6526
4124.8800
4119.6325
4114.0528
4109.5629
4105.0299
4100.7204
4094.4419
4090.4209
4084.8137
4078.1927
4072.7103
4069.2704
4066.7409
4059.8088
4054.8490
4049.2061
4046.5568
4041.3089
4035.1834
4028.2003
4023.5960
4017.1867
4010.9505
4004.8062
3999.4902
3996.9685
3993.2063
3988.3618
3981.4172
3976.5130
3968.9052
3961.7960
3955.5991
3951.9987
3951.5015
3947.0531
3942.9712
3936.1541
3930.5985
3923.2064
3916.4033
3911.8048
3904.8410
3900.3892
3894.7316
3894.2056
3889.8342
3883.1294
3877.6899
3872.0713
3868.1994
3863.8446
3859.7239
3853.5062
3846.7526
3838.8736
3833.6450
3829.9760
3829.2610
3827.0938
3825.9192
3822.2221
3816.9743
3811.6367
3804.3811
3799.0745
3794.3763
3791.9594
3786.6771
3780.9423
3776.6003
3772.2548
3765.9758
3759.6366
3754.4098
3750.9792
3745.9278
3738.7101
3734.6293
3731.9223
3731.6741
3729.6294
3724.2754
3719.9593
3714.3786
3709.5177
3706.0036
3706.2535
3701.7445
3696.0905
3689.7199
3685.1320
3679.6711
3675.8075
3669.9819
3664.7412
3660.7846
3658.4604
3656.3563
3650.6734
3645.6449
3641.8430
3637.4860
3634.5471
3628.7013
3626.8478
3623.1066
3617.0556
3612.8119
3607.7202
3602.1913
3597.1136
3592.6749
3591.2782
3587.7689
3585.9817
3580.9742
3577.0802
3571.2992
3568.7350
3565.5699
3561.7588
3558.4997
3557.1927
3554.3862
3550.0274
3545.0195
3540.3915
3536.4454
3532.2682
3529.1198
3524.7936
3519.1883
3515.3535
3512.1027
3509.5699
3508.7806
3506.3846
3502.9864
3499.3597
3491.9939
3487.6006
3483.6216
3479.3500
3475.5118
3473.6271
3470.6425
3466.6740
3464.7358
3462.3679
3457.3451
3452.4148
3448.7160
3448.7361
3448.3036
3445.1697
3442.9467
3437.4817
3432.6830
3428.2756
3422.4651
3416.8001
3412.5966
3409.7124
3408.4848
3405.9146
3404.3268
3400.3123
3398.1717
3397.0388
3394.0813
3392.3513
3388.1385
3384.1678
3382.6961
3383.5324
3381.1305
3378.5834
3376.7846
3373.0153
3369.5618
3365.4551
3361.2973
3357.4438
3352.3779
3351.6951
3351.8261
3349.4271
3346.8069
3343.9522
3339.6731
3334.8651
3331.1679
3326.5535
3325.2795
3324.9229
3324.0759
3320.6463
3318.4821
3315.7602
3313.6118
3310.0005
3308.0756
3307.3125
3304.9118
3299.3736
3296.7932
3294.9297
3291.8670
3289.7424
3288.6520
3286.6380
3284.4064
3280.9503
3277.2593
3274.4279
3273.4773
3273.8366
3272.5798
3271.9820
3270.1043
3267.2688
3263.9600
3261.6793
3259.7227
3257.4879
3255.6325
3253.4108
3252.5384
3249.3367
3244.4750
3240.1475
3235.7608
3233.7109
3231.2323
3231.6803
3229.7844
3228.3631
3226.4555
3224.3198
3224.5083
3222.7704
3219.8125
3215.1484
3214.1671
3212.5543
3213.1172
3210.3342
3208.5225
3202.8554
3201.2444
3201.0077
3201.6076
3201.9051
3198.0176
3196.5620
3192.6915
3190.6460
3188.4015
3188.3397
3188.9740
3186.8239
3182.8679
3182.2541
3179.6663
3176.4215
3172.8295
3170.5982
3170.9980
3169.0363
3169.4504
3165.8843
3163.0300
3159.4704
3157.8304
3158.4365
3159.0299
3159.4044
3156.4229
3154.4614
3152.3012
3150.0119
3148.1902
3146.7672
3148.2423
3146.9673
3147.7862
3145.8508
3144.6260
3141.4655
3139.5789
3135.3455
3135.6261
3136.3418
3137.4875
3135.7059
3132.7454
3130.3713
3126.6732
3123.7509
3122.9624
3122.7528
3123.3758
3123.6888
3121.1561
3118.5967
3118.1039
3120.0020
3120.0343
3115.1828
3111.7865
3110.2947
3110.6403
3110.5591
3109.5010
3106.2746
3102.7736
3099.8614
3098.4926
3098.0966
3097.5257
3097.4212
3095.6342
3094.6813
3091.4537
3090.4688
3088.0944
3088.7444
3086.5138
3086.2509
3084.6898
3082.4234
3083.9595
3082.5532
3083.4270
3081.6190
3080.1552
3077.5953
3076.7081
3075.7244
3073.5295
3074.2724
3072.9607
3074.1348
3073.4919
3070.2362
3068.4631
3067.0197
3069.0134
3068.4288
3068.6255
3067.8201
3067.2174
3066.4237
3064.7876
3063.2562
3061.4345
3060.3880
3058.4630
3056.8658
3054.9509
3053.7227
3052.9547
3052.6303
3052.5354
3054.3925
3055.8984
3055.0707
3054.3422
3051.8776
3049.7924
3047.6168
3045.4307
3043.3549
3042.0919
3043.5200
3044.5154
3044.1399
3042.3586
3041.4945
3040.4333
3038.9552
3037.4842
3035.5161
3034.3433
3033.0556
3032.4698
3030.5751
3028.2230
3027.9905
3026.5369
3026.2170
3026.6339
3026.0201
3025.7989
3023.6253
3022.0606
3022.4090
3021.6203
3020.0753
3019.4722
3020.3116
3018.7903
3016.0882
3013.4152
3013.0869
3013.5026
3010.8487
3009.6455
3010.6103
3011.1095
3012.2917
3013.4672
3011.9574
3009.4369
3006.2870
3005.6355
3005.7908
3005.1570
3002.7398
2999.5607
2997.0933
2994.7264
2994.3630
2994.2756
2992.9461
2994.9487
2997.0850
2998.5285
2996.5729
2993.7157
2992.1055
2991.3055
2990.1217
2987.8582
2985.5518
2984.0507
2985.9571
2988.8655
2989.9881
2988.9670
2987.4782
2985.9453
2984.0844
2984.3915
2982.6857
2982.2127
2981.7472
2982.2145
2981.6904
2981.2166
2978.9219
2975.8426
2975.2573
2975.1535
2974.1794
2973.9164
2971.6267
2970.6992
2968.7642
2968.8027
2967.4269
2965.1856
2963.8533
2964.7842
2965.9696
2966.3512
2963.7429
2963.6882
2964.5028
2965.5759
2964.5256
2962.5613
2961.5953
2958.7755
2956.5454
2954.4235
2953.2375
2954.3299
2952.8779
2955.1751
2953.6533
2954.3676
2951.5585
2951.5793
2950.3380
2949.1946
2947.6153
2945.3022
2944.1183
2942.5280
2943.7534
2945.8709
2948.6968
2950.4937
2948.7957
2945.8645
2945.2604
2945.0590
2944.2988
2942.6939
2940.3002
2941.8424
2938.5754
2937.5001
2933.0438
2932.0402
2933.0333
2935.0601
2934.9814
2932.9872
2930.4638
2927.3254
2925.7664
2925.4158
2926.8597
2925.5992
2927.0833
2924.0446
2924.4669
2919.8115
2918.5786
2915.7854
2916.0414
2915.2899
2914.6746
2914.6231
2916.3673
2917.5238
2918.2139
2916.7540
2915.3300
2911.9487
2910.8462
2909.2868
2907.0016
2906.1923
2906.0795
2908.7152
2911.6034
2910.4963
2908.0562
2905.6439
2903.6599
2902.5984
2902.8290
2903.0548
2902.8534
2901.2917
2900.4072
2899.2444
2899.3911
2900.0902
2900.7311
2899.2980
2897.4529
2897.7307
2896.8657
2895.5940
2892.6064
2892.3150
2890.4659
2891.2864
2888.2712
2886.8255
2884.4146
2882.4054
2881.5556
2880.4878
2881.6068
2882.0047
2881.8491
2881.9479
2883.2388
2883.2593
2881.8704
2878.3656
2877.6893
2877.0189
2877.1759
2875.1475
2874.1380
2873.7768
2873.8500
2874.8747
2873.1128
2871.4558
2869.2934
2869.4803
2869.8643
2869.6790
2868.4372
2866.9370
2865.7312
2864.9512
2863.0021
2861.5641
2861.5125
2860.3488
2860.5515
2861.5757
2859.2247
2856.7356
2855.2775
2856.6191
2857.9788
2855.8660
2853.6473
2853.1261
2851.1508
2848.7535
2847.5181
2848.7994
2847.7828
2845.9115
2845.5247
2845.5831
2846.2111
2845.2622
2844.1055
2844.6736
2844.7941
2844.4328
2842.2034
2841.8629
2841.7898
2842.6063
2840.8529
2837.9421
2835.8885
2833.6187
2834.1741
2835.3715
2835.0894
2834.8519
2832.0448
2828.8752
2827.6232
2827.0977
2826.5004
2824.9504
2822.3198
2821.7288
2820.6573
2820.3064
2818.4431
2816.5702
2814.9612
2815.3849
2815.2304
2815.3903
2813.7466
2812.5592
2811.9654
2811.4432
2813.6770
2814.8601
2815.6436
2813.3537
2810.8309
2808.0928
2806.9549
2804.3492
2805.7662
2805.6731
2807.3048
2807.1960
2808.2054
2808.3959
2807.4470
2806.7625
2804.4130
2802.1763
2798.7365
2794.0525
2792.5087
2793.3626
2794.6074
2793.6238
2790.4978
2788.6384
2789.6504
2791.1508
2791.6780
2790.9914
2787.9262
2788.5866
2786.6298
2786.7901
2784.8864
2783.8387
2781.1083
2782.3662
2780.0314
2779.1455
2777.2431
2775.7615
2775.0425
2773.9944
2773.3314
2773.5414
2774.8552
2776.6737
2776.4098
2776.2194
2776.2597
2775.6866
2774.2534
2772.9729
2771.1241
2769.6084
2766.5751
2765.8140
2766.9861
2765.1948
2764.0478
2763.6517
2763.0218
2763.8567
2762.1050
2760.7054
2758.3398
2757.5047
2756.2103
2755.8734
2754.1428
2754.2732
2757.6037
2759.7111
2759.4488
2756.2844
2752.6508
2750.7644
2749.5479
2748.1203
2746.5506
2743.9828
2742.9655
2742.8287
2743.1287
2741.3499
2739.3407
2737.8395
2736.9146
2737.7812
2738.0388
2738.5126
2737.7198
2736.8608
2736.8051
2735.2280
2734.5153
2733.9057
2732.1481
2730.8320
2727.4825
2725.9900
2724.4040
2723.0764
2722.5137
2722.4282
2722.1483
2719.7164
2718.8893
2717.0880
2716.2480
2713.9858
2715.8857
2714.7355
2713.5875
2712.0932
2711.6384
2710.7724
2709.5734
2707.5803
2708.1567
2709.1406
2709.4214
2709.1957
2705.9808
2704.8389
2703.4146
2703.8759
2703.8683
2704.4342
2705.5879
2707.3577
2706.4590
2706.2247
2701.6761
2699.2829
2696.0746
2696.3256
2695.9736
2695.1265
2696.0376
2694.7124
2693.5368
2691.5332
2691.6798
2691.2964
2692.9037
2691.5508
2689.6461
2687.7238
2688.7039
2691.2655
2691.9059
2688.8399
2685.5845
2683.2054
2681.7696
2680.2109
2678.7370
2678.5411
2679.5931
2676.7709
2674.7058
2672.9222
2672.6644
2671.9008
2671.8422
2673.1077
2674.1391
2674.6057
2673.4997
2671.9480
2671.4215
2669.8124
2667.3536
2666.4296
2666.7554
2667.6354
2667.4192
2665.0075
2665.7511
2666.2338
2664.5585
2662.7703
2661.5891
2660.7296
2661.6239
2661.4162
2661.2217
2659.4251
2659.8429
2659.0496
2657.0517
2656.0245
2655.1750
2654.3369
2652.7989
2652.6229
2651.2998
2650.9022
2648.9684
2648.7012
2648.4056
2646.2449
2647.5805
2648.6659
2648.7189
2648.6424
2644.7294
2643.1574
2641.6425
2640.5060
2639.0896
2638.2055
2637.7611
2639.8773
2639.8467
2641.5778
2640.0734
2641.1600
2640.6863
2641.2895
2641.6237
2642.0409
2643.2237
2643.6525
2641.8573
2640.5386
2640.7885
2640.9755
2640.3516
2639.9836
2637.3988
2636.0698
2632.0603
2631.8877
2631.7469
2632.7762
2630.6816
2629.4111
2626.0570
2626.0393
2627.7562
2628.8087
2627.5821
2626.2413
2625.4526
2625.2351
2624.3625
2623.9197
2624.8850
2622.8746
2620.3546
2618.4466
2617.9959
2618.8293
2619.1867
2618.6237
2616.7206
2616.1088
2616.2825
2616.3591
2614.5867
2614.9813
2614.5293
2616.4550
2614.8538
2614.0729
2612.5313
2612.4036
2613.9531
2614.2600
2614.5319
2611.9467
2611.1268
2609.8323
2610.5864
2610.3246
2610.9249
2610.2427
2612.1819
2612.0641
2612.2481
2611.9887
2613.0470
2612.7009
2610.0497
2606.8093
2606.8139
2607.3053
2606.0240
2605.6984
2604.9163
2605.3184
2604.8429
2604.5413
2604.5483
2603.0657
2601.7760
2601.6403
2603.7844
2603.5855
2601.3619
2598.5650
2597.9618
2596.3634
2595.6532
2593.1947
2592.7199
2592.7894
2592.6535
2595.3518
2595.5759
2596.9909
2595.3391
2594.7467
2595.3164
2595.1570
2594.5400
2591.3541
2591.3733
2591.3444
2593.5103
2592.9834
2591.9894
2591.0857
2592.1892
2592.3218
2590.4475
2588.2342
2587.1469
2585.0420
2584.9803
2584.3475
2583.4992
2583.7964
2583.5978
2585.9092
2587.1900
2589.0417
2588.5586
2586.3426
2585.4883
2585.9040
2587.6496
2587.2163
2585.5033
2582.2302
2579.5247
2577.8231
2577.6737
2578.8072
2580.5809
2580.7344
2578.4890
2575.0860
2574.5254
2577.9643
2579.5200
2580.3677
2577.9222
2576.2788
2577.3752
2576.3313
2576.7165
2575.1606
2573.2034
2571.5675
2569.4852
2570.7493
2574.3170
2572.5392
2570.5588
2568.4948
2568.8471
2572.1706
2571.6356
2569.9911
2568.2858
2566.5577
2566.2962
2566.6397
2569.2340
2571.3685
2571.2910
2571.9098
2570.7922
2571.7600
2570.4045
2568.0000
2565.7303
2565.8107
2568.0499
2571.3726
2570.1380
2568.8645
2563.9255
2564.0042
2563.2103
2563.9044
2563.9034
2563.3900
2563.1549
2561.4500
2562.6496
2562.8624
2565.0892
2565.3578
2566.4644
2564.9567
2565.3414
2563.0390
2560.5909
2558.0790
2555.8362
2556.5357
2557.1229
2557.8345
2557.5491
2557.1893
2556.2918
2558.0422
2556.3556
2555.2535
2553.2023
2551.5407
2551.0402
2552.4132
2552.3630
2554.1882
2554.6220
2557.3965
2556.4257
2556.4074
2553.3426
2553.2149
2554.8950
2555.6717
2557.7982
2555.9015
2558.1317
2554.9799
2554.6975
2551.7760
2550.4454
2549.7045
2546.9221
2544.7634
2543.5294
2544.3810
2546.0329
2547.2921
2548.5395
2548.7158
2549.2630
2548.1712
2547.7726
2547.8202
2548.1605
2548.6240
2550.0498
2553.1268
2553.9062
2554.9952
2552.9707
2550.0986
2547.6004
2546.0542
2544.3477
2545.5253
2547.6041
2549.8222
2550.4906
2546.6828
2542.7916
2542.3536
2544.1058
2546.3302
2545.0636
2545.3552
2543.1410
2543.8068
2540.7668
2539.6760
2541.3581
2544.7520
2547.1392
2546.4591
2544.8700
2543.8117
2543.8394
2542.7542
2542.7912
2542.7351
2544.2990
2544.2007
2543.9203
2544.5326
2543.2000
2543.8686
2543.3969
2544.5350
2544.9094
2544.9547
2543.9797
2542.9644
2542.0259
2539.8215
2539.1792
2539.2823
2540.4864
2544.3823
2546.8252
2546.6963
2542.3611
2538.8837
2538.1400
2540.2203
2541.3546
2539.9872
2538.2724
2541.3553
2541.7963
2543.4007
2541.0322
2538.1077
2536.7415
2535.5786
2535.6459
2537.1479
2537.5643
2537.8278
2536.9372
2536.9280
2538.7125
2539.7017
2539.1017
2536.7198
2538.2578
2537.9317
2537.7576
2537.8341
2536.2482
2538.1932
2537.9079
2537.2019
2537.5445
2537.7541
2540.3505
2541.3138
2541.3599
2540.7408
2539.0615
2538.2293
2534.8076
2533.1082
2533.4676
2534.4055
2537.2777
2536.9935
2540.1210
2541.8014
2543.2774
2543.3476
2541.0124
2539.2174
2541.9655
2541.9985
2544.6881
2539.9319
2535.4033
2530.8456
2529.0525
2529.1192
2532.4553
2534.5976
2536.9847
2539.1151
2540.2648
2540.8720
2539.9431
2538.7138
2536.7699
2533.2993
2532.2211
2532.2785
2533.1822
2532.3750
2532.6772
2532.9662
2535.7447
2535.9404
2536.0261
2535.1707
2533.5886
2532.3575
2532.4146
2531.5405
2529.7491
2529.2929
2530.7073
2534.6152
2537.1003
2536.2538
2532.7512
2533.5186
2534.8171
2534.4168
2533.8182
2530.1595
2530.3111
2530.4562
2529.4220
2530.0471
2529.4191
2530.1616
2531.5950
2533.1671
2533.2734
2531.7111
2527.6239
2526.7412
2528.3723
2530.3985
2533.0792
2534.2003
2533.2774
2530.2421
2528.2635
2526.0158
2527.0825
2526.5371
2527.4633
2526.5980
2527.0121
2525.3314
2526.1618
2526.9765
2526.6756
2525.1760
2524.0001
2522.5928
2521.3997
2519.1925
2519.8112
2524.1345
2527.9568
2528.0629
2529.0190
2526.8090
2529.3763
2528.9197
2528.6016
2528.6691
2529.3335
2530.3088
2530.3345
2528.6602
2528.4003
2530.7573
2531.3194
2530.0805
2527.7709
2527.2359
2526.2601
2526.7639
2526.4852
2528.2876
2530.8508
2532.7475
2535.3472
2531.9835
2530.3705
2527.2577
2527.9573
2528.9500
2526.2294
2522.5045
2520.6787
2520.4313
2523.9860
2523.2627
2520.7814
2521.2460
2522.7211
2525.0198
2525.4101
2522.9805
2521.3094
2519.1224
2517.9413
2519.0137
2519.4775
2518.1931
2517.7205
2518.4732
2519.4410
2522.9701
2521.0838
2520.6815
2519.4144
2522.0931
2527.0059
2530.7394
2528.7366
2523.9472
2521.9853
2521.5356
2519.2474
2519.6696
2519.5447
2522.7483
2524.0823
2522.1413
2518.1904
2518.0938
2517.6013
2519.3529
2520.8183
2522.0423
2524.0992
2523.9199
2523.2971
2522.0680
2520.3650
2519.7775
2519.1326
2520.1037
2520.5247
2521.4373
2518.2239
2515.7873
2512.6760
2509.4615
2511.4237
2510.2931
2510.6556
2512.2811
2514.1589
2515.5723
2517.8076
2519.2337
2518.1794
2518.2885
2517.6008
2517.9244
2517.1883
2513.9754
2511.8963
2509.0209
2511.1279
2510.8292
2513.9984
2516.6400
2518.3695
2517.6245
2516.5640
2515.9384
2516.7361
2518.0268
2516.5766
2515.0547
2513.1246
2511.4862
2513.7807
2515.3880
2516.1821
2517.4231
2517.3742
2516.9747
2519.5809
2518.5591
2518.9836
2515.9934
2512.0283
2508.3945
2508.5847
2509.9670
2514.8431
2514.4758
2513.3955
2512.2295
2512.6651
2516.1034
2516.2296
2515.8691
2515.9269
2512.1776
2512.4393
2509.7321
2508.9543
2510.4562
2509.6532
2509.6505
2509.1125
2509.4432
2512.1617
2510.9575
2513.6556
2513.7375
2516.4698
2518.3067
2517.6798
2516.3930
2513.5318
2510.5709
2509.7706
2511.4050
2510.5256
2511.3986
2511.9297
2510.7325
2507.4316
2508.3047
2510.1902
2513.0211
2514.2979
2512.5894
2511.4093
2509.6624
2507.3907
2508.0331
2506.7072
2506.2685
2505.6034
2505.3800
2507.8535
2506.8786
2509.2131
2509.3604
2510.6088
2509.2280
2508.2364
2507.7877
2508.4011
2509.3297
2506.9899
2503.8194
2500.7120
2496.0297
2498.9459
2501.0901
2502.0010
2502.5516
2504.4893
2507.3577
2511.1787
2511.5732
2511.7907
2512.1719
2510.4151
2504.7830
2500.8210
2498.7953
2499.4776
2502.1337
2500.7119
2502.7941
2500.8928
2501.1153
2500.0655
2500.4783
2499.8630
2500.6896
2504.2431
2506.1605
2504.8785
2504.5273
2502.5027
2504.7900
2504.6812
2508.1256
2508.5338
2504.8184
2501.1468
2493.6499
2494.3043
2494.8672
2495.5292
2497.0892
2496.8675
2496.4411
2492.6331
2492.5374
2491.4674
2493.8744
2494.7364
2493.1060
2491.2713
2492.2017
2492.4370
2493.8140
2492.8442
2490.7392
2489.1110
2487.2477
2487.9892
2488.0368
2489.6419
2487.9971
2487.4189
2488.4954
2488.9355
2492.6689
2498.4818
2500.7843
2498.9609
2495.6961
2490.7268
2491.4957
2494.3113
2494.1111
2495.5206
2495.2481
2498.0948
2501.5775
2500.9585
2502.4338
2498.3139
2495.9158
2490.0077
2487.1881
2487.9305
2493.3916
2494.7754
2495.6346
2490.9763
2489.3687
2490.5365
2491.8878
2489.7520
2487.4449
2484.3159
2486.6478
2488.2723
2490.9358
2490.8257
2491.3251
2488.6142
2488.3008
2487.3866
2484.2347
2482.9491
2483.1193
2484.7341
2488.1792
2489.3646
2488.4847
2488.2870
2484.3675
2485.2321
2488.0942
2488.3110
2489.4601
2486.2838
2484.3263
2487.8462
2487.5992
2488.7357
2487.2474
2486.0153
2486.9370
2491.6906
2491.9850
2494.0322
2490.0734
2491.1888
2489.6143
2487.7022
2486.5901
2487.2629
2489.4930
2490.6164
2490.5198
2490.3220
2486.3314
2480.8613
2479.1426
2481.3669
2485.5591
2489.5762
2490.4457
2489.4578
2486.6654
2484.1653
2485.8699
2487.5539
2488.7330
2485.3938
2484.2849
2484.7306
2487.9214
2489.1635
2487.9165
2487.4730
2487.4762
2482.9460
2485.5599
2486.1004
2487.9480
2487.6857
2486.6071
2483.3817
2482.7280
2481.2444
2482.8906
2483.9890
2486.2150
2486.2538
2487.1809
2489.6483
2490.4155
2491.6124
2486.1096
2485.5700
2482.8834
2487.2385
2487.0912
2488.8898
2492.0338
2492.4551
2490.8117
2486.5862
2485.1515
2486.6814
2489.6849
2493.7340
2492.1307
2489.2434
2486.8229
2484.6026
2486.0080
2483.4698
2483.5659
2480.9997
2478.8669
2476.4683
2480.6417
2484.2686
2488.9262
2489.7853
2489.3265
2490.5200
2485.9085
2481.9831
2481.6737
2483.8228
2489.6724
2492.5758
2490.3449
2488.5442
2486.2767
2489.5530
2493.8021
2497.5461
2499.4224
2499.4844
2496.9499
2494.0447
2490.3033
2489.0916
2489.5746
2489.1821
2492.4030
2492.0021
2490.2211
2484.3290
2484.7761
2488.4443
2490.8844
2494.1354
2490.9504
2490.2619
2488.3018
2488.8804
2487.5042
2488.3061
2487.1417
2488.7817
2492.0293
2494.2539
2495.3302
2495.3145
2494.5574
2490.7900
2492.0493
2491.3294
2492.1994
2491.9527
2488.6713
2488.5488
2485.6246
2487.9800
2488.3645
2489.6960
2488.9207
2491.7345
2489.8860
2487.4025
2483.6941
2482.1226
2481.3202
2480.6147
2482.0360
2485.5726
2492.8770
2494.1310
2495.4568
2492.3486
2491.9264
2491.4472
2492.6891
2492.5125
2490.7623
2490.7128
2494.8229
2493.3381
2490.9428
2487.5923
2488.9421
2494.9584
2499.2640
2498.3832
2495.6176
2493.7310
2493.4244
2495.0849
2493.6387
2491.7964
2488.5228
2487.2676
2486.0403
2489.3657
2495.5400
2497.4929
2501.7343
2500.5669
2498.6714
2493.4634
2492.3858
2492.2848
2496.1422
2497.0502
2494.7096
2491.2737
2490.0663
2489.9891
2492.6736
2497.0199
2499.3430
2499.2220
2498.4280
2491.7833
2490.1596
2491.4360
2496.3493
2502.3647
2503.3834
2498.5977
2494.1492
2491.2968
2492.3684
2495.2887
2498.1565
2499.9085
2504.1094
2506.3683
2510.4294
2509.3713
2506.7586
2500.1608
2495.5261
2493.2545
2495.9702
2494.7517
2494.9566
2497.0863
2498.3430
2501.5131
2497.2268
2497.2886
2497.7633
2500.9429
2501.1921
2501.4041
2502.2313
2501.5828
2501.7343
2502.6725
2505.8428
2506.0160
2507.4684
2501.3134
2501.5893
2504.9540
2508.0527
2510.1891
2506.6034
2504.0631
2505.9513
2502.6925
2499.7556
2500.2681
2502.8578
2506.6423
2506.9627
2508.1705
2508.1264
2504.0932
2505.6518
2504.3257
2504.2031
2501.7946
2503.0786
2505.3724
2508.8919
2505.2342
2500.9840
2504.4502
2508.4439
2510.4250
2511.0497
2511.7404
2509.2771
2509.6559
2505.8491
2512.4723
2515.8869
2518.3362
2514.9512
2511.0179
2510.6607
2506.8506
2501.2421
2501.5074
2503.5692
2503.4358
2498.7432
2496.8627
2498.5268
2502.8806
2504.5317
2505.3031
2506.9018
2512.9917
2514.8091
2519.4206
2518.6786
2518.9574
2517.7571
2512.8856
2512.3241
2512.6599
2510.9464
2513.9632
2508.6570
2510.6726
2514.0954
2520.9254
2522.0611
2521.8589
2517.4208
2514.7915
2514.9791
2508.6355
2510.3861
2508.7276
2512.5608
2514.9640
2516.6456
2513.5977
2505.8432
2502.3732
2501.4689
2508.3895
2504.0837
2504.3333
2507.1648
2513.8420
2518.7244
2519.1805
2516.9652
2518.8525
2517.1949
2518.9678
2516.9403
2518.3754
2520.6361
2517.0190
2515.6968
2515.4863
2518.0785
2528.5293
2527.2566
2527.4357
2531.3649
2531.9568
2535.1368
2525.2064
2517.6674
2516.8468
2516.3062
2520.6928
2520.8579
2526.7450
2529.3041
2532.3024
2533.0766
2533.7555
2533.6865
2530.1105
2528.4127
2522.0443
2520.4397
2516.5607
2520.8176
2523.3163
2529.2865
2535.1803
2535.3766
2530.1921
2531.3318
2526.8085
2529.3202
2523.3450
2519.9894
2523.2454
2526.5317
2527.3683
2523.9524
2521.9480
2516.7497
2520.6195
2521.7745
2521.8898
2521.0922
2519.6046
2521.6029
2525.9287
2524.8845
2526.1511
2523.9397
2520.1548
2525.6888
2521.2710
2521.8918
2525.2466
2526.0927
2533.4037
2533.6211
2533.1423
2537.9338
2540.4135
2533.5390
2527.3795
2518.8719
2514.2887
2518.9656
2524.1964
2532.4925
2538.5763
2531.1467
2526.2233
2521.0203
2519.8863
2520.3903
2527.2281
2527.8625
2530.0082
2522.2722
2515.1284
2512.6831
2509.5993
2516.5216
2525.0814
2530.9544
2534.7359
2529.4567
2526.6919
2526.5315
2519.2666
2519.3790
2517.5309
2527.5659
2529.9787
2526.2032
2522.3706
2518.7971
2520.9658
2519.9026
2522.1543
2523.0914
2526.6486
2528.7747
2527.7433
2532.7737
2537.5080
2541.7683
2546.8406
2541.6588
2531.9661
2519.3439
2521.9596
2527.3674
2538.7456
2530.5638
2527.9515
2519.1396
2518.1077
2521.2764
2527.1868
2533.6305
2528.3788
2530.7815
2533.3554
2534.7780
2536.3029
2531.8420
2530.7544
2530.6349
2532.6426
2536.3378
2538.9670
2540.6214
2531.0192
2530.8840
2526.9075
2524.2355
2518.6309
2514.5302
2513.2783
2507.2299
2505.6536
2503.6147
2510.9936
2520.4566
2525.7115
2522.0911
2514.9389
