# Supplementary material for: Mechanochemically-induced glass formation from two-dimensional hybrid organic–inorganic perovskites
Source: Chem Sci. 2024 Apr 19;15(19):7198–205. doi: 10.1039/d4sc00905c (PMC11095504; doi:10.1039/d4sc00905c)
Supplement: SC-015-D4SC00905C-s002 [file SC-015-D4SC00905C-s002.zip › XRD_data_and_TOPAS_input_file/Sequential_Refinement_SI.inp]

 
num_runs 53
do_errors
#list file_nr  {
012274
012275
012276
012277
012278
012279
012280
012281
012282
012283
012284
012285
012286
012287
012288
012289
012290
012291
012292
012293
012294
012295
012296
012297
012298
012299
012300
012301
012302
012303
012304
012305
012306
012307
012308
012309
012310
012311
012312
012313
012314
012315
012316
012317
012318
012319
012320
012321
012322
012323
012324
012325
012326
	}
	
	
	
macro filename { file_nr(Run_Number)}
		
xdd ##filename##.xy

prm seconds  = ( file_nr(Run_Number) - 12274 ) * 10;
prm minutes  = ( file_nr(Run_Number) - 12274 ) * 10 / 60;

'----------------------------------------------------------------   
' STATISTICAL PARAMETERS   
'{{{   
r_wp 	 3.62330597			
gof 	 3.56575745	
'}}} 
'----------------------------------------------------------------   
' CONVERGENCE CRITERIA   
'{{{  
iters 100000   
chi2_convergence_criteria 0.001   
'}}}   
'----------------------------------------------------------------  
' EXPERIMENTAL PATTERN 
 
 
bkg @  455.447905`_20.0105717  113.363217`_16.3455383
 
macro File { EmptyJar_bkg.xy } 
user_y bkgr1 { #include File }  
prm s1  1.35235516`_0.0031141616 min 1e-6 
fit_obj = s1*bkgr1; 
'----------------------------------------------------------------   
' INSTRUMENTAL DESCRIPTION 
'{{{  
start_X  0.56 
exclude 5 5.12
finish_X 5  
LP_Factor( 90)   
x_calculation_step 0.001   
Rp 400   
Rs 1588   
'}}}   
'---------------------------------------------------------------- 
  
   lam  
   	ymin_on_ymax 0.001  
      la 1 lo 0.207479310 lh 0.0001  

'amorphous_per       
	xo_Is
		xo   0.759578954 I I_amorphous  0.000150505279`_0.0004269_LIMIT_MIN_1e-15
		gauss_fwhm   0.20341475

'left peak per      
      str   
		a  a_par   8.727267`
		b  b_par   8.025571`
		c  c_par   19.373196`
		be d_par    93.52344`
		space_group "P21"
     'Split peak function and specimen displacement correction
     'Please cite Mazzeo, Paolo P., et al. Faraday Discussions 241 (2023): 289-305.
	TCHZ_Split_Peak_Type(  !TCHZ01_L, 0.0592071544,!TCHZ02_L,  0.00000001,   !TCHZ03_L,-0.000118084554,, 0,  !TCHZ04_L, 0.132839169 ,, 0,   !TCHZ05_L,	0.245171425,   !TCHZ06_L,  0.00362339269,  !TCHZ07_L, 0.000129830268 ,, 0 ,  !TCHZ08_L, 0.243958104 ,, 0) 	 
	Peak_split_simple(  Offset_L , -11.6777612) 	 
		CS_L(CS_L_per, 409.346165`)
'		Strain_G(Strain_per, 1.48843662`)
		scale  scale_perL  8.3107897e-08`_2.676e-09
		weight_percent wtpc_per_L  46.285`_3.463
	
'right peak per
      str   
		a  a_par   8.727267`
		b  b_par   8.025571`
		c  c_par   19.373196`
		be d_par    93.52344`
		space_group "P21"
     'Split peak function and specimen displacement correction
     'Please cite Mazzeo, Paolo P., et al. Faraday Discussions 241 (2023): 289-305.
	TCHZ_Split_Peak_Type(  !TCHZ01_R,-0.0143339513,!TCHZ02_R,  0.00000001,   !TCHZ03_R, 0.000247332917,, 0,  !TCHZ04_R, 0.312961252 ,, 0,   !TCHZ05_R,	0.0567262338,   !TCHZ06_R, -0.00149474013,  !TCHZ07_R, 0.000157219852 ,, 0 ,  !TCHZ08_R, 0.000177636955 ,, 0) 	 
	Peak_split_simple(  Offset_R , 9.83109283) 	
		CS_L(CS_L_per, 409.346165`)
'		Strain_G(Strain_per, 1.48843662`)
		Preferred_Orientation(!PO_001, 0.904420052,, 0 0 1)
		scale   scale_perR  4.84456162e-08`_2.576e-09
		weight_percent wtpc_per_R  26.981`_2.228

'left peak miniun T     
	str
		phase_name "Minium_T_left"
		space_group "P42/mbc"
		Tetragonal( !minium_T_a  8.423210`, !minium_T_c  6.112806`)
		volume  433.706`
		site Pb1    x 0             y 0.5           z 0.25          occ Pb   1.         beq 1            
		site Pb2    x 0.143         y 0.161         z 0             occ Pb   1.         beq 1            
		site O1     x 0.672         y 0.172         z 0.25          occ O    1.         beq 1            
		site O2     x 0.114         y 0.614         z 0             occ O    1.         beq 1            
	TCHZ_Split_Peak_Type(  !TCHZ01_L, 0.0592071544,!TCHZ02_L,  0.00000001,   !TCHZ03_L,-0.000118084554,, 0,  !TCHZ04_L, 0.132839169 ,, 0,   !TCHZ05_L,	0.245171425,   !TCHZ06_L,  0.00362339269,  !TCHZ07_L, 0.000129830268 ,, 0 ,  !TCHZ08_L, 0.243958104 ,, 0) 	 
	Peak_split_simple(  Offset_L , -11.6777612) 	 
		CS_L(!CS_minium_T, 140.335126` min 40 max 300)
   	scale  @   4.64299421e-08`
		Preferred_Orientation(!PO_minium_T, 0.322544988`,, 1 0 0)
		
'right peak minium T     
	str
		phase_name "Minium_T_right"
		space_group "P42/mbc"
		Tetragonal( !minium_T_a  8.423210`, !minium_T_c  6.112806`)
		volume  433.706`
		site Pb1    x 0             y 0.5           z 0.25          occ Pb   1.         beq 1            
		site Pb2    x 0.143         y 0.161         z 0             occ Pb   1.         beq 1            
		site O1     x 0.672         y 0.172         z 0.25          occ O    1.         beq 1            
		site O2     x 0.114         y 0.614         z 0             occ O    1.         beq 1            
	TCHZ_Split_Peak_Type(  !TCHZ01_R,-0.0143339513,!TCHZ02_R,  0.00000001,   !TCHZ03_R, 0.000247332917,, 0,  !TCHZ04_R, 0.312961252 ,, 0,   !TCHZ05_R,	0.0567262338,   !TCHZ06_R, -0.00149474013,  !TCHZ07_R, 0.000157219852 ,, 0 ,  !TCHZ08_R, 0.000177636955 ,, 0) 	 
	Peak_split_simple(  Offset_R , 9.83109283) 	
		CS_L(!CS_minium_T, 140.335126` min 40 max 300)
   	scale  @   1.09548869e-08`
		Preferred_Orientation(!PO_minium_T, 0.322544988`,, 1 0 0)

'left peak minium O    
	str
		phase_name "Minium_O_left"
		space_group "Pbam"
		a  !minium_O_a  9.487780`
		b  !minium_O_b  6.564622`
		c  !minium_O_c  3.401015`
		volume  211.828`
		site Pb1    x 0.67564       y 0.94970       z 0.5           occ Pb   1.         beq 1 
		site Pb2    x 0             y 0.5           z 0             occ Pb   1.         beq 1 
		site O1     x 0.3132        y 0.3014        z 0             occ O    1.         beq 1 
		site O2     x 0.5841        y 0.3108        z 0.5           occ O    1.         beq 1 
	TCHZ_Split_Peak_Type(  !TCHZ01_L, 0.0592071544,!TCHZ02_L,  0.00000001,   !TCHZ03_L,-0.000118084554,, 0,  !TCHZ04_L, 0.132839169 ,, 0,   !TCHZ05_L,	0.245171425,   !TCHZ06_L,  0.00362339269,  !TCHZ07_L, 0.000129830268 ,, 0 ,  !TCHZ08_L, 0.243958104 ,, 0) 	 
	Peak_split_simple(  Offset_L , -11.6777612) 	 
		CS_L(!CS_minium_O, 107.061545` min 40 max 300)
   	scale   @  1.31607601e-07`
   	
'left peak minium O      
	str
		phase_name "Minium_O_right"
		space_group "Pbam"
		a  !minium_O_a  9.487780`
		b  !minium_O_b  6.564622`
		c  !minium_O_c  3.401015`
		volume  205.583
		site Pb1    x 0.67564       y 0.94970       z 0.5           occ Pb   1.         beq 1 
		site Pb2    x 0             y 0.5           z 0             occ Pb   1.         beq 1 
		site O1     x 0.3132        y 0.3014        z 0             occ O    1.         beq 1 
		site O2     x 0.5841        y 0.3108        z 0.5           occ O    1.         beq 1 
	TCHZ_Split_Peak_Type(  !TCHZ01_R,-0.0143339513,!TCHZ02_R,  0.00000001,   !TCHZ03_R, 0.000247332917,, 0,  !TCHZ04_R, 0.312961252 ,, 0,   !TCHZ05_R,	0.0567262338,   !TCHZ06_R, -0.00149474013,  !TCHZ07_R, 0.000157219852 ,, 0 ,  !TCHZ08_R, 0.000177636955 ,, 0) 	 
	Peak_split_simple(  Offset_R , 9.83109283) 	
		CS_L(!CS_minium_O, 107.061545` min 40 max 300)
   	scale   @  6.5253359e-08`
	
prm fraction_per_norm = (scale_perL + scale_perR) / (1.31e-07);
prm fraction_am_norm =  (I_amorphous - 0.00403585487) / 0.0312;
prm wtpc_per_corr = 100 * fraction_per_norm / (fraction_per_norm + fraction_am_norm);
prm wtpc_am_corr = 100 * fraction_am_norm / (fraction_per_norm + fraction_am_norm);
prm epsilon_0_per = Strain_per * 0.017 * 0.25;

''---------------------------------------------------------------- ---------------------------------------------------------------- 
		


#if (Run_Number == 0)
system_before_save_OUT { type INP_File##.inp > INP_File##_Initial.inp}

	out "Sequential_Refinement_SI_output.txt" append

   Out_String("\nfile_nr\t")
   Out_String("minutes\t")     
   Out_String("seconds\t")     
   Out_String("rwp\t")     
   Out_String("chisq\t")     
   Out_String("CS_L_per\t")
   Out_String("CS_L_esd\t")  
   Out_String("wtpc_per_corr\t")
   Out_String("wtpc_per_corr_esd\t")  
   Out_String("wtpc_am_corr\t")
   Out_String("wtpc_am_corr_esd\t")  
   Out_String("Offset_L\t")
   Out_String("Offset_L_esd\t")
   Out_String("Offset_R\t")
   Out_String("Offset_R_esd\t")
#endif


out_file = Concat(String(INP_File),"_temp", ".out") ;
system_after_save_OUT { type INP_File##_temp.out > ##INP_File##.inp }
	out "Sequential_Refinement_SI_output.txt" append

	Out(filename,  "\n%5.0f\t")
	Out(minutes,       "%11.2f\t")
	Out(seconds,       "%11.2f\t")
	Out(Get(r_wp),       "%11.2f\t")
	Out(Get(gof),       "%11.2f\t")
	Out(CS_L_per,       "%5.6f\t", "%5.6f\t")
	Out(wtpc_per_corr,       "%5.6f\t", "%5.6f\t")
	Out(wtpc_am_corr,       "%5.6f\t", "%5.6f\t")
	Out(Offset_L,       "%5.6f\t", "%5.6f\t")
	Out(Offset_R,       "%5.6f\t", "%5.6f\t")


for xdds 
{
for strs 1 to 2
{
		prm !beqPb  5 min 0.1 max 5
		prm !beqBr  5 min 0.1 max 5
		prm !beqC  5 min 0.1 max 5
		
		site Pb1    x  !Pb1_x  0.24880 y !Pb1_y  0.43296 z !Pb1_z -0.02943 occ Pb   1          beq = beqPb;   
		site Br2    x  !Br2_x  0.28780 y !Br2_y  0.53206 z !Br2_z  0.13200 occ Br   1          beq = beqBr;   
		site Br3    x  !Br3_x  0.12012 y !Br3_y  0.81905 z !Br3_z -0.00247 occ Br   1          beq = beqBr;   
		site Br4    x  !Br4_x  0.18340 y !Br4_y  0.38698 z !Br4_z -0.18642 occ Br   1          beq = beqBr;   
		site Br5    x  !Br5_x  0.49558 y !Br5_y  0.72555 z !Br5_z  0.00743 occ Br   1          beq = beqBr;   
		
 		site C10a   x  0.22036 y  0.99977 z  0.27005 occ C    1          beq = beqC;   
		site C9a    x  0.27292 y  1.15718 z  0.29505 occ C    1          beq = beqC;   
		site H9a    x  0.31139 y  1.23639 z  0.26520 occ H    1          beq = beqC;   
		site C8a    x  0.26817 y  1.19613 z  0.36466 occ C    1          beq = beqC;   
		site H8a    x  0.30330 y  1.30129 z  0.38144 occ H    1          beq = beqC;   
		site C7a    x  0.21071 y  1.07780 z  0.40929 occ C    1          beq = beqC;   
		site H7a    x  0.20751 y  1.10380 z  0.45586 occ H    1          beq = beqC;   
		site C6a    x  0.15820 y  0.92051 z  0.38431 occ C    1          beq = beqC;   
		site C1a    x  0.16308 y  0.88162 z  0.31464 occ C    1          beq = beqC;   
		site C2a    x  0.11047 y  0.72442 z  0.28957 occ C    1          beq = beqC;   
		site H2a    x  0.11371 y  0.69843 z  0.24298 occ H    1          beq = beqC;   
		site C3a    x  0.05308 y  0.60609 z  0.33422 occ C    1          beq = beqC;   
		site H3a    x  0.01789 y  0.50087 z  0.31747 occ H    1          beq = beqC;   
		site C4a    x  0.04824 y  0.64492 z  0.40384 occ C    1          beq = beqC;   
		site H4a    x  0.00982 y  0.56580 z  0.43370 occ H    1          beq = beqC;   
		site C5a    x  0.10078 y  0.80220 z  0.42893 occ C    1          beq = beqC;   
		site H5a    x  0.09756 y  0.82828 z  0.47549 occ H    1          beq = beqC;   
		site C10b   x  0.67634 y  0.39014 z  0.26609 occ C    1          beq = beqC;   
		site C9b    x  0.62721 y  0.55674 z  0.27656 occ C    1          beq = beqC;   
		site H9b    x  0.62565 y  0.63640 z  0.24080 occ H    1          beq = beqC;   
		site C8b    x  0.58133 y  0.60460 z  0.34061 occ C    1          beq = beqC;   
		site H8b    x  0.54896 y  0.71609 z  0.34776 occ H    1          beq = beqC;   
		site C7b    x  0.58367 y  0.48561 z  0.39407 occ C    1          beq = beqC;   
		site H7b    x  0.55297 y  0.51757 z  0.43692 occ H    1          beq = beqC;   
		site C6b    x  0.63205 y  0.31890 z  0.38351 occ C    1          beq = beqC;   
		site C1b    x  0.67804 y  0.27117 z  0.31940 occ C    1          beq = beqC;   
		site C2b    x  0.72634 y  0.10443 z  0.30873 occ C    1          beq = beqC;   
		site H2b    x  0.75706 y  0.07251 z  0.26586 occ H    1          beq = beqC;   
		site C3b    x  0.72873 y -0.01449 z  0.36222 occ C    1          beq = beqC;   
		site H3b    x  0.76106 y -0.12607 z  0.35510 occ H    1          beq = beqC;   
		site C4b    x  0.68282 y  0.03321 z  0.42628 occ C    1          beq = beqC;   
		site H4b    x  0.68437 y -0.04634 z  0.46204 occ H    1          beq = beqC;   
		site C5b    x  0.63442 y  0.19996 z  0.43695 occ C    1          beq = beqC;   
		site H5b    x  0.60367 y  0.23197 z  0.47979 occ H    1          beq = beqC;   
		site C11b   x  0.73661 y  0.35778 z  0.19588 occ C    1          beq = beqC;   
		site H11b   x  0.75528 y  0.23385 z  0.19239 occ H    1          beq = beqC;   
		site C11a   x  0.24202 y  0.96662 z  0.19404 occ C    1          beq = beqC;   
		site H11a   x  0.20197 y  0.85201 z  0.18284 occ H    1          beq = beqC;   
		site N1b    x  0.67368 y  0.47798 z  0.14156 occ N    1          beq = beqC;   
		site H13b1  x  0.70063 y  0.44428 z  0.10040 occ H    1          beq = beqC;   
		site H13b2  x  0.71333 y  0.58137 z  0.14813 occ H    1          beq = beqC;   
		site H13b3  x  0.57584 y  0.47210 z  0.13967 occ H    1          beq = beqC;   
		site N1a    x  0.14797 y  1.07996 z  0.14716 occ N    1          beq = beqC;   
		site H13a1  x  0.16839 y  1.06096 z  0.10357 occ H    1          beq = beqC;   
		site H13a2  x  0.16610 y  1.18916 z  0.15782 occ H    1          beq = beqC;   
		site H13a3  x  0.05352 y  1.05675 z  0.15213 occ H    1          beq = beqC;   
		site C12b   x  0.90316 y  0.35768 z  0.19682 occ C    1          beq = beqC;   
		site H12b1  x  0.93962 y  0.46943 z  0.21045 occ H    1          beq = beqC;   
		site H12b2  x  0.93329 y  0.32746 z  0.15185 occ H    1          beq = beqC;   
		site H12b3  x  0.94222 y  0.27624 z  0.23038 occ H    1          beq = beqC;   
		site C12a   x  0.40124 y  0.94244 z  0.17792 occ C    1          beq = beqC;   
		site H12a1  x  0.45436 y  1.04749 z  0.18756 occ H    1          beq = beqC;   
		site H12a2  x  0.40598 y  0.91345 z  0.12997 occ H    1          beq = beqC;   
		site H12a3  x  0.44434 y  0.85180 z  0.20608 occ H    1          beq = beqC;   
		  

		PO_Spherical_Harmonics(sh, 8 load sh_Cij_prm {
			y00   !sh_c00  1.00000
			y20   !sh_c20   1.69267`
			y22p  !sh_c22p -1.35666`
			y22m  !sh_c22m  0.33056`
			y40   !sh_c40  -1.43276`
			y42p  !sh_c42p -2.24413`
			y42m  !sh_c42m -0.47095`
			y44p  !sh_c44p  0.36151`
			y44m  !sh_c44m  1.44514`
			y60   !sh_c60   0.68337`
			y62p  !sh_c62p -0.89650`
			y62m  !sh_c62m  2.66849`
			y64p  !sh_c64p  0.20431`
			y64m  !sh_c64m  0.76489`
			y66p  !sh_c66p -1.87807`
			y66m  !sh_c66m -2.67089`
			y80   !sh_c80  -0.69856`
			y82p  !sh_c82p -1.86918`
			y82m  !sh_c82m -0.16358`
			y84p  !sh_c84p  1.30188`
			y84m  !sh_c84m -0.13933`
			y86p  !sh_c86p -0.11260`
			y86m  !sh_c86m  1.20583`
			y88p  !sh_c88p  3.29529`
			y88m  !sh_c88m  0.91091`
			} )
} 
}
C_matrix_normalized
{
                             1   2   3   4   5   6   7   8   9  10  11  12  13  14  15  16  17  18
bkg1164642496          1:  100 -83 -95 -56  -5   0   0   0   0  -0   1  19   0  -1   1  -0   5  -0
bkg1164642712          2:  -83 100  79  60   5  -0  -0  -0  -1  -0  -1 -19  -0   1  -1  -2   4  -2
s1                     3:  -95  79 100  50   4   0   0   0  -0   0  -1 -16   0   2  -1  -1  -0  -1
I_amorphous            4:  -56  60  50 100 -12  -0  -1  -0   2  -1  12  10  -1  -0  -0   0  -1   0
scale_perL             5:   -5   5   4 -12 100  -3  -0  -2 -13   2 -98 -58   3   3  -3  -3   1  -4
a_par                  6:    0  -0   0  -0  -3 100  93  98  10  97   2  -1  97  -1   1   1   1   0
b_par                  7:    0  -0   0  -1  -0  93 100  98  -7  98  -1  -3  98   1  -1  -1   0  -1
c_par                  8:    0  -0   0  -0  -2  98  98 100   1 100   1  -1 100  -0   0  -0   0  -0
d_par                  9:    0  -1  -0   2 -13  10  -7   1 100  -2  13  11  -1  -0   0   1  -2   1
Offset_L              10:   -0  -0   0  -1   2  97  98 100  -2 100  -3  -5  99  -0   0  -0   1  -0
scale_perR            11:    1  -1  -1  12 -98   2  -1   1  13  -3 100  52  -4  -3   3   3  -1   4
CS_L_per              12:   19 -19 -16  10 -58  -1  -3  -1  11  -5  52 100  -2  -1   0   1  -2   1
Offset_R              13:    0  -0   0  -1   3  97  98 100  -1  99  -4  -2 100   1  -1  -1   0  -1
scale1164679776_      14:   -1   1   2  -0   3  -1   1  -0  -0  -0  -3  -1   1 100 -98 -99   2 -98
m654e4a56_1338        15:    1  -1  -1  -0  -3   1  -1   0   0   0   3   0  -1 -98 100  96  11  94
scale1164679960_      16:   -0  -2  -1   0  -3   1  -1  -0   1  -0   3   1  -1 -99  96 100 -12  98
CSsteel               17:    5   4  -0  -1   1   1   0   0  -2   1  -1  -2   0   2  11 -12 100 -18
m654e4a56_1341        18:   -0  -2  -1   0  -4   0  -1  -0   1  -0   4   1  -1 -98  94  98 -18 100
}
